# Supplementary material for: OLIG2 regulates lncRNAs and its own expression during oligodendrocyte lineage formation
Source: BMC Biol. 2021 Jun 25;19:132. doi: 10.1186/s12915-021-01057-6 (PMC8235854; doi:10.1186/s12915-021-01057-6)
Supplement: Supplementary file 1 — Additional file 1: Table S1. The annotation of Olig2 binding peaks in NSCs, OPCs, and NFOs (upstream 5 kb plus genebody). [file 12915_2021_1057_MOESM1_ESM.xlsx]

## Sheet: Readme
term	description
NSC	The annotation of Olig2 binding peaks in NSC(upstream 5kb plus genebody).
OPC	The annotation of Olig2 binding peaks in OPC(upstream 5kb plus genebody).
NFO	The annotation of Olig2 binding peaks in NFO(upstream 5kb plus genebody).

## Sheet: NSC
PeakID	Chr_Peak	Start_Peak	End_Peak	fold_enrichment	#NAME?	#NAME?	chr_gene	start_gene	end_gene	strand_gene	gene_id	gene_name	gene_type
.	chr10	62449520	62449930	5.35406	-1	3.7325	chr10	62449489	62451322	+	ENSMUSG00000097129.1	4930507D05Rik	protein_coding
.	chr11	102581335	102581745	18.7365	-1	4.42225	chr11	102576398	102579461	-	ENSMUSG00000078640.9	Gm11627	protein_coding
.	chr11	117479183	117479593	20.6816	-1	4.42225	chr11	117484368	117489014	+	ENSMUSG00000069588.3	Gm11733	protein_coding
.	chr11	65162805	65163215	8.38635	-1	4.42225	chr11	65151910	65159891	-	ENSMUSG00000020548.10	1700086D15Rik	protein_coding
.	chr11	69340455	69340865	19.1993	-1	4.42225	chr11	69340461	69342641	+	ENSMUSG00000043419.11	Chd3os	protein_coding
.	chr12	105354245	105354655	22.2846	-1	4.42225	chr12	105333870	105383932	+	ENSMUSG00000097929.9	Tunar	protein_coding
.	chr16	19884097	19884507	9.127	-1	4.42225	chr16	19876570	19883897	-	ENSMUSG00000075330.3	A930003A15Rik	protein_coding
.	chr17	56552107	56552517	18.1662	-1	4.42225	chr17	56551414	56554387	-	ENSMUSG00000110218.1	Gm20219	protein_coding
.	chr1	85928250	85928660	18.0886	-1	4.42225	chr1	85928483	85940624	+	ENSMUSG00000026224.11	4933407L21Rik	protein_coding
.	chr1	85933857	85934267	9.3733	-1	4.42225	chr1	85928483	85940624	+	ENSMUSG00000026224.11	4933407L21Rik	protein_coding
.	chr18	74061604	74062014	20.5524	-1	4.42225	chr18	74065102	74065584	+	ENSMUSG00000053861.1	Gm9925	protein_coding
.	chr2	18027644	18028054	14.4592	-1	4.42225	chr2	18025193	18037737	-	ENSMUSG00000054057.2	A930004D18Rik	protein_coding
.	chr2	84742529	84742939	14.6053	-1	4.42225	chr2	84742169	84743655	-	ENSMUSG00000097187.1	Gm19426	protein_coding
.	chr3	138058248	138058658	5.47465	-1	3.71951	chr3	138048761	138067388	-	ENSMUSG00000049349.3	Gm5105	protein_coding
.	chr4	117125505	117125915	15.3423	-1	4.42225	chr4	117119219	117125725	-	ENSMUSG00000073771.11	Btbd19	protein_coding
.	chr4	156197914	156198324	8.6248	-1	4.42225	chr4	156203304	156205151	+	ENSMUSG00000078349.2	AW011738	protein_coding
.	chr4	40269644	40270054	9.24332	-1	4.42225	chr4	40269579	40270940	+	ENSMUSG00000028407.4	Toporsos	protein_coding
.	chr5	29735797	29736207	8.87551	-1	4.42225	chr5	29735637	29735936	-	ENSMUSG00000053121.3	Gm5129	protein_coding
.	chr5	42164801	42165211	11.8725	-1	4.42225	chr5	42067960	42216798	+	ENSMUSG00000067285.4	Gm16223	protein_coding
.	chr6	13871492	13871902	11.1347	-1	4.42225	chr6	13867735	13871518	-	ENSMUSG00000052419.7	2610001J05Rik	protein_coding
.	chr7	145206382	145206514	57.1869	-1	4.42225	chr7	145205825	145208119	-	ENSMUSG00000109305.1	1810010D01Rik	protein_coding
.	chr7	46986136	46986546	9.82222	-1	4.42225	chr7	46983580	46987803	+	ENSMUSG00000056509.10	Gm9999	protein_coding
.	chr7	46986929	46987038	22.0262	-1	4.42225	chr7	46983580	46987803	+	ENSMUSG00000056509.10	Gm9999	protein_coding
.	chr10	62449520	62449930	5.35406	-1	3.7325	chr10	62449160	62451353	+	74706	4930507D05Rik	protein_coding
.	chr11	102581335	102581745	18.7365	-1	4.42225	chr11	102576399	102579119	-	100040792	Gm11627	protein_coding
.	chr11	117479183	117479593	20.6816	-1	4.42225	chr11	117484368	117489014	+	432615	Gm11733	protein_coding
.	chr11	65162805	65163215	8.38635	-1	4.42225	chr11	65152617	65158343	-	74282	1700086D15Rik	protein_coding
.	chr11	69340455	69340865	19.1993	-1	4.42225	chr11	69340769	69342647	+	80515	Chd3os	protein_coding
.	chr12	105354245	105354655	22.2846	-1	4.42225	chr12	105336594	105383932	+	69952	Tunar	protein_coding
.	chr16	19884097	19884507	9.127	-1	4.42225	chr16	19876567	19884274	-	68162	A930003A15Rik	protein_coding
.	chr17	56552107	56552517	18.1662	-1	4.42225	chr17	56551414	56554387	-	100504425	Gm20219	protein_coding
.	chr1	85928250	85928660	18.0886	-1	4.42225	chr1	85928483	85931756	+	71141	4933407L21Rik	protein_coding
.	chr18	74061604	74062014	20.5524	-1	4.42225	chr18	74065103	74068514	+	433202	Gm9925	protein_coding
.	chr2	18027644	18028054	14.4592	-1	4.42225	chr2	18025187	18037741	-	77940	A930004D18Rik	protein_coding
.	chr2	84742529	84742939	14.6053	-1	4.42225	chr2	84742165	84744939	-	100502874	Gm19426	protein_coding
.	chr3	138058248	138058658	5.47465	-1	3.71951	chr3	138048761	138067388	-	329763	Gm5105	protein_coding
.	chr4	117125505	117125915	15.3423	-1	4.42225	chr4	117119218	117125725	-	78611	Btbd19	protein_coding
.	chr4	156197914	156198324	8.6248	-1	4.42225	chr4	156203284	156206028	+	100382	AW011738	protein_coding
.	chr4	40269644	40270054	9.24332	-1	4.42225	chr4	40269579	40270221	+	100504309	Toporsos	protein_coding
.	chr5	29735797	29736207	8.87551	-1	4.42225	chr5	29735334	29735936	-	332993	Gm5129	protein_coding
.	chr5	42164801	42165211	11.8725	-1	4.42225	chr5	42067960	42216784	+	433882	Gm16223	protein_coding
.	chr6	13871492	13871902	11.1347	-1	4.42225	chr6	13869074	13871483	-	66520	2610001J05Rik	protein_coding
.	chr7	145206382	145206514	57.1869	-1	4.42225	chr7	145205818	145208119	-	100040049	1810010D01Rik	protein_coding
.	chr7	46986136	46986546	9.82222	-1	4.42225	chr7	46976632	46987803	+	629141	Gm9999	protein_coding
.	chr7	46986929	46987038	22.0262	-1	4.42225	chr7	46976632	46987803	+	629141	Gm9999	protein_coding
.	chr10	100015728	100016138	5.07485	-1	3.65393	chr10	100015630	100100416	+	ENSMUSG00000019966.18	Kitl	protein_coding
.	chr10	10472290	10472700	14.4698	-1	4.42225	chr10	10335703	10472326	-	ENSMUSG00000050994.20	Adgb	protein_coding
.	chr10	105199962	105200372	9.71896	-1	4.42225	chr10	105187663	105574451	-	ENSMUSG00000036019.8	Tmtc2	protein_coding
.	chr10	105789110	105789520	11.4933	-1	4.42225	chr10	105763189	105841380	-	ENSMUSG00000036009.16	Mettl25	protein_coding
.	chr10	108184658	108185068	10.1184	-1	4.42225	chr10	108162193	108284475	+	ENSMUSG00000019907.10	Ppp1r12a	protein_coding
.	chr10	109684554	109684964	15.3496	-1	4.42225	chr10	109681259	110456204	-	ENSMUSG00000020181.16	Nav3	protein_coding
.	chr10	109832893	109833303	32.0176	-1	4.42225	chr10	109681259	110456204	-	ENSMUSG00000020181.16	Nav3	protein_coding
.	chr10	110242030	110242440	6.62341	-1	3.98472	chr10	109681259	110456204	-	ENSMUSG00000020181.16	Nav3	protein_coding
.	chr10	110455815	110456225	11.4345	-1	4.42225	chr10	109681259	110456204	-	ENSMUSG00000020181.16	Nav3	protein_coding
.	chr10	110919728	110920138	11.9166	-1	4.42225	chr10	110919789	110939622	+	ENSMUSG00000020186.7	Csrp2	protein_coding
.	chr10	110953119	110953529	7.28571	-1	4.42225	chr10	110941780	111010140	-	ENSMUSG00000035798.14	Zdhhc17	protein_coding
.	chr10	111164435	111164845	14.361	-1	4.42225	chr10	111164752	111297249	+	ENSMUSG00000020189.14	Osbpl8	protein_coding
.	chr10	111472901	111473311	17.3543	-1	4.42225	chr10	111473223	111498150	+	ENSMUSG00000058799.15	Nap1l1	protein_coding
.	chr10	115341027	115341437	6.36954	-1	3.78645	chr10	115339674	115362501	-	ENSMUSG00000069520.6	Tmem19	protein_coding
.	chr10	115571271	115571681	9.59558	-1	4.42225	chr10	115450311	115587780	-	ENSMUSG00000020140.15	Lgr5	protein_coding
.	chr10	115571271	115571681	9.59558	-1	4.42225	chr10	115569986	115582448	+	ENSMUSG00000092210.1	A930009A15Rik	protein_coding
.	chr10	115587191	115587601	10.6449	-1	4.42225	chr10	115450311	115587780	-	ENSMUSG00000020140.15	Lgr5	protein_coding
.	chr10	116362144	116362554	22.9205	-1	4.42225	chr10	116275523	116389535	+	ENSMUSG00000020154.10	Ptprb	protein_coding
.	chr10	116534280	116534690	25.2635	-1	4.42225	chr10	116485161	116581511	-	ENSMUSG00000020166.15	Cnot2	protein_coding
.	chr10	116562115	116562525	6.87299	-1	3.96556	chr10	116485161	116581511	-	ENSMUSG00000020166.15	Cnot2	protein_coding
.	chr10	116796020	116796430	7.0532	-1	3.95287	chr10	116776535	116896919	-	ENSMUSG00000034057.8	Myrfl	protein_coding
.	chr10	116853636	116854046	7.64119	-1	4.42225	chr10	116776535	116896919	-	ENSMUSG00000034057.8	Myrfl	protein_coding
.	chr10	117094912	117095322	17.4108	-1	4.42225	chr10	117069427	117148534	-	ENSMUSG00000020170.4	Frs2	protein_coding
.	chr10	117224082	117224492	8.76942	-1	4.42225	chr10	117215221	117224507	-	ENSMUSG00000020171.8	Yeats4	protein_coding
.	chr10	117376879	117377289	13.5787	-1	4.42225	chr10	117344673	117380015	-	ENSMUSG00000055531.12	Cpsf6	protein_coding
.	chr10	117746158	117746568	9.38903	-1	4.42225	chr10	117733679	117746365	-	ENSMUSG00000060181.6	Slc35e3	protein_coding
.	chr10	119454098	119454508	7.35563	-1	4.42225	chr10	119453830	120087261	+	ENSMUSG00000034813.17	Grip1	protein_coding
.	chr10	119496180	119496590	14.9513	-1	4.42225	chr10	119453830	120087261	+	ENSMUSG00000034813.17	Grip1	protein_coding
.	chr10	119684387	119684797	13.4214	-1	4.42225	chr10	119453830	120087261	+	ENSMUSG00000034813.17	Grip1	protein_coding
.	chr10	119691977	119692387	16.2078	-1	4.42225	chr10	119453830	120087261	+	ENSMUSG00000034813.17	Grip1	protein_coding
.	chr10	119692183	119692593	9.31369	-1	4.42225	chr10	119453830	120087261	+	ENSMUSG00000034813.17	Grip1	protein_coding
.	chr10	120226675	120227085	7.9728	-1	4.42225	chr10	120227070	120232582	+	ENSMUSG00000020224.15	Llph	protein_coding
.	chr10	120377530	120377940	10.3183	-1	4.42225	chr10	120361275	120476469	-	ENSMUSG00000056758.14	Hmga2	protein_coding
.	chr10	120422990	120423400	14.2485	-1	4.42225	chr10	120361275	120476469	-	ENSMUSG00000056758.14	Hmga2	protein_coding
.	chr10	120476948	120477358	9.54386	-1	4.42225	chr10	120361275	120476469	-	ENSMUSG00000056758.14	Hmga2	protein_coding
.	chr10	121626242	121626652	25.9183	-1	4.42225	chr10	121587380	121626332	-	ENSMUSG00000034667.8	Xpot	protein_coding
.	chr10	121739668	121740078	9.44711	-1	4.42225	chr10	121739937	121752878	+	ENSMUSG00000053684.8	BC048403	protein_coding
.	chr10	121836929	121837339	12.439	-1	4.42225	chr10	121780991	122047315	-	ENSMUSG00000020121.15	Srgap1	protein_coding
.	chr10	121946133	121946543	13.193	-1	4.42225	chr10	121780991	122047315	-	ENSMUSG00000020121.15	Srgap1	protein_coding
.	chr10	121996375	121996785	19.7539	-1	4.42225	chr10	121780991	122047315	-	ENSMUSG00000020121.15	Srgap1	protein_coding
.	chr10	122717661	122718071	19.2316	-1	4.42225	chr10	122678762	122945795	+	ENSMUSG00000034613.12	Ppm1h	protein_coding
.	chr10	122845522	122845932	21.9153	-1	4.42225	chr10	122678762	122945795	+	ENSMUSG00000034613.12	Ppm1h	protein_coding
.	chr10	122845731	122846141	12.0259	-1	4.42225	chr10	122678762	122945795	+	ENSMUSG00000034613.12	Ppm1h	protein_coding
.	chr10	122884284	122884694	17.7516	-1	4.42225	chr10	122678762	122945795	+	ENSMUSG00000034613.12	Ppm1h	protein_coding
.	chr10	122886252	122886662	17.3233	-1	4.42225	chr10	122678762	122945795	+	ENSMUSG00000034613.12	Ppm1h	protein_coding
.	chr10	122887620	122888030	16.3021	-1	4.42225	chr10	122678762	122945795	+	ENSMUSG00000034613.12	Ppm1h	protein_coding
.	chr10	122894508	122894918	8.49935	-1	4.42225	chr10	122678762	122945795	+	ENSMUSG00000034613.12	Ppm1h	protein_coding
.	chr10	122895100	122895510	8.93337	-1	4.42225	chr10	122678762	122945795	+	ENSMUSG00000034613.12	Ppm1h	protein_coding
.	chr10	122912886	122913296	21.6882	-1	4.42225	chr10	122678762	122945795	+	ENSMUSG00000034613.12	Ppm1h	protein_coding
.	chr10	123135758	123136168	9.99116	-1	4.42225	chr10	123105006	123196995	-	ENSMUSG00000020124.10	Usp15	protein_coding
.	chr10	125388820	125389230	8.57722	-1	4.42225	chr10	125219270	125389465	-	ENSMUSG00000020102.15	Slc16a7	protein_coding
.	chr10	125997072	125997482	9.17418	-1	4.42225	chr10	125966168	126015359	+	ENSMUSG00000020105.9	Lrig3	protein_coding
.	chr10	126986476	126986886	8.93308	-1	4.42225	chr10	126978717	126999975	+	ENSMUSG00000078429.9	Ctdsp2	protein_coding
.	chr10	127091419	127091829	22.5658	-1	4.42225	chr10	127075284	127093169	+	ENSMUSG00000025422.9	Agap2	protein_coding
.	chr10	127399131	127399541	6.53404	-1	3.77119	chr10	127380327	127499384	+	ENSMUSG00000025404.15	R3hdm2	protein_coding
.	chr10	127511909	127512319	16.2393	-1	4.42225	chr10	127514967	127517154	+	ENSMUSG00000040280.10	Ndufa4l2	protein_coding
.	chr10	127596321	127596731	19.0273	-1	4.42225	chr10	127538161	127621148	-	ENSMUSG00000040249.15	Lrp1	protein_coding
.	chr10	127597312	127597722	8.69338	-1	4.42225	chr10	127538161	127621148	-	ENSMUSG00000040249.15	Lrp1	protein_coding
.	chr10	127667014	127667424	6.17722	-1	3.8035	chr10	127660918	127668568	-	ENSMUSG00000025402.12	Nab2	protein_coding
.	chr10	127667014	127667424	6.17722	-1	3.8035	chr10	127666901	127701049	+	ENSMUSG00000040195.11	Nemp1	protein_coding
.	chr10	127676755	127677165	6.96402	-1	3.95982	chr10	127666901	127701049	+	ENSMUSG00000040195.11	Nemp1	protein_coding
.	chr10	128035420	128035604	45.1589	-1	4.42225	chr10	128035575	128048637	+	ENSMUSG00000061315.14	Naca	protein_coding
.	chr10	128194069	128194479	6.79623	-1	3.9712	chr10	128194457	128210004	+	ENSMUSG00000044005.13	Gls2	protein_coding
.	chr10	128337395	128337805	11.2209	-1	4.42225	chr10	128337734	128362479	+	ENSMUSG00000005683.8	Cs	protein_coding
.	chr10	128344191	128344601	11.1885	-1	4.42225	chr10	128337734	128362479	+	ENSMUSG00000005683.8	Cs	protein_coding
.	chr10	128379196	128379606	16.3815	-1	4.42225	chr10	128377115	128408704	+	ENSMUSG00000014498.9	Ankrd52	protein_coding
.	chr10	128548972	128549382	18.1816	-1	4.42225	chr10	128541963	128547774	-	ENSMUSG00000039810.11	Zc3h10	protein_coding
.	chr10	128548972	128549382	18.1816	-1	4.42225	chr10	128548114	128549305	-	ENSMUSG00000093674.7	Rpl41	protein_coding
.	chr10	128549184	128549594	8.46924	-1	4.42225	chr10	128541963	128547774	-	ENSMUSG00000039810.11	Zc3h10	protein_coding
.	chr10	128549184	128549594	8.46924	-1	4.42225	chr10	128548114	128549305	-	ENSMUSG00000093674.7	Rpl41	protein_coding
.	chr10	12869395	12869805	14.1277	-1	4.42225	chr10	12382188	12869365	-	ENSMUSG00000019820.11	Utrn	protein_coding
.	chr10	128696008	128696418	23.1901	-1	4.42225	chr10	128677175	128696264	-	ENSMUSG00000000711.3	Rab5b	protein_coding
.	chr10	128704965	128705375	7.99108	-1	4.42225	chr10	128697939	128705031	-	ENSMUSG00000025358.16	Cdk2	protein_coding
.	chr10	128704965	128705375	7.99108	-1	4.42225	chr10	128704195	128720238	+	ENSMUSG00000025359.10	Pmel	protein_coding
.	chr10	128918253	128918663	36.7635	-1	4.42225	chr10	128913593	128922888	-	ENSMUSG00000025350.15	Rdh5	protein_coding
.	chr10	128918253	128918663	36.7635	-1	4.42225	chr10	128917882	128924035	-	ENSMUSG00000090247.7	Bloc1s1	protein_coding
.	chr10	128922137	128922547	12.0408	-1	4.42225	chr10	128913593	128922888	-	ENSMUSG00000025350.15	Rdh5	protein_coding
.	chr10	128922137	128922547	12.0408	-1	4.42225	chr10	128917882	128924035	-	ENSMUSG00000090247.7	Bloc1s1	protein_coding
.	chr10	128923336	128923746	10.4558	-1	4.42225	chr10	128913593	128922888	-	ENSMUSG00000025350.15	Rdh5	protein_coding
.	chr10	128923336	128923746	10.4558	-1	4.42225	chr10	128917882	128924035	-	ENSMUSG00000090247.7	Bloc1s1	protein_coding
.	chr10	13714675	13714880	68.9739	-1	4.42225	chr10	13647054	13868980	-	ENSMUSG00000019806.13	Aig1	protein_coding
.	chr10	13967280	13967690	18.7035	-1	4.42225	chr10	13966075	14151374	+	ENSMUSG00000015501.10	Hivep2	protein_coding
.	chr10	14482484	14482758	76.536	-1	4.42225	chr10	14402583	14545179	-	ENSMUSG00000039116.5	Adgrg6	protein_coding
.	chr10	14509739	14510149	5.73963	-1	3.69349	chr10	14402583	14545179	-	ENSMUSG00000039116.5	Adgrg6	protein_coding
.	chr10	17723823	17724233	10.1917	-1	4.42225	chr10	17723218	17725674	+	ENSMUSG00000039910.10	Cited2	protein_coding
.	chr10	18408621	18409031	8.31202	-1	4.42225	chr10	18318985	18533892	+	ENSMUSG00000039835.16	Nhsl1	protein_coding
.	chr10	18508702	18509112	16.1957	-1	4.42225	chr10	18318985	18533892	+	ENSMUSG00000039835.16	Nhsl1	protein_coding
.	chr10	18743199	18743609	7.97539	-1	4.42225	chr10	18581839	18743949	-	ENSMUSG00000019852.7	Arfgef3	protein_coding
.	chr10	19934715	19935125	9.19816	-1	4.42225	chr10	19934472	20142753	+	ENSMUSG00000071369.11	Map3k5	protein_coding
.	chr10	20030620	20031030	7.64107	-1	4.42225	chr10	19934472	20142753	+	ENSMUSG00000071369.11	Map3k5	protein_coding
.	chr10	20046303	20046713	7.42328	-1	4.42225	chr10	19934472	20142753	+	ENSMUSG00000071369.11	Map3k5	protein_coding
.	chr10	20226770	20227180	26.2489	-1	4.42225	chr10	20148471	20281590	+	ENSMUSG00000019996.17	Map7	protein_coding
.	chr10	20691173	20691583	9.21096	-1	4.42225	chr10	20398004	20725078	-	ENSMUSG00000019990.15	Pde7b	protein_coding
.	chr10	20954208	20954618	12.5535	-1	4.42225	chr10	20952547	21080429	+	ENSMUSG00000019986.17	Ahi1	protein_coding
.	chr10	20990296	20990706	9.7206	-1	4.42225	chr10	20952547	21080429	+	ENSMUSG00000019986.17	Ahi1	protein_coding
.	chr10	21994322	21994732	12.0435	-1	4.42225	chr10	21882184	21999903	+	ENSMUSG00000019970.15	Sgk1	protein_coding
.	chr10	24045451	24045861	18.2486	-1	4.42225	chr10	24049510	24050586	+	ENSMUSG00000100950.1	Taar7f	protein_coding
.	chr10	25200077	25200487	17.1888	-1	4.42225	chr10	25169090	25307870	-	ENSMUSG00000039166.16	Akap7	protein_coding
.	chr10	25372070	25372480	16.0961	-1	4.42225	chr10	25359798	25523519	+	ENSMUSG00000019978.16	Epb41l2	protein_coding
.	chr10	26297067	26297477	8.08119	-1	4.42225	chr10	26274468	26375971	-	ENSMUSG00000039089.15	L3mbtl3	protein_coding
.	chr10	26855868	26856278	29.4588	-1	4.42225	chr10	26753421	26918648	+	ENSMUSG00000039031.16	Arhgap18	protein_coding
.	chr10	26912390	26912800	8.71045	-1	4.42225	chr10	26753421	26918648	+	ENSMUSG00000039031.16	Arhgap18	protein_coding
.	chr10	27054521	27054931	11.9807	-1	4.42225	chr10	26980036	27619758	-	ENSMUSG00000019899.16	Lama2	protein_coding
.	chr10	29146746	29147156	6.18346	-1	3.80303	chr10	29143839	29199630	+	ENSMUSG00000038916.7	Soga3	protein_coding
.	chr10	29211475	29211885	8.83252	-1	4.42225	chr10	29198954	29221940	+	ENSMUSG00000110723.1	AC153912.1	protein_coding
.	chr10	29211475	29211885	8.83252	-1	4.42225	chr10	29211606	29230779	+	ENSMUSG00000004360.9	9330159F19Rik	protein_coding
.	chr10	30624366	30624776	11.1062	-1	4.42225	chr10	30608141	30629632	-	ENSMUSG00000019791.12	Hint3	protein_coding
.	chr10	31504151	31504561	16.3246	-1	4.42225	chr10	31493193	31609184	-	ENSMUSG00000063760.9	Rnf217	protein_coding
.	chr10	31592778	31593188	16.9898	-1	4.42225	chr10	31493193	31609184	-	ENSMUSG00000063760.9	Rnf217	protein_coding
.	chr10	32882033	32882443	23.6569	-1	4.42225	chr10	31689310	32890462	-	ENSMUSG00000069670.8	Nkain2	protein_coding
.	chr10	3434716	3435126	10.3193	-1	4.42225	chr10	3366057	3464975	+	ENSMUSG00000040653.6	Ppp1r14c	protein_coding
.	chr10	3536526	3536936	7.0684	-1	3.95207	chr10	3540240	3554877	+	ENSMUSG00000019762.4	Iyd	protein_coding
.	chr10	37135229	37135639	16.6474	-1	4.42225	chr10	37133375	37138920	-	ENSMUSG00000069662.5	Marcks	protein_coding
.	chr10	37137393	37137803	9.10996	-1	4.42225	chr10	37133375	37138920	-	ENSMUSG00000069662.5	Marcks	protein_coding
.	chr10	37140687	37141097	23.6427	-1	4.42225	chr10	37133375	37138920	-	ENSMUSG00000069662.5	Marcks	protein_coding
.	chr10	3863572	3863982	11.0161	-1	4.42225	chr10	3740364	3967303	+	ENSMUSG00000040624.17	Plekhg1	protein_coding
.	chr10	3897213	3897623	20.9986	-1	4.42225	chr10	3740364	3967303	+	ENSMUSG00000040624.17	Plekhg1	protein_coding
.	chr10	39028489	39028899	7.9071	-1	4.42225	chr10	38965515	39110188	+	ENSMUSG00000019846.11	Lama4	protein_coding
.	chr10	39028689	39029099	5.51842	-1	3.71252	chr10	38965515	39110188	+	ENSMUSG00000019846.11	Lama4	protein_coding
.	chr10	39460589	39460999	11.5705	-1	4.42225	chr10	39368855	39565381	+	ENSMUSG00000019843.14	Fyn	protein_coding
.	chr10	39502159	39502569	9.93178	-1	4.42225	chr10	39368855	39565381	+	ENSMUSG00000019843.14	Fyn	protein_coding
.	chr10	39534368	39534778	21.9995	-1	4.42225	chr10	39368855	39565381	+	ENSMUSG00000019843.14	Fyn	protein_coding
.	chr10	39540362	39540772	5.32468	-1	3.73445	chr10	39368855	39565381	+	ENSMUSG00000019843.14	Fyn	protein_coding
.	chr10	39542097	39542507	21.069	-1	4.42225	chr10	39368855	39565381	+	ENSMUSG00000019843.14	Fyn	protein_coding
.	chr10	39646545	39646955	16.0438	-1	4.42225	chr10	39612934	39655307	+	ENSMUSG00000019842.6	Traf3ip2	protein_coding
.	chr10	39732270	39732680	10.2657	-1	4.42225	chr10	39732118	39875211	+	ENSMUSG00000019841.15	Rev3l	protein_coding
.	chr10	39732486	39732896	6.46536	-1	3.7764	chr10	39732118	39875211	+	ENSMUSG00000019841.15	Rev3l	protein_coding
.	chr10	3979134	3979544	10.6841	-1	4.42225	chr10	3973118	4167081	+	ENSMUSG00000040675.17	Mthfd1l	protein_coding
.	chr10	39960110	39960520	8.76754	-1	4.42225	chr10	39946907	39960153	-	ENSMUSG00000071335.4	Mfsd4b3	protein_coding
.	chr10	39960110	39960520	8.76754	-1	4.42225	chr10	39958061	39986646	-	ENSMUSG00000038528.14	Mfsd4b5	protein_coding
.	chr10	40246883	40247293	10.9435	-1	4.42225	chr10	40223246	40247036	-	ENSMUSG00000038510.12	Rpf2	protein_coding
.	chr10	40302207	40302508	106.904	-1	4.42225	chr10	40287458	40302186	-	ENSMUSG00000075232.5	Amd1	protein_coding
.	chr10	40724441	40724851	11.7981	-1	4.42225	chr10	40683282	40811083	+	ENSMUSG00000045555.3	Mettl24	protein_coding
.	chr10	4105742	4106152	10.5168	-1	4.42225	chr10	3973118	4167081	+	ENSMUSG00000040675.17	Mthfd1l	protein_coding
.	chr10	4107707	4108117	11.227	-1	4.42225	chr10	3973118	4167081	+	ENSMUSG00000040675.17	Mthfd1l	protein_coding
.	chr10	41280249	41280659	14.812	-1	4.42225	chr10	41188172	41303260	-	ENSMUSG00000038417.4	Fig4	protein_coding
.	chr10	41303026	41303436	39.0185	-1	4.42225	chr10	41188172	41303260	-	ENSMUSG00000038417.4	Fig4	protein_coding
.	chr10	41303026	41303436	39.0185	-1	4.42225	chr10	41303980	41434534	+	ENSMUSG00000091415.5	Ak9	protein_coding
.	chr10	41490236	41490646	6.52192	-1	3.77254	chr10	41485642	41490369	-	ENSMUSG00000019822.12	Smpd2	protein_coding
.	chr10	41490236	41490646	6.52192	-1	3.77254	chr10	41490439	41514286	+	ENSMUSG00000078451.5	Ppil6	protein_coding
.	chr10	41505572	41505982	6.32365	-1	3.78996	chr10	41490439	41514286	+	ENSMUSG00000078451.5	Ppil6	protein_coding
.	chr10	41544499	41544909	15.9063	-1	4.42225	chr10	41538846	41716634	-	ENSMUSG00000075225.14	Ccdc162	protein_coding
.	chr10	41678703	41679113	9.72342	-1	4.42225	chr10	41538846	41716634	-	ENSMUSG00000075225.14	Ccdc162	protein_coding
.	chr10	41682621	41683031	9.53196	-1	4.42225	chr10	41538846	41716634	-	ENSMUSG00000075225.14	Ccdc162	protein_coding
.	chr10	41810359	41810769	22.2344	-1	4.42225	chr10	41718840	41809871	-	ENSMUSG00000019813.16	Cep57l1	protein_coding
.	chr10	41810359	41810769	22.2344	-1	4.42225	chr10	41809935	41908424	+	ENSMUSG00000038332.13	Sesn1	protein_coding
.	chr10	41881416	41881826	5.67115	-1	3.70227	chr10	41809935	41908424	+	ENSMUSG00000038332.13	Sesn1	protein_coding
.	chr10	41887152	41887562	7.80695	-1	4.42225	chr10	41809935	41908424	+	ENSMUSG00000038332.13	Sesn1	protein_coding
.	chr10	41932085	41932495	12.3062	-1	4.42225	chr10	41914990	42018442	-	ENSMUSG00000071324.11	Armc2	protein_coding
.	chr10	41934839	41935249	11.2583	-1	4.42225	chr10	41914990	42018442	-	ENSMUSG00000071324.11	Armc2	protein_coding
.	chr10	42411223	42411633	11.5707	-1	4.42225	chr10	42312585	42478565	-	ENSMUSG00000038302.14	Afg1l	protein_coding
.	chr10	42501942	42502352	6.84267	-1	3.96763	chr10	42502030	42535381	+	ENSMUSG00000019804.12	Snx3	protein_coding
.	chr10	42678823	42679233	12.1126	-1	4.42225	chr10	42583822	42702459	+	ENSMUSG00000038280.12	Ostm1	protein_coding
.	chr10	42762152	42762562	6.04817	-1	3.81346	chr10	42761496	42832514	+	ENSMUSG00000019802.13	Sec63	protein_coding
.	chr10	42921429	42921839	10.3085	-1	4.42225	chr10	42860370	42960780	+	ENSMUSG00000044770.14	Scml4	protein_coding
.	chr10	42934752	42935162	9.45054	-1	4.42225	chr10	42860370	42960780	+	ENSMUSG00000044770.14	Scml4	protein_coding
.	chr10	43043382	43043792	20.2283	-1	4.42225	chr10	43002500	43174530	-	ENSMUSG00000038248.8	Sobp	protein_coding
.	chr10	43155006	43155416	15.8084	-1	4.42225	chr10	43002500	43174530	-	ENSMUSG00000038248.8	Sobp	protein_coding
.	chr10	43155205	43155615	5.43517	-1	3.7237	chr10	43002500	43174530	-	ENSMUSG00000038248.8	Sobp	protein_coding
.	chr10	43527237	43527647	24.8451	-1	4.42225	chr10	43525133	43540994	-	ENSMUSG00000019797.11	1700021F05Rik	protein_coding
.	chr10	43527439	43527849	8.412	-1	4.42225	chr10	43525133	43540994	-	ENSMUSG00000019797.11	1700021F05Rik	protein_coding
.	chr10	43578424	43578834	5.09564	-1	3.64759	chr10	43578284	43584265	+	ENSMUSG00000047139.9	Cd24a	protein_coding
.	chr10	43580728	43581138	8.75661	-1	4.42225	chr10	43578284	43584265	+	ENSMUSG00000047139.9	Cd24a	protein_coding
.	chr10	44268321	44268731	12.3755	-1	4.42225	chr10	44268358	44364291	+	ENSMUSG00000038160.7	Atg5	protein_coding
.	chr10	4432250	4432660	9.66376	-1	4.42225	chr10	4401915	4432388	-	ENSMUSG00000019763.11	Rmnd1	protein_coding
.	chr10	4432250	4432660	9.66376	-1	4.42225	chr10	4432467	4455141	+	ENSMUSG00000061759.15	Armt1	protein_coding
.	chr10	45066933	45067343	9.37474	-1	4.42225	chr10	45067203	45167198	+	ENSMUSG00000019849.11	Prep	protein_coding
.	chr10	45067454	45067864	10.3903	-1	4.42225	chr10	45067203	45167198	+	ENSMUSG00000019849.11	Prep	protein_coding
.	chr10	45122784	45123194	7.22405	-1	4.42225	chr10	45067203	45167198	+	ENSMUSG00000019849.11	Prep	protein_coding
.	chr10	45577706	45578116	18.733	-1	4.42225	chr10	45577829	45712345	+	ENSMUSG00000038822.15	Hace1	protein_coding
.	chr10	49322468	49322878	8.63632	-1	4.42225	chr10	49094833	49788766	-	ENSMUSG00000056073.16	Grik2	protein_coding
.	chr10	50592720	50593130	6.46041	-1	3.77689	chr10	50592669	50851485	+	ENSMUSG00000038774.9	Ascc3	protein_coding
.	chr10	5097302	5097712	8.11897	-1	4.42225	chr10	5020917	5551482	-	ENSMUSG00000096054.3	Syne1	protein_coding
.	chr10	5110736	5111146	7.53536	-1	4.42225	chr10	5020917	5551482	-	ENSMUSG00000096054.3	Syne1	protein_coding
.	chr10	52381992	52382402	6.69447	-1	3.97938	chr10	52335850	52382124	-	ENSMUSG00000019861.15	Gopc	protein_coding
.	chr10	52704136	52704546	24.1922	-1	4.42225	chr10	52690533	53111622	+	ENSMUSG00000038602.7	Slc35f1	protein_coding
.	chr10	52742783	52742936	31.6606	-1	4.42225	chr10	52690533	53111622	+	ENSMUSG00000038602.7	Slc35f1	protein_coding
.	chr10	52758521	52758931	17.8406	-1	4.42225	chr10	52690533	53111622	+	ENSMUSG00000038602.7	Slc35f1	protein_coding
.	chr10	5287582	5287992	12.1655	-1	4.42225	chr10	5020917	5551482	-	ENSMUSG00000096054.3	Syne1	protein_coding
.	chr10	5289289	5289699	5.89384	-1	3.68257	chr10	5020917	5551482	-	ENSMUSG00000096054.3	Syne1	protein_coding
.	chr10	5310082	5310492	13.6395	-1	4.42225	chr10	5020917	5551482	-	ENSMUSG00000096054.3	Syne1	protein_coding
.	chr10	5310385	5310795	6.44052	-1	3.77802	chr10	5020917	5551482	-	ENSMUSG00000096054.3	Syne1	protein_coding
.	chr10	53537648	53538058	9.70855	-1	4.42225	chr10	53536315	53630439	-	ENSMUSG00000058298.8	Mcm9	protein_coding
.	chr10	53596685	53597095	8.63999	-1	4.42225	chr10	53536315	53630439	-	ENSMUSG00000058298.8	Mcm9	protein_coding
.	chr10	53596685	53597095	8.63999	-1	4.42225	chr10	53596757	53609225	+	ENSMUSG00000019857.7	Asf1a	protein_coding
.	chr10	53596904	53597314	5.62399	-1	3.70497	chr10	53536315	53630439	-	ENSMUSG00000058298.8	Mcm9	protein_coding
.	chr10	53596904	53597314	5.62399	-1	3.70497	chr10	53596757	53609225	+	ENSMUSG00000019857.7	Asf1a	protein_coding
.	chr10	53679726	53680136	7.85469	-1	4.42225	chr10	53633145	53751123	-	ENSMUSG00000019856.14	Fam184a	protein_coding
.	chr10	5528405	5528815	6.46536	-1	3.7764	chr10	5020917	5551482	-	ENSMUSG00000096054.3	Syne1	protein_coding
.	chr10	56079288	56079698	6.166	-1	3.80413	chr10	56014293	56228689	-	ENSMUSG00000038122.9	Tbc1d32	protein_coding
.	chr10	56115149	56115559	12.7172	-1	4.42225	chr10	56014293	56228689	-	ENSMUSG00000038122.9	Tbc1d32	protein_coding
.	chr10	56115149	56115559	12.7172	-1	4.42225	chr10	56106917	56116880	+	ENSMUSG00000047669.8	Msl3l2	protein_coding
.	chr10	57485682	57486092	13.3388	-1	4.42225	chr10	57486385	57513135	+	ENSMUSG00000019878.8	Hsf2	protein_coding
.	chr10	57516783	57517193	7.63213	-1	4.42225	chr10	57515774	57532530	-	ENSMUSG00000019877.10	Serinc1	protein_coding
.	chr10	57532327	57532549	67.8295	-1	4.42225	chr10	57515774	57532530	-	ENSMUSG00000019877.10	Serinc1	protein_coding
.	chr10	57784676	57785086	7.27876	-1	4.42225	chr10	57784881	57788450	+	ENSMUSG00000019874.11	Fabp7	protein_coding
.	chr10	58322708	58323118	8.03845	-1	4.42225	chr10	58323466	58424691	+	ENSMUSG00000019920.17	Lims1	protein_coding
.	chr10	58382784	58383194	17.9122	-1	4.42225	chr10	58323466	58424691	+	ENSMUSG00000019920.17	Lims1	protein_coding
.	chr10	58383332	58383742	16.8173	-1	4.42225	chr10	58323466	58424691	+	ENSMUSG00000019920.17	Lims1	protein_coding
.	chr10	58446614	58447024	14.5148	-1	4.42225	chr10	58446920	58494356	+	ENSMUSG00000003226.7	Ranbp2	protein_coding
.	chr10	58600960	58601370	36.527	-1	4.42225	chr10	58600789	58675654	-	ENSMUSG00000003227.4	Edar	protein_coding
.	chr10	58601163	58601573	23.3556	-1	4.42225	chr10	58600789	58675654	-	ENSMUSG00000003227.4	Edar	protein_coding
.	chr10	58812062	58812472	12.8907	-1	4.42225	chr10	58813359	59138916	+	ENSMUSG00000037990.18	Sh3rf3	protein_coding
.	chr10	58907004	58907414	22.4906	-1	4.42225	chr10	58813359	59138916	+	ENSMUSG00000037990.18	Sh3rf3	protein_coding
.	chr10	58928922	58929332	16.4279	-1	4.42225	chr10	58813359	59138916	+	ENSMUSG00000037990.18	Sh3rf3	protein_coding
.	chr10	58949893	58950303	6.93248	-1	3.96226	chr10	58813359	59138916	+	ENSMUSG00000037990.18	Sh3rf3	protein_coding
.	chr10	59323645	59324055	21.7937	-1	4.42225	chr10	59323296	59373304	+	ENSMUSG00000019916.14	P4ha1	protein_coding
.	chr10	59470606	59470769	44.9177	-1	4.42225	chr10	59446984	59616692	-	ENSMUSG00000009647.13	Mcu	protein_coding
.	chr10	59616598	59617008	7.1259	-1	3.94653	chr10	59446984	59616692	-	ENSMUSG00000009647.13	Mcu	protein_coding
.	chr10	59786389	59786505	35.647	-1	4.42225	chr10	59702477	59864132	+	ENSMUSG00000020111.15	Micu1	protein_coding
.	chr10	59795906	59796316	10.4601	-1	4.42225	chr10	59702477	59864132	+	ENSMUSG00000020111.15	Micu1	protein_coding
.	chr10	59950643	59951053	5.1295	-1	3.64572	chr10	59949669	59951834	-	ENSMUSG00000020108.4	Ddit4	protein_coding
.	chr10	60105222	60105632	10.8086	-1	4.42225	chr10	60106219	60135198	+	ENSMUSG00000058297.16	Spock2	protein_coding
.	chr10	60105440	60105850	9.64083	-1	4.42225	chr10	60106219	60135198	+	ENSMUSG00000058297.16	Spock2	protein_coding
.	chr10	60195116	60195307	50.8471	-1	4.42225	chr10	60181532	60219260	-	ENSMUSG00000057337.13	Chst3	protein_coding
.	chr10	60202810	60203220	16.4087	-1	4.42225	chr10	60181532	60219260	-	ENSMUSG00000057337.13	Chst3	protein_coding
.	chr10	60209320	60209730	11.5269	-1	4.42225	chr10	60181532	60219260	-	ENSMUSG00000057337.13	Chst3	protein_coding
.	chr10	60351632	60352042	8.45266	-1	4.42225	chr10	60302748	60696490	-	ENSMUSG00000012819.15	Cdh23	protein_coding
.	chr10	60351632	60352042	8.45266	-1	4.42225	chr10	60346851	60372684	+	ENSMUSG00000020101.14	Vsir	protein_coding
.	chr10	60370097	60370507	15.7536	-1	4.42225	chr10	60302748	60696490	-	ENSMUSG00000012819.15	Cdh23	protein_coding
.	chr10	60370097	60370507	15.7536	-1	4.42225	chr10	60346851	60372684	+	ENSMUSG00000020101.14	Vsir	protein_coding
.	chr10	60445237	60445647	12.77	-1	4.42225	chr10	60302748	60696490	-	ENSMUSG00000012819.15	Cdh23	protein_coding
.	chr10	60564087	60564497	11.9996	-1	4.42225	chr10	60302748	60696490	-	ENSMUSG00000012819.15	Cdh23	protein_coding
.	chr10	60807780	60808190	24.4132	-1	4.42225	chr10	60762593	60831581	-	ENSMUSG00000020099.8	Unc5b	protein_coding
.	chr10	60816852	60817262	16.4609	-1	4.42225	chr10	60762593	60831581	-	ENSMUSG00000020099.8	Unc5b	protein_coding
.	chr10	60827292	60827702	16.9656	-1	4.42225	chr10	60762593	60831581	-	ENSMUSG00000020099.8	Unc5b	protein_coding
.	chr10	61146058	61146468	18.4775	-1	4.42225	chr10	61098642	61147703	-	ENSMUSG00000020097.14	Sgpl1	protein_coding
.	chr10	61261843	61262253	9.96585	-1	4.42225	chr10	61197112	61273438	-	ENSMUSG00000059901.12	Adamts14	protein_coding
.	chr10	61277926	61278336	16.6776	-1	4.42225	chr10	61197112	61273438	-	ENSMUSG00000059901.12	Adamts14	protein_coding
.	chr10	61303975	61304385	7.07403	-1	3.95093	chr10	61297833	61304680	+	ENSMUSG00000037202.6	Prf1	protein_coding
.	chr10	61327104	61327514	10.1145	-1	4.42225	chr10	61319656	61383530	-	ENSMUSG00000020092.9	Pald1	protein_coding
.	chr10	61331145	61331555	7.96731	-1	4.42225	chr10	61319656	61383530	-	ENSMUSG00000020092.9	Pald1	protein_coding
.	chr10	61362969	61363379	7.464	-1	4.42225	chr10	61319656	61383530	-	ENSMUSG00000020092.9	Pald1	protein_coding
.	chr10	61365893	61366303	9.04473	-1	4.42225	chr10	61319656	61383530	-	ENSMUSG00000020092.9	Pald1	protein_coding
.	chr10	61380063	61380473	8.45409	-1	4.42225	chr10	61319656	61383530	-	ENSMUSG00000020092.9	Pald1	protein_coding
.	chr10	61517694	61518104	10.5635	-1	4.42225	chr10	61475801	61582791	+	ENSMUSG00000037151.8	Lrrc20	protein_coding
.	chr10	61597954	61598364	8.3219	-1	4.42225	chr10	61595492	61628565	+	ENSMUSG00000020090.7	Npffr1	protein_coding
.	chr10	61679951	61680361	9.37176	-1	4.42225	chr10	61680299	61693297	+	ENSMUSG00000020088.10	Sar1a	protein_coding
.	chr10	61838852	61839262	12.0528	-1	4.42225	chr10	61838236	61979108	-	ENSMUSG00000058806.14	Col13a1	protein_coding
.	chr10	62194521	62194755	60.2697	-1	4.42225	chr10	62185396	62231251	-	ENSMUSG00000037031.10	Tspan15	protein_coding
.	chr10	62216602	62217012	17	-1	4.42225	chr10	62185396	62231251	-	ENSMUSG00000037031.10	Tspan15	protein_coding
.	chr10	62320485	62320895	25.6596	-1	4.42225	chr10	62268855	62379908	-	ENSMUSG00000037012.18	Hk1	protein_coding
.	chr10	62340137	62340547	5.44286	-1	3.72229	chr10	62268855	62379908	-	ENSMUSG00000037012.18	Hk1	protein_coding
.	chr10	62356365	62356775	9.55877	-1	4.42225	chr10	62268855	62379908	-	ENSMUSG00000037012.18	Hk1	protein_coding
.	chr10	62421060	62421470	6.87299	-1	3.96556	chr10	62383137	62422491	-	ENSMUSG00000020080.8	Hkdc1	protein_coding
.	chr10	62449520	62449930	5.35406	-1	3.7325	chr10	62429209	62449738	-	ENSMUSG00000020079.15	Supv3l1	protein_coding
.	chr10	62579154	62579564	6.71383	-1	3.97853	chr10	62538626	62578457	-	ENSMUSG00000036955.16	Kif1bp	protein_coding
.	chr10	63026138	63026391	40.9159	-1	4.42225	chr10	63014664	63024217	-	ENSMUSG00000020069.16	Hnrnph3	protein_coding
.	chr10	63026138	63026391	40.9159	-1	4.42225	chr10	63024315	63058813	+	ENSMUSG00000020072.15	Pbld2	protein_coding
.	chr10	63386398	63386808	6.34764	-1	3.78849	chr10	63319005	63381704	-	ENSMUSG00000020063.16	Sirt1	protein_coding
.	chr10	63386398	63386808	6.34764	-1	3.78849	chr10	63382443	63410576	+	ENSMUSG00000036764.12	Dnajc12	protein_coding
.	chr10	63880410	63880820	12.6478	-1	4.42225	chr10	63430098	65003667	+	ENSMUSG00000060843.11	Ctnna3	protein_coding
.	chr10	64076283	64076693	5.69497	-1	3.69938	chr10	63430098	65003667	+	ENSMUSG00000060843.11	Ctnna3	protein_coding
.	chr10	64076283	64076693	5.69497	-1	3.69938	chr10	63928472	64090277	-	ENSMUSG00000042846.8	Lrrtm3	protein_coding
.	chr10	64090301	64090711	5.24727	-1	3.63663	chr10	63430098	65003667	+	ENSMUSG00000060843.11	Ctnna3	protein_coding
.	chr10	64090301	64090711	5.24727	-1	3.63663	chr10	63928472	64090277	-	ENSMUSG00000042846.8	Lrrtm3	protein_coding
.	chr10	67018777	67019187	12.7691	-1	4.42225	chr10	67009189	67096945	-	ENSMUSG00000019873.8	Reep3	protein_coding
.	chr10	67026043	67026453	7.21957	-1	4.42225	chr10	67009189	67096945	-	ENSMUSG00000019873.8	Reep3	protein_coding
.	chr10	67061234	67061644	25.4328	-1	4.42225	chr10	67009189	67096945	-	ENSMUSG00000019873.8	Reep3	protein_coding
.	chr10	67116445	67116855	5.21679	-1	3.63954	chr10	67096125	67256326	+	ENSMUSG00000037876.17	Jmjd1c	protein_coding
.	chr10	67143649	67144059	6.10736	-1	3.80914	chr10	67096125	67256326	+	ENSMUSG00000037876.17	Jmjd1c	protein_coding
.	chr10	67182555	67182965	11.5318	-1	4.42225	chr10	67096125	67256326	+	ENSMUSG00000037876.17	Jmjd1c	protein_coding
.	chr10	67255871	67256075	23.7702	-1	4.42225	chr10	67096125	67256326	+	ENSMUSG00000037876.17	Jmjd1c	protein_coding
.	chr10	67536096	67536506	10.8515	-1	4.42225	chr10	67535475	67542188	+	ENSMUSG00000037868.15	Egr2	protein_coding
.	chr10	67536747	67537157	8.49795	-1	4.42225	chr10	67535475	67542188	+	ENSMUSG00000037868.15	Egr2	protein_coding
.	chr10	67549399	67549809	15.7486	-1	4.42225	chr10	67544511	67548955	-	ENSMUSG00000057134.5	Ado	protein_coding
.	chr10	67886251	67886471	9.90206	-1	4.42225	chr10	67886103	67912662	-	ENSMUSG00000037855.15	Zfp365	protein_coding
.	chr10	68153546	68153956	11.6359	-1	4.42225	chr10	68092520	68278740	-	ENSMUSG00000019947.10	Arid5b	protein_coding
.	chr10	68277839	68278249	12.4708	-1	4.42225	chr10	68092520	68278740	-	ENSMUSG00000019947.10	Arid5b	protein_coding
.	chr10	6916626	6917036	11.9003	-1	4.42225	chr10	6758506	7038198	+	ENSMUSG00000000766.18	Oprm1	protein_coding
.	chr10	6916626	6917036	11.9003	-1	4.42225	chr10	6885796	7052478	-	ENSMUSG00000064065.15	Ipcef1	protein_coding
.	chr10	69254270	69254680	18.5224	-1	4.42225	chr10	69151434	69291791	+	ENSMUSG00000019944.14	Rhobtb1	protein_coding
.	chr10	69254472	69254882	8.41052	-1	4.42225	chr10	69151434	69291791	+	ENSMUSG00000019944.14	Rhobtb1	protein_coding
.	chr10	69594501	69594911	11.1178	-1	4.42225	chr10	69398773	70027438	+	ENSMUSG00000069601.14	Ank3	protein_coding
.	chr10	69611807	69612217	12.4611	-1	4.42225	chr10	69398773	70027438	+	ENSMUSG00000069601.14	Ank3	protein_coding
.	chr10	69701346	69701756	7.00791	-1	3.95596	chr10	69398773	70027438	+	ENSMUSG00000069601.14	Ank3	protein_coding
.	chr10	69858715	69859125	9.82513	-1	4.42225	chr10	69398773	70027438	+	ENSMUSG00000069601.14	Ank3	protein_coding
.	chr10	71285181	71285591	23.8438	-1	4.42225	chr10	71254980	71285262	-	ENSMUSG00000019927.6	Ube2d1	protein_coding
.	chr10	71344735	71345145	5.67794	-1	3.70128	chr10	71330480	71344954	-	ENSMUSG00000037710.8	Cisd1	protein_coding
.	chr10	71344735	71345145	5.67794	-1	3.70128	chr10	71347763	71433327	+	ENSMUSG00000060733.13	Ipmk	protein_coding
.	chr10	75091692	75092102	10.1711	-1	4.42225	chr10	75060592	75184921	+	ENSMUSG00000009681.10	Bcr	protein_coding
.	chr10	75106983	75107393	19.5376	-1	4.42225	chr10	75060592	75184921	+	ENSMUSG00000009681.10	Bcr	protein_coding
.	chr10	75137163	75137573	20.1786	-1	4.42225	chr10	75060592	75184921	+	ENSMUSG00000009681.10	Bcr	protein_coding
.	chr10	75212292	75212702	8.78517	-1	4.42225	chr10	75212073	75312743	+	ENSMUSG00000033444.14	Specc1l	protein_coding
.	chr10	75364273	75364683	20.0474	-1	4.42225	chr10	75351111	75517972	-	ENSMUSG00000033416.15	Gucd1	protein_coding
.	chr10	75364472	75364882	6.15522	-1	3.80505	chr10	75351111	75517972	-	ENSMUSG00000033416.15	Gucd1	protein_coding
.	chr10	75373975	75374385	18.7484	-1	4.42225	chr10	75351111	75517972	-	ENSMUSG00000033416.15	Gucd1	protein_coding
.	chr10	75396891	75397301	8.42549	-1	4.42225	chr10	75351111	75517972	-	ENSMUSG00000033416.15	Gucd1	protein_coding
.	chr10	75396891	75397301	8.42549	-1	4.42225	chr10	75401115	75441679	+	ENSMUSG00000033427.14	Upb1	protein_coding
.	chr10	75451374	75451784	14.6445	-1	4.42225	chr10	75351111	75517972	-	ENSMUSG00000033416.15	Gucd1	protein_coding
.	chr10	75456317	75456727	17.6183	-1	4.42225	chr10	75351111	75517972	-	ENSMUSG00000033416.15	Gucd1	protein_coding
.	chr10	75465975	75466385	7.44097	-1	4.42225	chr10	75351111	75517972	-	ENSMUSG00000033416.15	Gucd1	protein_coding
.	chr10	75704268	75704678	39.5462	-1	4.42225	chr10	75646112	75764341	-	ENSMUSG00000020196.10	Cabin1	protein_coding
.	chr10	75704467	75704877	6.05138	-1	3.8129	chr10	75646112	75764341	-	ENSMUSG00000020196.10	Cabin1	protein_coding
.	chr10	75944013	75944423	14.2826	-1	4.42225	chr10	75937723	75940672	-	ENSMUSG00000050157.6	Gm867	protein_coding
.	chr10	75944013	75944423	14.2826	-1	4.42225	chr10	75943057	75949657	+	ENSMUSG00000000903.3	Vpreb3	protein_coding
.	chr10	7605304	7605446	44.1584	-1	4.42225	chr10	7589800	7625483	+	ENSMUSG00000019796.12	Lrp11	protein_coding
.	chr10	76250882	76251292	15.5005	-1	4.42225	chr10	76253853	76261159	+	ENSMUSG00000033208.7	S100b	protein_coding
.	chr10	7663029	7663439	6.96984	-1	3.95953	chr10	7629373	7681136	-	ENSMUSG00000019795.17	Pcmt1	protein_coding
.	chr10	7663029	7663439	6.96984	-1	3.95953	chr10	7667503	7678881	+	ENSMUSG00000040034.15	Nup43	protein_coding
.	chr10	76801946	76802356	6.76005	-1	3.97391	chr10	76761857	76961887	-	ENSMUSG00000001120.15	Pcbp3	protein_coding
.	chr10	76902589	76902999	11.9674	-1	4.42225	chr10	76761857	76961887	-	ENSMUSG00000001120.15	Pcbp3	protein_coding
.	chr10	77623236	77623485	59.1018	-1	4.42225	chr10	77606197	77641543	+	ENSMUSG00000112241.1	Sumo3	protein_coding
.	chr10	77623236	77623485	59.1018	-1	4.42225	chr10	77622275	77645993	+	ENSMUSG00000009293.17	Ube2g2	protein_coding
.	chr10	77634648	77635058	7.2595	-1	4.42225	chr10	77606197	77641543	+	ENSMUSG00000112241.1	Sumo3	protein_coding
.	chr10	77634648	77635058	7.2595	-1	4.42225	chr10	77622275	77645993	+	ENSMUSG00000009293.17	Ube2g2	protein_coding
.	chr10	77690118	77690528	21.0681	-1	4.42225	chr10	77686569	77887021	+	ENSMUSG00000069581.12	Tspear	protein_coding
.	chr10	77690118	77690528	21.0681	-1	4.42225	chr10	77689957	77690757	-	ENSMUSG00000095970.1	Gm19402	protein_coding
.	chr10	77741889	77742299	9.12218	-1	4.42225	chr10	77686569	77887021	+	ENSMUSG00000069581.12	Tspear	protein_coding
.	chr10	77741889	77742299	9.12218	-1	4.42225	chr10	77741796	77742638	-	ENSMUSG00000112864.1	AC158603.4	protein_coding
.	chr10	77750626	77751036	5.51101	-1	3.71656	chr10	77686569	77887021	+	ENSMUSG00000069581.12	Tspear	protein_coding
.	chr10	77750626	77751036	5.51101	-1	3.71656	chr10	77750521	77751354	-	ENSMUSG00000112380.1	AC158603.3	protein_coding
.	chr10	77798601	77799011	19.1181	-1	4.42225	chr10	77686569	77887021	+	ENSMUSG00000069581.12	Tspear	protein_coding
.	chr10	77798601	77799011	19.1181	-1	4.42225	chr10	77794399	77795076	-	ENSMUSG00000096131.3	Gm2696	protein_coding
.	chr10	77798601	77799011	19.1181	-1	4.42225	chr10	77798387	77799133	-	ENSMUSG00000096380.1	Gm19668	protein_coding
.	chr10	77853243	77853653	6.8585	-1	3.96669	chr10	77686569	77887021	+	ENSMUSG00000069581.12	Tspear	protein_coding
.	chr10	77853243	77853653	6.8585	-1	3.96669	chr10	77852859	77853788	+	ENSMUSG00000071195.4	Gm10318	protein_coding
.	chr10	78222864	78223274	18.615	-1	4.42225	chr10	78186725	78244641	-	ENSMUSG00000000374.8	Trappc10	protein_coding
.	chr10	78244406	78244816	5.50901	-1	3.7168	chr10	78186725	78244641	-	ENSMUSG00000000374.8	Trappc10	protein_coding
.	chr10	78297795	78298205	11.2277	-1	4.42225	chr10	78269178	78352489	-	ENSMUSG00000001211.15	Agpat3	protein_coding
.	chr10	78306003	78306413	32.6875	-1	4.42225	chr10	78269178	78352489	-	ENSMUSG00000001211.15	Agpat3	protein_coding
.	chr10	7839623	7840033	7.43493	-1	4.42225	chr10	7832470	7870396	+	ENSMUSG00000039981.6	Zc3h12d	protein_coding
.	chr10	78452638	78453048	6.32086	-1	3.79024	chr10	78436744	78464975	-	ENSMUSG00000032788.15	Pdxk	protein_coding
.	chr10	78575693	78576103	26.7254	-1	4.42225	chr10	78574346	78584502	+	ENSMUSG00000032763.11	Ilvbl	protein_coding
.	chr10	78812610	78813020	15.5761	-1	4.42225	chr10	78780496	78814765	+	ENSMUSG00000005357.9	Slc1a6	protein_coding
.	chr10	79097559	79097969	10.6389	-1	4.42225	chr10	79064374	79097600	-	ENSMUSG00000060301.6	2610008E11Rik	protein_coding
.	chr10	79631311	79631721	7.90725	-1	4.42225	chr10	79618051	79637918	-	ENSMUSG00000020312.12	Shc2	protein_coding
.	chr10	79649337	79649747	7.81288	-1	4.42225	chr10	79639526	79645738	-	ENSMUSG00000035963.8	Odf3l2	protein_coding
.	chr10	79767467	79767877	6.6328	-1	3.98289	chr10	79758515	79766952	-	ENSMUSG00000035890.9	Rnf126	protein_coding
.	chr10	79803887	79804162	66.5332	-1	4.42225	chr10	79793572	79820896	+	ENSMUSG00000035863.14	Palm	protein_coding
.	chr10	79803998	79804408	6.69455	-1	3.97935	chr10	79793572	79820896	+	ENSMUSG00000035863.14	Palm	protein_coding
.	chr10	79853358	79853768	10.3039	-1	4.42225	chr10	79854427	79864771	+	ENSMUSG00000006498.16	Ptbp1	protein_coding
.	chr10	79854242	79854353	34.5059	-1	4.42225	chr10	79854427	79864771	+	ENSMUSG00000006498.16	Ptbp1	protein_coding
.	chr10	79858440	79858667	56.8846	-1	4.42225	chr10	79854427	79864771	+	ENSMUSG00000006498.16	Ptbp1	protein_coding
.	chr10	79900890	79901300	23.0746	-1	4.42225	chr10	79894708	79908923	-	ENSMUSG00000013833.15	Med16	protein_coding
.	chr10	79932795	79933046	64.6916	-1	4.42225	chr10	79927043	79955018	+	ENSMUSG00000019564.12	Arid3a	protein_coding
.	chr10	79934464	79934566	60.2408	-1	4.42225	chr10	79927043	79955018	+	ENSMUSG00000019564.12	Arid3a	protein_coding
.	chr10	79996249	79996659	5.61937	-1	3.70536	chr10	79996494	80015572	+	ENSMUSG00000035722.15	Abca7	protein_coding
.	chr10	80044093	80044503	11.4282	-1	4.42225	chr10	80035949	80039795	-	ENSMUSG00000004667.18	Polr2e	protein_coding
.	chr10	80044093	80044503	11.4282	-1	4.42225	chr10	80047166	80056439	+	ENSMUSG00000075706.10	Gpx4	protein_coding
.	chr10	80048474	80048623	43.6943	-1	4.42225	chr10	80047166	80056439	+	ENSMUSG00000075706.10	Gpx4	protein_coding
.	chr10	80048566	80048976	5.93656	-1	3.67645	chr10	80047166	80056439	+	ENSMUSG00000075706.10	Gpx4	protein_coding
.	chr10	80071188	80071598	22.7568	-1	4.42225	chr10	80056992	80105571	-	ENSMUSG00000035673.10	Sbno2	protein_coding
.	chr10	80115714	80116124	7.36512	-1	4.42225	chr10	80115803	80130682	+	ENSMUSG00000003068.16	Stk11	protein_coding
.	chr10	80118483	80118893	24.241	-1	4.42225	chr10	80115803	80130682	+	ENSMUSG00000003068.16	Stk11	protein_coding
.	chr10	80141258	80141668	10.9564	-1	4.42225	chr10	80130451	80140835	-	ENSMUSG00000035640.18	Cbarp	protein_coding
.	chr10	80141258	80141668	10.9564	-1	4.42225	chr10	80138632	80145818	+	ENSMUSG00000003072.15	Atp5d	protein_coding
.	chr10	80148908	80149318	8.26915	-1	4.42225	chr10	80148272	80158368	+	ENSMUSG00000035621.13	Midn	protein_coding
.	chr10	80151169	80151579	6.31139	-1	3.79151	chr10	80148272	80158368	+	ENSMUSG00000035621.13	Midn	protein_coding
.	chr10	80152172	80152582	5.10492	-1	3.64713	chr10	80148272	80158368	+	ENSMUSG00000035621.13	Midn	protein_coding
.	chr10	80156592	80157002	6.43388	-1	3.77987	chr10	80148272	80158368	+	ENSMUSG00000035621.13	Midn	protein_coding
.	chr10	80164962	80165372	30.3142	-1	4.42225	chr10	80165985	80172786	+	ENSMUSG00000045193.13	Cirbp	protein_coding
.	chr10	80255987	80256397	9.11344	-1	4.42225	chr10	80249121	80256794	+	ENSMUSG00000020153.14	Ndufs7	protein_coding
.	chr10	80259879	80260289	10.3448	-1	4.42225	chr10	80258151	80261012	-	ENSMUSG00000020150.13	Gamt	protein_coding
.	chr10	80259879	80260289	10.3448	-1	4.42225	chr10	80261486	80288408	+	ENSMUSG00000069565.12	Dazap1	protein_coding
.	chr10	80261134	80261544	5.58953	-1	3.70736	chr10	80258151	80261012	-	ENSMUSG00000020150.13	Gamt	protein_coding
.	chr10	80261134	80261544	5.58953	-1	3.70736	chr10	80261486	80288408	+	ENSMUSG00000069565.12	Dazap1	protein_coding
.	chr10	80332582	80332992	9.65315	-1	4.42225	chr10	80321283	80329498	-	ENSMUSG00000020131.14	Pcsk4	protein_coding
.	chr10	80332582	80332992	9.65315	-1	4.42225	chr10	80329953	80336441	+	ENSMUSG00000035504.16	Reep6	protein_coding
.	chr10	80385488	80385898	7.99572	-1	4.42225	chr10	80380355	80387659	-	ENSMUSG00000048696.11	Mex3d	protein_coding
.	chr10	80385699	80386109	6.96479	-1	3.95979	chr10	80380355	80387659	-	ENSMUSG00000048696.11	Mex3d	protein_coding
.	chr10	80398664	80399074	24.6991	-1	4.42225	chr10	80392539	80399550	-	ENSMUSG00000035478.14	Mbd3	protein_coding
.	chr10	80418195	80418605	11.6611	-1	4.42225	chr10	80409514	80433647	-	ENSMUSG00000020167.14	Tcf3	protein_coding
.	chr10	80603076	80603486	6.12328	-1	3.80766	chr10	80602872	80615783	+	ENSMUSG00000113949.1	Scamp4	protein_coding
.	chr10	80603076	80603486	6.12328	-1	3.80766	chr10	80602880	80607654	+	ENSMUSG00000113640.1	Adat3	protein_coding
.	chr10	80603076	80603486	6.12328	-1	3.80766	chr10	80606021	80615784	+	ENSMUSG00000035370.9	Adat3	protein_coding
.	chr10	80623452	80623862	14.5165	-1	4.42225	chr10	80622838	80640749	+	ENSMUSG00000003345.16	Csnk1g2	protein_coding
.	chr10	80623732	80624142	7.18656	-1	4.42225	chr10	80622838	80640749	+	ENSMUSG00000003345.16	Csnk1g2	protein_coding
.	chr10	80678190	80678426	61.8784	-1	4.42225	chr10	80665327	80678112	-	ENSMUSG00000020190.13	Mknk2	protein_coding
.	chr10	80702361	80702771	10.5706	-1	4.42225	chr10	80685253	80701977	-	ENSMUSG00000003348.10	Mob3a	protein_coding
.	chr10	80702361	80702771	10.5706	-1	4.42225	chr10	80702184	80705373	+	ENSMUSG00000055862.7	Izumo4	protein_coding
.	chr10	80702626	80703036	5.57825	-1	3.70783	chr10	80685253	80701977	-	ENSMUSG00000003348.10	Mob3a	protein_coding
.	chr10	80702626	80703036	5.57825	-1	3.70783	chr10	80702184	80705373	+	ENSMUSG00000055862.7	Izumo4	protein_coding
.	chr10	80757701	80758111	26.8591	-1	4.42225	chr10	80755206	80795461	+	ENSMUSG00000061589.14	Dot1l	protein_coding
.	chr10	80774506	80774916	23.9297	-1	4.42225	chr10	80755206	80795461	+	ENSMUSG00000061589.14	Dot1l	protein_coding
.	chr10	80821994	80822404	6.96402	-1	3.95982	chr10	80826656	80829290	+	ENSMUSG00000035242.15	Oaz1	protein_coding
.	chr10	80836795	80837205	13.6268	-1	4.42225	chr10	80832801	80844039	-	ENSMUSG00000051067.8	Lingo3	protein_coding
.	chr10	80856206	80856616	29.21	-1	4.42225	chr10	80852821	80855209	-	ENSMUSG00000035215.9	Lsm7	protein_coding
.	chr10	80856206	80856616	29.21	-1	4.42225	chr10	80855275	80868708	+	ENSMUSG00000035206.10	Sppl2b	protein_coding
.	chr10	81060196	81060606	20.8688	-1	4.42225	chr10	81044075	81060181	-	ENSMUSG00000004937.6	Sgta	protein_coding
.	chr10	81069864	81070274	7.5408	-1	4.42225	chr10	81070035	81082559	+	ENSMUSG00000004929.12	Thop1	protein_coding
.	chr10	81259396	81259806	10.5935	-1	4.42225	chr10	81252935	81263365	+	ENSMUSG00000004933.17	Matk	protein_coding
.	chr10	81416965	81417105	47.9734	-1	4.42225	chr10	81396186	81455635	-	ENSMUSG00000055053.18	Nfic	protein_coding
.	chr10	81431528	81431938	20.7298	-1	4.42225	chr10	81396186	81455635	-	ENSMUSG00000055053.18	Nfic	protein_coding
.	chr10	81432722	81433132	5.60766	-1	3.70605	chr10	81396186	81455635	-	ENSMUSG00000055053.18	Nfic	protein_coding
.	chr10	81495879	81496289	5.2634	-1	3.6333	chr10	81486249	81496392	-	ENSMUSG00000020238.14	Ncln	protein_coding
.	chr10	81606170	81606580	6.22967	-1	3.79831	chr10	81606270	81620703	+	ENSMUSG00000074862.11	BC025920	protein_coding
.	chr10	81627178	81627588	9.96618	-1	4.42225	chr10	81621785	81627797	-	ENSMUSG00000034748.16	Sirt6	protein_coding
.	chr10	81627178	81627588	9.96618	-1	4.42225	chr10	81628540	81647610	+	ENSMUSG00000054708.17	Ankrd24	protein_coding
.	chr10	82241158	82241568	8.74264	-1	4.42225	chr10	82224850	82241280	-	ENSMUSG00000062931.15	Zfp938	protein_coding
.	chr10	82985021	82985431	13.9805	-1	4.42225	chr10	82985498	83195900	+	ENSMUSG00000034612.7	Chst11	protein_coding
.	chr10	83031656	83032066	10.5621	-1	4.42225	chr10	82985498	83195900	+	ENSMUSG00000034612.7	Chst11	protein_coding
.	chr10	83062312	83062722	26.7555	-1	4.42225	chr10	82985498	83195900	+	ENSMUSG00000034612.7	Chst11	protein_coding
.	chr10	83116844	83117254	9.25101	-1	4.42225	chr10	82985498	83195900	+	ENSMUSG00000034612.7	Chst11	protein_coding
.	chr10	83143122	83143532	11.205	-1	4.42225	chr10	82985498	83195900	+	ENSMUSG00000034612.7	Chst11	protein_coding
.	chr10	83162103	83162385	72.1314	-1	4.42225	chr10	82985498	83195900	+	ENSMUSG00000034612.7	Chst11	protein_coding
.	chr10	83261321	83261731	7.88059	-1	4.42225	chr10	83230848	83337882	-	ENSMUSG00000034591.5	Slc41a2	protein_coding
.	chr10	8339534	8339944	7.40504	-1	4.42225	chr10	8204756	8518825	-	ENSMUSG00000047712.8	Ust	protein_coding
.	chr10	83637244	83637654	37.9375	-1	4.42225	chr10	83600033	83648738	-	ENSMUSG00000020263.14	Appl2	protein_coding
.	chr10	83644797	83645207	9.71792	-1	4.42225	chr10	83600033	83648738	-	ENSMUSG00000020263.14	Appl2	protein_coding
.	chr10	8428920	8429330	6.74707	-1	3.9752	chr10	8204756	8518825	-	ENSMUSG00000047712.8	Ust	protein_coding
.	chr10	8431848	8432258	10.5026	-1	4.42225	chr10	8204756	8518825	-	ENSMUSG00000047712.8	Ust	protein_coding
.	chr10	84440370	84440780	25.7081	-1	4.42225	chr10	84370905	84440597	-	ENSMUSG00000020032.14	Nuak1	protein_coding
.	chr10	84693771	84694181	6.24408	-1	3.79598	chr10	84622292	84727178	+	ENSMUSG00000034453.8	Polr3b	protein_coding
.	chr10	84710791	84711201	16.2497	-1	4.42225	chr10	84622292	84727178	+	ENSMUSG00000034453.8	Polr3b	protein_coding
.	chr10	84761965	84762375	6.14611	-1	3.80579	chr10	84756062	84906538	+	ENSMUSG00000020037.15	Rfx4	protein_coding
.	chr10	84772578	84772700	22.0681	-1	4.42225	chr10	84756062	84906538	+	ENSMUSG00000020037.15	Rfx4	protein_coding
.	chr10	84774645	84775055	9.12738	-1	4.42225	chr10	84756062	84906538	+	ENSMUSG00000020037.15	Rfx4	protein_coding
.	chr10	84810493	84810903	22.1808	-1	4.42225	chr10	84756062	84906538	+	ENSMUSG00000020037.15	Rfx4	protein_coding
.	chr10	84916770	84917180	5.75905	-1	3.69157	chr10	84917616	85018337	+	ENSMUSG00000035620.15	Ric8b	protein_coding
.	chr10	84963740	84964150	17.9781	-1	4.42225	chr10	84917616	85018337	+	ENSMUSG00000035620.15	Ric8b	protein_coding
.	chr10	85469351	85469761	21.3874	-1	4.42225	chr10	85386814	85660292	+	ENSMUSG00000020042.15	Btbd11	protein_coding
.	chr10	85598036	85598446	9.74924	-1	4.42225	chr10	85386814	85660292	+	ENSMUSG00000020042.15	Btbd11	protein_coding
.	chr10	85608481	85608891	23.0725	-1	4.42225	chr10	85386814	85660292	+	ENSMUSG00000020042.15	Btbd11	protein_coding
.	chr10	85616971	85617381	17.6685	-1	4.42225	chr10	85386814	85660292	+	ENSMUSG00000020042.15	Btbd11	protein_coding
.	chr10	85655913	85656323	12.8103	-1	4.42225	chr10	85386814	85660292	+	ENSMUSG00000020042.15	Btbd11	protein_coding
.	chr10	86323605	86324015	18.9193	-1	4.42225	chr10	86055125	86498896	-	ENSMUSG00000059602.14	Syn3	protein_coding
.	chr10	86323605	86324015	18.9193	-1	4.42225	chr10	86300372	86349506	+	ENSMUSG00000020044.13	Timp3	protein_coding
.	chr10	86375883	86376293	34.7163	-1	4.42225	chr10	86055125	86498896	-	ENSMUSG00000059602.14	Syn3	protein_coding
.	chr10	86457727	86458137	9.93754	-1	4.42225	chr10	86055125	86498896	-	ENSMUSG00000059602.14	Syn3	protein_coding
.	chr10	86498574	86498984	5.50533	-1	3.71699	chr10	86055125	86498896	-	ENSMUSG00000059602.14	Syn3	protein_coding
.	chr10	86772235	86772645	12.2115	-1	4.42225	chr10	86705811	86776844	+	ENSMUSG00000044937.15	Ttc41	protein_coding
.	chr10	86772235	86772645	12.2115	-1	4.42225	chr10	86763972	86833972	+	ENSMUSG00000112743.1	AC152453.1	protein_coding
.	chr10	86819905	86820072	43.7273	-1	4.42225	chr10	86763972	86833972	+	ENSMUSG00000112743.1	AC152453.1	protein_coding
.	chr10	86819905	86820072	43.7273	-1	4.42225	chr10	86779005	86838389	+	ENSMUSG00000054027.8	Nt5dc3	protein_coding
.	chr10	86819930	86820340	10.22	-1	4.42225	chr10	86763972	86833972	+	ENSMUSG00000112743.1	AC152453.1	protein_coding
.	chr10	86819930	86820340	10.22	-1	4.42225	chr10	86779005	86838389	+	ENSMUSG00000054027.8	Nt5dc3	protein_coding
.	chr10	87058215	87058625	23.5808	-1	4.42225	chr10	87058045	87230589	+	ENSMUSG00000047129.11	1700113H08Rik	protein_coding
.	chr10	8760533	8760943	16.8131	-1	4.42225	chr10	8722219	8886070	-	ENSMUSG00000015305.6	Sash1	protein_coding
.	chr10	87893229	87893639	17.2921	-1	4.42225	chr10	87858265	87937042	+	ENSMUSG00000020053.18	Igf1	protein_coding
.	chr10	87927213	87927623	11.8251	-1	4.42225	chr10	87858265	87937042	+	ENSMUSG00000020053.18	Igf1	protein_coding
.	chr10	8804305	8804715	20.3747	-1	4.42225	chr10	8722219	8886070	-	ENSMUSG00000015305.6	Sash1	protein_coding
.	chr10	88590995	88591405	16.2859	-1	4.42225	chr10	88518279	88605152	-	ENSMUSG00000020061.17	Mybpc1	protein_coding
.	chr10	88730846	88731256	10.9629	-1	4.42225	chr10	88730858	88744094	+	ENSMUSG00000060904.14	Arl1	protein_coding
.	chr10	89732135	89732545	6.83392	-1	3.96834	chr10	89711971	89732295	-	ENSMUSG00000019948.4	Actr6	protein_coding
.	chr10	90370817	90371227	8.9447	-1	4.42225	chr10	89873509	90973300	+	ENSMUSG00000058589.14	Anks1b	protein_coding
.	chr10	90482839	90483249	9.74492	-1	4.42225	chr10	89873509	90973300	+	ENSMUSG00000058589.14	Anks1b	protein_coding
.	chr10	90483040	90483450	7.91586	-1	4.42225	chr10	89873509	90973300	+	ENSMUSG00000058589.14	Anks1b	protein_coding
.	chr10	92837635	92838045	21.3267	-1	4.42225	chr10	92775619	93081618	-	ENSMUSG00000020014.17	Cfap54	protein_coding
.	chr10	93081367	93081777	5.67794	-1	3.70128	chr10	92775619	93081618	-	ENSMUSG00000020014.17	Cfap54	protein_coding
.	chr10	93160652	93161062	7.74784	-1	4.42225	chr10	93160875	93267071	+	ENSMUSG00000020015.10	Cdk17	protein_coding
.	chr10	93255325	93255735	14.4841	-1	4.42225	chr10	93160875	93267071	+	ENSMUSG00000020015.10	Cdk17	protein_coding
.	chr10	93255325	93255735	14.4841	-1	4.42225	chr10	93247414	93311135	-	ENSMUSG00000008398.15	Elk3	protein_coding
.	chr10	93275472	93275729	62.6937	-1	4.42225	chr10	93247414	93311135	-	ENSMUSG00000008398.15	Elk3	protein_coding
.	chr10	93276390	93276800	11.6184	-1	4.42225	chr10	93247414	93311135	-	ENSMUSG00000008398.15	Elk3	protein_coding
.	chr10	93680665	93681075	7.21813	-1	4.42225	chr10	93640681	93747207	+	ENSMUSG00000020019.4	Ntn4	protein_coding
.	chr10	93736272	93736682	16.4196	-1	4.42225	chr10	93640681	93747207	+	ENSMUSG00000020019.4	Ntn4	protein_coding
.	chr10	94129603	94130013	25.3146	-1	4.42225	chr10	94036001	94145339	+	ENSMUSG00000020021.4	Fgd6	protein_coding
.	chr10	94350822	94351232	5.18933	-1	3.64164	chr10	94311949	94590956	+	ENSMUSG00000020023.18	Tmcc3	protein_coding
.	chr10	94414159	94414569	8.08744	-1	4.42225	chr10	94311949	94590956	+	ENSMUSG00000020023.18	Tmcc3	protein_coding
.	chr10	94416003	94416413	9.45952	-1	4.42225	chr10	94311949	94590956	+	ENSMUSG00000020023.18	Tmcc3	protein_coding
.	chr10	94458697	94459107	7.51791	-1	4.42225	chr10	94311949	94590956	+	ENSMUSG00000020023.18	Tmcc3	protein_coding
.	chr10	94480581	94480991	7.23961	-1	4.42225	chr10	94311949	94590956	+	ENSMUSG00000020023.18	Tmcc3	protein_coding
.	chr10	94526916	94527326	5.69412	-1	3.69948	chr10	94311949	94590956	+	ENSMUSG00000020023.18	Tmcc3	protein_coding
.	chr10	94549937	94550347	7.90748	-1	4.42225	chr10	94311949	94590956	+	ENSMUSG00000020023.18	Tmcc3	protein_coding
.	chr10	94561434	94561844	11.4229	-1	4.42225	chr10	94311949	94590956	+	ENSMUSG00000020023.18	Tmcc3	protein_coding
.	chr10	94584962	94585372	22.0841	-1	4.42225	chr10	94311949	94590956	+	ENSMUSG00000020023.18	Tmcc3	protein_coding
.	chr10	94585162	94585572	7.16085	-1	4.42225	chr10	94311949	94590956	+	ENSMUSG00000020023.18	Tmcc3	protein_coding
.	chr10	94719908	94720318	8.55668	-1	4.42225	chr10	94688654	94790853	+	ENSMUSG00000020024.7	Cep83	protein_coding
.	chr10	94943432	94943842	6.74567	-1	3.97551	chr10	94790866	94944835	-	ENSMUSG00000074785.5	Plxnc1	protein_coding
.	chr10	95199528	95199938	18.8809	-1	4.42225	chr10	95174746	95324133	-	ENSMUSG00000045867.10	Cradd	protein_coding
.	chr10	95200292	95200702	10.0698	-1	4.42225	chr10	95174746	95324133	-	ENSMUSG00000045867.10	Cradd	protein_coding
.	chr10	95323906	95324316	7.6713	-1	4.42225	chr10	95174746	95324133	-	ENSMUSG00000045867.10	Cradd	protein_coding
.	chr10	95501739	95502149	12.5588	-1	4.42225	chr10	95480805	95501940	-	ENSMUSG00000062981.5	Mrpl42	protein_coding
.	chr10	9889371	9889781	7.53442	-1	4.42225	chr10	9755547	9901079	-	ENSMUSG00000019790.17	Stxbp5	protein_coding
.	chr10	9901102	9901512	14.0342	-1	4.42225	chr10	9755547	9901079	-	ENSMUSG00000019790.17	Stxbp5	protein_coding
.	chr10	99132199	99132459	79.2362	-1	4.42225	chr10	99107036	99198074	+	ENSMUSG00000019952.15	Poc1b	protein_coding
.	chr10	99132331	99132741	7.57304	-1	4.42225	chr10	99107036	99198074	+	ENSMUSG00000019952.15	Poc1b	protein_coding
.	chr10	99197663	99197889	35.4268	-1	4.42225	chr10	99107036	99198074	+	ENSMUSG00000019952.15	Poc1b	protein_coding
.	chr10	99262858	99263268	26.4363	-1	4.42225	chr10	99263231	99267489	+	ENSMUSG00000019960.8	Dusp6	protein_coding
.	chr1	10062099	10062509	9.215	-1	4.42225	chr1	10037987	10136768	+	ENSMUSG00000056763.16	Cspp1	protein_coding
.	chr1	105663101	105663511	15.7851	-1	4.42225	chr1	105518422	105663677	-	ENSMUSG00000056536.14	Pign	protein_coding
.	chr1	105663101	105663511	15.7851	-1	4.42225	chr1	105663861	105755191	+	ENSMUSG00000026319.13	2310035C23Rik	protein_coding
.	chr1	106013732	106014142	9.24379	-1	4.42225	chr1	105990406	106034074	+	ENSMUSG00000038866.15	Zcchc2	protein_coding
.	chr1	106197964	106198374	16.8791	-1	4.42225	chr1	106171752	106394250	+	ENSMUSG00000044340.7	Phlpp1	protein_coding
.	chr1	106202091	106202278	54.0805	-1	4.42225	chr1	106171752	106394250	+	ENSMUSG00000044340.7	Phlpp1	protein_coding
.	chr1	106241124	106241534	9.66749	-1	4.42225	chr1	106171752	106394250	+	ENSMUSG00000044340.7	Phlpp1	protein_coding
.	chr1	106702693	106703103	8.81029	-1	4.42225	chr1	106538178	106714274	-	ENSMUSG00000057329.7	Bcl2	protein_coding
.	chr1	10990990	10991400	10.9682	-1	4.42225	chr1	10993465	11303681	+	ENSMUSG00000048960.13	Prex2	protein_coding
.	chr11	100391172	100391582	43.4691	-1	4.42225	chr11	100368958	100397763	-	ENSMUSG00000001552.14	Jup	protein_coding
.	chr11	100414357	100414767	16.593	-1	4.42225	chr11	100408456	100414836	-	ENSMUSG00000006931.15	P3h4	protein_coding
.	chr11	100414357	100414767	16.593	-1	4.42225	chr11	100415697	100424824	+	ENSMUSG00000001555.10	Fkbp10	protein_coding
.	chr11	100428589	100428999	7.10193	-1	3.94944	chr11	100422321	100441808	-	ENSMUSG00000017176.17	Nt5c3b	protein_coding
.	chr11	100592389	100592799	10.3002	-1	4.42225	chr11	100582818	100620168	-	ENSMUSG00000014195.15	Dnajc7	protein_coding
.	chr11	100618685	100619095	9.83143	-1	4.42225	chr11	100582818	100620168	-	ENSMUSG00000014195.15	Dnajc7	protein_coding
.	chr11	100618685	100619095	9.83143	-1	4.42225	chr11	100619244	100627607	+	ENSMUSG00000017837.12	Nkiras2	protein_coding
.	chr11	100619430	100619840	5.08419	-1	3.65262	chr11	100582818	100620168	-	ENSMUSG00000014195.15	Dnajc7	protein_coding
.	chr11	100619430	100619840	5.08419	-1	3.65262	chr11	100619244	100627607	+	ENSMUSG00000017837.12	Nkiras2	protein_coding
.	chr11	100628884	100629113	68.6191	-1	4.42225	chr11	100627543	100692455	-	ENSMUSG00000014198.15	Zfp385c	protein_coding
.	chr11	100850244	100850654	6.21242	-1	3.79894	chr11	100780731	100850724	-	ENSMUSG00000020919.11	Stat5b	protein_coding
.	chr11	100870202	100870612	8.87806	-1	4.42225	chr11	100859351	100885169	+	ENSMUSG00000004043.14	Stat5a	protein_coding
.	chr11	100897880	100898290	22.4073	-1	4.42225	chr11	100885098	100939540	-	ENSMUSG00000004040.16	Stat3	protein_coding
.	chr11	100935868	100936278	5.00115	-1	3.65995	chr11	100885098	100939540	-	ENSMUSG00000004040.16	Stat3	protein_coding
.	chr11	100957195	100957605	8.93397	-1	4.42225	chr11	100956733	100970887	-	ENSMUSG00000004044.9	Ptrf	protein_coding
.	chr11	101023326	101023736	13.9141	-1	4.42225	chr11	101009452	101063719	+	ENSMUSG00000019302.16	Atp6v0a1	protein_coding
.	chr11	101060219	101060629	25.7591	-1	4.42225	chr11	101009452	101063719	+	ENSMUSG00000019302.16	Atp6v0a1	protein_coding
.	chr11	101069772	101070182	13.506	-1	4.42225	chr11	101070012	101077672	+	ENSMUSG00000001751.9	Naglu	protein_coding
.	chr11	101155802	101156212	5.62401	-1	3.70495	chr11	101155907	101161787	+	ENSMUSG00000045007.9	Tubg2	protein_coding
.	chr11	101162707	101163117	7.96731	-1	4.42225	chr11	101162679	101171351	-	ENSMUSG00000035172.15	Plekhh3	protein_coding
.	chr11	101189879	101190289	9.74843	-1	4.42225	chr11	101170523	101190724	+	ENSMUSG00000017167.6	Cntnap1	protein_coding
.	chr11	101316055	101316465	8.56198	-1	4.42225	chr11	101316213	101323537	+	ENSMUSG00000078652.9	Psme3	protein_coding
.	chr11	101433335	101433745	16.5847	-1	4.42225	chr11	101425085	101435673	+	ENSMUSG00000035007.5	Rundc1	protein_coding
.	chr11	101442189	101442599	12.2619	-1	4.42225	chr11	101442298	101445529	+	ENSMUSG00000063316.13	Rpl27	protein_coding
.	chr11	101556893	101557303	21.908	-1	4.42225	chr11	101488764	101551955	-	ENSMUSG00000017146.12	Brca1	protein_coding
.	chr11	101556893	101557303	21.908	-1	4.42225	chr11	101552149	101581951	+	ENSMUSG00000017119.19	Nbr1	protein_coding
.	chr11	101562358	101562768	6.36954	-1	3.7858	chr11	101552149	101581951	+	ENSMUSG00000017119.19	Nbr1	protein_coding
.	chr11	101758510	101758920	6.26422	-1	3.79486	chr11	101732919	101767358	+	ENSMUSG00000034931.15	Dhx8	protein_coding
.	chr11	101984142	101984552	5.73445	-1	3.69617	chr11	101971143	101987013	-	ENSMUSG00000003518.13	Dusp3	protein_coding
.	chr11	101984142	101984552	5.73445	-1	3.69617	chr11	101984279	101992264	+	ENSMUSG00000010841.13	1700006E09Rik	protein_coding
.	chr11	101985960	101986370	5.0942	-1	3.65012	chr11	101971143	101987013	-	ENSMUSG00000003518.13	Dusp3	protein_coding
.	chr11	101985960	101986370	5.0942	-1	3.65012	chr11	101984279	101992264	+	ENSMUSG00000010841.13	1700006E09Rik	protein_coding
.	chr11	102207720	102208130	11.4204	-1	4.42225	chr11	102194432	102230166	-	ENSMUSG00000008855.17	Hdac5	protein_coding
.	chr11	102216570	102216980	10.9613	-1	4.42225	chr11	102194432	102230166	-	ENSMUSG00000008855.17	Hdac5	protein_coding
.	chr11	102218750	102219160	12.6111	-1	4.42225	chr11	102194432	102230166	-	ENSMUSG00000008855.17	Hdac5	protein_coding
.	chr11	102245058	102245468	28.2791	-1	4.42225	chr11	102248882	102265187	+	ENSMUSG00000034773.16	BC030867	protein_coding
.	chr11	102320576	102320986	28.1355	-1	4.42225	chr11	102304560	102319742	-	ENSMUSG00000020923.17	Ubtf	protein_coding
.	chr11	102407609	102408019	8.27805	-1	4.42225	chr11	102402985	102407946	-	ENSMUSG00000018677.9	Slc25a39	protein_coding
.	chr11	102408396	102408806	13.6247	-1	4.42225	chr11	102402985	102407946	-	ENSMUSG00000018677.9	Slc25a39	protein_coding
.	chr11	102445583	102445993	12.5568	-1	4.42225	chr11	102436981	102447682	-	ENSMUSG00000034685.4	Fam171a2	protein_coding
.	chr11	102466908	102467318	5.48989	-1	3.71866	chr11	102453297	102470122	-	ENSMUSG00000034664.13	Itga2b	protein_coding
.	chr11	102555849	102556259	5.32803	-1	3.73392	chr11	102475915	102556392	-	ENSMUSG00000034621.14	Gpatch8	protein_coding
.	chr11	102818315	102818725	7.58892	-1	4.42225	chr11	102799579	102819700	-	ENSMUSG00000034520.14	Gjc1	protein_coding
.	chr11	102898449	102898706	72.4553	-1	4.42225	chr11	102887336	102900912	-	ENSMUSG00000020932.14	Gfap	protein_coding
.	chr11	102939264	102939674	9.01218	-1	4.42225	chr11	102939264	102946688	-	ENSMUSG00000045532.5	C1ql1	protein_coding
.	chr11	103003396	103003521	48.3822	-1	4.42225	chr11	102994047	103028333	-	ENSMUSG00000020935.8	Dcakd	protein_coding
.	chr11	103116022	103116432	12.5767	-1	4.42225	chr11	103116231	103119725	+	ENSMUSG00000048878.6	Hexim1	protein_coding
.	chr11	103133110	103133520	11.8388	-1	4.42225	chr11	103132429	103139876	+	ENSMUSG00000043372.12	Hexim2	protein_coding
.	chr11	103201644	103202054	7.03499	-1	3.95442	chr11	103198944	103208558	-	ENSMUSG00000020940.13	1700023F06Rik	protein_coding
.	chr11	103234448	103234858	10.2069	-1	4.42225	chr11	103219762	103267472	-	ENSMUSG00000020941.7	Map3k14	protein_coding
.	chr11	103235667	103236077	24.4527	-1	4.42225	chr11	103219762	103267472	-	ENSMUSG00000020941.7	Map3k14	protein_coding
.	chr11	103246228	103246638	35.7875	-1	4.42225	chr11	103219762	103267472	-	ENSMUSG00000020941.7	Map3k14	protein_coding
.	chr11	103360283	103360693	9.03821	-1	4.42225	chr11	103331497	103363692	-	ENSMUSG00000034255.17	Arhgap27	protein_coding
.	chr11	103372096	103372506	10.5577	-1	4.42225	chr11	103364275	103412687	-	ENSMUSG00000034247.9	Plekhm1	protein_coding
.	chr11	103639518	103639928	8.85766	-1	4.42225	chr11	103631070	103638890	-	ENSMUSG00000020945.13	Lyzl6	protein_coding
.	chr11	103840856	103841266	21.3131	-1	4.42225	chr11	103821782	103954056	-	ENSMUSG00000034187.18	Nsf	protein_coding
.	chr11	103953993	103954403	22.5241	-1	4.42225	chr11	103821782	103954056	-	ENSMUSG00000034187.18	Nsf	protein_coding
.	chr11	104272312	104272722	18.2948	-1	4.42225	chr11	104231390	104332090	+	ENSMUSG00000018411.17	Mapt	protein_coding
.	chr11	104302633	104303043	10.4092	-1	4.42225	chr11	104231390	104332090	+	ENSMUSG00000018411.17	Mapt	protein_coding
.	chr11	104441335	104441745	7.47616	-1	4.42225	chr11	104333229	104468861	-	ENSMUSG00000018412.16	Kansl1	protein_coding
.	chr11	104580133	104580543	9.02042	-1	4.42225	chr11	104550663	104595753	+	ENSMUSG00000061086.12	Myl4	protein_coding
.	chr11	104590000	104590410	7.12228	-1	3.94804	chr11	104550663	104595753	+	ENSMUSG00000061086.12	Myl4	protein_coding
.	chr11	104971534	104971944	5.41493	-1	3.72574	chr11	104685707	105117394	+	ENSMUSG00000040838.10	Gm11639	protein_coding
.	chr11	105125516	105125926	11.1062	-1	4.42225	chr11	105126425	105140394	+	ENSMUSG00000020691.13	Mettl2	protein_coding
.	chr11	105407941	105408351	12.2643	-1	4.42225	chr11	105360798	105456735	-	ENSMUSG00000078627.9	March10	protein_coding
.	chr11	105759339	105759749	36.3243	-1	4.42225	chr11	105589986	105929304	+	ENSMUSG00000053580.16	Tanc2	protein_coding
.	chr11	106161277	106161687	8.00566	-1	4.42225	chr11	106156256	106160860	-	ENSMUSG00000040699.13	Limd2	protein_coding
.	chr11	106199371	106199715	65.7415	-1	4.42225	chr11	106163330	106202168	-	ENSMUSG00000069631.14	Strada	protein_coding
.	chr11	106199371	106199715	65.7415	-1	4.42225	chr11	106197408	106216344	-	ENSMUSG00000078622.8	Ccdc47	protein_coding
.	chr11	106418487	106418897	9.25518	-1	4.42225	chr11	106394650	106487852	-	ENSMUSG00000020715.9	Ern1	protein_coding
.	chr11	106554736	106555146	8.56198	-1	4.42225	chr11	106502147	106613423	-	ENSMUSG00000040548.16	Tex2	protein_coding
.	chr11	106658053	106658463	45.5432	-1	4.42225	chr11	106654217	106750628	-	ENSMUSG00000020717.19	Pecam1	protein_coding
.	chr11	106674610	106675020	28.1304	-1	4.42225	chr11	106654217	106750628	-	ENSMUSG00000020717.19	Pecam1	protein_coding
.	chr11	106678017	106678427	12.0499	-1	4.42225	chr11	106654217	106750628	-	ENSMUSG00000020717.19	Pecam1	protein_coding
.	chr11	106999221	106999631	20.0586	-1	4.42225	chr11	106988629	106999541	-	ENSMUSG00000018362.14	Kpna2	protein_coding
.	chr11	107078944	107079354	7.81228	-1	4.42225	chr11	107033081	107132127	-	ENSMUSG00000040481.17	Bptf	protein_coding
.	chr11	107327359	107327769	8.78283	-1	4.42225	chr11	107207892	107470699	-	ENSMUSG00000040430.18	Pitpnc1	protein_coding
.	chr11	107341304	107341714	27.1099	-1	4.42225	chr11	107207892	107470699	-	ENSMUSG00000040430.18	Pitpnc1	protein_coding
.	chr11	107356210	107356620	19.3542	-1	4.42225	chr11	107207892	107470699	-	ENSMUSG00000040430.18	Pitpnc1	protein_coding
.	chr11	107358702	107359112	12.828	-1	4.42225	chr11	107207892	107470699	-	ENSMUSG00000040430.18	Pitpnc1	protein_coding
.	chr11	107413407	107413817	30.3401	-1	4.42225	chr11	107207892	107470699	-	ENSMUSG00000040430.18	Pitpnc1	protein_coding
.	chr11	107413610	107414020	9.95564	-1	4.42225	chr11	107207892	107470699	-	ENSMUSG00000040430.18	Pitpnc1	protein_coding
.	chr11	107469186	107469596	8.3219	-1	4.42225	chr11	107207892	107470699	-	ENSMUSG00000040430.18	Pitpnc1	protein_coding
.	chr11	107470709	107471119	12.7991	-1	4.42225	chr11	107207892	107470699	-	ENSMUSG00000040430.18	Pitpnc1	protein_coding
.	chr11	107792188	107792598	10.4658	-1	4.42225	chr11	107732357	107794557	-	ENSMUSG00000020723.3	Cacng4	protein_coding
.	chr11	107903983	107904393	35.9327	-1	4.42225	chr11	107874605	107915055	-	ENSMUSG00000040373.12	Cacng5	protein_coding
.	chr11	107965415	107965825	11.3784	-1	4.42225	chr11	107933387	108343928	-	ENSMUSG00000050965.14	Prkca	protein_coding
.	chr11	108146005	108146415	12.3287	-1	4.42225	chr11	107933387	108343928	-	ENSMUSG00000050965.14	Prkca	protein_coding
.	chr11	108181034	108181444	23.3538	-1	4.42225	chr11	107933387	108343928	-	ENSMUSG00000050965.14	Prkca	protein_coding
.	chr11	108181259	108181669	11.2338	-1	4.42225	chr11	107933387	108343928	-	ENSMUSG00000050965.14	Prkca	protein_coding
.	chr11	108935206	108935616	5.22152	-1	3.63859	chr11	108920349	108950783	+	ENSMUSG00000000142.15	Axin2	protein_coding
.	chr11	109426265	109426675	6.31766	-1	3.79086	chr11	109425946	109452813	+	ENSMUSG00000020610.16	Amz2	protein_coding
.	chr11	109473040	109473450	8.04977	-1	4.42225	chr11	109450855	109473598	-	ENSMUSG00000041920.14	Slc16a6	protein_coding
.	chr11	109473040	109473450	8.04977	-1	4.42225	chr11	109473374	109573330	+	ENSMUSG00000020604.13	Arsg	protein_coding
.	chr11	109476086	109476496	11.4685	-1	4.42225	chr11	109450855	109473598	-	ENSMUSG00000041920.14	Slc16a6	protein_coding
.	chr11	109476086	109476496	11.4685	-1	4.42225	chr11	109473374	109573330	+	ENSMUSG00000020604.13	Arsg	protein_coding
.	chr11	109476290	109476700	8.5028	-1	4.42225	chr11	109450855	109473598	-	ENSMUSG00000041920.14	Slc16a6	protein_coding
.	chr11	109476290	109476700	8.5028	-1	4.42225	chr11	109473374	109573330	+	ENSMUSG00000020604.13	Arsg	protein_coding
.	chr11	109611694	109612104	9.72164	-1	4.42225	chr11	109573331	109611967	-	ENSMUSG00000041895.15	Wipi1	protein_coding
.	chr11	109648637	109648813	52.748	-1	4.42225	chr11	109649405	109669656	+	ENSMUSG00000020612.16	Prkar1a	protein_coding
.	chr11	109670162	109670572	6.62386	-1	3.98325	chr11	109669749	109722279	-	ENSMUSG00000020614.13	Fam20a	protein_coding
.	chr11	109670402	109670812	6.47064	-1	3.77605	chr11	109669749	109722279	-	ENSMUSG00000020614.13	Fam20a	protein_coding
.	chr11	110479121	110479280	34.9879	-1	4.42225	chr11	110399122	110525522	+	ENSMUSG00000020623.11	Map2k6	protein_coding
.	chr11	110479187	110479597	8.00149	-1	4.42225	chr11	110399122	110525522	+	ENSMUSG00000020623.11	Map2k6	protein_coding
.	chr11	111065443	111065853	9.30411	-1	4.42225	chr11	111066164	111076821	+	ENSMUSG00000041695.2	Kcnj2	protein_coding
.	chr11	113292148	113292558	22.7592	-1	4.42225	chr11	113244853	113650079	-	ENSMUSG00000041654.15	Slc39a11	protein_coding
.	chr11	113439591	113440001	8.70947	-1	4.42225	chr11	113244853	113650079	-	ENSMUSG00000041654.15	Slc39a11	protein_coding
.	chr11	113539476	113539711	40.9801	-1	4.42225	chr11	113244853	113650079	-	ENSMUSG00000041654.15	Slc39a11	protein_coding
.	chr11	113584075	113584485	14.2424	-1	4.42225	chr11	113244853	113650079	-	ENSMUSG00000041654.15	Slc39a11	protein_coding
.	chr11	113611923	113612333	25.3696	-1	4.42225	chr11	113244853	113650079	-	ENSMUSG00000041654.15	Slc39a11	protein_coding
.	chr11	113612183	113612593	10.2979	-1	4.42225	chr11	113244853	113650079	-	ENSMUSG00000041654.15	Slc39a11	protein_coding
.	chr11	113648108	113648518	13.1032	-1	4.42225	chr11	113244853	113650079	-	ENSMUSG00000041654.15	Slc39a11	protein_coding
.	chr11	113648108	113648518	13.1032	-1	4.42225	chr11	113649169	113667054	+	ENSMUSG00000018661.17	Cog1	protein_coding
.	chr11	113710382	113710792	8.42096	-1	4.42225	chr11	113698172	113710017	-	ENSMUSG00000018727.19	Cpsf4l	protein_coding
.	chr11	113782102	113782512	5.30399	-1	3.62797	chr11	113776374	114067046	-	ENSMUSG00000041592.16	Sdk2	protein_coding
.	chr11	113818963	113819373	9.32267	-1	4.42225	chr11	113776374	114067046	-	ENSMUSG00000041592.16	Sdk2	protein_coding
.	chr11	113969978	113970388	19.518	-1	4.42225	chr11	113776374	114067046	-	ENSMUSG00000041592.16	Sdk2	protein_coding
.	chr11	113971537	113971947	5.98458	-1	3.67282	chr11	113776374	114067046	-	ENSMUSG00000041592.16	Sdk2	protein_coding
.	chr11	113971750	113972160	5.47129	-1	3.72003	chr11	113776374	114067046	-	ENSMUSG00000041592.16	Sdk2	protein_coding
.	chr11	113981579	113981989	21.0352	-1	4.42225	chr11	113776374	114067046	-	ENSMUSG00000041592.16	Sdk2	protein_coding
.	chr11	114040535	114040763	67.2013	-1	4.42225	chr11	113776374	114067046	-	ENSMUSG00000041592.16	Sdk2	protein_coding
.	chr11	114051221	114051631	7.64074	-1	4.42225	chr11	113776374	114067046	-	ENSMUSG00000041592.16	Sdk2	protein_coding
.	chr11	114068391	114068801	15.2607	-1	4.42225	chr11	113776374	114067046	-	ENSMUSG00000041592.16	Sdk2	protein_coding
.	chr11	114676020	114676430	13.0108	-1	4.42225	chr11	114675431	114720977	+	ENSMUSG00000034714.9	Ttyh2	protein_coding
.	chr11	114676236	114676646	6.30649	-1	3.79199	chr11	114675431	114720977	+	ENSMUSG00000034714.9	Ttyh2	protein_coding
.	chr11	114704114	114704524	30.0998	-1	4.42225	chr11	114675431	114720977	+	ENSMUSG00000034714.9	Ttyh2	protein_coding
.	chr11	114795237	114795419	47.5548	-1	4.42225	chr11	114791217	114795945	-	ENSMUSG00000000202.9	Btbd17	protein_coding
.	chr11	114795237	114795419	47.5548	-1	4.42225	chr11	114798924	114806745	+	ENSMUSG00000034677.9	Gpr142	protein_coding
.	chr11	114795340	114795750	19.1058	-1	4.42225	chr11	114791217	114795945	-	ENSMUSG00000000202.9	Btbd17	protein_coding
.	chr11	114795340	114795750	19.1058	-1	4.42225	chr11	114798924	114806745	+	ENSMUSG00000034677.9	Gpr142	protein_coding
.	chr11	115187190	115187600	8.56198	-1	4.42225	chr11	115182832	115187859	-	ENSMUSG00000015542.17	Nat9	protein_coding
.	chr11	115187190	115187600	8.56198	-1	4.42225	chr11	115187487	115247023	+	ENSMUSG00000045980.13	Tmem104	protein_coding
.	chr11	115227134	115227544	11.5669	-1	4.42225	chr11	115187487	115247023	+	ENSMUSG00000045980.13	Tmem104	protein_coding
.	chr11	115234013	115234172	36.8713	-1	4.42225	chr11	115187487	115247023	+	ENSMUSG00000045980.13	Tmem104	protein_coding
.	chr11	115246330	115246740	12.8998	-1	4.42225	chr11	115187487	115247023	+	ENSMUSG00000045980.13	Tmem104	protein_coding
.	chr11	115381643	115382053	12.9207	-1	4.42225	chr11	115381916	115396132	+	ENSMUSG00000050910.5	Cdr2l	protein_coding
.	chr11	115400899	115401309	8.52648	-1	4.42225	chr11	115403752	115412674	+	ENSMUSG00000018858.15	Mrpl58	protein_coding
.	chr11	115409520	115409930	13.6163	-1	4.42225	chr11	115403752	115412674	+	ENSMUSG00000018858.15	Mrpl58	protein_coding
.	chr11	115514446	115514856	28.3785	-1	4.42225	chr11	115497353	115514387	-	ENSMUSG00000020737.12	Hn1	protein_coding
.	chr11	115536258	115536668	8.93128	-1	4.42225	chr11	115523102	115536276	-	ENSMUSG00000020738.16	Sumo2	protein_coding
.	chr11	115564240	115564650	10.9435	-1	4.42225	chr11	115564434	115583985	+	ENSMUSG00000020739.11	Nup85	protein_coding
.	chr11	115603769	115603975	68.5518	-1	4.42225	chr11	115584255	115604051	-	ENSMUSG00000020740.13	Gga3	protein_coding
.	chr11	115603769	115603975	68.5518	-1	4.42225	chr11	115603925	115608036	+	ENSMUSG00000046756.10	Mrps7	protein_coding
.	chr11	115779278	115779688	16.0341	-1	4.42225	chr11	115765433	115799366	+	ENSMUSG00000020747.17	Tmem94	protein_coding
.	chr11	115813959	115814369	10.0871	-1	4.42225	chr11	115799183	115813639	-	ENSMUSG00000034471.12	Caskin2	protein_coding
.	chr11	115813959	115814369	10.0871	-1	4.42225	chr11	115814724	115823094	+	ENSMUSG00000020781.14	Tsen54	protein_coding
.	chr11	115898967	115899377	23.9959	-1	4.42225	chr11	115892595	115933477	-	ENSMUSG00000020752.11	Recql5	protein_coding
.	chr11	115898967	115899377	23.9959	-1	4.42225	chr11	115899966	115906269	+	ENSMUSG00000048442.15	Smim5	protein_coding
.	chr11	115899955	115900365	5.50533	-1	3.71699	chr11	115892595	115933477	-	ENSMUSG00000020752.11	Recql5	protein_coding
.	chr11	115899955	115900365	5.50533	-1	3.71699	chr11	115899966	115906269	+	ENSMUSG00000048442.15	Smim5	protein_coding
.	chr11	115933357	115933767	5.03884	-1	3.65715	chr11	115892595	115933477	-	ENSMUSG00000020752.11	Recql5	protein_coding
.	chr11	115933357	115933767	5.03884	-1	3.65715	chr11	115933282	115966725	+	ENSMUSG00000020755.9	Sap30bp	protein_coding
.	chr11	115954843	115955253	8.80481	-1	4.42225	chr11	115933282	115966725	+	ENSMUSG00000020755.9	Sap30bp	protein_coding
.	chr11	116023948	116024358	10.2711	-1	4.42225	chr11	116021912	116027962	-	ENSMUSG00000016559.14	H3f3b	protein_coding
.	chr11	116145711	116146121	7.51724	-1	4.42225	chr11	116142285	116168166	-	ENSMUSG00000020776.18	Fbf1	protein_coding
.	chr11	116185760	116186170	26.1593	-1	4.42225	chr11	116171888	116199045	-	ENSMUSG00000020777.16	Acox1	protein_coding
.	chr11	116311233	116311643	18.2021	-1	4.42225	chr11	116288001	116307233	-	ENSMUSG00000020792.15	Exoc7	protein_coding
.	chr11	116335560	116335970	5.68508	-1	3.70106	chr11	116330704	116335399	-	ENSMUSG00000034227.7	Foxj1	protein_coding
.	chr11	116470008	116470418	7.98562	-1	4.42225	chr11	116441325	116466241	-	ENSMUSG00000070331.14	Qrich2	protein_coding
.	chr11	116547680	116548090	9.16324	-1	4.42225	chr11	116537740	116581447	-	ENSMUSG00000020802.8	Ube2o	protein_coding
.	chr11	116592539	116592949	34.3325	-1	4.42225	chr11	116586432	116597680	+	ENSMUSG00000020804.12	Aanat	protein_coding
.	chr11	116621144	116621554	5.12941	-1	3.64576	chr11	116598165	116627019	-	ENSMUSG00000020806.15	Rhbdf2	protein_coding
.	chr11	116814082	116814492	11.8953	-1	4.42225	chr11	116803062	116828046	-	ENSMUSG00000020814.13	Mxra7	protein_coding
.	chr11	116853539	116853949	9.85784	-1	4.42225	chr11	116843278	116854263	+	ENSMUSG00000090266.10	Mettl23	protein_coding
.	chr11	116853539	116853949	9.85784	-1	4.42225	chr11	116849901	116853094	-	ENSMUSG00000034120.18	Srsf2	protein_coding
.	chr11	116853539	116853949	9.85784	-1	4.42225	chr11	116852440	116875635	+	ENSMUSG00000020818.16	Mfsd11	protein_coding
.	chr11	117115474	117115884	5.44622	-1	3.72203	chr11	117115168	117159268	+	ENSMUSG00000020823.16	Sec14l1	protein_coding
.	chr11	117129500	117129910	30.9831	-1	4.42225	chr11	117115168	117159268	+	ENSMUSG00000020823.16	Sec14l1	protein_coding
.	chr11	117260691	117261101	8.62629	-1	4.42225	chr11	117199661	117362325	+	ENSMUSG00000059248.13	Sept9	protein_coding
.	chr11	117275906	117276316	7.4102	-1	4.42225	chr11	117199661	117362325	+	ENSMUSG00000059248.13	Sept9	protein_coding
.	chr11	117296814	117297015	47.2588	-1	4.42225	chr11	117199661	117362325	+	ENSMUSG00000059248.13	Sept9	protein_coding
.	chr11	117296911	117297321	9.09275	-1	4.42225	chr11	117199661	117362325	+	ENSMUSG00000059248.13	Sept9	protein_coding
.	chr11	117312233	117312643	8.45242	-1	4.42225	chr11	117199661	117362325	+	ENSMUSG00000059248.13	Sept9	protein_coding
.	chr11	117312522	117312932	15.0873	-1	4.42225	chr11	117199661	117362325	+	ENSMUSG00000059248.13	Sept9	protein_coding
.	chr11	117316711	117317121	20.115	-1	4.42225	chr11	117199661	117362325	+	ENSMUSG00000059248.13	Sept9	protein_coding
.	chr11	117317668	117318078	34.4795	-1	4.42225	chr11	117199661	117362325	+	ENSMUSG00000059248.13	Sept9	protein_coding
.	chr11	117317869	117318279	8.44889	-1	4.42225	chr11	117199661	117362325	+	ENSMUSG00000059248.13	Sept9	protein_coding
.	chr11	117332412	117332822	12.641	-1	4.42225	chr11	117199661	117362325	+	ENSMUSG00000059248.13	Sept9	protein_coding
.	chr11	117345222	117345632	15.9568	-1	4.42225	chr11	117199661	117362325	+	ENSMUSG00000059248.13	Sept9	protein_coding
.	chr11	117345423	117345833	5.83738	-1	3.68616	chr11	117199661	117362325	+	ENSMUSG00000059248.13	Sept9	protein_coding
.	chr11	117828873	117829283	10.2569	-1	4.42225	chr11	117809668	117839904	+	ENSMUSG00000093485.1	Gm20708	protein_coding
.	chr11	117828873	117829283	10.2569	-1	4.42225	chr11	117815526	117826092	-	ENSMUSG00000025574.13	Tk1	protein_coding
.	chr11	117828873	117829283	10.2569	-1	4.42225	chr11	117825924	117839908	+	ENSMUSG00000017718.15	Afmid	protein_coding
.	chr11	117848945	117849355	30.1133	-1	4.42225	chr11	117849251	117855743	+	ENSMUSG00000017716.15	Birc5	protein_coding
.	chr11	117968727	117969137	12.1196	-1	4.42225	chr11	117966079	117970047	-	ENSMUSG00000053113.3	Socs3	protein_coding
.	chr11	117986578	117986988	9.98932	-1	4.42225	chr11	117986292	118024011	+	ENSMUSG00000017715.11	Pgs1	protein_coding
.	chr11	118136109	118136519	8.38	-1	4.42225	chr11	118132019	118248592	-	ENSMUSG00000017132.17	Cyth1	protein_coding
.	chr11	118198287	118198555	56.7612	-1	4.42225	chr11	118132019	118248592	-	ENSMUSG00000017132.17	Cyth1	protein_coding
.	chr11	118205802	118206212	8.24882	-1	4.42225	chr11	118132019	118248592	-	ENSMUSG00000017132.17	Cyth1	protein_coding
.	chr11	118206003	118206413	7.5622	-1	4.42225	chr11	118132019	118248592	-	ENSMUSG00000017132.17	Cyth1	protein_coding
.	chr11	118211842	118212052	47.0925	-1	4.42225	chr11	118132019	118248592	-	ENSMUSG00000017132.17	Cyth1	protein_coding
.	chr11	118327491	118327901	27.5145	-1	4.42225	chr11	118301069	118355740	-	ENSMUSG00000017466.9	Timp2	protein_coding
.	chr11	118345763	118346173	8.37044	-1	4.42225	chr11	118301069	118355740	-	ENSMUSG00000017466.9	Timp2	protein_coding
.	chr11	118345763	118346173	8.37044	-1	4.42225	chr11	118332360	118342500	-	ENSMUSG00000076433.4	Cep295nl	protein_coding
.	chr11	118436628	118437038	16.2923	-1	4.42225	chr11	118428203	118449963	+	ENSMUSG00000017446.14	C1qtnf1	protein_coding
.	chr11	118438869	118439279	47.8156	-1	4.42225	chr11	118428203	118449963	+	ENSMUSG00000017446.14	C1qtnf1	protein_coding
.	chr11	118511894	118512304	8.76137	-1	4.42225	chr11	118489762	118911597	-	ENSMUSG00000025576.17	Rbfox3	protein_coding
.	chr11	11855503	11855913	8.76295	-1	4.42225	chr11	11814101	11898144	-	ENSMUSG00000020182.16	Ddc	protein_coding
.	chr11	118752370	118752780	12.6214	-1	4.42225	chr11	118489762	118911597	-	ENSMUSG00000025576.17	Rbfox3	protein_coding
.	chr11	118792872	118793282	25.243	-1	4.42225	chr11	118489762	118911597	-	ENSMUSG00000025576.17	Rbfox3	protein_coding
.	chr11	118793701	118794111	6.52768	-1	3.77184	chr11	118489762	118911597	-	ENSMUSG00000025576.17	Rbfox3	protein_coding
.	chr11	119190450	119190860	17.1042	-1	4.42225	chr11	119143045	119228499	-	ENSMUSG00000039976.4	Tbc1d16	protein_coding
.	chr11	119219803	119220213	29.3636	-1	4.42225	chr11	119143045	119228499	-	ENSMUSG00000039976.4	Tbc1d16	protein_coding
.	chr11	119228893	119229303	9.93097	-1	4.42225	chr11	119143045	119228499	-	ENSMUSG00000039976.4	Tbc1d16	protein_coding
.	chr11	119228893	119229303	9.93097	-1	4.42225	chr11	119228572	119265236	+	ENSMUSG00000039963.18	Ccdc40	protein_coding
.	chr11	119300060	119300470	20.9863	-1	4.42225	chr11	119288363	119300089	-	ENSMUSG00000025580.15	Eif4a3	protein_coding
.	chr11	119339568	119339978	5.7477	-1	3.69263	chr11	119307768	119345375	+	ENSMUSG00000013483.14	Card14	protein_coding
.	chr11	119547193	119547603	11.1118	-1	4.42225	chr11	119538719	119547753	-	ENSMUSG00000025582.4	Nptx1	protein_coding
.	chr11	119680690	119681100	10.9708	-1	4.42225	chr11	119602905	119899576	+	ENSMUSG00000025583.15	Rptor	protein_coding
.	chr11	119766884	119767294	16.9082	-1	4.42225	chr11	119602905	119899576	+	ENSMUSG00000025583.15	Rptor	protein_coding
.	chr11	119772756	119773166	7.85176	-1	4.42225	chr11	119602905	119899576	+	ENSMUSG00000025583.15	Rptor	protein_coding
.	chr11	119784899	119785309	32.9014	-1	4.42225	chr11	119602905	119899576	+	ENSMUSG00000025583.15	Rptor	protein_coding
.	chr11	119796355	119796765	9.22781	-1	4.42225	chr11	119602905	119899576	+	ENSMUSG00000025583.15	Rptor	protein_coding
.	chr11	119834408	119834818	6.54118	-1	3.76984	chr11	119602905	119899576	+	ENSMUSG00000025583.15	Rptor	protein_coding
.	chr11	119952748	119953158	9.26935	-1	4.42225	chr11	119942763	120006782	+	ENSMUSG00000025372.16	Baiap2	protein_coding
.	chr11	119989082	119989492	6.65585	-1	3.9818	chr11	119942763	120006782	+	ENSMUSG00000025372.16	Baiap2	protein_coding
.	chr11	119991311	119991721	19.7833	-1	4.42225	chr11	119942763	120006782	+	ENSMUSG00000025372.16	Baiap2	protein_coding
.	chr11	120042024	120042434	5.57848	-1	3.7078	chr11	120007313	120047167	-	ENSMUSG00000025375.15	Aatk	protein_coding
.	chr11	120051156	120051566	13.5715	-1	4.42225	chr11	120007313	120047167	-	ENSMUSG00000025375.15	Aatk	protein_coding
.	chr11	120086089	120086499	6.35176	-1	3.7881	chr11	120064430	120086827	-	ENSMUSG00000039781.14	Cep131	protein_coding
.	chr11	120098441	120098851	10.1558	-1	4.42225	chr11	120090531	120098731	-	ENSMUSG00000025377.14	Tepsin	protein_coding
.	chr11	120098441	120098851	10.1558	-1	4.42225	chr11	120098928	120100705	+	ENSMUSG00000078572.3	Ndufaf8	protein_coding
.	chr11	120142646	120143056	29.6924	-1	4.42225	chr11	120103960	120151346	-	ENSMUSG00000061306.15	Slc38a10	protein_coding
.	chr11	120231375	120231785	12.8998	-1	4.42225	chr11	120232947	120292296	+	ENSMUSG00000039741.15	Bahcc1	protein_coding
.	chr11	120253043	120253453	6.32086	-1	3.7903	chr11	120232947	120292296	+	ENSMUSG00000039741.15	Bahcc1	protein_coding
.	chr11	120255238	120255648	10.8167	-1	4.42225	chr11	120232947	120292296	+	ENSMUSG00000039741.15	Bahcc1	protein_coding
.	chr11	120257099	120257509	20.8796	-1	4.42225	chr11	120232947	120292296	+	ENSMUSG00000039741.15	Bahcc1	protein_coding
.	chr11	120261363	120261773	16.6618	-1	4.42225	chr11	120232947	120292296	+	ENSMUSG00000039741.15	Bahcc1	protein_coding
.	chr11	120269561	120269971	8.06288	-1	4.42225	chr11	120232947	120292296	+	ENSMUSG00000039741.15	Bahcc1	protein_coding
.	chr11	120350143	120350553	11.6929	-1	4.42225	chr11	120345690	120348542	-	ENSMUSG00000062825.15	Actg1	protein_coding
.	chr11	120491291	120491701	21.2823	-1	4.42225	chr11	120491840	120499187	+	ENSMUSG00000025792.9	Slc25a10	protein_coding
.	chr11	120538374	120538784	6.67486	-1	3.9809	chr11	120530699	120538986	+	ENSMUSG00000025127.15	Gcgr	protein_coding
.	chr11	120572618	120573028	5.65789	-1	3.70316	chr11	120560298	120573253	-	ENSMUSG00000025130.11	P4hb	protein_coding
.	chr11	120624737	120625147	7.65813	-1	4.42225	chr11	120618372	120625240	-	ENSMUSG00000025138.14	Sirt7	protein_coding
.	chr11	120672663	120673073	14.3229	-1	4.42225	chr11	120672973	120709447	+	ENSMUSG00000025142.17	Aspscr1	protein_coding
.	chr11	120824134	120824249	28.6236	-1	4.42225	chr11	120805846	120824547	-	ENSMUSG00000025153.9	Fasn	protein_coding
.	chr11	120824622	120825032	16.9424	-1	4.42225	chr11	120805846	120824547	-	ENSMUSG00000025153.9	Fasn	protein_coding
.	chr11	121451764	121452174	5.89384	-1	3.68249	chr11	121451949	121617164	+	ENSMUSG00000039230.14	Tbcd	protein_coding
.	chr11	121549083	121549493	10.5488	-1	4.42225	chr11	121451949	121617164	+	ENSMUSG00000039230.14	Tbcd	protein_coding
.	chr11	121552105	121552515	24.3735	-1	4.42225	chr11	121451949	121617164	+	ENSMUSG00000039230.14	Tbcd	protein_coding
.	chr11	121702131	121702541	8.81716	-1	4.42225	chr11	121701544	121716306	+	ENSMUSG00000039208.15	Metrnl	protein_coding
.	chr1	116284010	116284420	8.8581	-1	4.42225	chr1	115684756	116587323	+	ENSMUSG00000070695.4	Cntnap5a	protein_coding
.	chr11	16831875	16832285	26.8104	-1	4.42225	chr11	16752203	16918158	+	ENSMUSG00000020122.16	Egfr	protein_coding
.	chr11	16832077	16832487	7.63543	-1	4.42225	chr11	16752203	16918158	+	ENSMUSG00000020122.16	Egfr	protein_coding
.	chr11	17159062	17159472	8.13518	-1	4.42225	chr11	17159263	17200375	+	ENSMUSG00000033953.10	Ppp3r1	protein_coding
.	chr1	118916448	118916858	29.9215	-1	4.42225	chr1	118834132	119053619	-	ENSMUSG00000048402.14	Gli2	protein_coding
.	chr11	18916729	18917139	11.8725	-1	4.42225	chr11	18879817	19018985	-	ENSMUSG00000020160.18	Meis1	protein_coding
.	chr11	18941006	18941416	5.36419	-1	3.73172	chr11	18879817	19018985	-	ENSMUSG00000020160.18	Meis1	protein_coding
.	chr1	118976801	118976984	46.105	-1	4.42225	chr1	118834132	119053619	-	ENSMUSG00000048402.14	Gli2	protein_coding
.	chr1	118982563	118982665	43.8506	-1	4.42225	chr1	118834132	119053619	-	ENSMUSG00000048402.14	Gli2	protein_coding
.	chr11	18988555	18988965	7.23961	-1	4.42225	chr11	18879817	19018985	-	ENSMUSG00000020160.18	Meis1	protein_coding
.	chr11	19020187	19020597	8.30544	-1	4.42225	chr11	18879817	19018985	-	ENSMUSG00000020160.18	Meis1	protein_coding
.	chr1	119034034	119034238	55.8014	-1	4.42225	chr1	118834132	119053619	-	ENSMUSG00000048402.14	Gli2	protein_coding
.	chr1	119050022	119050432	12.6095	-1	4.42225	chr1	118834132	119053619	-	ENSMUSG00000048402.14	Gli2	protein_coding
.	chr11	19920289	19920699	20.1569	-1	4.42225	chr11	19924375	20024026	+	ENSMUSG00000045671.17	Spred2	protein_coding
.	chr11	19920488	19920898	6.47447	-1	3.77593	chr11	19924375	20024026	+	ENSMUSG00000045671.17	Spred2	protein_coding
.	chr11	19923983	19924393	10.1466	-1	4.42225	chr11	19924375	20024026	+	ENSMUSG00000045671.17	Spred2	protein_coding
.	chr1	120035488	120035898	17.9852	-1	4.42225	chr1	120006894	120063536	+	ENSMUSG00000026387.15	Sctr	protein_coding
.	chr1	120115723	120115939	65.7984	-1	4.42225	chr1	120113280	120121078	-	ENSMUSG00000026385.16	Dbi	protein_coding
.	chr1	120142537	120142947	17.2951	-1	4.42225	chr1	120121187	120188189	+	ENSMUSG00000026388.15	3110009E18Rik	protein_coding
.	chr11	20231103	20231513	30.8417	-1	4.42225	chr11	20227037	20249429	-	ENSMUSG00000044066.14	Cep68	protein_coding
.	chr11	20248284	20248694	21.1156	-1	4.42225	chr11	20227037	20249429	-	ENSMUSG00000044066.14	Cep68	protein_coding
.	chr11	20603078	20603488	14.4505	-1	4.42225	chr11	20543253	20653021	+	ENSMUSG00000049800.13	Sertad2	protein_coding
.	chr11	20639773	20640183	10.1613	-1	4.42225	chr11	20543253	20653021	+	ENSMUSG00000049800.13	Sertad2	protein_coding
.	chr11	20733434	20733844	10.4171	-1	4.42225	chr11	20685084	20741589	-	ENSMUSG00000049659.15	Aftph	protein_coding
.	chr11	20741541	20741951	7.07117	-1	3.95122	chr11	20685084	20741589	-	ENSMUSG00000049659.15	Aftph	protein_coding
.	chr11	21090906	21091316	10.6258	-1	4.42225	chr11	21091291	21150323	+	ENSMUSG00000020134.13	Peli1	protein_coding
.	chr1	121309534	121309944	9.38865	-1	4.42225	chr1	121304353	121332589	-	ENSMUSG00000003721.14	Insig2	protein_coding
.	chr1	121327665	121328075	7.43054	-1	4.42225	chr1	121304353	121332589	-	ENSMUSG00000003721.14	Insig2	protein_coding
.	chr11	21370452	21370862	11.9996	-1	4.42225	chr11	21321138	21371201	-	ENSMUSG00000001891.16	Ugp2	protein_coding
.	chr11	22008217	22008627	11.8326	-1	4.42225	chr11	22005828	22342292	-	ENSMUSG00000042302.14	Ehbp1	protein_coding
.	chr11	22016309	22016719	10.9854	-1	4.42225	chr11	22005828	22342292	-	ENSMUSG00000042302.14	Ehbp1	protein_coding
.	chr11	22873238	22873648	14.2339	-1	4.42225	chr11	22834744	22982090	-	ENSMUSG00000098650.1	Gm28048	protein_coding
.	chr11	23008233	23008643	7.03175	-1	3.95464	chr11	23007531	23030788	+	ENSMUSG00000049811.16	Fam161a	protein_coding
.	chr11	23497449	23497859	10.7814	-1	4.42225	chr11	23487882	23498030	-	ENSMUSG00000020288.13	Ahsa2	protein_coding
.	chr1	125560246	125560656	16.1412	-1	4.42225	chr1	125560595	125595820	+	ENSMUSG00000026342.10	Slc35f5	protein_coding
.	chr1	126024388	126024798	11.2554	-1	4.42225	chr1	125913620	126830799	-	ENSMUSG00000049690.15	Nckap5	protein_coding
.	chr1	126167403	126167813	6.0863	-1	3.81129	chr1	125913620	126830799	-	ENSMUSG00000049690.15	Nckap5	protein_coding
.	chr1	126341921	126342331	5.0768	-1	3.65346	chr1	125913620	126830799	-	ENSMUSG00000049690.15	Nckap5	protein_coding
.	chr1	126470153	126470563	15.7971	-1	4.42225	chr1	125913620	126830799	-	ENSMUSG00000049690.15	Nckap5	protein_coding
.	chr1	126484620	126485030	18.4803	-1	4.42225	chr1	125913620	126830799	-	ENSMUSG00000049690.15	Nckap5	protein_coding
.	chr1	126656248	126656658	13.5586	-1	4.42225	chr1	125913620	126830799	-	ENSMUSG00000049690.15	Nckap5	protein_coding
.	chr1	126660580	126660990	22.7615	-1	4.42225	chr1	125913620	126830799	-	ENSMUSG00000049690.15	Nckap5	protein_coding
.	chr1	126684099	126684509	5.555	-1	3.71008	chr1	125913620	126830799	-	ENSMUSG00000049690.15	Nckap5	protein_coding
.	chr1	126830598	126831008	17.7821	-1	4.42225	chr1	125913620	126830799	-	ENSMUSG00000049690.15	Nckap5	protein_coding
.	chr1	127239802	127240212	17.072	-1	4.42225	chr1	127205015	127488336	+	ENSMUSG00000036155.13	Mgat5	protein_coding
.	chr1	127368533	127368943	22.9531	-1	4.42225	chr1	127205015	127488336	+	ENSMUSG00000036155.13	Mgat5	protein_coding
.	chr1	127414490	127414900	12.7393	-1	4.42225	chr1	127205015	127488336	+	ENSMUSG00000036155.13	Mgat5	protein_coding
.	chr1	127904939	127905349	6.04143	-1	3.81455	chr1	127868773	127943868	+	ENSMUSG00000036104.12	Rab3gap1	protein_coding
.	chr1	127959384	127959794	6.14145	-1	3.80614	chr1	127954184	128103047	-	ENSMUSG00000036086.16	Zranb3	protein_coding
.	chr1	128141632	128142042	6.7285	-1	3.97722	chr1	128103301	128237736	+	ENSMUSG00000056211.13	R3hdm1	protein_coding
.	chr1	128359595	128360005	7.13545	-1	3.94578	chr1	128331590	128359664	-	ENSMUSG00000026355.11	Mcm6	protein_coding
.	chr1	128405162	128405572	27.9755	-1	4.42225	chr1	128363707	128417368	-	ENSMUSG00000026356.15	Dars	protein_coding
.	chr11	28541143	28541553	7.43493	-1	4.42225	chr11	28385685	28584324	-	ENSMUSG00000032878.16	Ccdc85a	protein_coding
.	chr11	29180586	29180996	7.63692	-1	4.42225	chr11	29172890	29220797	+	ENSMUSG00000020463.15	Ppp4r3b	protein_coding
.	chr11	29744832	29745242	7.22025	-1	4.42225	chr11	29743048	30026033	-	ENSMUSG00000044072.14	Eml6	protein_coding
.	chr11	30025933	30026343	8.95081	-1	4.42225	chr11	29743048	30026033	-	ENSMUSG00000044072.14	Eml6	protein_coding
.	chr11	30161144	30161554	32.2322	-1	4.42225	chr11	30099395	30268175	-	ENSMUSG00000020315.18	Sptbn1	protein_coding
.	chr1	130715598	130716008	9.13161	-1	4.42225	chr1	130670209	130715799	-	ENSMUSG00000101904.1	Gm29427	protein_coding
.	chr1	130715598	130716008	9.13161	-1	4.42225	chr1	130689182	130729253	-	ENSMUSG00000026409.14	Pfkfb2	protein_coding
.	chr1	130715598	130716008	9.13161	-1	4.42225	chr1	130717327	130724358	+	ENSMUSG00000046404.5	Yod1	protein_coding
.	chr11	30986112	30986522	8.73508	-1	4.42225	chr11	30885416	31102704	+	ENSMUSG00000020305.13	Asb3	protein_coding
.	chr11	30986112	30986522	8.73508	-1	4.42225	chr11	30976707	30986350	-	ENSMUSG00000020309.6	Chac2	protein_coding
.	chr1	131062718	131063128	13.4736	-1	4.42225	chr1	131053700	131097826	-	ENSMUSG00000016528.10	Mapkapk2	protein_coding
.	chr1	131078874	131079145	81.455	-1	4.42225	chr1	131053700	131097826	-	ENSMUSG00000016528.10	Mapkapk2	protein_coding
.	chr1	131096675	131097085	6.18635	-1	3.80205	chr1	131053700	131097826	-	ENSMUSG00000016528.10	Mapkapk2	protein_coding
.	chr1	131153065	131153475	11.3861	-1	4.42225	chr1	131153181	131187658	+	ENSMUSG00000026427.16	Eif2d	protein_coding
.	chr1	131184220	131184630	8.4899	-1	4.42225	chr1	131153181	131187658	+	ENSMUSG00000026427.16	Eif2d	protein_coding
.	chr1	131184220	131184630	8.4899	-1	4.42225	chr1	131176410	131245258	-	ENSMUSG00000026430.16	Rassf5	protein_coding
.	chr1	131209900	131210310	5.92929	-1	3.67733	chr1	131176410	131245258	-	ENSMUSG00000026430.16	Rassf5	protein_coding
.	chr1	131351503	131351913	5.26231	-1	3.63346	chr1	131285251	131527352	-	ENSMUSG00000026425.15	Srgap2	protein_coding
.	chr1	131378844	131379254	15.3739	-1	4.42225	chr1	131285251	131527352	-	ENSMUSG00000026425.15	Srgap2	protein_coding
.	chr1	131431802	131432212	41.7932	-1	4.42225	chr1	131285251	131527352	-	ENSMUSG00000026425.15	Srgap2	protein_coding
.	chr1	131461175	131461585	17.8572	-1	4.42225	chr1	131285251	131527352	-	ENSMUSG00000026425.15	Srgap2	protein_coding
.	chr1	131473638	131474048	9.76618	-1	4.42225	chr1	131285251	131527352	-	ENSMUSG00000026425.15	Srgap2	protein_coding
.	chr1	131492415	131492825	11.4094	-1	4.42225	chr1	131285251	131527352	-	ENSMUSG00000026425.15	Srgap2	protein_coding
.	chr1	131751781	131752191	27.611	-1	4.42225	chr1	131744022	131771504	+	ENSMUSG00000042268.10	Slc26a9	protein_coding
.	chr1	131751985	131752395	11.2738	-1	4.42225	chr1	131744022	131771504	+	ENSMUSG00000042268.10	Slc26a9	protein_coding
.	chr1	131794674	131795084	6.93625	-1	3.96216	chr1	131797381	131821473	+	ENSMUSG00000042251.12	Pm20d1	protein_coding
.	chr11	31870687	31871097	10.2551	-1	4.42225	chr11	31872211	31935634	+	ENSMUSG00000020300.14	Cpeb4	protein_coding
.	chr11	31900875	31901285	5.44101	-1	3.72297	chr11	31872211	31935634	+	ENSMUSG00000020300.14	Cpeb4	protein_coding
.	chr1	132008282	132008692	5.42668	-1	3.72494	chr1	132007607	132032612	+	ENSMUSG00000026436.15	Elk4	protein_coding
.	chr1	132064943	132065353	13.5325	-1	4.42225	chr1	132022806	132068062	-	ENSMUSG00000059149.17	Mfsd4a	protein_coding
.	chr1	132125848	132126258	6.32086	-1	3.79021	chr1	132112237	132139684	-	ENSMUSG00000026437.11	Cdk18	protein_coding
.	chr1	132212964	132213374	8.31493	-1	4.42225	chr1	132191431	132259227	+	ENSMUSG00000079330.8	Lemd1	protein_coding
.	chr11	32235511	32235921	18.8873	-1	4.42225	chr11	32225628	32267707	-	ENSMUSG00000020289.15	Nprl3	protein_coding
.	chr1	132319233	132319643	9.80875	-1	4.42225	chr1	132316126	132333488	+	ENSMUSG00000009772.15	Nuak2	protein_coding
.	chr1	132322687	132323097	19.2069	-1	4.42225	chr1	132316126	132333488	+	ENSMUSG00000009772.15	Nuak2	protein_coding
.	chr11	32383858	32384268	22.1765	-1	4.42225	chr11	32347820	32428173	+	ENSMUSG00000040711.7	Sh3pxd2b	protein_coding
.	chr11	32393086	32393496	7.6521	-1	4.42225	chr11	32347820	32428173	+	ENSMUSG00000040711.7	Sh3pxd2b	protein_coding
.	chr1	132417427	132417837	16.4106	-1	4.42225	chr1	132417555	132466958	+	ENSMUSG00000042046.15	Dstyk	protein_coding
.	chr1	132430770	132431180	26.0993	-1	4.42225	chr1	132417555	132466958	+	ENSMUSG00000042046.15	Dstyk	protein_coding
.	chr1	132881416	132881826	7.17491	-1	4.42225	chr1	132880273	132940005	+	ENSMUSG00000026443.3	Lrrn2	protein_coding
.	chr1	132917476	132917886	7.70188	-1	4.42225	chr1	132880273	132940005	+	ENSMUSG00000026443.3	Lrrn2	protein_coding
.	chr11	3292513	3292923	7.00279	-1	3.95676	chr11	3288874	3309083	+	ENSMUSG00000020453.17	Patz1	protein_coding
.	chr1	133069163	133069573	7.70746	-1	4.42225	chr1	133045667	133108687	+	ENSMUSG00000026447.16	Pik3c2b	protein_coding
.	chr1	133181196	133181606	5.49685	-1	3.71813	chr1	133164210	133303435	+	ENSMUSG00000041757.16	Plekha6	protein_coding
.	chr1	133182390	133182800	12.916	-1	4.42225	chr1	133164210	133303435	+	ENSMUSG00000041757.16	Plekha6	protein_coding
.	chr1	133187892	133188302	29.001	-1	4.42225	chr1	133164210	133303435	+	ENSMUSG00000041757.16	Plekha6	protein_coding
.	chr11	3332326	3332736	12.825	-1	4.42225	chr11	3330401	3342971	+	ENSMUSG00000034614.14	Pik3ip1	protein_coding
.	chr1	133397654	133398064	9.53684	-1	4.42225	chr1	133382303	133424377	-	ENSMUSG00000070643.11	Sox13	protein_coding
.	chr11	3371330	3371740	9.03821	-1	4.42225	chr11	3344256	3409189	-	ENSMUSG00000020451.17	Limk2	protein_coding
.	chr1	13373821	13374231	9.69228	-1	4.42225	chr1	13139105	13374083	-	ENSMUSG00000005886.14	Ncoa2	protein_coding
.	chr1	13374037	13374447	5.15872	-1	3.64397	chr1	13139105	13374083	-	ENSMUSG00000005886.14	Ncoa2	protein_coding
.	chr1	133762915	133763325	10.5154	-1	4.42225	chr1	133699457	133801041	-	ENSMUSG00000026463.17	Atp2b4	protein_coding
.	chr11	3394450	3394860	13.8312	-1	4.42225	chr11	3344256	3409189	-	ENSMUSG00000020451.17	Limk2	protein_coding
.	chr11	3394664	3395074	5.59837	-1	3.7069	chr11	3344256	3409189	-	ENSMUSG00000020451.17	Limk2	protein_coding
.	chr11	3396294	3396704	9.04755	-1	4.42225	chr11	3344256	3409189	-	ENSMUSG00000020451.17	Limk2	protein_coding
.	chr1	134219386	134219796	8.77873	-1	4.42225	chr1	134199223	134235431	-	ENSMUSG00000042429.8	Adora1	protein_coding
.	chr1	134229854	134230264	8.95776	-1	4.42225	chr1	134199223	134235431	-	ENSMUSG00000042429.8	Adora1	protein_coding
.	chr1	134233183	134233593	19.6331	-1	4.42225	chr1	134199223	134235431	-	ENSMUSG00000042429.8	Adora1	protein_coding
.	chr11	3452031	3452441	5.09544	-1	3.64765	chr11	3415982	3452363	-	ENSMUSG00000020448.16	Rnf185	protein_coding
.	chr1	134556899	134557309	11.0221	-1	4.42225	chr1	134560171	134635285	+	ENSMUSG00000042207.17	Kdm5b	protein_coding
.	chr11	3484290	3484700	7.49907	-1	4.42225	chr11	3488284	3499350	+	ENSMUSG00000034579.17	Pla2g3	protein_coding
.	chr1	135283444	135283854	8.73162	-1	4.42225	chr1	135262712	135284084	-	ENSMUSG00000041926.15	Rnpep	protein_coding
.	chr1	135347480	135347890	6.85826	-1	3.96681	chr1	135324807	135368065	+	ENSMUSG00000048096.7	Lmod1	protein_coding
.	chr1	135375010	135375420	15.5491	-1	4.42225	chr1	135371057	135375237	-	ENSMUSG00000041889.7	Shisa4	protein_coding
.	chr11	3539097	3539507	17.7692	-1	4.42225	chr11	3517523	3540612	-	ENSMUSG00000020439.17	Smtn	protein_coding
.	chr1	135515191	135515601	13.7316	-1	4.42225	chr1	135434580	135607295	-	ENSMUSG00000009418.15	Nav1	protein_coding
.	chr1	135515394	135515804	5.74777	-1	3.69241	chr1	135434580	135607295	-	ENSMUSG00000009418.15	Nav1	protein_coding
.	chr1	135548792	135549202	10.6838	-1	4.42225	chr1	135434580	135607295	-	ENSMUSG00000009418.15	Nav1	protein_coding
.	chr1	135565100	135565510	10.7975	-1	4.42225	chr1	135434580	135607295	-	ENSMUSG00000009418.15	Nav1	protein_coding
.	chr11	35587278	35587483	49.7134	-1	4.42225	chr11	35121224	35708507	+	ENSMUSG00000056427.10	Slit3	protein_coding
.	chr11	35673047	35673457	6.62341	-1	3.98472	chr11	35121224	35708507	+	ENSMUSG00000056427.10	Slit3	protein_coding
.	chr1	135741027	135741437	28.3287	-1	4.42225	chr1	135720061	135752232	+	ENSMUSG00000026421.14	Csrp1	protein_coding
.	chr1	135741227	135741637	16.803	-1	4.42225	chr1	135720061	135752232	+	ENSMUSG00000026421.14	Csrp1	protein_coding
.	chr11	35856651	35857061	6.70676	-1	3.97877	chr11	35838400	35980527	-	ENSMUSG00000018849.6	Wwc1	protein_coding
.	chr11	35857450	35857860	5.76654	-1	3.69099	chr11	35838400	35980527	-	ENSMUSG00000018849.6	Wwc1	protein_coding
.	chr11	35888887	35889077	63.031	-1	4.42225	chr11	35838400	35980527	-	ENSMUSG00000018849.6	Wwc1	protein_coding
.	chr1	13589564	13589974	15.2009	-1	4.42225	chr1	13564698	13589910	-	ENSMUSG00000025935.10	Tram1	protein_coding
.	chr1	13589776	13590186	7.55087	-1	4.42225	chr1	13564698	13589910	-	ENSMUSG00000025935.10	Tram1	protein_coding
.	chr11	35927329	35927739	17.3559	-1	4.42225	chr11	35838400	35980527	-	ENSMUSG00000018849.6	Wwc1	protein_coding
.	chr11	35933706	35934116	33.8538	-1	4.42225	chr11	35838400	35980527	-	ENSMUSG00000018849.6	Wwc1	protein_coding
.	chr11	35976545	35976955	29.9627	-1	4.42225	chr11	35838400	35980527	-	ENSMUSG00000018849.6	Wwc1	protein_coding
.	chr11	36096260	36096670	28.7323	-1	4.42225	chr11	36006656	37235964	-	ENSMUSG00000049336.16	Tenm2	protein_coding
.	chr11	36109496	36109906	27.1287	-1	4.42225	chr11	36006656	37235964	-	ENSMUSG00000049336.16	Tenm2	protein_coding
.	chr1	136118871	136119281	32.8865	-1	4.42225	chr1	136052750	136119822	+	ENSMUSG00000026407.17	Cacna1s	protein_coding
.	chr1	136136400	136136810	7.97797	-1	4.42225	chr1	136131389	136177998	+	ENSMUSG00000041642.18	Kif21b	protein_coding
.	chr1	136137773	136137983	49.0936	-1	4.42225	chr1	136131389	136177998	+	ENSMUSG00000041642.18	Kif21b	protein_coding
.	chr1	136140331	136140741	18.1947	-1	4.42225	chr1	136131389	136177998	+	ENSMUSG00000041642.18	Kif21b	protein_coding
.	chr1	136325720	136326130	11.0555	-1	4.42225	chr1	136268123	136346104	-	ENSMUSG00000041570.14	Camsap2	protein_coding
.	chr1	136331907	136332317	14.5371	-1	4.42225	chr1	136268123	136346104	-	ENSMUSG00000041570.14	Camsap2	protein_coding
.	chr1	136462466	136462876	13.65	-1	4.42225	chr1	136466343	136531511	+	ENSMUSG00000041498.13	Kif14	protein_coding
.	chr1	13683063	13683473	25.8715	-1	4.42225	chr1	13668771	13701723	+	ENSMUSG00000067813.3	Xkr9	protein_coding
.	chr1	136915376	136915786	13.6833	-1	4.42225	chr1	136842571	136960448	-	ENSMUSG00000026398.14	Nr5a2	protein_coding
.	chr1	138594941	138595351	5.23215	-1	3.63763	chr1	138482875	138620141	-	ENSMUSG00000026393.10	Nek7	protein_coding
.	chr1	138596116	138596526	9.18207	-1	4.42225	chr1	138482875	138620141	-	ENSMUSG00000026393.10	Nek7	protein_coding
.	chr11	3895060	3895470	5.93105	-1	3.67702	chr11	3886088	3895098	-	ENSMUSG00000020434.4	4921536K21Rik	protein_coding
.	chr11	3895060	3895470	5.93105	-1	3.67702	chr11	3895240	3901296	+	ENSMUSG00000047205.12	Dusp18	protein_coding
.	chr1	138963129	138963539	15.3628	-1	4.42225	chr1	138963435	139178960	+	ENSMUSG00000056268.15	Dennd1b	protein_coding
.	chr1	139049966	139050376	6.24997	-1	3.79573	chr1	138963435	139178960	+	ENSMUSG00000056268.15	Dennd1b	protein_coding
.	chr11	3913857	3914267	5.78919	-1	3.68927	chr11	3907021	3914664	-	ENSMUSG00000048807.2	Slc35e4	protein_coding
.	chr11	3914146	3914556	7.06688	-1	3.9521	chr11	3907021	3914664	-	ENSMUSG00000048807.2	Slc35e4	protein_coding
.	chr1	139346854	139347264	28.3803	-1	4.42225	chr1	139197056	139377100	-	ENSMUSG00000063681.14	Crb1	protein_coding
.	chr11	3974268	3974678	16.9978	-1	4.42225	chr11	3937541	3976778	-	ENSMUSG00000034493.1	4930556J24Rik	protein_coding
.	chr11	3974268	3974678	16.9978	-1	4.42225	chr11	3963975	3980004	+	ENSMUSG00000020430.12	Pes1	protein_coding
.	chr11	4135736	4136146	9.03511	-1	4.42225	chr11	4135202	4141172	+	ENSMUSG00000003581.14	Rnf215	protein_coding
.	chr11	4174618	4175028	28.723	-1	4.42225	chr11	4160350	4182541	+	ENSMUSG00000002129.11	Sf3a1	protein_coding
.	chr1	14181464	14181874	22.0543	-1	4.42225	chr1	14168954	14310235	-	ENSMUSG00000025932.14	Eya1	protein_coding
.	chr11	4186739	4187149	8.24108	-1	4.42225	chr11	4186789	4215505	+	ENSMUSG00000034412.13	Tbc1d10a	protein_coding
.	chr1	14218787	14219197	13.0082	-1	4.42225	chr1	14168954	14310235	-	ENSMUSG00000025932.14	Eya1	protein_coding
.	chr11	43426423	43426833	5.7386	-1	3.69527	chr11	43420250	43426251	-	ENSMUSG00000020415.16	Pttg1	protein_coding
.	chr11	43432785	43433195	5.60391	-1	3.70658	chr11	43433744	43447981	+	ENSMUSG00000020409.10	Slu7	protein_coding
.	chr11	43548223	43548431	71.2555	-1	4.42225	chr11	43528784	43586997	+	ENSMUSG00000044707.7	Ccnjl	protein_coding
.	chr11	43569744	43570154	7.86106	-1	4.42225	chr11	43528784	43586997	+	ENSMUSG00000044707.7	Ccnjl	protein_coding
.	chr1	143777138	143777548	11.678	-1	4.42225	chr1	143750790	143777068	-	ENSMUSG00000018199.8	Trove2	protein_coding
.	chr1	143777138	143777548	11.678	-1	4.42225	chr1	143777272	143807466	+	ENSMUSG00000018189.12	Uchl5	protein_coding
.	chr11	43796015	43796425	13.0549	-1	4.42225	chr11	43774606	43901210	-	ENSMUSG00000050541.14	Adra1b	protein_coding
.	chr11	43831566	43831976	11.0649	-1	4.42225	chr11	43774606	43901210	-	ENSMUSG00000050541.14	Adra1b	protein_coding
.	chr11	43877225	43877635	8.69338	-1	4.42225	chr11	43774606	43901210	-	ENSMUSG00000050541.14	Adra1b	protein_coding
.	chr1	144003937	144004347	13.9487	-1	4.42225	chr1	143999338	144004161	-	ENSMUSG00000026360.9	Rgs2	protein_coding
.	chr11	44696889	44697299	19.4719	-1	4.42225	chr11	44617317	45008091	+	ENSMUSG00000057098.14	Ebf1	protein_coding
.	chr11	44841760	44842170	12.4811	-1	4.42225	chr11	44617317	45008091	+	ENSMUSG00000057098.14	Ebf1	protein_coding
.	chr11	4487378	4487788	11.2199	-1	4.42225	chr11	4480868	4594863	-	ENSMUSG00000034354.17	Mtmr3	protein_coding
.	chr11	44900396	44900806	7.42972	-1	4.42225	chr11	44617317	45008091	+	ENSMUSG00000057098.14	Ebf1	protein_coding
.	chr11	46056085	46056495	5.93666	-1	3.67637	chr11	46051354	46052321	-	ENSMUSG00000069899.3	Gm12166	protein_coding
.	chr11	46056085	46056495	5.93666	-1	3.67637	chr11	46055992	46147343	+	ENSMUSG00000011256.16	Adam19	protein_coding
.	chr11	46065830	46066240	9.43995	-1	4.42225	chr11	46055992	46147343	+	ENSMUSG00000011256.16	Adam19	protein_coding
.	chr11	46275309	46275719	7.1259	-1	3.94706	chr11	46193850	46312859	-	ENSMUSG00000020340.16	Cyfip2	protein_coding
.	chr11	4662229	4662428	50.6155	-1	4.42225	chr11	4637747	4685699	+	ENSMUSG00000020412.16	Ascc2	protein_coding
.	chr11	4802840	4803250	11.9155	-1	4.42225	chr11	4765845	4849536	-	ENSMUSG00000009073.16	Nf2	protein_coding
.	chr11	49243673	49244083	10.262	-1	4.42225	chr11	49244191	49263030	+	ENSMUSG00000020346.16	Mgat1	protein_coding
.	chr11	49846582	49846992	20.4634	-1	4.42225	chr11	49846751	49886421	+	ENSMUSG00000020366.18	Mapk9	protein_coding
.	chr11	49930961	49931371	24.8852	-1	4.42225	chr11	49901835	49980994	+	ENSMUSG00000020374.16	Rasgef1c	protein_coding
.	chr11	49934390	49934800	7.76537	-1	4.42225	chr11	49901835	49980994	+	ENSMUSG00000020374.16	Rasgef1c	protein_coding
.	chr11	49938689	49938976	90.6206	-1	4.42225	chr11	49901835	49980994	+	ENSMUSG00000020374.16	Rasgef1c	protein_coding
.	chr11	50210570	50210980	9.50307	-1	4.42225	chr11	50199366	50210827	-	ENSMUSG00000015837.15	Sqstm1	protein_coding
.	chr11	50210570	50210980	9.50307	-1	4.42225	chr11	50210890	50235103	+	ENSMUSG00000036620.14	Mgat4b	protein_coding
.	chr11	50225194	50225604	9.58459	-1	4.42225	chr11	50210890	50235103	+	ENSMUSG00000036620.14	Mgat4b	protein_coding
.	chr11	50396794	50397204	7.40713	-1	4.42225	chr11	50389286	50431125	-	ENSMUSG00000020375.9	Rufy1	protein_coding
.	chr11	50430720	50431130	8.92371	-1	4.42225	chr11	50389286	50431125	-	ENSMUSG00000020375.9	Rufy1	protein_coding
.	chr11	5061805	5062215	9.195	-1	4.42225	chr11	5054132	5065327	-	ENSMUSG00000034201.13	Gas2l1	protein_coding
.	chr11	50721047	50721457	14.6118	-1	4.42225	chr11	50602084	50807573	+	ENSMUSG00000036545.8	Adamts2	protein_coding
.	chr1	150759361	150759771	10.5059	-1	4.42225	chr1	150562524	150993435	-	ENSMUSG00000066842.18	Hmcn1	protein_coding
.	chr11	5110852	5111262	9.215	-1	4.42225	chr11	5106265	5152257	-	ENSMUSG00000034164.17	Emid1	protein_coding
.	chr1	151343862	151344272	5.0942	-1	3.6514	chr1	151344477	151364422	+	ENSMUSG00000023150.14	Ivns1abp	protein_coding
.	chr11	5150720	5151130	18.2298	-1	4.42225	chr11	5106265	5152257	-	ENSMUSG00000034164.17	Emid1	protein_coding
.	chr11	51576568	51576681	17.7238	-1	4.42225	chr11	51289920	51583918	+	ENSMUSG00000063564.13	Col23a1	protein_coding
.	chr11	51584574	51584984	14.0466	-1	4.42225	chr11	51584757	51604489	+	ENSMUSG00000020359.13	Phykpl	protein_coding
.	chr11	51688897	51689307	20.1024	-1	4.42225	chr11	51685386	51688874	-	ENSMUSG00000007777.9	0610009B22Rik	protein_coding
.	chr11	51832378	51832788	21.6545	-1	4.42225	chr11	51813455	51857653	-	ENSMUSG00000020387.15	Jade2	protein_coding
.	chr11	51852193	51852603	8.77589	-1	4.42225	chr11	51813455	51857653	-	ENSMUSG00000020387.15	Jade2	protein_coding
.	chr11	51857093	51857503	6.67419	-1	3.98102	chr11	51813455	51857653	-	ENSMUSG00000020387.15	Jade2	protein_coding
.	chr11	51857832	51858242	14.3303	-1	4.42225	chr11	51813455	51857653	-	ENSMUSG00000020387.15	Jade2	protein_coding
.	chr11	51858037	51858447	7.61982	-1	4.42225	chr11	51813455	51857653	-	ENSMUSG00000020387.15	Jade2	protein_coding
.	chr11	52086339	52086749	23.1343	-1	4.42225	chr11	52004221	52089784	+	ENSMUSG00000020389.19	Cdkl3	protein_coding
.	chr11	52086540	52086950	11.2521	-1	4.42225	chr11	52004221	52089784	+	ENSMUSG00000020389.19	Cdkl3	protein_coding
.	chr1	152407552	152407962	9.38865	-1	4.42225	chr1	152399830	152510695	+	ENSMUSG00000032649.14	Colgalt2	protein_coding
.	chr1	152439813	152440223	17.7246	-1	4.42225	chr1	152399830	152510695	+	ENSMUSG00000032649.14	Colgalt2	protein_coding
.	chr1	152556194	152556604	18.9531	-1	4.42225	chr1	152516760	152766351	-	ENSMUSG00000026482.13	Rgl1	protein_coding
.	chr1	152560450	152560860	8.27396	-1	4.42225	chr1	152516760	152766351	-	ENSMUSG00000026482.13	Rgl1	protein_coding
.	chr1	152592890	152593300	8.40893	-1	4.42225	chr1	152516760	152766351	-	ENSMUSG00000026482.13	Rgl1	protein_coding
.	chr1	152623819	152624229	11.3082	-1	4.42225	chr1	152516760	152766351	-	ENSMUSG00000026482.13	Rgl1	protein_coding
.	chr11	5277469	5277879	11.4129	-1	4.42225	chr11	5276324	5444847	-	ENSMUSG00000041961.14	Znrf3	protein_coding
.	chr1	152815239	152815649	18.9048	-1	4.42225	chr1	152800194	152836991	+	ENSMUSG00000026480.12	Ncf2	protein_coding
.	chr1	153011703	153012113	21.4937	-1	4.42225	chr1	152954993	153119261	+	ENSMUSG00000042751.14	Nmnat2	protein_coding
.	chr1	153014487	153014665	44.0411	-1	4.42225	chr1	152954993	153119261	+	ENSMUSG00000042751.14	Nmnat2	protein_coding
.	chr1	153014582	153014992	12.2832	-1	4.42225	chr1	152954993	153119261	+	ENSMUSG00000042751.14	Nmnat2	protein_coding
.	chr1	153037640	153038050	15.6596	-1	4.42225	chr1	152954993	153119261	+	ENSMUSG00000042751.14	Nmnat2	protein_coding
.	chr1	153084137	153084547	37.7748	-1	4.42225	chr1	152954993	153119261	+	ENSMUSG00000042751.14	Nmnat2	protein_coding
.	chr1	153084338	153084748	13.9717	-1	4.42225	chr1	152954993	153119261	+	ENSMUSG00000042751.14	Nmnat2	protein_coding
.	chr11	53098850	53099260	7.86871	-1	4.42225	chr11	52764634	53188538	+	ENSMUSG00000036264.9	Fstl4	protein_coding
.	chr1	153107779	153108189	9.83572	-1	4.42225	chr1	152954993	153119261	+	ENSMUSG00000042751.14	Nmnat2	protein_coding
.	chr11	5314771	5315181	17.5231	-1	4.42225	chr11	5276324	5444847	-	ENSMUSG00000041961.14	Znrf3	protein_coding
.	chr11	5318107	5318517	32.8707	-1	4.42225	chr11	5276324	5444847	-	ENSMUSG00000041961.14	Znrf3	protein_coding
.	chr1	153265521	153265931	14.1966	-1	4.42225	chr1	153218922	153332786	-	ENSMUSG00000026478.14	Lamc1	protein_coding
.	chr1	153308100	153308510	7.3382	-1	4.42225	chr1	153218922	153332786	-	ENSMUSG00000026478.14	Lamc1	protein_coding
.	chr1	153308882	153309292	17.2479	-1	4.42225	chr1	153218922	153332786	-	ENSMUSG00000026478.14	Lamc1	protein_coding
.	chr1	153487548	153487958	5.89306	-1	3.6827	chr1	153455758	153487660	-	ENSMUSG00000042699.11	Dhx9	protein_coding
.	chr1	153506294	153506704	22.5905	-1	4.42225	chr1	153503015	153550045	-	ENSMUSG00000042684.8	Npl	protein_coding
.	chr11	53519704	53520114	6.53404	-1	3.7706	chr11	53519257	53549565	+	ENSMUSG00000018398.18	Sept8	protein_coding
.	chr11	53546356	53546766	8.77589	-1	4.42225	chr11	53519257	53549565	+	ENSMUSG00000018398.18	Sept8	protein_coding
.	chr1	153679165	153679575	6.52627	-1	3.77201	chr1	153653025	153700323	+	ENSMUSG00000042671.12	Rgs8	protein_coding
.	chr1	153737114	153737524	13.8125	-1	4.42225	chr1	153740349	153745468	+	ENSMUSG00000026475.7	Rgs16	protein_coding
.	chr1	153746070	153746480	14.9093	-1	4.42225	chr1	153749426	153764221	+	ENSMUSG00000066800.11	Rnasel	protein_coding
.	chr11	54056010	54056420	6.74707	-1	3.97529	chr11	54054928	54069014	-	ENSMUSG00000020388.12	Pdlim4	protein_coding
.	chr11	54061967	54062377	5.87203	-1	3.68373	chr11	54054928	54069014	-	ENSMUSG00000020388.12	Pdlim4	protein_coding
.	chr11	54107234	54107567	98.599	-1	4.42225	chr11	54100095	54131665	+	ENSMUSG00000018906.14	P4ha2	protein_coding
.	chr11	54122432	54122740	87.972	-1	4.42225	chr11	54100095	54131665	+	ENSMUSG00000018906.14	P4ha2	protein_coding
.	chr11	5414852	5415262	12.0941	-1	4.42225	chr11	5276324	5444847	-	ENSMUSG00000041961.14	Znrf3	protein_coding
.	chr11	54311987	54312397	25.9857	-1	4.42225	chr11	54303798	54364756	+	ENSMUSG00000020333.17	Acsl6	protein_coding
.	chr11	54312189	54312599	5.51404	-1	3.71637	chr11	54303798	54364756	+	ENSMUSG00000020333.17	Acsl6	protein_coding
.	chr11	5432279	5432689	7.12253	-1	3.94801	chr11	5276324	5444847	-	ENSMUSG00000041961.14	Znrf3	protein_coding
.	chr11	54353162	54353572	10.1378	-1	4.42225	chr11	54303798	54364756	+	ENSMUSG00000020333.17	Acsl6	protein_coding
.	chr11	54530470	54530880	6.47167	-1	3.77599	chr11	54522847	54699285	+	ENSMUSG00000037533.19	Rapgef6	protein_coding
.	chr11	54597883	54598293	10.3793	-1	4.42225	chr11	54522847	54699285	+	ENSMUSG00000037533.19	Rapgef6	protein_coding
.	chr11	55015171	55015581	26.2134	-1	4.42225	chr11	54979108	55033445	-	ENSMUSG00000018340.13	Anxa6	protein_coding
.	chr11	55015727	55016137	5.15479	-1	3.64421	chr11	54979108	55033445	-	ENSMUSG00000018340.13	Anxa6	protein_coding
.	chr11	55023277	55023687	27.4163	-1	4.42225	chr11	54979108	55033445	-	ENSMUSG00000018340.13	Anxa6	protein_coding
.	chr11	55031874	55032284	7.1746	-1	4.42225	chr11	54979108	55033445	-	ENSMUSG00000018340.13	Anxa6	protein_coding
.	chr11	55079203	55079613	10.5481	-1	4.42225	chr11	55049731	55078131	-	ENSMUSG00000049588.13	Ccdc69	protein_coding
.	chr11	55097830	55098240	10.2496	-1	4.42225	chr11	55098115	55113029	+	ENSMUSG00000000594.7	Gm2a	protein_coding
.	chr11	5520583	5520993	25.9203	-1	4.42225	chr11	5520659	5525893	+	ENSMUSG00000020484.18	Xbp1	protein_coding
.	chr1	155212520	155212930	41.8721	-1	4.42225	chr1	155212471	155244444	-	ENSMUSG00000033722.9	BC034090	protein_coding
.	chr1	155233932	155234342	12.2514	-1	4.42225	chr1	155212471	155244444	-	ENSMUSG00000033722.9	BC034090	protein_coding
.	chr1	155417405	155417815	11.6267	-1	4.42225	chr1	155275701	155417415	-	ENSMUSG00000026469.14	Xpr1	protein_coding
.	chr11	55423877	55424287	5.28568	-1	3.63071	chr11	55394500	55423183	-	ENSMUSG00000018593.13	Sparc	protein_coding
.	chr11	55428003	55428413	11.731	-1	4.42225	chr11	55394500	55423183	-	ENSMUSG00000018593.13	Sparc	protein_coding
.	chr11	55468832	55469242	7.23473	-1	4.42225	chr11	55469685	55504838	+	ENSMUSG00000018583.5	G3bp1	protein_coding
.	chr1	155742631	155743041	7.32535	-1	4.42225	chr1	155698031	155751684	-	ENSMUSG00000026468.14	Lhx4	protein_coding
.	chr1	156036355	156036765	9.67264	-1	4.42225	chr1	156004599	156036480	-	ENSMUSG00000026466.16	Tor1aip1	protein_coding
.	chr1	156036355	156036765	9.67264	-1	4.42225	chr1	156035403	156068861	+	ENSMUSG00000050565.16	Tor1aip2	protein_coding
.	chr1	156428314	156428724	12.6113	-1	4.42225	chr1	156424525	156474331	-	ENSMUSG00000026600.12	Soat1	protein_coding
.	chr1	156614017	156614427	11.9725	-1	4.42225	chr1	156558786	156649568	+	ENSMUSG00000026596.13	Abl2	protein_coding
.	chr1	156674085	156674495	9.80035	-1	4.42225	chr1	156653617	156674356	-	ENSMUSG00000060519.11	Tor3a	protein_coding
.	chr11	57052035	57052445	7.48278	-1	4.42225	chr11	57011387	57330244	+	ENSMUSG00000020524.16	Gria1	protein_coding
.	chr11	57089542	57089952	12.7165	-1	4.42225	chr11	57011387	57330244	+	ENSMUSG00000020524.16	Gria1	protein_coding
.	chr1	157101424	157101834	21.163	-1	4.42225	chr1	157099139	157108680	-	ENSMUSG00000026592.13	Tex35	protein_coding
.	chr11	57114233	57114643	12.5804	-1	4.42225	chr11	57011387	57330244	+	ENSMUSG00000020524.16	Gria1	protein_coding
.	chr11	57223128	57223538	13.9207	-1	4.42225	chr11	57011387	57330244	+	ENSMUSG00000020524.16	Gria1	protein_coding
.	chr1	157412332	157412742	8.19019	-1	4.42225	chr1	157135182	157412595	-	ENSMUSG00000070565.11	Rasal2	protein_coding
.	chr1	157417461	157417871	8.57523	-1	4.42225	chr1	157135182	157412595	-	ENSMUSG00000070565.11	Rasal2	protein_coding
.	chr1	157501388	157501798	13.5723	-1	4.42225	chr1	157506728	157568425	+	ENSMUSG00000026589.14	Sec16b	protein_coding
.	chr1	157507166	157507576	13.9141	-1	4.42225	chr1	157506728	157568425	+	ENSMUSG00000026589.14	Sec16b	protein_coding
.	chr11	57645293	57645703	9.92241	-1	4.42225	chr11	57645442	57787514	+	ENSMUSG00000020520.14	Galnt10	protein_coding
.	chr11	57656536	57656946	15.7198	-1	4.42225	chr11	57645442	57787514	+	ENSMUSG00000020520.14	Galnt10	protein_coding
.	chr11	57701447	57701857	10.2531	-1	4.42225	chr11	57645442	57787514	+	ENSMUSG00000020520.14	Galnt10	protein_coding
.	chr11	57727612	57728022	6.38894	-1	3.7828	chr11	57645442	57787514	+	ENSMUSG00000020520.14	Galnt10	protein_coding
.	chr11	58103885	58104295	5.28628	-1	3.63035	chr11	58104153	58118594	+	ENSMUSG00000020515.13	Cnot8	protein_coding
.	chr11	58117185	58117595	18.9382	-1	4.42225	chr11	58104153	58118594	+	ENSMUSG00000020515.13	Cnot8	protein_coding
.	chr11	58306869	58307279	11.5277	-1	4.42225	chr11	58307069	58314627	+	ENSMUSG00000037243.17	Zfp692	protein_coding
.	chr1	158362484	158362894	7.51635	-1	4.42225	chr1	158362273	158691781	+	ENSMUSG00000026587.15	Astn1	protein_coding
.	chr1	158489718	158490128	16.0898	-1	4.42225	chr1	158362273	158691781	+	ENSMUSG00000026587.15	Astn1	protein_coding
.	chr1	158554115	158554525	8.24247	-1	4.42225	chr1	158362273	158691781	+	ENSMUSG00000026587.15	Astn1	protein_coding
.	chr1	158581837	158582247	7.83998	-1	4.42225	chr1	158362273	158691781	+	ENSMUSG00000026587.15	Astn1	protein_coding
.	chr1	158641285	158641695	19.8267	-1	4.42225	chr1	158362273	158691781	+	ENSMUSG00000026587.15	Astn1	protein_coding
.	chr11	58949058	58949468	9.08149	-1	4.42225	chr11	58948920	58949533	+	ENSMUSG00000056895.4	Hist3h2ba	protein_coding
.	chr11	59191533	59191943	9.44098	-1	4.42225	chr11	59183875	59192212	-	ENSMUSG00000020444.19	Guk1	protein_coding
.	chr11	59302592	59303002	11.6602	-1	4.42225	chr11	59306928	59333552	+	ENSMUSG00000000126.11	Wnt9a	protein_coding
.	chr11	59312510	59312920	19.5872	-1	4.42225	chr11	59306928	59333552	+	ENSMUSG00000000126.11	Wnt9a	protein_coding
.	chr11	59323207	59323617	10.6796	-1	4.42225	chr11	59306928	59333552	+	ENSMUSG00000000126.11	Wnt9a	protein_coding
.	chr11	59449766	59450176	5.76654	-1	3.69079	chr11	59407134	59451186	-	ENSMUSG00000009894.15	Snap47	protein_coding
.	chr11	59449766	59450176	5.76654	-1	3.69079	chr11	59450045	59458567	+	ENSMUSG00000036819.14	Jmjd4	protein_coding
.	chr11	5955515	5955925	8.52251	-1	4.42225	chr11	5955693	5967780	+	ENSMUSG00000002741.9	Ykt6	protein_coding
.	chr1	159661169	159661579	9.98766	-1	4.42225	chr1	159523769	159931729	+	ENSMUSG00000015829.13	Tnr	protein_coding
.	chr1	159670839	159671249	34.7353	-1	4.42225	chr1	159523769	159931729	+	ENSMUSG00000015829.13	Tnr	protein_coding
.	chr1	159686374	159686784	6.67789	-1	3.9805	chr1	159523769	159931729	+	ENSMUSG00000015829.13	Tnr	protein_coding
.	chr11	59732607	59733017	10.1158	-1	4.42225	chr11	59661305	59780860	+	ENSMUSG00000005417.17	Mprip	protein_coding
.	chr11	59759121	59759531	28.312	-1	4.42225	chr11	59661305	59780860	+	ENSMUSG00000005417.17	Mprip	protein_coding
.	chr11	59963840	59964250	6.73307	-1	3.97646	chr11	59963181	59964944	-	ENSMUSG00000049892.7	Rasd1	protein_coding
.	chr11	6000426	6000610	43.3539	-1	4.42225	chr11	5969644	6066362	-	ENSMUSG00000057897.14	Camk2b	protein_coding
.	chr1	160150527	160150937	6.56628	-1	3.76845	chr1	160085029	160153580	-	ENSMUSG00000026725.17	Tnn	protein_coding
.	chr11	6015072	6015482	7.11141	-1	3.94859	chr11	5969644	6066362	-	ENSMUSG00000057897.14	Camk2b	protein_coding
.	chr11	6016097	6016507	10.7403	-1	4.42225	chr11	5969644	6066362	-	ENSMUSG00000057897.14	Camk2b	protein_coding
.	chr11	60182381	60182543	44.684	-1	4.42225	chr11	60105013	60199197	+	ENSMUSG00000062115.15	Rai1	protein_coding
.	chr1	160194813	160195223	5.93296	-1	3.67684	chr1	160195215	160202170	+	ENSMUSG00000058267.13	Mrps14	protein_coding
.	chr11	60199769	60200179	13.6027	-1	4.42225	chr11	60199089	60222581	-	ENSMUSG00000020538.15	Srebf1	protein_coding
.	chr11	60199973	60200383	6.81309	-1	3.96977	chr11	60199089	60222581	-	ENSMUSG00000020538.15	Srebf1	protein_coding
.	chr11	60209321	60209731	13.0026	-1	4.42225	chr11	60199089	60222581	-	ENSMUSG00000020538.15	Srebf1	protein_coding
.	chr11	60209538	60209948	5.16537	-1	3.6436	chr11	60199089	60222581	-	ENSMUSG00000020538.15	Srebf1	protein_coding
.	chr11	60248885	60249295	14.4252	-1	4.42225	chr11	60226714	60352905	-	ENSMUSG00000000538.18	Tom1l2	protein_coding
.	chr11	60256277	60256687	9.4414	-1	4.42225	chr11	60226714	60352905	-	ENSMUSG00000000538.18	Tom1l2	protein_coding
.	chr11	60273245	60273655	11.4611	-1	4.42225	chr11	60226714	60352905	-	ENSMUSG00000000538.18	Tom1l2	protein_coding
.	chr11	60273477	60273887	6.95144	-1	3.96147	chr11	60226714	60352905	-	ENSMUSG00000000538.18	Tom1l2	protein_coding
.	chr11	6028802	6029212	10.2285	-1	4.42225	chr11	5969644	6066362	-	ENSMUSG00000057897.14	Camk2b	protein_coding
.	chr11	60294513	60294923	32.5182	-1	4.42225	chr11	60226714	60352905	-	ENSMUSG00000000538.18	Tom1l2	protein_coding
.	chr11	6030679	6031089	20.9305	-1	4.42225	chr11	5969644	6066362	-	ENSMUSG00000057897.14	Camk2b	protein_coding
.	chr11	60334003	60334413	6.18635	-1	3.80161	chr11	60226714	60352905	-	ENSMUSG00000000538.18	Tom1l2	protein_coding
.	chr1	160351825	160352235	9.05975	-1	4.42225	chr1	160219174	160793211	-	ENSMUSG00000026721.15	Rabgap1l	protein_coding
.	chr11	6035409	6035819	10.4279	-1	4.42225	chr11	5969644	6066362	-	ENSMUSG00000057897.14	Camk2b	protein_coding
.	chr11	6035621	6036031	7.73782	-1	4.42225	chr11	5969644	6066362	-	ENSMUSG00000057897.14	Camk2b	protein_coding
.	chr1	160441701	160442111	16.7046	-1	4.42225	chr1	160219174	160793211	-	ENSMUSG00000026721.15	Rabgap1l	protein_coding
.	chr1	160531363	160531773	14.6568	-1	4.42225	chr1	160219174	160793211	-	ENSMUSG00000026721.15	Rabgap1l	protein_coding
.	chr11	60540253	60540663	9.1997	-1	4.42225	chr11	60536381	60558512	+	ENSMUSG00000042650.3	Alkbh5	protein_coding
.	chr11	60545015	60545425	7.21255	-1	4.42225	chr11	60536381	60558512	+	ENSMUSG00000042650.3	Alkbh5	protein_coding
.	chr1	160548239	160548649	5.04249	-1	3.65696	chr1	160219174	160793211	-	ENSMUSG00000026721.15	Rabgap1l	protein_coding
.	chr11	6063497	6063907	8.44378	-1	4.42225	chr11	5969644	6066362	-	ENSMUSG00000057897.14	Camk2b	protein_coding
.	chr1	160693132	160693542	16.5958	-1	4.42225	chr1	160219174	160793211	-	ENSMUSG00000026721.15	Rabgap1l	protein_coding
.	chr11	60787677	60788087	19.8835	-1	4.42225	chr11	60777524	60788287	+	ENSMUSG00000049323.8	Smcr8	protein_coding
.	chr11	60808381	60808791	7.10746	-1	3.94902	chr11	60788104	60811718	-	ENSMUSG00000020534.14	Shmt1	protein_coding
.	chr1	160905931	160906341	7.89666	-1	4.42225	chr1	160906418	160974978	+	ENSMUSG00000040423.10	Rc3h1	protein_coding
.	chr1	16093078	16093488	15.1447	-1	4.42225	chr1	16065979	16093325	-	ENSMUSG00000067795.13	4930444P10Rik	protein_coding
.	chr11	6107818	6108228	20.821	-1	4.42225	chr11	6105691	6200415	-	ENSMUSG00000053838.14	Nudcd3	protein_coding
.	chr11	6109926	6110336	13.4344	-1	4.42225	chr11	6105691	6200415	-	ENSMUSG00000053838.14	Nudcd3	protein_coding
.	chr1	16122779	16123189	23.5511	-1	4.42225	chr1	16105774	16133734	+	ENSMUSG00000025921.7	Rdh10	protein_coding
.	chr11	61231265	61231675	11.9605	-1	4.42225	chr11	61223417	61267464	-	ENSMUSG00000010025.19	Aldh3a2	protein_coding
.	chr1	16130044	16130454	16.5946	-1	4.42225	chr1	16105774	16133734	+	ENSMUSG00000025921.7	Rdh10	protein_coding
.	chr11	61487419	61487829	17.6419	-1	4.42225	chr11	61485431	61488900	+	ENSMUSG00000042436.12	Mfap4	protein_coding
.	chr11	61529381	61529483	51.9484	-1	4.42225	chr11	61517249	61579687	-	ENSMUSG00000001036.17	Epn2	protein_coding
.	chr11	61533534	61533944	6.1013	-1	3.81068	chr11	61517249	61579687	-	ENSMUSG00000001036.17	Epn2	protein_coding
.	chr11	61564603	61565013	21.0474	-1	4.42225	chr11	61517249	61579687	-	ENSMUSG00000001036.17	Epn2	protein_coding
.	chr11	61578667	61579077	8.32733	-1	4.42225	chr11	61517249	61579687	-	ENSMUSG00000001036.17	Epn2	protein_coding
.	chr11	61579395	61579805	7.45407	-1	4.42225	chr11	61517249	61579687	-	ENSMUSG00000001036.17	Epn2	protein_coding
.	chr11	6169265	6169675	7.88111	-1	4.42225	chr11	6105691	6200415	-	ENSMUSG00000053838.14	Nudcd3	protein_coding
.	chr11	61930037	61930447	13.3188	-1	4.42225	chr11	61871307	61930252	-	ENSMUSG00000047804.15	Akap10	protein_coding
.	chr1	161969064	161969474	10.091	-1	4.42225	chr1	161942086	161979636	-	ENSMUSG00000086277.2	4930558K02Rik	protein_coding
.	chr1	161969064	161969474	10.091	-1	4.42225	chr1	161969186	161973435	+	ENSMUSG00000026698.8	Pigc	protein_coding
.	chr1	162000130	162000540	8.9928	-1	4.42225	chr1	161982453	162478034	-	ENSMUSG00000040265.16	Dnm3	protein_coding
.	chr11	62026365	62026775	13.0021	-1	4.42225	chr11	61956763	62223013	+	ENSMUSG00000042331.13	Specc1	protein_coding
.	chr11	62076480	62076890	9.8011	-1	4.42225	chr11	61956763	62223013	+	ENSMUSG00000042331.13	Specc1	protein_coding
.	chr11	62076734	62077144	6.56386	-1	3.76868	chr11	61956763	62223013	+	ENSMUSG00000042331.13	Specc1	protein_coding
.	chr1	162081808	162082218	12.2868	-1	4.42225	chr1	161982453	162478034	-	ENSMUSG00000040265.16	Dnm3	protein_coding
.	chr11	62106392	62106802	15.3505	-1	4.42225	chr11	61956763	62223013	+	ENSMUSG00000042331.13	Specc1	protein_coding
.	chr11	62192096	62192506	17.841	-1	4.42225	chr11	61956763	62223013	+	ENSMUSG00000042331.13	Specc1	protein_coding
.	chr1	162196736	162197146	12.339	-1	4.42225	chr1	161982453	162478034	-	ENSMUSG00000040265.16	Dnm3	protein_coding
.	chr1	162209689	162210099	7.38779	-1	4.42225	chr1	161982453	162478034	-	ENSMUSG00000040265.16	Dnm3	protein_coding
.	chr1	162294510	162294920	5.57226	-1	3.70829	chr1	161982453	162478034	-	ENSMUSG00000040265.16	Dnm3	protein_coding
.	chr11	62550830	62551240	26.978	-1	4.42225	chr11	62551171	62553213	+	ENSMUSG00000019505.7	Ubb	protein_coding
.	chr11	62551037	62551447	5.48945	-1	3.71875	chr11	62551171	62553213	+	ENSMUSG00000019505.7	Ubb	protein_coding
.	chr11	62625064	62625474	11.1926	-1	4.42225	chr11	62604884	62648523	-	ENSMUSG00000046417.14	Lrrc75a	protein_coding
.	chr1	162643726	162644136	14.6349	-1	4.42225	chr1	162639155	162649693	+	ENSMUSG00000026697.10	Myoc	protein_coding
.	chr11	6274729	6275139	11.1755	-1	4.42225	chr11	6270369	6274870	-	ENSMUSG00000004394.12	Tmed4	protein_coding
.	chr11	62848193	62848603	8.55749	-1	4.42225	chr11	62820231	62850808	+	ENSMUSG00000047821.16	Trim16	protein_coding
.	chr11	62848193	62848603	8.55749	-1	4.42225	chr11	62847069	62877465	+	ENSMUSG00000090173.8	Fbxw10	protein_coding
.	chr11	6291336	6291746	7.40355	-1	4.42225	chr11	6291633	6356642	+	ENSMUSG00000020456.17	Ogdh	protein_coding
.	chr11	62967152	62967562	10.6041	-1	4.42225	chr11	62951193	62993095	+	ENSMUSG00000042200.3	Cdrt4	protein_coding
.	chr11	63125729	63126139	12.4572	-1	4.42225	chr11	63128982	63159547	+	ENSMUSG00000018217.12	Pmp22	protein_coding
.	chr11	63135777	63136187	27.5453	-1	4.42225	chr11	63128982	63159547	+	ENSMUSG00000018217.12	Pmp22	protein_coding
.	chr1	163252240	163252650	6.20986	-1	3.79908	chr1	163245119	163313710	-	ENSMUSG00000026586.16	Prrx1	protein_coding
.	chr1	163257314	163257724	18.1393	-1	4.42225	chr1	163245119	163313710	-	ENSMUSG00000026586.16	Prrx1	protein_coding
.	chr11	63898388	63898798	9.56196	-1	4.42225	chr11	63885792	63922290	-	ENSMUSG00000070407.5	Hs3st3b1	protein_coding
.	chr11	63913882	63914292	14.1081	-1	4.42225	chr11	63885792	63922290	-	ENSMUSG00000070407.5	Hs3st3b1	protein_coding
.	chr11	63922334	63922744	21.6916	-1	4.42225	chr11	63885792	63922290	-	ENSMUSG00000070407.5	Hs3st3b1	protein_coding
.	chr11	63925280	63925690	10.38	-1	4.42225	chr11	63885792	63922290	-	ENSMUSG00000070407.5	Hs3st3b1	protein_coding
.	chr11	63974015	63974425	11.2147	-1	4.42225	chr11	63962627	64079468	-	ENSMUSG00000042148.8	Cox10	protein_coding
.	chr11	6404710	6405120	11.1325	-1	4.42225	chr11	6389074	6406158	+	ENSMUSG00000041164.15	Zmiz2	protein_coding
.	chr1	164178539	164178949	5.07662	-1	3.65378	chr1	164151838	164220277	+	ENSMUSG00000026579.8	F5	protein_coding
.	chr1	164248354	164248764	6.46855	-1	3.77634	chr1	164249046	164265385	+	ENSMUSG00000040918.12	Slc19a2	protein_coding
.	chr11	64435142	64435552	16.5857	-1	4.42225	chr11	64435332	64522841	+	ENSMUSG00000047759.6	Hs3st3a1	protein_coding
.	chr11	6444330	6444740	15.634	-1	4.42225	chr11	6427229	6444443	-	ENSMUSG00000041126.16	H2afv	protein_coding
.	chr11	6444539	6444949	5.52245	-1	3.71201	chr11	6427229	6444443	-	ENSMUSG00000041126.16	H2afv	protein_coding
.	chr11	64468774	64469184	7.51791	-1	4.42225	chr11	64435332	64522841	+	ENSMUSG00000047759.6	Hs3st3a1	protein_coding
.	chr11	65162805	65163215	8.38635	-1	4.42225	chr11	65002039	65162961	-	ENSMUSG00000033389.16	Arhgap44	protein_coding
.	chr11	65215063	65215473	11.2733	-1	4.42225	chr11	65176561	65269989	-	ENSMUSG00000020542.18	Myocd	protein_coding
.	chr11	6546159	6546569	6.13168	-1	3.80709	chr11	6546887	6596744	+	ENSMUSG00000000378.15	Ccm2	protein_coding
.	chr11	6547822	6548232	6.52218	-1	3.77228	chr11	6546887	6596744	+	ENSMUSG00000000378.15	Ccm2	protein_coding
.	chr1	165498864	165499274	13.566	-1	4.42225	chr1	165485183	165576774	+	ENSMUSG00000026567.16	Adcy10	protein_coding
.	chr1	165914156	165914566	8.21161	-1	4.42225	chr1	165865154	166002678	-	ENSMUSG00000026565.18	Pou2f1	protein_coding
.	chr1	165948147	165948557	15.3354	-1	4.42225	chr1	165865154	166002678	-	ENSMUSG00000026565.18	Pou2f1	protein_coding
.	chr1	165966494	165966904	30.607	-1	4.42225	chr1	165865154	166002678	-	ENSMUSG00000026565.18	Pou2f1	protein_coding
.	chr11	66167471	66167881	11.2533	-1	4.42225	chr11	65831282	66168551	-	ENSMUSG00000056752.16	Dnah9	protein_coding
.	chr11	66168273	66168683	12.4328	-1	4.42225	chr11	65831282	66168551	-	ENSMUSG00000056752.16	Dnah9	protein_coding
.	chr1	166282635	166283045	16.8722	-1	4.42225	chr1	166254139	166316823	+	ENSMUSG00000040612.13	Ildr2	protein_coding
.	chr1	16688477	16688887	8.99828	-1	4.42225	chr1	16688051	16709611	+	ENSMUSG00000025779.10	Ly96	protein_coding
.	chr1	167082695	167083105	29.5398	-1	4.42225	chr1	167001417	167091302	+	ENSMUSG00000060568.14	Fam78b	protein_coding
.	chr1	167239920	167240330	25.7475	-1	4.42225	chr1	167222883	167285320	-	ENSMUSG00000026558.13	Uck2	protein_coding
.	chr11	67462431	67462841	6.1059	-1	3.80955	chr11	67455437	67688990	+	ENSMUSG00000033066.15	Gas7	protein_coding
.	chr11	67482245	67482655	7.43493	-1	4.42225	chr11	67455437	67688990	+	ENSMUSG00000033066.15	Gas7	protein_coding
.	chr11	67501833	67502243	12.1699	-1	4.42225	chr11	67455437	67688990	+	ENSMUSG00000033066.15	Gas7	protein_coding
.	chr11	67518989	67519399	29.4566	-1	4.42225	chr11	67455437	67688990	+	ENSMUSG00000033066.15	Gas7	protein_coding
.	chr11	67565469	67565879	15.6965	-1	4.42225	chr11	67455437	67688990	+	ENSMUSG00000033066.15	Gas7	protein_coding
.	chr11	67586117	67586527	9.99939	-1	4.42225	chr11	67455437	67688990	+	ENSMUSG00000033066.15	Gas7	protein_coding
.	chr11	67588864	67589274	18.6467	-1	4.42225	chr11	67455437	67688990	+	ENSMUSG00000033066.15	Gas7	protein_coding
.	chr11	67589064	67589474	8.0402	-1	4.42225	chr11	67455437	67688990	+	ENSMUSG00000033066.15	Gas7	protein_coding
.	chr11	67596122	67596532	8.04041	-1	4.42225	chr11	67455437	67688990	+	ENSMUSG00000033066.15	Gas7	protein_coding
.	chr1	167598264	167598674	9.47591	-1	4.42225	chr1	167598384	167639623	+	ENSMUSG00000015843.10	Rxrg	protein_coding
.	chr11	67608398	67608808	20.2035	-1	4.42225	chr11	67455437	67688990	+	ENSMUSG00000033066.15	Gas7	protein_coding
.	chr1	167781995	167782405	17.5847	-1	4.42225	chr1	167689237	167848741	+	ENSMUSG00000026686.14	Lmx1a	protein_coding
.	chr11	67896971	67897381	24.6497	-1	4.42225	chr11	67854523	67922153	-	ENSMUSG00000020905.11	Usp43	protein_coding
.	chr11	68030769	68031179	11.9342	-1	4.42225	chr11	67966193	68207148	+	ENSMUSG00000020903.13	Stx8	protein_coding
.	chr11	68050716	68051126	11.6686	-1	4.42225	chr11	67966193	68207148	+	ENSMUSG00000020903.13	Stx8	protein_coding
.	chr11	68146042	68146452	6.9048	-1	3.96396	chr11	67966193	68207148	+	ENSMUSG00000020903.13	Stx8	protein_coding
.	chr11	68150956	68151366	9.62885	-1	4.42225	chr11	67966193	68207148	+	ENSMUSG00000020903.13	Stx8	protein_coding
.	chr1	168180562	168180972	18.9955	-1	4.42225	chr1	168119364	168432270	-	ENSMUSG00000052534.15	Pbx1	protein_coding
.	chr11	68206016	68206426	6.78713	-1	3.97182	chr11	67966193	68207148	+	ENSMUSG00000020903.13	Stx8	protein_coding
.	chr11	68215230	68215640	18.8998	-1	4.42225	chr11	68209364	68400823	-	ENSMUSG00000020902.12	Ntn1	protein_coding
.	chr1	168216132	168216542	20.9372	-1	4.42225	chr1	168119364	168432270	-	ENSMUSG00000052534.15	Pbx1	protein_coding
.	chr11	68244579	68244989	8.99276	-1	4.42225	chr11	68209364	68400823	-	ENSMUSG00000020902.12	Ntn1	protein_coding
.	chr1	168358308	168358718	6.56792	-1	3.76824	chr1	168119364	168432270	-	ENSMUSG00000052534.15	Pbx1	protein_coding
.	chr11	68378260	68378670	7.15518	-1	4.42225	chr11	68209364	68400823	-	ENSMUSG00000020902.12	Ntn1	protein_coding
.	chr1	168417717	168418127	8.9928	-1	4.42225	chr1	168119364	168432270	-	ENSMUSG00000052534.15	Pbx1	protein_coding
.	chr1	168417919	168418329	5.15844	-1	3.64399	chr1	168119364	168432270	-	ENSMUSG00000052534.15	Pbx1	protein_coding
.	chr11	68718990	68719400	20.2997	-1	4.42225	chr11	68691559	68816632	+	ENSMUSG00000020900.15	Myh10	protein_coding
.	chr11	68967624	68968034	8.47049	-1	4.42225	chr11	68968131	68974365	+	ENSMUSG00000018740.14	Slc25a35	protein_coding
.	chr11	69059398	69059808	25.5752	-1	4.42225	chr11	69059717	69061578	+	ENSMUSG00000045176.3	Borcs6	protein_coding
.	chr11	69066602	69067012	6.58756	-1	3.76646	chr11	69070806	69073293	+	ENSMUSG00000020895.14	Tmem107	protein_coding
.	chr11	69096946	69097356	16.8883	-1	4.42225	chr11	69095217	69109960	+	ENSMUSG00000020893.17	Per1	protein_coding
.	chr11	69097159	69097569	7.51683	-1	4.42225	chr11	69095217	69109960	+	ENSMUSG00000020893.17	Per1	protein_coding
.	chr11	69122410	69122820	18.809	-1	4.42225	chr11	69120054	69122589	-	ENSMUSG00000097386.1	9130213A22Rik	protein_coding
.	chr11	69122410	69122820	18.809	-1	4.42225	chr11	69120404	69124055	+	ENSMUSG00000023781.2	Hes7	protein_coding
.	chr11	69122410	69122820	18.809	-1	4.42225	chr11	69125896	69149115	+	ENSMUSG00000020892.10	Aloxe3	protein_coding
.	chr11	69322061	69322471	8.98546	-1	4.42225	chr11	69299487	69323775	-	ENSMUSG00000032782.19	Cntrob	protein_coding
.	chr11	69322061	69322471	8.98546	-1	4.42225	chr11	69323980	69325793	+	ENSMUSG00000049299.14	Trappc1	protein_coding
.	chr11	69322061	69322471	8.98546	-1	4.42225	chr11	69326258	69333042	+	ENSMUSG00000018470.8	Kcnab3	protein_coding
.	chr11	69364891	69365301	34.2982	-1	4.42225	chr11	69343273	69369406	-	ENSMUSG00000018474.17	Chd3	protein_coding
.	chr11	69364891	69365301	34.2982	-1	4.42225	chr11	69364019	69369408	+	ENSMUSG00000091095.1	Gm17305	protein_coding
.	chr11	69417994	69418239	56.378	-1	4.42225	chr11	69398508	69413675	-	ENSMUSG00000018476.7	Kdm6b	protein_coding
.	chr11	69456927	69457337	18.8415	-1	4.42225	chr11	69420809	69549110	-	ENSMUSG00000005237.14	Dnah2	protein_coding
.	chr11	69581354	69581764	36.2247	-1	4.42225	chr11	69561758	69580255	-	ENSMUSG00000041346.11	Wrap53	protein_coding
.	chr11	69581354	69581764	36.2247	-1	4.42225	chr11	69580359	69591873	+	ENSMUSG00000059552.13	Trp53	protein_coding
.	chr11	69600120	69600530	25.0878	-1	4.42225	chr11	69599736	69605942	-	ENSMUSG00000041329.13	Atp1b2	protein_coding
.	chr11	69672380	69672790	6.94554	-1	3.96172	chr11	69666936	69672423	-	ENSMUSG00000059796.16	Eif4a1	protein_coding
.	chr11	69685786	69686196	5.06652	-1	3.65479	chr11	69673115	69682084	-	ENSMUSG00000005204.12	Senp3	protein_coding
.	chr11	69685786	69686196	5.06652	-1	3.65479	chr11	69682577	69696098	-	ENSMUSG00000018752.19	Tnfsfm13	protein_coding
.	chr11	69685786	69686196	5.06652	-1	3.65479	chr11	69682846	69685784	-	ENSMUSG00000089669.7	Tnfsf13	protein_coding
.	chr11	69799264	69799674	7.91726	-1	4.42225	chr11	69784036	69795943	-	ENSMUSG00000041189.9	Chrnb1	protein_coding
.	chr11	69799264	69799674	7.91726	-1	4.42225	chr11	69796068	69801857	-	ENSMUSG00000042826.13	Fgf11	protein_coding
.	chr11	69803858	69804268	11.4345	-1	4.42225	chr11	69796068	69801857	-	ENSMUSG00000042826.13	Fgf11	protein_coding
.	chr11	69803858	69804268	11.4345	-1	4.42225	chr11	69803603	69805624	-	ENSMUSG00000089876.3	Tmem102	protein_coding
.	chr1	169986237	169986647	7.06958	-1	3.95132	chr1	169972307	170110762	-	ENSMUSG00000026674.9	Ddr2	protein_coding
.	chr11	70029086	70029496	7.29264	-1	4.42225	chr11	70017085	70045532	+	ENSMUSG00000020886.16	Dlg4	protein_coding
.	chr1	170160241	170160651	14.7653	-1	4.42225	chr1	170141938	170174957	-	ENSMUSG00000026670.15	Uap1	protein_coding
.	chr11	70237708	70238118	8.98054	-1	4.42225	chr11	70235206	70237914	-	ENSMUSG00000020831.18	0610010K14Rik	protein_coding
.	chr11	70237708	70238118	8.98054	-1	4.42225	chr11	70235206	70239830	-	ENSMUSG00000040904.10	Gm21988	protein_coding
.	chr11	70239968	70240378	19.5866	-1	4.42225	chr11	70235206	70237914	-	ENSMUSG00000020831.18	0610010K14Rik	protein_coding
.	chr11	70239968	70240378	19.5866	-1	4.42225	chr11	70235206	70239830	-	ENSMUSG00000040904.10	Gm21988	protein_coding
.	chr11	70239968	70240378	19.5866	-1	4.42225	chr11	70238124	70239842	-	ENSMUSG00000093989.1	Rnasek	protein_coding
.	chr11	70409936	70410346	11.06	-1	4.42225	chr11	70392883	70410031	-	ENSMUSG00000018921.11	Pelp1	protein_coding
.	chr1	170424527	170424937	33.8241	-1	4.42225	chr1	170302668	170589861	-	ENSMUSG00000038473.14	Nos1ap	protein_coding
.	chr1	170535012	170535422	6.84123	-1	3.96781	chr1	170302668	170589861	-	ENSMUSG00000038473.14	Nos1ap	protein_coding
.	chr11	70646724	70647134	20.4028	-1	4.42225	chr11	70644196	70647479	-	ENSMUSG00000014606.14	Slc25a11	protein_coding
.	chr11	70646724	70647134	20.4028	-1	4.42225	chr11	70647235	70651421	+	ENSMUSG00000040746.15	Rnf167	protein_coding
.	chr11	70654975	70655385	6.18635	-1	3.80131	chr11	70651850	70654644	-	ENSMUSG00000018293.4	Pfn1	protein_coding
.	chr11	70654975	70655385	6.18635	-1	3.80131	chr11	70657202	70662513	+	ENSMUSG00000060600.15	Eno3	protein_coding
.	chr1	170655504	170655914	17.6778	-1	4.42225	chr1	170644532	170682789	+	ENSMUSG00000038463.8	Olfml2b	protein_coding
.	chr11	70668857	70669267	5.99842	-1	3.67124	chr11	70663771	70669416	-	ENSMUSG00000018287.12	Spag7	protein_coding
.	chr1	170705040	170705450	17.3222	-1	4.42225	chr1	170704674	170867771	-	ENSMUSG00000026663.6	Atf6	protein_coding
.	chr11	70871669	70872079	12.0528	-1	4.42225	chr11	70844778	70943105	+	ENSMUSG00000020817.16	Rabep1	protein_coding
.	chr11	71019006	71019416	9.4414	-1	4.42225	chr11	71007164	71019841	-	ENSMUSG00000018442.13	Derl2	protein_coding
.	chr11	71019006	71019416	9.4414	-1	4.42225	chr11	71019611	71027371	+	ENSMUSG00000040599.13	Mis12	protein_coding
.	chr1	171019349	171019759	5.19368	-1	3.64082	chr1	171018920	171029761	+	ENSMUSG00000059089.4	Fcgr4	protein_coding
.	chr1	171274992	171275402	5.69412	-1	3.69987	chr1	171270328	171276896	+	ENSMUSG00000052423.14	B4galt3	protein_coding
.	chr1	171281067	171281477	13.9885	-1	4.42225	chr1	171275990	171281186	-	ENSMUSG00000062729.11	Ppox	protein_coding
.	chr1	171287678	171288088	26.3984	-1	4.42225	chr1	171281945	171287991	-	ENSMUSG00000053483.13	Usp21	protein_coding
.	chr1	171358352	171358762	5.28481	-1	3.63146	chr1	171345670	171359254	+	ENSMUSG00000006412.10	Pfdn2	protein_coding
.	chr1	171411923	171412333	11.6671	-1	4.42225	chr1	171411313	171419142	+	ENSMUSG00000026641.13	Usf1	protein_coding
.	chr1	171412563	171412973	15.7974	-1	4.42225	chr1	171411313	171419142	+	ENSMUSG00000026641.13	Usf1	protein_coding
.	chr11	7160820	7161102	76.9047	-1	4.42225	chr11	7063489	7178506	+	ENSMUSG00000020431.5	Adcy1	protein_coding
.	chr1	171698973	171699383	6.23944	-1	3.7967	chr1	171682009	171705258	+	ENSMUSG00000015355.13	Cd48	protein_coding
.	chr11	71758395	71758805	25.9227	-1	4.42225	chr11	71749920	71789647	+	ENSMUSG00000020811.16	Wscd1	protein_coding
.	chr11	71763055	71763465	16.0253	-1	4.42225	chr11	71749920	71789647	+	ENSMUSG00000020811.16	Wscd1	protein_coding
.	chr11	71770584	71770994	22.2378	-1	4.42225	chr11	71749920	71789647	+	ENSMUSG00000020811.16	Wscd1	protein_coding
.	chr11	72041767	72042177	5.89384	-1	3.68265	chr11	72027963	72037509	-	ENSMUSG00000040554.10	Aipl1	protein_coding
.	chr11	72041767	72042177	5.89384	-1	3.68265	chr11	72042032	72047370	+	ENSMUSG00000020808.3	Fam64a	protein_coding
.	chr11	72086651	72087061	22.3031	-1	4.42225	chr11	72047528	72135778	-	ENSMUSG00000040543.16	Pitpnm3	protein_coding
.	chr11	7211129	7211539	6.72067	-1	3.97789	chr11	7206086	7213923	-	ENSMUSG00000020427.11	Igfbp3	protein_coding
.	chr1	172119731	172120141	13.5767	-1	4.42225	chr1	172082529	172122330	+	ENSMUSG00000026553.17	Copa	protein_coding
.	chr11	72265435	72265845	7.07335	-1	3.95106	chr11	72241989	72267222	-	ENSMUSG00000020805.14	Slc13a5	protein_coding
.	chr11	72393663	72394073	21.0741	-1	4.42225	chr11	72389164	72411713	-	ENSMUSG00000045667.14	Smtnl2	protein_coding
.	chr11	72441079	72441489	9.7127	-1	4.42225	chr11	72441355	72451768	+	ENSMUSG00000040463.16	Mybbp1a	protein_coding
.	chr11	72497275	72497685	7.89341	-1	4.42225	chr11	72494919	72550506	-	ENSMUSG00000020798.14	Spns3	protein_coding
.	chr1	172503456	172503866	8.56198	-1	4.42225	chr1	172500047	172507380	+	ENSMUSG00000026547.15	Tagln2	protein_coding
.	chr11	72540431	72540841	10.9401	-1	4.42225	chr11	72494919	72550506	-	ENSMUSG00000020798.14	Spns3	protein_coding
.	chr11	72606893	72607303	13.9847	-1	4.42225	chr11	72607283	72686481	+	ENSMUSG00000020794.13	Ube2g1	protein_coding
.	chr11	72608359	72608769	11.0722	-1	4.42225	chr11	72607283	72686481	+	ENSMUSG00000020794.13	Ube2g1	protein_coding
.	chr11	72750104	72750514	9.02019	-1	4.42225	chr11	72690006	72772146	+	ENSMUSG00000020790.14	Ankfy1	protein_coding
.	chr11	73015059	73015469	23.1673	-1	4.42225	chr11	73019008	73042073	+	ENSMUSG00000020785.17	Camkk1	protein_coding
.	chr11	73047693	73048103	7.47679	-1	4.42225	chr11	73047783	73089317	+	ENSMUSG00000020783.14	Ncbp3	protein_coding
.	chr11	73084487	73084897	7.61432	-1	4.42225	chr11	73047783	73089317	+	ENSMUSG00000020783.14	Ncbp3	protein_coding
.	chr11	73085434	73085844	12.2242	-1	4.42225	chr11	73047783	73089317	+	ENSMUSG00000020783.14	Ncbp3	protein_coding
.	chr11	73085434	73085844	12.2242	-1	4.42225	chr11	73090583	73147446	+	ENSMUSG00000005947.11	Itgae	protein_coding
.	chr11	74393473	74393883	15.6783	-1	4.42225	chr11	74383356	74610915	-	ENSMUSG00000038807.18	Rap1gap2	protein_coding
.	chr11	74409189	74409599	5.87186	-1	3.68381	chr11	74383356	74610915	-	ENSMUSG00000038807.18	Rap1gap2	protein_coding
.	chr1	174501733	174502143	8.89054	-1	4.42225	chr1	174501825	174822729	+	ENSMUSG00000028354.13	Fmn2	protein_coding
.	chr1	174522294	174522704	9.72603	-1	4.42225	chr1	174501825	174822729	+	ENSMUSG00000028354.13	Fmn2	protein_coding
.	chr11	74638433	74638843	19.6801	-1	4.42225	chr11	74619605	74641516	+	ENSMUSG00000069814.6	Ccdc92b	protein_coding
.	chr11	74652753	74653163	23.1766	-1	4.42225	chr11	74649495	74670847	+	ENSMUSG00000020741.17	Cluh	protein_coding
.	chr11	74830198	74830608	12.9121	-1	4.42225	chr11	74830920	74845725	+	ENSMUSG00000000282.12	Mnt	protein_coding
.	chr11	74876712	74877122	14.9408	-1	4.42225	chr11	74849261	74897060	-	ENSMUSG00000038351.14	Sgsm2	protein_coding
.	chr11	74981473	74981883	28.5905	-1	4.42225	chr11	74925823	75164448	+	ENSMUSG00000038290.15	Smg6	protein_coding
.	chr11	75118160	75118570	12.2143	-1	4.42225	chr11	74925823	75164448	+	ENSMUSG00000038290.15	Smg6	protein_coding
.	chr11	75132218	75132628	15.8896	-1	4.42225	chr11	74925823	75164448	+	ENSMUSG00000038290.15	Smg6	protein_coding
.	chr11	75178600	75179010	8.90523	-1	4.42225	chr11	75175942	75178835	-	ENSMUSG00000038268.4	Ovca2	protein_coding
.	chr11	75178600	75179010	8.90523	-1	4.42225	chr11	75177643	75191241	-	ENSMUSG00000078789.9	Dph1	protein_coding
.	chr11	75212005	75212415	24.5482	-1	4.42225	chr11	75193783	75267769	+	ENSMUSG00000045287.6	Rtn4rl1	protein_coding
.	chr11	75260360	75260527	43.1868	-1	4.42225	chr11	75193783	75267769	+	ENSMUSG00000045287.6	Rtn4rl1	protein_coding
.	chr11	75348353	75348763	12.7617	-1	4.42225	chr11	75298166	75348324	-	ENSMUSG00000000751.13	Rpa1	protein_coding
.	chr11	75348353	75348763	12.7617	-1	4.42225	chr11	75348433	75405705	+	ENSMUSG00000018809.2	Smyd4	protein_coding
.	chr11	75402317	75402540	59.9393	-1	4.42225	chr11	75348433	75405705	+	ENSMUSG00000018809.2	Smyd4	protein_coding
.	chr11	75461360	75461770	7.84215	-1	4.42225	chr11	75461715	75470899	+	ENSMUSG00000038217.13	Tlcd2	protein_coding
.	chr11	75573237	75573647	10.9512	-1	4.42225	chr11	75531694	75577575	+	ENSMUSG00000038178.16	Slc43a2	protein_coding
.	chr11	75620306	75620716	13.544	-1	4.42225	chr11	75588097	75628804	+	ENSMUSG00000017781.17	Pitpna	protein_coding
.	chr11	75647986	75648396	9.81798	-1	4.42225	chr11	75630988	75648871	+	ENSMUSG00000006127.9	Inpp5k	protein_coding
.	chr11	75647986	75648396	9.81798	-1	4.42225	chr11	75650504	75673910	+	ENSMUSG00000017774.19	Myo1c	protein_coding
.	chr11	76074469	76074879	7.3782	-1	4.42225	chr11	76046226	76179647	-	ENSMUSG00000017288.15	Vps53	protein_coding
.	chr11	76148131	76148541	17.0127	-1	4.42225	chr11	76046226	76179647	-	ENSMUSG00000017288.15	Vps53	protein_coding
.	chr11	76148131	76148541	17.0127	-1	4.42225	chr11	76120987	76243725	-	ENSMUSG00000017286.15	Glod4	protein_coding
.	chr11	76268157	76268567	13.4084	-1	4.42225	chr11	76257198	76399140	-	ENSMUSG00000020844.6	Nxn	protein_coding
.	chr11	76290323	76290733	22.4193	-1	4.42225	chr11	76257198	76399140	-	ENSMUSG00000020844.6	Nxn	protein_coding
.	chr11	76290523	76290933	7.85447	-1	4.42225	chr11	76257198	76399140	-	ENSMUSG00000020844.6	Nxn	protein_coding
.	chr11	76399031	76399441	10.2828	-1	4.42225	chr11	76257198	76399140	-	ENSMUSG00000020844.6	Nxn	protein_coding
.	chr11	76472665	76473075	9.53011	-1	4.42225	chr11	76416734	76622314	-	ENSMUSG00000017631.18	Abr	protein_coding
.	chr11	76494452	76494862	25.5212	-1	4.42225	chr11	76416734	76622314	-	ENSMUSG00000017631.18	Abr	protein_coding
.	chr11	76504030	76504440	31.6276	-1	4.42225	chr11	76416734	76622314	-	ENSMUSG00000017631.18	Abr	protein_coding
.	chr11	76523339	76523749	18.5941	-1	4.42225	chr11	76416734	76622314	-	ENSMUSG00000017631.18	Abr	protein_coding
.	chr11	76571312	76571722	14.9072	-1	4.42225	chr11	76416734	76622314	-	ENSMUSG00000017631.18	Abr	protein_coding
.	chr11	76610805	76611215	7.07335	-1	3.951	chr11	76416734	76622314	-	ENSMUSG00000017631.18	Abr	protein_coding
.	chr1	176814372	176814782	8.57329	-1	4.42225	chr1	176733653	176814067	-	ENSMUSG00000057335.11	Cep170	protein_coding
.	chr1	176814372	176814782	8.57329	-1	4.42225	chr1	176814660	177020437	+	ENSMUSG00000026504.17	Sdccag8	protein_coding
.	chr11	76836252	76836662	5.86455	-1	3.68447	chr11	76778424	76847018	-	ENSMUSG00000020841.5	Cpd	protein_coding
.	chr11	76849680	76850090	6.96215	-1	3.96103	chr11	76778424	76847018	-	ENSMUSG00000020841.5	Cpd	protein_coding
.	chr11	76911886	76912296	10.7048	-1	4.42225	chr11	76902159	76916587	+	ENSMUSG00000020839.16	Tmigd1	protein_coding
.	chr1	176994654	176995064	25.1445	-1	4.42225	chr1	176814660	177020437	+	ENSMUSG00000026504.17	Sdccag8	protein_coding
.	chr1	176997900	176998310	7.75677	-1	4.42225	chr1	176814660	177020437	+	ENSMUSG00000026504.17	Sdccag8	protein_coding
.	chr1	176999015	176999425	8.37044	-1	4.42225	chr1	176814660	177020437	+	ENSMUSG00000026504.17	Sdccag8	protein_coding
.	chr11	77006703	77007113	12.7912	-1	4.42225	chr11	76998603	77032340	+	ENSMUSG00000020838.12	Slc6a4	protein_coding
.	chr11	77078188	77078598	5.89802	-1	3.68229	chr11	77044292	77078435	-	ENSMUSG00000037958.13	Nsrp1	protein_coding
.	chr1	177150432	177150842	12.2102	-1	4.42225	chr1	177020073	177258203	-	ENSMUSG00000019699.16	Akt3	protein_coding
.	chr11	77180851	77181261	12.0818	-1	4.42225	chr11	77089915	77188968	-	ENSMUSG00000050944.14	Efcab5	protein_coding
.	chr1	177441684	177442094	11.2538	-1	4.42225	chr1	177442351	177450764	+	ENSMUSG00000063659.11	Zbtb18	protein_coding
.	chr1	177444319	177444729	28.9383	-1	4.42225	chr1	177442351	177450764	+	ENSMUSG00000063659.11	Zbtb18	protein_coding
.	chr1	177445407	177445817	23.2253	-1	4.42225	chr1	177442351	177450764	+	ENSMUSG00000063659.11	Zbtb18	protein_coding
.	chr1	177447599	177448009	13.1044	-1	4.42225	chr1	177442351	177450764	+	ENSMUSG00000063659.11	Zbtb18	protein_coding
.	chr11	77486855	77487265	23.8951	-1	4.42225	chr11	77470485	77489678	-	ENSMUSG00000037907.16	Ankrd13b	protein_coding
.	chr11	77491488	77491898	5.85251	-1	3.68527	chr11	77470485	77489678	-	ENSMUSG00000037907.16	Ankrd13b	protein_coding
.	chr11	77491488	77491898	5.85251	-1	3.68527	chr11	77493562	77507786	+	ENSMUSG00000011877.13	Git1	protein_coding
.	chr11	77685818	77686228	9.34223	-1	4.42225	chr11	77686155	77741921	+	ENSMUSG00000037857.16	Nufip2	protein_coding
.	chr11	77762990	77763400	23.2518	-1	4.42225	chr11	77763246	77865980	+	ENSMUSG00000000631.20	Myo18a	protein_coding
.	chr11	77763832	77763949	39.3445	-1	4.42225	chr11	77763246	77865980	+	ENSMUSG00000000631.20	Myo18a	protein_coding
.	chr11	77783622	77784032	7.92918	-1	4.42225	chr11	77763246	77865980	+	ENSMUSG00000000631.20	Myo18a	protein_coding
.	chr11	77786334	77786744	22.7567	-1	4.42225	chr11	77763246	77865980	+	ENSMUSG00000000631.20	Myo18a	protein_coding
.	chr11	77786334	77786744	22.7567	-1	4.42225	chr11	77785453	77787747	-	ENSMUSG00000069804.2	Gm10277	protein_coding
.	chr11	77791215	77791625	8.92268	-1	4.42225	chr11	77763246	77865980	+	ENSMUSG00000000631.20	Myo18a	protein_coding
.	chr11	77791215	77791625	8.92268	-1	4.42225	chr11	77785453	77787747	-	ENSMUSG00000069804.2	Gm10277	protein_coding
.	chr11	77850838	77851248	7.34358	-1	4.42225	chr11	77763246	77865980	+	ENSMUSG00000000631.20	Myo18a	protein_coding
.	chr11	77893933	77894343	15.3713	-1	4.42225	chr11	77880615	77894096	-	ENSMUSG00000017453.4	Pipox	protein_coding
.	chr11	77894516	77894926	7.63982	-1	4.42225	chr11	77880615	77894096	-	ENSMUSG00000017453.4	Pipox	protein_coding
.	chr11	77934262	77934672	9.21932	-1	4.42225	chr11	77930800	77979048	+	ENSMUSG00000000632.13	Sez6	protein_coding
.	chr11	77958211	77958621	9.98206	-1	4.42225	chr11	77930800	77979048	+	ENSMUSG00000000632.13	Sez6	protein_coding
.	chr11	77982363	77982773	16.3987	-1	4.42225	chr11	77982754	78030539	+	ENSMUSG00000037791.15	Phf12	protein_coding
.	chr11	77982598	77983008	6.24089	-1	3.79634	chr11	77982754	78030539	+	ENSMUSG00000037791.15	Phf12	protein_coding
.	chr11	78031953	78032363	11.7054	-1	4.42225	chr11	78032280	78037866	+	ENSMUSG00000020834.17	Dhrs13	protein_coding
.	chr11	78152166	78152576	13.3089	-1	4.42225	chr11	78094660	78156700	+	ENSMUSG00000037750.16	Fam222b	protein_coding
.	chr11	78155610	78156020	9.82766	-1	4.42225	chr11	78094660	78156700	+	ENSMUSG00000037750.16	Fam222b	protein_coding
.	chr11	78162494	78162904	17.4211	-1	4.42225	chr11	78158499	78165589	-	ENSMUSG00000017386.10	Traf4	protein_coding
.	chr11	78163901	78164311	14.3911	-1	4.42225	chr11	78158499	78165589	-	ENSMUSG00000017386.10	Traf4	protein_coding
.	chr11	78164108	78164518	13.1463	-1	4.42225	chr11	78158499	78165589	-	ENSMUSG00000017386.10	Traf4	protein_coding
.	chr11	78215959	78216061	44.1086	-1	4.42225	chr11	78206746	78245987	-	ENSMUSG00000002052.6	Supt6	protein_coding
.	chr11	78279586	78279996	8.76491	-1	4.42225	chr11	78261752	78290623	+	ENSMUSG00000010277.7	2610507B11Rik	protein_coding
.	chr11	78301288	78301698	18.8734	-1	4.42225	chr11	78301529	78322457	+	ENSMUSG00000002055.9	Spag5	protein_coding
.	chr1	178318527	178318937	12.7699	-1	4.42225	chr1	178319130	178322693	+	ENSMUSG00000026500.6	Cox20	protein_coding
.	chr11	78322946	78323356	11.6611	-1	4.42225	chr11	78322968	78327781	+	ENSMUSG00000017390.15	Aldoc	protein_coding
.	chr1	178627004	178627414	18.7458	-1	4.42225	chr1	178529125	178939200	+	ENSMUSG00000026494.12	Kif26b	protein_coding
.	chr1	178685290	178685700	6.18635	-1	3.80131	chr1	178529125	178939200	+	ENSMUSG00000026494.12	Kif26b	protein_coding
.	chr11	78697470	78697880	6.3613	-1	3.78742	chr11	78567168	78697373	-	ENSMUSG00000017376.15	Nlk	protein_coding
.	chr1	178917036	178917446	7.1259	-1	3.94693	chr1	178529125	178939200	+	ENSMUSG00000026494.12	Kif26b	protein_coding
.	chr11	79030549	79030959	11.7195	-1	4.42225	chr11	79013440	79146407	-	ENSMUSG00000018334.17	Ksr1	protein_coding
.	chr1	179041992	179042402	12.0448	-1	4.42225	chr1	178951960	179518041	-	ENSMUSG00000055067.15	Smyd3	protein_coding
.	chr1	179106761	179107171	14.6118	-1	4.42225	chr1	178951960	179518041	-	ENSMUSG00000055067.15	Smyd3	protein_coding
.	chr11	79116748	79117158	15.4194	-1	4.42225	chr11	79013440	79146407	-	ENSMUSG00000018334.17	Ksr1	protein_coding
.	chr1	179326587	179326997	16.2921	-1	4.42225	chr1	178951960	179518041	-	ENSMUSG00000055067.15	Smyd3	protein_coding
.	chr1	179546298	179546708	13.7693	-1	4.42225	chr1	179528055	179546267	-	ENSMUSG00000026492.11	Tfb2m	protein_coding
.	chr1	179546298	179546708	13.7693	-1	4.42225	chr1	179546370	179627478	+	ENSMUSG00000038949.8	Cnst	protein_coding
.	chr1	179546515	179546925	8.90054	-1	4.42225	chr1	179528055	179546267	-	ENSMUSG00000026492.11	Tfb2m	protein_coding
.	chr1	179546515	179546925	8.90054	-1	4.42225	chr1	179546370	179627478	+	ENSMUSG00000038949.8	Cnst	protein_coding
.	chr11	79615827	79616237	7.03175	-1	3.95474	chr11	79591212	79698023	+	ENSMUSG00000017639.13	Rab11fip4	protein_coding
.	chr11	79638660	79639070	10.0236	-1	4.42225	chr11	79591212	79698023	+	ENSMUSG00000017639.13	Rab11fip4	protein_coding
.	chr1	179667960	179668370	11.3025	-1	4.42225	chr1	179668210	179687189	+	ENSMUSG00000038936.13	Sccpdh	protein_coding
.	chr11	79992776	79993186	7.35067	-1	4.42225	chr11	79993106	80034123	+	ENSMUSG00000017548.15	Suz12	protein_coding
.	chr11	79994158	79994568	9.20209	-1	4.42225	chr11	79993106	80034123	+	ENSMUSG00000017548.15	Suz12	protein_coding
.	chr11	80209397	80209807	12.3736	-1	4.42225	chr11	80209019	80267907	+	ENSMUSG00000017686.16	Rhot1	protein_coding
.	chr11	80311295	80311705	27.9788	-1	4.42225	chr11	80300912	80355955	+	ENSMUSG00000017692.8	Rhbdl3	protein_coding
.	chr11	80315873	80316283	46.1905	-1	4.42225	chr11	80300912	80355955	+	ENSMUSG00000017692.8	Rhbdl3	protein_coding
.	chr11	80335636	80336046	39.7924	-1	4.42225	chr11	80300912	80355955	+	ENSMUSG00000017692.8	Rhbdl3	protein_coding
.	chr1	180365159	180365569	7.76355	-1	4.42225	chr1	180330485	180424802	+	ENSMUSG00000038855.10	Itpkb	protein_coding
.	chr1	180387578	180387988	7.65925	-1	4.42225	chr1	180330485	180424802	+	ENSMUSG00000038855.10	Itpkb	protein_coding
.	chr1	180411347	180411757	7.47026	-1	4.42225	chr1	180330485	180424802	+	ENSMUSG00000038855.10	Itpkb	protein_coding
.	chr1	180420780	180421190	12.348	-1	4.42225	chr1	180330485	180424802	+	ENSMUSG00000038855.10	Itpkb	protein_coding
.	chr1	180434223	180434633	7.51791	-1	4.42225	chr1	180432387	180483504	-	ENSMUSG00000053963.7	Stum	protein_coding
.	chr11	80489323	80489733	14.137	-1	4.42225	chr11	80482126	80780025	-	ENSMUSG00000035441.14	Myo1d	protein_coding
.	chr11	80504164	80504574	20.4586	-1	4.42225	chr11	80482126	80780025	-	ENSMUSG00000035441.14	Myo1d	protein_coding
.	chr11	80518219	80518629	8.68378	-1	4.42225	chr11	80482126	80780025	-	ENSMUSG00000035441.14	Myo1d	protein_coding
.	chr11	80577761	80578171	11.4214	-1	4.42225	chr11	80482126	80780025	-	ENSMUSG00000035441.14	Myo1d	protein_coding
.	chr1	180848605	180849015	29.5361	-1	4.42225	chr1	180851127	180868113	+	ENSMUSG00000038806.7	Sde2	protein_coding
.	chr1	180904133	180904543	12.1237	-1	4.42225	chr1	180904293	180908088	+	ENSMUSG00000026520.8	Pycr2	protein_coding
.	chr1	180904336	180904746	6.51774	-1	3.77295	chr1	180904293	180908088	+	ENSMUSG00000026520.8	Pycr2	protein_coding
.	chr1	180945561	180945971	23.7448	-1	4.42225	chr1	180942344	180975112	+	ENSMUSG00000026519.16	Tmem63a	protein_coding
.	chr1	181015435	181015845	10.1558	-1	4.42225	chr1	180976210	181020904	-	ENSMUSG00000038776.13	Ephx1	protein_coding
.	chr1	181117310	181117720	14.5479	-1	4.42225	chr1	181087138	181144204	-	ENSMUSG00000026516.8	Nvl	protein_coding
.	chr1	181143855	181144265	11.2295	-1	4.42225	chr1	181087138	181144204	-	ENSMUSG00000026516.8	Nvl	protein_coding
.	chr1	181143855	181144265	11.2295	-1	4.42225	chr1	181144693	181168994	+	ENSMUSG00000062169.13	Cnih4	protein_coding
.	chr1	181393677	181394087	28.1808	-1	4.42225	chr1	181352628	181460641	+	ENSMUSG00000026514.14	Cnih3	protein_coding
.	chr11	81767671	81768081	12.2765	-1	4.42225	chr11	80880169	81968457	-	ENSMUSG00000020704.13	Asic2	protein_coding
.	chr1	181793566	181793976	8.40665	-1	4.42225	chr1	181576559	181815774	+	ENSMUSG00000047369.15	Dnah14	protein_coding
.	chr1	181842125	181842535	9.99522	-1	4.42225	chr1	181815335	181843046	-	ENSMUSG00000004880.11	Lbr	protein_coding
.	chr1	181842326	181842736	7.93794	-1	4.42225	chr1	181815335	181843046	-	ENSMUSG00000004880.11	Lbr	protein_coding
.	chr1	182461893	182462303	14.7904	-1	4.42225	chr1	182409172	182462432	+	ENSMUSG00000026510.10	Trp53bp2	protein_coding
.	chr1	182475153	182475255	48.4614	-1	4.42225	chr1	182467260	182517608	-	ENSMUSG00000026509.15	Capn2	protein_coding
.	chr1	182489845	182490255	11.4306	-1	4.42225	chr1	182467260	182517608	-	ENSMUSG00000026509.15	Capn2	protein_coding
.	chr1	182506532	182506942	10.4082	-1	4.42225	chr1	182467260	182517608	-	ENSMUSG00000026509.15	Capn2	protein_coding
.	chr11	82845643	82846053	11.8924	-1	4.42225	chr11	82802449	82871210	-	ENSMUSG00000020696.18	Rffl	protein_coding
.	chr11	82856023	82856433	13.2346	-1	4.42225	chr11	82802449	82871210	-	ENSMUSG00000020696.18	Rffl	protein_coding
.	chr1	183118406	183118816	12.3643	-1	4.42225	chr1	183086266	183221522	-	ENSMUSG00000030768.12	Disp1	protein_coding
.	chr1	183140547	183140957	23.6247	-1	4.42225	chr1	183086266	183221522	-	ENSMUSG00000030768.12	Disp1	protein_coding
.	chr11	83298739	83299149	7.21813	-1	4.42225	chr11	83294642	83302586	-	ENSMUSG00000018733.10	Pex12	protein_coding
.	chr11	83298739	83299149	7.21813	-1	4.42225	chr11	83299024	83405035	+	ENSMUSG00000035152.14	Ap2b1	protein_coding
.	chr11	83394862	83395272	20.5779	-1	4.42225	chr11	83299024	83405035	+	ENSMUSG00000035152.14	Ap2b1	protein_coding
.	chr11	83395061	83395471	6.89701	-1	3.96443	chr11	83299024	83405035	+	ENSMUSG00000035152.14	Ap2b1	protein_coding
.	chr11	83467181	83467591	13.124	-1	4.42225	chr11	83440768	83463071	-	ENSMUSG00000020682.17	Mmp28	protein_coding
.	chr11	83964211	83964621	20.1257	-1	4.42225	chr11	83964428	84044578	+	ENSMUSG00000034940.15	Synrg	protein_coding
.	chr1	184034349	184034759	19.2264	-1	4.42225	chr1	184013302	184075636	+	ENSMUSG00000039384.8	Dusp10	protein_coding
.	chr1	184034349	184034759	19.2264	-1	4.42225	chr1	184033030	184034301	-	ENSMUSG00000044854.7	1700056E22Rik	protein_coding
.	chr1	184041698	184042108	6.18635	-1	3.80205	chr1	184013302	184075636	+	ENSMUSG00000039384.8	Dusp10	protein_coding
.	chr11	84042756	84043166	11.285	-1	4.42225	chr11	83964428	84044578	+	ENSMUSG00000034940.15	Synrg	protein_coding
.	chr11	84043528	84043938	34.5783	-1	4.42225	chr11	83964428	84044578	+	ENSMUSG00000034940.15	Synrg	protein_coding
.	chr11	84324019	84324429	10.4984	-1	4.42225	chr11	84129672	84401651	+	ENSMUSG00000020532.18	Acaca	protein_coding
.	chr11	8446053	8446463	46.2866	-1	4.42225	chr11	8431652	8664535	-	ENSMUSG00000020422.13	Tns3	protein_coding
.	chr11	8467699	8468109	12.4764	-1	4.42225	chr11	8431652	8664535	-	ENSMUSG00000020422.13	Tns3	protein_coding
.	chr11	8496615	8497025	18.9543	-1	4.42225	chr11	8431652	8664535	-	ENSMUSG00000020422.13	Tns3	protein_coding
.	chr1	185229867	185230277	6.25808	-1	3.7952	chr1	185204117	185286759	+	ENSMUSG00000039318.12	Rab3gap2	protein_coding
.	chr11	8523515	8523925	36.4781	-1	4.42225	chr11	8431652	8664535	-	ENSMUSG00000020422.13	Tns3	protein_coding
.	chr1	185285265	185285675	8.77589	-1	4.42225	chr1	185204117	185286759	+	ENSMUSG00000039318.12	Rab3gap2	protein_coding
.	chr1	185285265	185285675	8.77589	-1	4.42225	chr1	185284726	185329396	-	ENSMUSG00000026618.11	Iars2	protein_coding
.	chr11	85308520	85308930	10.3022	-1	4.42225	chr11	85311244	85347066	+	ENSMUSG00000020525.17	Ppm1d	protein_coding
.	chr11	85312786	85313196	11.1477	-1	4.42225	chr11	85311244	85347066	+	ENSMUSG00000020525.17	Ppm1d	protein_coding
.	chr11	85334908	85335318	15.5039	-1	4.42225	chr11	85311244	85347066	+	ENSMUSG00000020525.17	Ppm1d	protein_coding
.	chr11	85352990	85353400	9.33092	-1	4.42225	chr11	85353167	85826058	+	ENSMUSG00000059439.15	Bcas3	protein_coding
.	chr1	185362557	185362967	6.43342	-1	3.78025	chr1	185363044	185428360	+	ENSMUSG00000026615.14	Eprs	protein_coding
.	chr11	85367813	85368223	11.0852	-1	4.42225	chr11	85353167	85826058	+	ENSMUSG00000059439.15	Bcas3	protein_coding
.	chr11	8556996	8557406	12.2741	-1	4.42225	chr11	8431652	8664535	-	ENSMUSG00000020422.13	Tns3	protein_coding
.	chr11	85577985	85578395	16.8727	-1	4.42225	chr11	85353167	85826058	+	ENSMUSG00000059439.15	Bcas3	protein_coding
.	chr11	85713852	85714262	5.93362	-1	3.67671	chr11	85353167	85826058	+	ENSMUSG00000059439.15	Bcas3	protein_coding
.	chr11	85739559	85739969	14.6299	-1	4.42225	chr11	85353167	85826058	+	ENSMUSG00000059439.15	Bcas3	protein_coding
.	chr11	8586980	8587390	11.7332	-1	4.42225	chr11	8431652	8664535	-	ENSMUSG00000020422.13	Tns3	protein_coding
.	chr11	8589511	8589921	11.0869	-1	4.42225	chr11	8431652	8664535	-	ENSMUSG00000020422.13	Tns3	protein_coding
.	chr11	86358171	86358581	24.2645	-1	4.42225	chr11	86267033	86357602	-	ENSMUSG00000034297.14	Med13	protein_coding
.	chr11	8653738	8654148	28.1977	-1	4.42225	chr11	8431652	8664535	-	ENSMUSG00000020422.13	Tns3	protein_coding
.	chr11	86544698	86545108	6.26376	-1	3.79489	chr11	86498871	86544805	-	ENSMUSG00000020516.15	Rps6kb1	protein_coding
.	chr11	86544698	86545108	6.26376	-1	3.79489	chr11	86544991	86567360	+	ENSMUSG00000020513.15	Tubd1	protein_coding
.	chr11	86587073	86587483	13.4544	-1	4.42225	chr11	86583865	86683836	-	ENSMUSG00000018171.9	Vmp1	protein_coding
.	chr1	186627612	186628022	15.1452	-1	4.42225	chr1	186622792	186705989	-	ENSMUSG00000039239.14	Tgfb2	protein_coding
.	chr1	186655049	186655459	26.0359	-1	4.42225	chr1	186622792	186705989	-	ENSMUSG00000039239.14	Tgfb2	protein_coding
.	chr1	186655253	186655663	11.3855	-1	4.42225	chr1	186622792	186705989	-	ENSMUSG00000039239.14	Tgfb2	protein_coding
.	chr1	186705341	186705751	5.75155	-1	3.69213	chr1	186622792	186705989	-	ENSMUSG00000039239.14	Tgfb2	protein_coding
.	chr11	86995530	86995940	12.2945	-1	4.42225	chr11	86936425	86993707	-	ENSMUSG00000018427.7	Ypel2	protein_coding
.	chr11	87073866	87074276	22.9161	-1	4.42225	chr11	87033867	87074062	-	ENSMUSG00000061666.6	Gdpd1	protein_coding
.	chr11	87126961	87127371	15.8058	-1	4.42225	chr11	87127077	87220683	+	ENSMUSG00000018548.15	Trim37	protein_coding
.	chr11	87423119	87423529	8.26679	-1	4.42225	chr11	87405065	87555823	+	ENSMUSG00000010342.16	Tex14	protein_coding
.	chr11	87462802	87463212	26.9935	-1	4.42225	chr11	87405065	87555823	+	ENSMUSG00000010342.16	Tex14	protein_coding
.	chr11	87524823	87525233	10.8937	-1	4.42225	chr11	87405065	87555823	+	ENSMUSG00000010342.16	Tex14	protein_coding
.	chr11	87542876	87543286	17.1411	-1	4.42225	chr11	87405065	87555823	+	ENSMUSG00000010342.16	Tex14	protein_coding
.	chr1	187684488	187684898	10.9459	-1	4.42225	chr1	187608791	188214885	+	ENSMUSG00000026610.13	Esrrg	protein_coding
.	chr1	187684688	187685098	8.5593	-1	4.42225	chr1	187608791	188214885	+	ENSMUSG00000026610.13	Esrrg	protein_coding
.	chr11	87704531	87704941	7.34663	-1	4.42225	chr11	87662722	87735539	+	ENSMUSG00000034177.15	Rnf43	protein_coding
.	chr11	87707441	87707851	8.65371	-1	4.42225	chr11	87662722	87735539	+	ENSMUSG00000034177.15	Rnf43	protein_coding
.	chr11	87811359	87811769	12.4199	-1	4.42225	chr11	87806428	87828289	-	ENSMUSG00000009356.12	Lpo	protein_coding
.	chr11	87853031	87853441	14.9753	-1	4.42225	chr11	87853215	87863803	+	ENSMUSG00000034121.12	Mks1	protein_coding
.	chr1	188117988	188118398	12.7839	-1	4.42225	chr1	187608791	188214885	+	ENSMUSG00000026610.13	Esrrg	protein_coding
.	chr11	88118788	88119198	8.23873	-1	4.42225	chr11	88098058	88194140	+	ENSMUSG00000018378.13	Cuedc1	protein_coding
.	chr11	88119328	88119738	24.4064	-1	4.42225	chr11	88098058	88194140	+	ENSMUSG00000018378.13	Cuedc1	protein_coding
.	chr11	88139036	88139446	6.53078	-1	3.77154	chr11	88098058	88194140	+	ENSMUSG00000018378.13	Cuedc1	protein_coding
.	chr11	88142287	88142697	14.3433	-1	4.42225	chr11	88098058	88194140	+	ENSMUSG00000018378.13	Cuedc1	protein_coding
.	chr11	88148840	88149250	9.13541	-1	4.42225	chr11	88098058	88194140	+	ENSMUSG00000018378.13	Cuedc1	protein_coding
.	chr11	88161150	88161560	9.7652	-1	4.42225	chr11	88098058	88194140	+	ENSMUSG00000018378.13	Cuedc1	protein_coding
.	chr11	88172922	88173332	28.3229	-1	4.42225	chr11	88098058	88194140	+	ENSMUSG00000018378.13	Cuedc1	protein_coding
.	chr11	88173123	88173533	9.68414	-1	4.42225	chr11	88098058	88194140	+	ENSMUSG00000018378.13	Cuedc1	protein_coding
.	chr11	88181205	88181615	29.2999	-1	4.42225	chr11	88098058	88194140	+	ENSMUSG00000018378.13	Cuedc1	protein_coding
.	chr11	88392799	88393209	15.4009	-1	4.42225	chr11	88339382	88718513	-	ENSMUSG00000069769.13	Msi2	protein_coding
.	chr11	88443192	88443602	13.9141	-1	4.42225	chr11	88339382	88718513	-	ENSMUSG00000069769.13	Msi2	protein_coding
.	chr11	88481668	88482078	17.0871	-1	4.42225	chr11	88339382	88718513	-	ENSMUSG00000069769.13	Msi2	protein_coding
.	chr11	88482730	88483140	9.20073	-1	4.42225	chr11	88339382	88718513	-	ENSMUSG00000069769.13	Msi2	protein_coding
.	chr11	88550981	88551391	27.3249	-1	4.42225	chr11	88339382	88718513	-	ENSMUSG00000069769.13	Msi2	protein_coding
.	chr11	88583273	88583683	28.4387	-1	4.42225	chr11	88339382	88718513	-	ENSMUSG00000069769.13	Msi2	protein_coding
.	chr11	88589586	88589996	11.5772	-1	4.42225	chr11	88339382	88718513	-	ENSMUSG00000069769.13	Msi2	protein_coding
.	chr11	88605295	88605705	19.3368	-1	4.42225	chr11	88339382	88718513	-	ENSMUSG00000069769.13	Msi2	protein_coding
.	chr11	88650276	88650686	22.3037	-1	4.42225	chr11	88339382	88718513	-	ENSMUSG00000069769.13	Msi2	protein_coding
.	chr1	188660915	188661325	6.96402	-1	3.9602	chr1	188262023	188965041	+	ENSMUSG00000026609.15	Ush2a	protein_coding
.	chr11	88849754	88850164	8.38938	-1	4.42225	chr11	88830792	88864586	-	ENSMUSG00000018428.15	Akap1	protein_coding
.	chr1	189007649	189008059	20.9324	-1	4.42225	chr1	188971095	189007841	-	ENSMUSG00000026608.12	Kctd3	protein_coding
.	chr1	189290804	189291214	17.0204	-1	4.42225	chr1	189207930	189402273	-	ENSMUSG00000037624.15	Kcnk2	protein_coding
.	chr11	89635787	89636197	8.07514	-1	4.42225	chr11	89390223	89777653	-	ENSMUSG00000047773.13	Ankfn1	protein_coding
.	chr1	189646664	189647074	6.18635	-1	3.80246	chr1	189640606	189688086	-	ENSMUSG00000026605.14	Cenpf	protein_coding
.	chr1	189731784	189732194	24.4357	-1	4.42225	chr1	189728268	189876695	+	ENSMUSG00000026604.17	Ptpn14	protein_coding
.	chr1	190127817	190128227	7.22405	-1	4.42225	chr1	190118035	190170714	-	ENSMUSG00000010175.13	Prox1	protein_coding
.	chr1	190128652	190129062	6.74358	-1	3.97566	chr1	190118035	190170714	-	ENSMUSG00000010175.13	Prox1	protein_coding
.	chr1	190137922	190138332	10.5638	-1	4.42225	chr1	190118035	190170714	-	ENSMUSG00000010175.13	Prox1	protein_coding
.	chr11	90248964	90249374	10.6805	-1	4.42225	chr11	90187683	90251255	+	ENSMUSG00000110344.1	Gm45716	protein_coding
.	chr11	90248964	90249374	10.6805	-1	4.42225	chr11	90249456	90278589	+	ENSMUSG00000003948.17	Mmd	protein_coding
.	chr11	90347677	90348087	11.1512	-1	4.42225	chr11	90336536	90390895	-	ENSMUSG00000003949.16	Hlf	protein_coding
.	chr11	90355371	90355781	6.92735	-1	3.9627	chr11	90336536	90390895	-	ENSMUSG00000003949.16	Hlf	protein_coding
.	chr11	90382037	90382447	6.85826	-1	3.96685	chr11	90336536	90390895	-	ENSMUSG00000003949.16	Hlf	protein_coding
.	chr11	90548509	90548919	10.9279	-1	4.42225	chr11	90476492	90638084	-	ENSMUSG00000020546.14	Stxbp4	protein_coding
.	chr1	190724867	190725277	9.7067	-1	4.42225	chr1	190700202	190911770	-	ENSMUSG00000089872.10	Rps6kc1	protein_coding
.	chr1	190911503	190911913	12.3323	-1	4.42225	chr1	190700202	190911770	-	ENSMUSG00000089872.10	Rps6kc1	protein_coding
.	chr1	190928374	190928784	28.3598	-1	4.42225	chr1	190925112	190946962	+	ENSMUSG00000026634.16	Angel2	protein_coding
.	chr1	191025938	191026348	6.1359	-1	3.80657	chr1	191005847	191026158	-	ENSMUSG00000066595.9	Mfsd7b	protein_coding
.	chr11	9126605	9127015	5.97171	-1	3.67403	chr11	9118103	9136170	+	ENSMUSG00000020407.13	Upp1	protein_coding
.	chr11	9131720	9132130	18.1554	-1	4.42225	chr11	9118103	9136170	+	ENSMUSG00000020407.13	Upp1	protein_coding
.	chr1	192138014	192138424	8.24108	-1	4.42225	chr1	192098546	192138062	-	ENSMUSG00000037395.15	Rcor3	protein_coding
.	chr1	192851533	192851943	7.30587	-1	4.42225	chr1	192844488	192855756	-	ENSMUSG00000016262.14	Sertad4	protein_coding
.	chr1	193151091	193151501	16.8908	-1	4.42225	chr1	193153111	193172023	+	ENSMUSG00000026638.15	Irf6	protein_coding
.	chr1	193151315	193151725	7.38943	-1	4.42225	chr1	193153111	193172023	+	ENSMUSG00000026638.15	Irf6	protein_coding
.	chr1	193169822	193170232	11.1178	-1	4.42225	chr1	193153111	193172023	+	ENSMUSG00000026638.15	Irf6	protein_coding
.	chr1	193169822	193170232	11.1178	-1	4.42225	chr1	193168046	193177832	+	ENSMUSG00000079144.7	A130010J15Rik	protein_coding
.	chr1	193305406	193305816	11.7899	-1	4.42225	chr1	193207699	193343878	+	ENSMUSG00000026639.18	Lamb3	protein_coding
.	chr1	193315997	193316407	8.94834	-1	4.42225	chr1	193207699	193343878	+	ENSMUSG00000026639.18	Lamb3	protein_coding
.	chr1	193338283	193338693	6.81974	-1	3.96903	chr1	193207699	193343878	+	ENSMUSG00000026639.18	Lamb3	protein_coding
.	chr1	193368037	193368447	19.7027	-1	4.42225	chr1	193346346	193370298	-	ENSMUSG00000016179.11	Camk1g	protein_coding
.	chr11	93968256	93968666	6.41066	-1	3.78128	chr11	93949819	93968293	-	ENSMUSG00000091228.1	Gm20390	protein_coding
.	chr11	93968256	93968666	6.41066	-1	3.78128	chr11	93956979	93968521	-	ENSMUSG00000037601.11	Nme1	protein_coding
.	chr11	94044178	94044351	49.7886	-1	4.42225	chr11	93996091	94126085	+	ENSMUSG00000020859.16	Spag9	protein_coding
.	chr11	94044970	94045380	22.2289	-1	4.42225	chr11	93996091	94126085	+	ENSMUSG00000020859.16	Spag9	protein_coding
.	chr11	94327574	94327984	8.68034	-1	4.42225	chr11	94328001	94341841	+	ENSMUSG00000020864.13	Ankrd40	protein_coding
.	chr11	94340239	94340649	5.0942	-1	3.64976	chr11	94328001	94341841	+	ENSMUSG00000020864.13	Ankrd40	protein_coding
.	chr11	94343975	94344385	7.4255	-1	4.42225	chr11	94343295	94392997	-	ENSMUSG00000020865.16	Abcc3	protein_coding
.	chr11	94413644	94414054	6.12702	-1	3.8073	chr11	94408391	94474198	-	ENSMUSG00000020866.17	Cacna1g	protein_coding
.	chr11	94428424	94428834	27.9807	-1	4.42225	chr11	94408391	94474198	-	ENSMUSG00000020866.17	Cacna1g	protein_coding
.	chr11	94468528	94468938	6.6966	-1	3.97926	chr11	94408391	94474198	-	ENSMUSG00000020866.17	Cacna1g	protein_coding
.	chr11	94477675	94478085	10.5124	-1	4.42225	chr11	94408391	94474198	-	ENSMUSG00000020866.17	Cacna1g	protein_coding
.	chr11	94498601	94499011	5.90009	-1	3.68182	chr11	94489599	94499974	-	ENSMUSG00000010080.15	Epn3	protein_coding
.	chr11	94526488	94526898	22.6476	-1	4.42225	chr11	94501347	94521742	-	ENSMUSG00000039110.14	Mycbpap	protein_coding
.	chr11	94548891	94549301	18.6827	-1	4.42225	chr11	94539798	94549255	-	ENSMUSG00000039096.10	Rsad1	protein_coding
.	chr1	194613982	194614392	10.9284	-1	4.42225	chr1	194618218	194816869	+	ENSMUSG00000026640.12	Plxna2	protein_coding
.	chr1	194629228	194629643	103.483	-1	4.42225	chr1	194618218	194816869	+	ENSMUSG00000026640.12	Plxna2	protein_coding
.	chr1	194629228	194629643	8.34243	-1	4.42225	chr1	194618218	194816869	+	ENSMUSG00000026640.12	Plxna2	protein_coding
.	chr1	194660458	194660868	5.998	-1	3.67166	chr1	194618218	194816869	+	ENSMUSG00000026640.12	Plxna2	protein_coding
.	chr1	194739988	194740106	35.2217	-1	4.42225	chr1	194618218	194816869	+	ENSMUSG00000026640.12	Plxna2	protein_coding
.	chr1	194742906	194743316	8.31921	-1	4.42225	chr1	194618218	194816869	+	ENSMUSG00000026640.12	Plxna2	protein_coding
.	chr1	194746882	194747292	11.2162	-1	4.42225	chr1	194618218	194816869	+	ENSMUSG00000026640.12	Plxna2	protein_coding
.	chr1	194808304	194808714	31.1277	-1	4.42225	chr1	194618218	194816869	+	ENSMUSG00000026640.12	Plxna2	protein_coding
.	chr11	94952276	94952686	6.47515	-1	3.77587	chr11	94936224	94953042	+	ENSMUSG00000001506.10	Col1a1	protein_coding
.	chr11	94989686	94990096	14.3146	-1	4.42225	chr11	94991035	95006899	+	ENSMUSG00000038976.12	Ppp1r9b	protein_coding
.	chr11	9500156	9500566	10.2029	-1	4.42225	chr11	9191942	9684259	+	ENSMUSG00000004668.14	Abca13	protein_coding
.	chr11	95009500	95009910	11.0576	-1	4.42225	chr11	95009879	95026087	+	ENSMUSG00000047181.12	Samd14	protein_coding
.	chr1	195130783	195131193	10.7156	-1	4.42225	chr1	195097382	195131586	-	ENSMUSG00000016481.15	Cr1l	protein_coding
.	chr11	95259057	95259467	7.78022	-1	4.42225	chr11	95261529	95269265	+	ENSMUSG00000020872.4	Tac4	protein_coding
.	chr11	95369901	95370311	27.8184	-1	4.42225	chr11	95337018	95381872	+	ENSMUSG00000038893.12	Fam117a	protein_coding
.	chr11	96713651	96714061	9.38903	-1	4.42225	chr11	96464593	96759130	+	ENSMUSG00000057058.16	Skap1	protein_coding
.	chr11	96829625	96830035	5.22616	-1	3.63806	chr11	96817414	96829968	-	ENSMUSG00000038615.17	Nfe2l1	protein_coding
.	chr11	96850398	96850808	5.0942	-1	3.65056	chr11	96849870	96861203	+	ENSMUSG00000018672.15	Copz2	protein_coding
.	chr11	96946463	96946873	19.8462	-1	4.42225	chr11	96937825	96943986	-	ENSMUSG00000018659.12	Pnpo	protein_coding
.	chr11	96969762	96970172	24.066	-1	4.42225	chr11	96953341	96982959	-	ENSMUSG00000018678.13	Sp2	protein_coding
.	chr11	96975952	96976362	5.82692	-1	3.68711	chr11	96953341	96982959	-	ENSMUSG00000018678.13	Sp2	protein_coding
.	chr11	97311313	97311723	13.3299	-1	4.42225	chr11	97315716	97329920	+	ENSMUSG00000018882.12	Mrpl45	protein_coding
.	chr11	97350226	97350370	47.1009	-1	4.42225	chr11	97332109	97352077	-	ENSMUSG00000070337.4	Gpr179	protein_coding
.	chr11	97415574	97415984	7.81288	-1	4.42225	chr11	97415533	97502402	+	ENSMUSG00000049807.16	Arhgap23	protein_coding
.	chr11	97540684	97541094	15.6081	-1	4.42225	chr11	97509340	97576186	-	ENSMUSG00000038453.16	Srcin1	protein_coding
.	chr11	97543362	97543772	37.8386	-1	4.42225	chr11	97509340	97576186	-	ENSMUSG00000038453.16	Srcin1	protein_coding
.	chr11	97568687	97569097	8.17468	-1	4.42225	chr11	97509340	97576186	-	ENSMUSG00000038453.16	Srcin1	protein_coding
.	chr11	97576495	97576905	22.6901	-1	4.42225	chr11	97509340	97576186	-	ENSMUSG00000038453.16	Srcin1	protein_coding
.	chr11	97680381	97680791	14.3097	-1	4.42225	chr11	97663414	97685463	+	ENSMUSG00000038437.11	Mllt6	protein_coding
.	chr11	97680583	97680993	6.88599	-1	3.96503	chr11	97663414	97685463	+	ENSMUSG00000038437.11	Mllt6	protein_coding
.	chr11	97680583	97680993	6.88599	-1	3.96503	chr11	97685826	97688621	+	ENSMUSG00000078695.8	Cisd3	protein_coding
.	chr11	97694705	97695115	12.7697	-1	4.42225	chr11	97688823	97700497	-	ENSMUSG00000018537.16	Pcgf2	protein_coding
.	chr11	97796950	97797360	5.0942	-1	3.64802	chr11	97799000	97838764	+	ENSMUSG00000038366.15	Lasp1	protein_coding
.	chr11	97971258	97971668	9.65464	-1	4.42225	chr11	97923238	97986444	-	ENSMUSG00000017417.14	Plxdc1	protein_coding
.	chr11	97994910	97995320	6.49807	-1	3.77462	chr11	97989578	97996181	-	ENSMUSG00000038352.15	Arl5c	protein_coding
.	chr11	98265036	98265446	6.31093	-1	3.7917	chr11	98203059	98278504	+	ENSMUSG00000003119.14	Cdk12	protein_coding
.	chr11	98717830	98718240	6.51109	-1	3.77351	chr11	98704591	98729435	-	ENSMUSG00000017210.14	Med24	protein_coding
.	chr11	98743943	98744353	26.3141	-1	4.42225	chr11	98740638	98769006	+	ENSMUSG00000058756.13	Thra	protein_coding
.	chr11	98750004	98750414	12.2333	-1	4.42225	chr11	98740638	98769006	+	ENSMUSG00000058756.13	Thra	protein_coding
.	chr11	98775234	98775644	7.00757	-1	3.95602	chr11	98767932	98775333	-	ENSMUSG00000020889.11	Nr1d1	protein_coding
.	chr11	98849433	98849843	9.89845	-1	4.42225	chr11	98836785	98853697	+	ENSMUSG00000038020.5	Rapgefl1	protein_coding
.	chr11	98867187	98867597	22.3061	-1	4.42225	chr11	98863638	98905040	+	ENSMUSG00000038013.14	Wipf2	protein_coding
.	chr11	98929618	98930028	9.58459	-1	4.42225	chr11	98927818	98974942	+	ENSMUSG00000037992.16	Rara	protein_coding
.	chr11	98931416	98931826	6.75792	-1	3.9741	chr11	98927818	98974942	+	ENSMUSG00000037992.16	Rara	protein_coding
.	chr11	98966686	98967096	18.4578	-1	4.42225	chr11	98927818	98974942	+	ENSMUSG00000037992.16	Rara	protein_coding
.	chr11	99047056	99047466	16.3926	-1	4.42225	chr11	99041244	99054392	+	ENSMUSG00000017493.12	Igfbp4	protein_coding
.	chr1	20905686	20906096	30.3694	-1	4.42225	chr1	20890606	20939650	+	ENSMUSG00000025931.15	Paqr8	protein_coding
.	chr1	20951492	20951902	12.9508	-1	4.42225	chr1	20951626	20990841	+	ENSMUSG00000041809.5	Efhc1	protein_coding
.	chr12	100003137	100003547	13.1565	-1	4.42225	chr12	99964499	100062682	+	ENSMUSG00000045404.16	Kcnk13	protein_coding
.	chr12	100040564	100040974	19.5767	-1	4.42225	chr12	99964499	100062682	+	ENSMUSG00000045404.16	Kcnk13	protein_coding
.	chr12	100305248	100305658	28.5896	-1	4.42225	chr12	100300770	100520826	-	ENSMUSG00000033530.8	Ttc7b	protein_coding
.	chr12	100307923	100308333	45.2972	-1	4.42225	chr12	100300770	100520826	-	ENSMUSG00000033530.8	Ttc7b	protein_coding
.	chr12	100325613	100326023	33.1092	-1	4.42225	chr12	100300770	100520826	-	ENSMUSG00000033530.8	Ttc7b	protein_coding
.	chr12	100325813	100326223	18.6371	-1	4.42225	chr12	100300770	100520826	-	ENSMUSG00000033530.8	Ttc7b	protein_coding
.	chr12	100337721	100338131	12.8302	-1	4.42225	chr12	100300770	100520826	-	ENSMUSG00000033530.8	Ttc7b	protein_coding
.	chr12	100639893	100640303	5.86893	-1	3.68419	chr12	100548439	100726983	-	ENSMUSG00000021180.9	Rps6ka5	protein_coding
.	chr12	100779061	100779232	49.2474	-1	4.42225	chr12	100779057	100896981	+	ENSMUSG00000021185.16	9030617O03Rik	protein_coding
.	chr12	100957189	100957599	21.7947	-1	4.42225	chr12	100911523	101029056	-	ENSMUSG00000021182.15	Ccdc88c	protein_coding
.	chr12	100986402	100986812	11.4333	-1	4.42225	chr12	100911523	101029056	-	ENSMUSG00000021182.15	Ccdc88c	protein_coding
.	chr12	100996312	100996722	11.9242	-1	4.42225	chr12	100911523	101029056	-	ENSMUSG00000021182.15	Ccdc88c	protein_coding
.	chr12	101012412	101012822	10.8653	-1	4.42225	chr12	100911523	101029056	-	ENSMUSG00000021182.15	Ccdc88c	protein_coding
.	chr12	101018013	101018423	11.9031	-1	4.42225	chr12	100911523	101029056	-	ENSMUSG00000021182.15	Ccdc88c	protein_coding
.	chr12	101018223	101018633	8.13996	-1	4.42225	chr12	100911523	101029056	-	ENSMUSG00000021182.15	Ccdc88c	protein_coding
.	chr12	101083115	101083525	7.58887	-1	4.42225	chr12	101039409	101083702	-	ENSMUSG00000041846.15	Ppp4r3a	protein_coding
.	chr12	101834078	101834488	7.32505	-1	4.42225	chr12	101834043	101913267	-	ENSMUSG00000021188.14	Trip11	protein_coding
.	chr12	102214987	102215397	22.2122	-1	4.42225	chr12	102128733	102267091	+	ENSMUSG00000041771.13	Slc24a4	protein_coding
.	chr12	102283014	102283424	10.1287	-1	4.42225	chr12	102283048	102390855	+	ENSMUSG00000044456.16	Rin3	protein_coding
.	chr12	102419470	102419880	9.63558	-1	4.42225	chr12	102394084	102439813	-	ENSMUSG00000021190.14	Lgmn	protein_coding
.	chr12	102683908	102684318	6.81625	-1	3.96943	chr12	102568582	102704930	-	ENSMUSG00000057963.9	Itpk1	protein_coding
.	chr12	102878374	102878784	6.35469	-1	3.78796	chr12	102780797	102878471	-	ENSMUSG00000041702.7	Btbd7	protein_coding
.	chr12	102949320	102949730	7.829	-1	4.42225	chr12	102948859	103184065	+	ENSMUSG00000021198.16	Unc79	protein_coding
.	chr12	103117462	103117872	5.04961	-1	3.65626	chr12	102948859	103184065	+	ENSMUSG00000021198.16	Unc79	protein_coding
.	chr12	103314070	103314480	12.9481	-1	4.42225	chr12	103310975	103317065	+	ENSMUSG00000096753.7	Fam181a	protein_coding
.	chr12	103314678	103315088	13.064	-1	4.42225	chr12	103310975	103317065	+	ENSMUSG00000096753.7	Fam181a	protein_coding
.	chr12	103353572	103353982	16.7384	-1	4.42225	chr12	103321142	103356001	-	ENSMUSG00000021200.14	Asb2	protein_coding
.	chr12	104743664	104744074	8.32887	-1	4.42225	chr12	104687742	104751952	-	ENSMUSG00000041415.10	Dicer1	protein_coding
.	chr1	21052574	21052984	16.5897	-1	4.42225	chr1	20996299	21079229	-	ENSMUSG00000041779.5	Tram2	protein_coding
.	chr12	105475651	105476061	6.32318	-1	3.79005	chr12	105453856	105493095	+	ENSMUSG00000094910.1	D430019H16Rik	protein_coding
.	chr12	105602882	105603292	12.2438	-1	4.42225	chr12	105603085	105605428	+	ENSMUSG00000041347.5	Bdkrb1	protein_coding
.	chr12	106046103	106046513	8.68642	-1	4.42225	chr12	106010228	106077426	+	ENSMUSG00000021115.15	Vrk1	protein_coding
.	chr12	107931101	107931511	6.97145	-1	3.95941	chr12	107910403	108003602	-	ENSMUSG00000048251.15	Bcl11b	protein_coding
.	chr12	107932201	107932611	5.8313	-1	3.6867	chr12	107910403	108003602	-	ENSMUSG00000048251.15	Bcl11b	protein_coding
.	chr12	108006238	108006648	8.18643	-1	4.42225	chr12	107910403	108003602	-	ENSMUSG00000048251.15	Bcl11b	protein_coding
.	chr12	108179584	108179994	13.9097	-1	4.42225	chr12	108106431	108179314	-	ENSMUSG00000056770.15	Setd3	protein_coding
.	chr12	108179584	108179994	13.9097	-1	4.42225	chr12	108179579	108203359	+	ENSMUSG00000021258.10	Ccnk	protein_coding
.	chr12	108221282	108221692	10.0871	-1	4.42225	chr12	108203602	108275425	-	ENSMUSG00000084883.2	Ccdc85c	protein_coding
.	chr12	108240805	108241215	13.8783	-1	4.42225	chr12	108203602	108275425	-	ENSMUSG00000084883.2	Ccdc85c	protein_coding
.	chr12	108244877	108245287	5.69983	-1	3.69911	chr12	108203602	108275425	-	ENSMUSG00000084883.2	Ccdc85c	protein_coding
.	chr12	108265958	108266067	42.3759	-1	4.42225	chr12	108203602	108275425	-	ENSMUSG00000084883.2	Ccdc85c	protein_coding
.	chr12	108274654	108275064	9.36164	-1	4.42225	chr12	108203602	108275425	-	ENSMUSG00000084883.2	Ccdc85c	protein_coding
.	chr12	108278158	108278568	9.78921	-1	4.42225	chr12	108203602	108275425	-	ENSMUSG00000084883.2	Ccdc85c	protein_coding
.	chr12	108396189	108396599	9.13436	-1	4.42225	chr12	108370957	108539617	+	ENSMUSG00000058070.14	Eml1	protein_coding
.	chr12	108444439	108444849	16.0921	-1	4.42225	chr12	108370957	108539617	+	ENSMUSG00000058070.14	Eml1	protein_coding
.	chr12	108554795	108555205	17.4155	-1	4.42225	chr12	108554720	108688516	+	ENSMUSG00000021262.15	Evl	protein_coding
.	chr12	108555025	108555435	5.85914	-1	3.68486	chr12	108554720	108688516	+	ENSMUSG00000021262.15	Evl	protein_coding
.	chr12	108619957	108620367	8.18575	-1	4.42225	chr12	108554720	108688516	+	ENSMUSG00000021262.15	Evl	protein_coding
.	chr12	108668579	108668989	39.8396	-1	4.42225	chr12	108554720	108688516	+	ENSMUSG00000021262.15	Evl	protein_coding
.	chr12	108682045	108682455	5.06537	-1	3.65509	chr12	108554720	108688516	+	ENSMUSG00000021262.15	Evl	protein_coding
.	chr12	108682045	108682455	5.06537	-1	3.65509	chr12	108678711	108702315	-	ENSMUSG00000021263.11	Degs2	protein_coding
.	chr12	108833069	108833479	9.58459	-1	4.42225	chr12	108825873	108835883	-	ENSMUSG00000021265.3	Slc25a29	protein_coding
.	chr12	108833069	108833479	9.58459	-1	4.42225	chr12	108836046	108856815	+	ENSMUSG00000048856.9	Slc25a47	protein_coding
.	chr12	108916633	108917043	21.7008	-1	4.42225	chr12	108893631	109028452	+	ENSMUSG00000040877.16	Wdr25	protein_coding
.	chr12	108960294	108960704	8.87535	-1	4.42225	chr12	108893631	109028452	+	ENSMUSG00000040877.16	Wdr25	protein_coding
.	chr12	109038150	109038560	13.1808	-1	4.42225	chr12	109032187	109068217	-	ENSMUSG00000040867.12	Begain	protein_coding
.	chr12	110601728	110602138	9.02583	-1	4.42225	chr12	110601452	110666945	+	ENSMUSG00000018707.13	Dync1h1	protein_coding
.	chr12	110840720	110841130	7.42482	-1	4.42225	chr12	110807798	110840939	-	ENSMUSG00000056458.16	Mok	protein_coding
.	chr12	110936328	110936738	6.60613	-1	3.76559	chr12	110889264	110972394	+	ENSMUSG00000021275.16	Tecpr2	protein_coding
.	chr12	111202954	111203364	14.1921	-1	4.42225	chr12	111166370	111267153	+	ENSMUSG00000021277.16	Traf3	protein_coding
.	chr12	111377607	111378017	11.3917	-1	4.42225	chr12	111292976	111377718	-	ENSMUSG00000021279.5	Cdc42bpb	protein_coding
.	chr12	111413357	111413767	20.4157	-1	4.42225	chr12	111417017	111431678	+	ENSMUSG00000021280.9	Exoc3l4	protein_coding
.	chr12	111574180	111574590	13.6935	-1	4.42225	chr12	111574523	111656221	+	ENSMUSG00000007411.16	Mark3	protein_coding
.	chr12	111671634	111672044	17.0951	-1	4.42225	chr12	111669361	111672338	-	ENSMUSG00000001270.9	Ckb	protein_coding
.	chr12	111681139	111681549	12.0463	-1	4.42225	chr12	111678105	111683902	+	ENSMUSG00000060950.12	Trmt61a	protein_coding
.	chr12	111725064	111725268	52.7391	-1	4.42225	chr12	111713261	111755053	+	ENSMUSG00000037787.14	Apopt1	protein_coding
.	chr12	111851693	111852103	25.4177	-1	4.42225	chr12	111828457	111908110	-	ENSMUSG00000021285.15	Ppp1r13b	protein_coding
.	chr12	111894115	111894525	5.50105	-1	3.7179	chr12	111828457	111908110	-	ENSMUSG00000021285.15	Ppp1r13b	protein_coding
.	chr12	112664216	112664626	5.2581	-1	3.63366	chr12	112653821	112674884	-	ENSMUSG00000001729.14	Akt1	protein_coding
.	chr12	112665529	112665939	16.4587	-1	4.42225	chr12	112653821	112674884	-	ENSMUSG00000001729.14	Akt1	protein_coding
.	chr12	112808731	112809141	8.85641	-1	4.42225	chr12	112808937	112816252	+	ENSMUSG00000037594.11	BC022687	protein_coding
.	chr12	112961416	112961826	20.4044	-1	4.42225	chr12	112960085	113000704	-	ENSMUSG00000011158.8	Brf1	protein_coding
.	chr12	113013124	113013358	57.7477	-1	4.42225	chr12	113014508	113074401	+	ENSMUSG00000021143.10	Pacs2	protein_coding
.	chr12	113014182	113014592	11.2615	-1	4.42225	chr12	113014508	113074401	+	ENSMUSG00000021143.10	Pacs2	protein_coding
.	chr12	113032679	113033089	20.3522	-1	4.42225	chr12	113014508	113074401	+	ENSMUSG00000021143.10	Pacs2	protein_coding
.	chr12	113048047	113048457	21.2256	-1	4.42225	chr12	113014508	113074401	+	ENSMUSG00000021143.10	Pacs2	protein_coding
.	chr12	113141649	113142059	31.2193	-1	4.42225	chr12	113140236	113145506	+	ENSMUSG00000006356.10	Crip2	protein_coding
.	chr12	113141649	113142059	31.2193	-1	4.42225	chr12	113146316	113153879	+	ENSMUSG00000006360.11	Crip1	protein_coding
.	chr12	113146837	113147247	20.116	-1	4.42225	chr12	113146316	113153879	+	ENSMUSG00000006360.11	Crip1	protein_coding
.	chr12	113147448	113147858	27.7106	-1	4.42225	chr12	113146316	113153879	+	ENSMUSG00000006360.11	Crip1	protein_coding
.	chr12	113155828	113156238	10.8871	-1	4.42225	chr12	113156421	113166048	+	ENSMUSG00000037466.13	4930427A07Rik	protein_coding
.	chr12	113163693	113164103	26.4997	-1	4.42225	chr12	113156421	113166048	+	ENSMUSG00000037466.13	4930427A07Rik	protein_coding
.	chr12	113163893	113164303	8.75338	-1	4.42225	chr12	113156421	113166048	+	ENSMUSG00000037466.13	4930427A07Rik	protein_coding
.	chr12	116677744	116678154	14.1979	-1	4.42225	chr12	116485720	117276849	+	ENSMUSG00000056553.14	Ptprn2	protein_coding
.	chr12	116771871	116772281	13.6343	-1	4.42225	chr12	116485720	117276849	+	ENSMUSG00000056553.14	Ptprn2	protein_coding
.	chr12	116919913	116920323	5.30571	-1	3.62774	chr12	116485720	117276849	+	ENSMUSG00000056553.14	Ptprn2	protein_coding
.	chr12	117054098	117054508	8.36004	-1	4.42225	chr12	116485720	117276849	+	ENSMUSG00000056553.14	Ptprn2	protein_coding
.	chr12	117153752	117154162	12.1612	-1	4.42225	chr12	116485720	117276849	+	ENSMUSG00000056553.14	Ptprn2	protein_coding
.	chr12	117163814	117164224	15.3237	-1	4.42225	chr12	116485720	117276849	+	ENSMUSG00000056553.14	Ptprn2	protein_coding
.	chr12	117169631	117170041	29.245	-1	4.42225	chr12	116485720	117276849	+	ENSMUSG00000056553.14	Ptprn2	protein_coding
.	chr12	117196659	117197069	15.9852	-1	4.42225	chr12	116485720	117276849	+	ENSMUSG00000056553.14	Ptprn2	protein_coding
.	chr12	117257691	117257861	20.9044	-1	4.42225	chr12	116485720	117276849	+	ENSMUSG00000056553.14	Ptprn2	protein_coding
.	chr12	117627283	117627693	5.51418	-1	3.71635	chr12	117516479	117759737	+	ENSMUSG00000041992.9	Rapgef5	protein_coding
.	chr12	119164131	119164541	7.99793	-1	4.42225	chr12	119158022	119238802	-	ENSMUSG00000025321.14	Itgb8	protein_coding
.	chr12	12286984	12287394	19.7117	-1	4.42225	chr12	12262139	12380965	+	ENSMUSG00000020589.17	Fam49a	protein_coding
.	chr12	12938322	12938732	31.1077	-1	4.42225	chr12	12936093	12941914	-	ENSMUSG00000037169.15	Mycn	protein_coding
.	chr1	21411482	21411892	15.627	-1	4.42225	chr1	21398403	21961942	-	ENSMUSG00000028033.16	Kcnq5	protein_coding
.	chr12	14152091	14152501	27.9479	-1	4.42225	chr12	14146830	14152054	-	ENSMUSG00000020607.7	Fam84a	protein_coding
.	chr12	14152454	14152584	13.7457	-1	4.42225	chr12	14146830	14152054	-	ENSMUSG00000020607.7	Fam84a	protein_coding
.	chr12	16568864	16569274	10.5177	-1	4.42225	chr12	16535669	16610966	-	ENSMUSG00000020593.15	Lpin1	protein_coding
.	chr12	16569504	16569914	15.7625	-1	4.42225	chr12	16535669	16610966	-	ENSMUSG00000020593.15	Lpin1	protein_coding
.	chr12	16589538	16589948	13.6036	-1	4.42225	chr12	16535669	16610966	-	ENSMUSG00000020593.15	Lpin1	protein_coding
.	chr12	16653426	16653836	12.1158	-1	4.42225	chr12	16653382	16660227	+	ENSMUSG00000020591.11	Ntsr2	protein_coding
.	chr12	16657089	16657499	33.5226	-1	4.42225	chr12	16653382	16660227	+	ENSMUSG00000020591.11	Ntsr2	protein_coding
.	chr12	16999974	17000384	6.87797	-1	3.96534	chr12	16988648	17000408	-	ENSMUSG00000045679.14	Pqlc3	protein_coding
.	chr12	17011342	17011752	10.8338	-1	4.42225	chr12	17003319	17011727	-	ENSMUSG00000071398.8	2410004P03Rik	protein_coding
.	chr12	17721070	17721480	11.1062	-1	4.42225	chr12	17690856	17791933	+	ENSMUSG00000071379.2	Hpcal1	protein_coding
.	chr12	17746719	17747129	15.082	-1	4.42225	chr12	17690856	17791933	+	ENSMUSG00000071379.2	Hpcal1	protein_coding
.	chr1	21804827	21805237	7.4331	-1	4.42225	chr1	21398403	21961942	-	ENSMUSG00000028033.16	Kcnq5	protein_coding
.	chr12	21111654	21112064	7.76758	-1	4.42225	chr12	21111748	21270171	+	ENSMUSG00000052632.15	Asap2	protein_coding
.	chr12	21112402	21112812	7.79793	-1	4.42225	chr12	21111748	21270171	+	ENSMUSG00000052632.15	Asap2	protein_coding
.	chr12	21136414	21136824	9.05948	-1	4.42225	chr12	21111748	21270171	+	ENSMUSG00000052632.15	Asap2	protein_coding
.	chr12	21373496	21373906	9.72499	-1	4.42225	chr12	21323509	21373632	-	ENSMUSG00000052593.15	Adam17	protein_coding
.	chr1	22378111	22378521	5.51655	-1	3.71482	chr1	22286251	22805994	-	ENSMUSG00000041670.16	Rims1	protein_coding
.	chr12	24708105	24708515	10.9803	-1	4.42225	chr12	24708241	24714146	+	ENSMUSG00000020649.11	Rrm2	protein_coding
.	chr12	24831157	24831567	15.0308	-1	4.42225	chr12	24830879	24964397	+	ENSMUSG00000020646.17	Mboat2	protein_coding
.	chr12	24894026	24894436	15.1824	-1	4.42225	chr12	24830879	24964397	+	ENSMUSG00000020646.17	Mboat2	protein_coding
.	chr12	25033949	25034359	25.4345	-1	4.42225	chr12	24974925	25063152	+	ENSMUSG00000036333.11	Kidins220	protein_coding
.	chr1	22594739	22595149	6.29535	-1	3.79283	chr1	22286251	22805994	-	ENSMUSG00000041670.16	Rims1	protein_coding
.	chr12	26456178	26456588	12.0822	-1	4.42225	chr12	26442746	26456452	-	ENSMUSG00000020641.16	Rsad2	protein_coding
.	chr12	26469510	26469920	18.7286	-1	4.42225	chr12	26469204	26479837	+	ENSMUSG00000020638.8	Cmpk2	protein_coding
.	chr12	27342035	27342445	7.9281	-1	4.42225	chr12	27334264	27342574	-	ENSMUSG00000063632.6	Sox11	protein_coding
.	chr12	28799176	28799586	8.29174	-1	4.42225	chr12	28751803	28869865	+	ENSMUSG00000036613.8	Tssc1	protein_coding
.	chr12	28817442	28817668	55.5159	-1	4.42225	chr12	28751803	28869865	+	ENSMUSG00000036613.8	Tssc1	protein_coding
.	chr12	29534745	29535155	6.18635	-1	3.80131	chr12	29528384	29923213	+	ENSMUSG00000061911.15	Myt1l	protein_coding
.	chr12	29663395	29663805	12.6076	-1	4.42225	chr12	29528384	29923213	+	ENSMUSG00000061911.15	Myt1l	protein_coding
.	chr12	29664619	29665029	47.5645	-1	4.42225	chr12	29528384	29923213	+	ENSMUSG00000061911.15	Myt1l	protein_coding
.	chr12	29664936	29665086	24.5722	-1	4.42225	chr12	29528384	29923213	+	ENSMUSG00000061911.15	Myt1l	protein_coding
.	chr12	29692232	29692642	24.727	-1	4.42225	chr12	29528384	29923213	+	ENSMUSG00000061911.15	Myt1l	protein_coding
.	chr12	29868406	29868816	14.4879	-1	4.42225	chr12	29528384	29923213	+	ENSMUSG00000061911.15	Myt1l	protein_coding
.	chr12	29872446	29872856	9.23983	-1	4.42225	chr12	29528384	29923213	+	ENSMUSG00000061911.15	Myt1l	protein_coding
.	chr12	29882851	29883261	17.4803	-1	4.42225	chr12	29528384	29923213	+	ENSMUSG00000061911.15	Myt1l	protein_coding
.	chr12	29954408	29954818	5.27411	-1	3.63254	chr12	29937608	30017658	+	ENSMUSG00000020674.17	Pxdn	protein_coding
.	chr12	31721216	31721626	6.72881	-1	3.97713	chr12	31654869	31937630	+	ENSMUSG00000035933.5	Cog5	protein_coding
.	chr12	31905671	31906081	16.5498	-1	4.42225	chr12	31654869	31937630	+	ENSMUSG00000035933.5	Cog5	protein_coding
.	chr12	31917380	31917790	11.8642	-1	4.42225	chr12	31654869	31937630	+	ENSMUSG00000035933.5	Cog5	protein_coding
.	chr12	33035576	33035986	28.4953	-1	4.42225	chr12	33033796	33092875	-	ENSMUSG00000035860.9	Cdhr3	protein_coding
.	chr12	33072371	33072781	22.1104	-1	4.42225	chr12	33033796	33092875	-	ENSMUSG00000035860.9	Cdhr3	protein_coding
.	chr12	33072571	33072981	9.11516	-1	4.42225	chr12	33033796	33092875	-	ENSMUSG00000035860.9	Cdhr3	protein_coding
.	chr12	33085116	33085526	7.46022	-1	4.42225	chr12	33033796	33092875	-	ENSMUSG00000035860.9	Cdhr3	protein_coding
.	chr12	33086176	33086586	9.70397	-1	4.42225	chr12	33033796	33092875	-	ENSMUSG00000035860.9	Cdhr3	protein_coding
.	chr12	33162482	33162892	15.0929	-1	4.42225	chr12	33147693	33373185	+	ENSMUSG00000020564.17	Atxn7l1	protein_coding
.	chr12	33220229	33220639	6.84127	-1	3.96772	chr12	33147693	33373185	+	ENSMUSG00000020564.17	Atxn7l1	protein_coding
.	chr12	33301987	33302397	23.5412	-1	4.42225	chr12	33147693	33373185	+	ENSMUSG00000020564.17	Atxn7l1	protein_coding
.	chr12	3371026	3371436	11.4723	-1	4.42225	chr12	3365132	3406494	+	ENSMUSG00000020668.10	Kif3c	protein_coding
.	chr12	3386052	3386462	33.661	-1	4.42225	chr12	3365132	3406494	+	ENSMUSG00000020668.10	Kif3c	protein_coding
.	chr12	3390822	3391232	6.53042	-1	3.77157	chr12	3365132	3406494	+	ENSMUSG00000020668.10	Kif3c	protein_coding
.	chr12	34187692	34188102	7.40713	-1	4.42225	chr12	34047580	34917095	-	ENSMUSG00000004698.10	Hdac9	protein_coding
.	chr12	3426565	3426975	17.8377	-1	4.42225	chr12	3426857	3506852	+	ENSMUSG00000037486.18	Asxl2	protein_coding
.	chr12	34528674	34529084	12.1852	-1	4.42225	chr12	34047580	34917095	-	ENSMUSG00000004698.10	Hdac9	protein_coding
.	chr12	34528874	34529284	6.34957	-1	3.7883	chr12	34047580	34917095	-	ENSMUSG00000004698.10	Hdac9	protein_coding
.	chr12	35063684	35064094	6.66796	-1	3.98129	chr12	35047186	35147479	+	ENSMUSG00000020590.16	Snx13	protein_coding
.	chr12	36317334	36317744	13.811	-1	4.42225	chr12	36314139	36318452	+	ENSMUSG00000036169.6	Sostdc1	protein_coding
.	chr12	3662581	3662991	48.9603	-1	4.42225	chr12	3572381	3781796	+	ENSMUSG00000071454.13	Dtnb	protein_coding
.	chr12	36662468	36662878	13.2726	-1	4.42225	chr12	36381450	36689503	+	ENSMUSG00000043153.6	Ispd	protein_coding
.	chr12	37142084	37142494	9.85868	-1	4.42225	chr12	37108540	37179534	+	ENSMUSG00000036144.6	Meox2	protein_coding
.	chr12	3732613	3733023	10.8914	-1	4.42225	chr12	3572381	3781796	+	ENSMUSG00000071454.13	Dtnb	protein_coding
.	chr12	3780570	3780980	29.1094	-1	4.42225	chr12	3572381	3781796	+	ENSMUSG00000071454.13	Dtnb	protein_coding
.	chr12	37879981	37880391	7.66681	-1	4.42225	chr12	37817726	38634239	+	ENSMUSG00000036095.11	Dgkb	protein_coding
.	chr1	23792699	23793109	8.77589	-1	4.42225	chr1	23761753	23849158	+	ENSMUSG00000026156.8	B3gat2	protein_coding
.	chr12	38303800	38304210	19.5082	-1	4.42225	chr12	37817726	38634239	+	ENSMUSG00000036095.11	Dgkb	protein_coding
.	chr12	38327786	38328196	11.3971	-1	4.42225	chr12	37817726	38634239	+	ENSMUSG00000036095.11	Dgkb	protein_coding
.	chr1	23834801	23835211	7.25596	-1	4.42225	chr1	23761753	23849158	+	ENSMUSG00000026156.8	B3gat2	protein_coding
.	chr12	3841120	3841530	15.3365	-1	4.42225	chr12	3806007	3914443	+	ENSMUSG00000020661.15	Dnmt3a	protein_coding
.	chr1	23845624	23845970	62.3029	-1	4.42225	chr1	23761753	23849158	+	ENSMUSG00000026156.8	B3gat2	protein_coding
.	chr1	23845624	23845970	62.3029	-1	4.42225	chr1	23844846	23922317	-	ENSMUSG00000026155.13	Smap1	protein_coding
.	chr1	23846372	23846782	11.5314	-1	4.42225	chr1	23761753	23849158	+	ENSMUSG00000026156.8	B3gat2	protein_coding
.	chr1	23846372	23846782	11.5314	-1	4.42225	chr1	23844846	23922317	-	ENSMUSG00000026155.13	Smap1	protein_coding
.	chr12	38508129	38508539	5.45556	-1	3.72145	chr12	37817726	38634239	+	ENSMUSG00000036095.11	Dgkb	protein_coding
.	chr12	3871670	3872080	11.3264	-1	4.42225	chr12	3806007	3914443	+	ENSMUSG00000020661.15	Dnmt3a	protein_coding
.	chr12	38788574	38788984	23.3313	-1	4.42225	chr12	38779380	38870484	+	ENSMUSG00000004151.17	Etv1	protein_coding
.	chr12	3887620	3888030	20.3081	-1	4.42225	chr12	3806007	3914443	+	ENSMUSG00000020661.15	Dnmt3a	protein_coding
.	chr12	3989876	3990286	6.51545	-1	3.77316	chr12	3962554	4038915	-	ENSMUSG00000020658.10	Efr3b	protein_coding
.	chr12	40037679	40038089	10.3569	-1	4.42225	chr12	40005447	40038025	-	ENSMUSG00000047446.18	Arl4a	protein_coding
.	chr12	4006124	4006534	9.37176	-1	4.42225	chr12	3962554	4038915	-	ENSMUSG00000020658.10	Efr3b	protein_coding
.	chr12	40220249	40220659	7.99108	-1	4.42225	chr12	40201567	40248504	-	ENSMUSG00000001627.12	Ifrd1	protein_coding
.	chr12	40445922	40446332	16.7297	-1	4.42225	chr12	40315046	40445902	-	ENSMUSG00000055917.15	Zfp277	protein_coding
.	chr12	40445922	40446332	16.7297	-1	4.42225	chr12	40445952	40846874	+	ENSMUSG00000035954.10	Dock4	protein_coding
.	chr12	40498930	40499340	9.86572	-1	4.42225	chr12	40445952	40846874	+	ENSMUSG00000035954.10	Dock4	protein_coding
.	chr12	40499134	40499544	5.96848	-1	3.67438	chr12	40445952	40846874	+	ENSMUSG00000035954.10	Dock4	protein_coding
.	chr12	41727089	41727499	10.1779	-1	4.42225	chr12	41024090	41955588	+	ENSMUSG00000056899.10	Immp2l	protein_coding
.	chr1	24226167	24226577	16.5007	-1	4.42225	chr1	24177610	24252684	+	ENSMUSG00000026147.16	Col9a1	protein_coding
.	chr1	24230436	24230846	16.0227	-1	4.42225	chr1	24177610	24252684	+	ENSMUSG00000026147.16	Col9a1	protein_coding
.	chr12	4285181	4285591	11.6363	-1	4.42225	chr12	4247362	4477182	-	ENSMUSG00000020647.10	Ncoa1	protein_coding
.	chr12	44268811	44269221	8.88956	-1	4.42225	chr12	44221370	44322532	+	ENSMUSG00000036257.15	Pnpla8	protein_coding
.	chr12	44338038	44338448	22.6726	-1	4.42225	chr12	44328885	44601964	+	ENSMUSG00000020598.16	Nrcam	protein_coding
.	chr12	44338243	44338653	6.64526	-1	3.9822	chr12	44328885	44601964	+	ENSMUSG00000020598.16	Nrcam	protein_coding
.	chr12	44371020	44371430	8.91052	-1	4.42225	chr12	44328885	44601964	+	ENSMUSG00000020598.16	Nrcam	protein_coding
.	chr12	44437407	44437817	8.25166	-1	4.42225	chr12	44328885	44601964	+	ENSMUSG00000020598.16	Nrcam	protein_coding
.	chr1	24452330	24452740	5.08461	-1	3.65254	chr1	24261890	24587472	-	ENSMUSG00000026141.13	Col19a1	protein_coding
.	chr12	45013234	45013644	14.226	-1	4.42225	chr12	44852484	45074709	-	ENSMUSG00000046314.16	Stxbp6	protein_coding
.	chr12	45074216	45074626	6.03417	-1	3.81527	chr12	44852484	45074709	-	ENSMUSG00000046314.16	Stxbp6	protein_coding
.	chr12	4588507	4588917	5.82193	-1	3.68736	chr12	4592638	4713962	+	ENSMUSG00000020640.10	Itsn2	protein_coding
.	chr12	46818684	46819094	7.16832	-1	4.42225	chr12	46694517	46818929	-	ENSMUSG00000021047.7	Nova1	protein_coding
.	chr12	46819480	46819890	15.1189	-1	4.42225	chr12	46694517	46818929	-	ENSMUSG00000021047.7	Nova1	protein_coding
.	chr12	4817317	4817727	5.28502	-1	3.63087	chr12	4817544	4827659	+	ENSMUSG00000037361.8	Sf3b6	protein_coding
.	chr12	4907359	4907769	8.38169	-1	4.42225	chr12	4879032	4907705	-	ENSMUSG00000020634.12	Ubxn2a	protein_coding
.	chr12	51692015	51692425	22.3244	-1	4.42225	chr12	51609632	51691897	-	ENSMUSG00000020954.16	Strn3	protein_coding
.	chr12	51692015	51692425	22.3244	-1	4.42225	chr12	51691033	51744786	+	ENSMUSG00000020955.9	Ap4s1	protein_coding
.	chr12	51900536	51900946	6.03833	-1	3.81482	chr12	51875871	51971321	-	ENSMUSG00000035181.6	Heatr5a	protein_coding
.	chr12	52132202	52132612	16.5316	-1	4.42225	chr12	52097737	52312744	+	ENSMUSG00000035142.18	Nubpl	protein_coding
.	chr12	5213473	5213600	13.3061	-1	4.42225	chr12	5077472	5375682	-	ENSMUSG00000020627.10	Klhl29	protein_coding
.	chr12	5253372	5253474	24.0161	-1	4.42225	chr12	5077472	5375682	-	ENSMUSG00000020627.10	Klhl29	protein_coding
.	chr12	5253506	5253916	14.5745	-1	4.42225	chr12	5077472	5375682	-	ENSMUSG00000020627.10	Klhl29	protein_coding
.	chr12	5253707	5254117	5.00494	-1	3.65957	chr12	5077472	5375682	-	ENSMUSG00000020627.10	Klhl29	protein_coding
.	chr12	5255100	5255510	14.2653	-1	4.42225	chr12	5077472	5375682	-	ENSMUSG00000020627.10	Klhl29	protein_coding
.	chr12	5275680	5276090	9.28888	-1	4.42225	chr12	5077472	5375682	-	ENSMUSG00000020627.10	Klhl29	protein_coding
.	chr12	52772861	52773271	5.53091	-1	3.71151	chr12	52699383	53155599	+	ENSMUSG00000061603.8	Akap6	protein_coding
.	chr12	52774416	52774688	76.6572	-1	4.42225	chr12	52699383	53155599	+	ENSMUSG00000061603.8	Akap6	protein_coding
.	chr12	52790419	52790829	10.6737	-1	4.42225	chr12	52699383	53155599	+	ENSMUSG00000061603.8	Akap6	protein_coding
.	chr12	52835268	52835468	50.8902	-1	4.42225	chr12	52699383	53155599	+	ENSMUSG00000061603.8	Akap6	protein_coding
.	chr12	52847693	52848103	8.24812	-1	4.42225	chr12	52699383	53155599	+	ENSMUSG00000061603.8	Akap6	protein_coding
.	chr12	52847908	52848318	6.41208	-1	3.78102	chr12	52699383	53155599	+	ENSMUSG00000061603.8	Akap6	protein_coding
.	chr12	53061378	53061788	9.03569	-1	4.42225	chr12	52699383	53155599	+	ENSMUSG00000061603.8	Akap6	protein_coding
.	chr12	53248078	53248488	10.3351	-1	4.42225	chr12	53248677	54072175	+	ENSMUSG00000021010.8	Npas3	protein_coding
.	chr12	53248279	53248689	6.6078	-1	3.76547	chr12	53248677	54072175	+	ENSMUSG00000021010.8	Npas3	protein_coding
.	chr12	53405755	53406165	18.2193	-1	4.42225	chr12	53248677	54072175	+	ENSMUSG00000021010.8	Npas3	protein_coding
.	chr12	53405962	53406372	7.7984	-1	4.42225	chr12	53248677	54072175	+	ENSMUSG00000021010.8	Npas3	protein_coding
.	chr12	53435776	53436186	27.5186	-1	4.42225	chr12	53248677	54072175	+	ENSMUSG00000021010.8	Npas3	protein_coding
.	chr12	53448116	53448526	9.8684	-1	4.42225	chr12	53248677	54072175	+	ENSMUSG00000021010.8	Npas3	protein_coding
.	chr12	53612078	53612488	18.9659	-1	4.42225	chr12	53248677	54072175	+	ENSMUSG00000021010.8	Npas3	protein_coding
.	chr12	53749366	53749776	5.51655	-1	3.71449	chr12	53248677	54072175	+	ENSMUSG00000021010.8	Npas3	protein_coding
.	chr12	53750360	53750770	10.5446	-1	4.42225	chr12	53248677	54072175	+	ENSMUSG00000021010.8	Npas3	protein_coding
.	chr12	53981978	53982388	14.8307	-1	4.42225	chr12	53248677	54072175	+	ENSMUSG00000021010.8	Npas3	protein_coding
.	chr12	54044828	54045238	9.00713	-1	4.42225	chr12	53248677	54072175	+	ENSMUSG00000021010.8	Npas3	protein_coding
.	chr12	54187162	54187572	11.3845	-1	4.42225	chr12	54178981	54203860	-	ENSMUSG00000035105.5	Egln3	protein_coding
.	chr12	54697300	54697710	9.57347	-1	4.42225	chr12	54670340	54695897	-	ENSMUSG00000054302.15	Eapp	protein_coding
.	chr12	54944872	54945282	7.26475	-1	4.42225	chr12	54892989	55014348	-	ENSMUSG00000035021.13	Baz1a	protein_coding
.	chr12	54951986	54952396	11.1791	-1	4.42225	chr12	54892989	55014348	-	ENSMUSG00000035021.13	Baz1a	protein_coding
.	chr12	55302544	55302954	6.61377	-1	3.987	chr12	55278991	55302998	-	ENSMUSG00000021022.9	Ppp2r3c	protein_coding
.	chr12	55302544	55302954	6.61377	-1	3.987	chr12	55299577	55382533	+	ENSMUSG00000021023.14	1110008L16Rik	protein_coding
.	chr12	55398469	55398879	8.60149	-1	4.42225	chr12	55384222	55418454	+	ENSMUSG00000021024.14	Psma6	protein_coding
.	chr12	55492354	55492764	10.7164	-1	4.42225	chr12	55489410	55492647	-	ENSMUSG00000021025.8	Nfkbia	protein_coding
.	chr12	55622595	55623005	11.6355	-1	4.42225	chr12	55602896	55821167	-	ENSMUSG00000021027.16	Ralgapa1	protein_coding
.	chr12	56695293	56695703	11.6646	-1	4.42225	chr12	56691767	56712822	+	ENSMUSG00000001497.18	Pax9	protein_coding
.	chr12	56782738	56783148	20.3198	-1	4.42225	chr12	56712634	57197472	-	ENSMUSG00000035472.14	Slc25a21	protein_coding
.	chr12	57179531	57179941	12.745	-1	4.42225	chr12	56712634	57197472	-	ENSMUSG00000035472.14	Slc25a21	protein_coding
.	chr12	57466632	57467042	18.3104	-1	4.42225	chr12	57230427	57497199	+	ENSMUSG00000047022.18	Mipol1	protein_coding
.	chr12	59013192	59013602	9.66749	-1	4.42225	chr12	58958383	59012017	-	ENSMUSG00000020986.13	Sec23a	protein_coding
.	chr12	59013192	59013602	9.66749	-1	4.42225	chr12	59013393	59028470	+	ENSMUSG00000060121.15	Gemin2	protein_coding
.	chr12	64965539	64965949	7.03998	-1	3.95387	chr12	64938833	64965534	-	ENSMUSG00000020948.9	Klhl28	protein_coding
.	chr12	64965539	64965949	7.03998	-1	3.95387	chr12	64965804	65022573	+	ENSMUSG00000035614.11	Fam179b	protein_coding
.	chr12	65073718	65074128	9.54024	-1	4.42225	chr12	65062424	65074007	-	ENSMUSG00000020949.9	Fkbp3	protein_coding
.	chr12	65073718	65074128	9.54024	-1	4.42225	chr12	65075603	65132058	+	ENSMUSG00000055884.8	Fancm	protein_coding
.	chr12	66640348	66640758	8.1369	-1	4.42225	chr12	66466060	67222549	-	ENSMUSG00000034912.17	Mdga2	protein_coding
.	chr12	66866330	66866740	6.79367	-1	3.97142	chr12	66466060	67222549	-	ENSMUSG00000034912.17	Mdga2	protein_coding
.	chr12	67220962	67221372	12.9343	-1	4.42225	chr12	66466060	67222549	-	ENSMUSG00000034912.17	Mdga2	protein_coding
.	chr12	69197040	69197450	7.17911	-1	4.42225	chr12	69182834	69197104	-	ENSMUSG00000113149.1	AC099934.3	protein_coding
.	chr12	69197040	69197450	7.17911	-1	4.42225	chr12	69189087	69198429	-	ENSMUSG00000020973.7	Dnaaf2	protein_coding
.	chr12	69197040	69197450	7.17911	-1	4.42225	chr12	69189839	69204267	-	ENSMUSG00000113786.1	AC099934.7	protein_coding
.	chr12	69198193	69198603	23.0591	-1	4.42225	chr12	69182834	69197104	-	ENSMUSG00000113149.1	AC099934.3	protein_coding
.	chr12	69198193	69198603	23.0591	-1	4.42225	chr12	69189087	69198429	-	ENSMUSG00000020973.7	Dnaaf2	protein_coding
.	chr12	69198193	69198603	23.0591	-1	4.42225	chr12	69189839	69204267	-	ENSMUSG00000113786.1	AC099934.7	protein_coding
.	chr12	69371705	69372115	13.9786	-1	4.42225	chr12	69372150	69373783	+	ENSMUSG00000044147.8	Arf6	protein_coding
.	chr12	69582905	69583315	22.3407	-1	4.42225	chr12	69577628	69583028	-	ENSMUSG00000049882.9	Vcpkmt	protein_coding
.	chr12	69724859	69725269	6.57895	-1	3.7669	chr12	69690433	69724873	-	ENSMUSG00000020988.9	L2hgdh	protein_coding
.	chr12	69724859	69725269	6.57895	-1	3.7669	chr12	69724950	69744660	+	ENSMUSG00000054894.6	Atp5s	protein_coding
.	chr12	69752105	69752515	8.11897	-1	4.42225	chr12	69746848	69791267	-	ENSMUSG00000020990.5	Cdkl1	protein_coding
.	chr12	69757906	69758316	6.04219	-1	3.81453	chr12	69746848	69791267	-	ENSMUSG00000020990.5	Cdkl1	protein_coding
.	chr12	69790431	69790841	13.0663	-1	4.42225	chr12	69746848	69791267	-	ENSMUSG00000020990.5	Cdkl1	protein_coding
.	chr12	69814248	69814658	16.9973	-1	4.42225	chr12	69803750	69893200	-	ENSMUSG00000034761.15	Map4k5	protein_coding
.	chr12	69843521	69843931	6.83392	-1	3.96819	chr12	69803750	69893200	-	ENSMUSG00000034761.15	Map4k5	protein_coding
.	chr12	69893014	69893424	17.321	-1	4.42225	chr12	69803750	69893200	-	ENSMUSG00000034761.15	Map4k5	protein_coding
.	chr12	69893014	69893424	17.321	-1	4.42225	chr12	69892614	69966417	+	ENSMUSG00000021066.9	Atl1	protein_coding
.	chr12	70825402	70825812	12.1655	-1	4.42225	chr12	70825514	70902234	+	ENSMUSG00000048285.9	Frmd6	protein_coding
.	chr12	71015811	71016221	43.1811	-1	4.42225	chr12	71015990	71098592	+	ENSMUSG00000048118.17	Arid4a	protein_coding
.	chr12	71832261	71832671	7.94854	-1	4.42225	chr12	71831078	71992333	+	ENSMUSG00000034574.10	Daam1	protein_coding
.	chr12	71855657	71856067	12.0838	-1	4.42225	chr12	71831078	71992333	+	ENSMUSG00000034574.10	Daam1	protein_coding
.	chr12	71943498	71943908	8.20627	-1	4.42225	chr12	71831078	71992333	+	ENSMUSG00000034574.10	Daam1	protein_coding
.	chr12	71956930	71957340	11.8693	-1	4.42225	chr12	71831078	71992333	+	ENSMUSG00000034574.10	Daam1	protein_coding
.	chr12	72239229	72239639	37.3256	-1	4.42225	chr12	72211752	72409054	-	ENSMUSG00000021087.18	Rtn1	protein_coding
.	chr12	72265307	72265717	7.33516	-1	4.42225	chr12	72211752	72409054	-	ENSMUSG00000021087.18	Rtn1	protein_coding
.	chr12	72273884	72274294	21.2779	-1	4.42225	chr12	72211752	72409054	-	ENSMUSG00000021087.18	Rtn1	protein_coding
.	chr12	72279474	72279884	6.60329	-1	3.7658	chr12	72211752	72409054	-	ENSMUSG00000021087.18	Rtn1	protein_coding
.	chr12	72305016	72305426	21.7935	-1	4.42225	chr12	72211752	72409054	-	ENSMUSG00000021087.18	Rtn1	protein_coding
.	chr12	72354205	72354615	11.3222	-1	4.42225	chr12	72211752	72409054	-	ENSMUSG00000021087.18	Rtn1	protein_coding
.	chr12	72366449	72366859	15.9327	-1	4.42225	chr12	72211752	72409054	-	ENSMUSG00000021087.18	Rtn1	protein_coding
.	chr12	72366648	72367058	12.418	-1	4.42225	chr12	72211752	72409054	-	ENSMUSG00000021087.18	Rtn1	protein_coding
.	chr12	72373974	72374384	24.8007	-1	4.42225	chr12	72211752	72409054	-	ENSMUSG00000021087.18	Rtn1	protein_coding
.	chr12	72650317	72650727	21.2647	-1	4.42225	chr12	72576002	72649661	-	ENSMUSG00000109482.2	Gm4756	protein_coding
.	chr12	72664635	72665045	36.2962	-1	4.42225	chr12	72650353	72664909	-	ENSMUSG00000021094.10	Dhrs7	protein_coding
.	chr12	73123509	73123919	19.6762	-1	4.42225	chr12	73123717	73273988	+	ENSMUSG00000021103.12	Mnat1	protein_coding
.	chr12	73241973	73242383	22.1483	-1	4.42225	chr12	73123717	73273988	+	ENSMUSG00000021103.12	Mnat1	protein_coding
.	chr12	73982743	73982845	40.5543	-1	4.42225	chr12	73964481	73988966	+	ENSMUSG00000021113.5	Snapc1	protein_coding
.	chr12	74316916	74317326	19.45	-1	4.42225	chr12	74315110	74316394	-	ENSMUSG00000079061.3	Gm11042	protein_coding
.	chr12	75308042	75308452	22.8708	-1	4.42225	chr12	75308322	75401456	+	ENSMUSG00000046768.13	Rhoj	protein_coding
.	chr12	75464302	75464712	16.6208	-1	4.42225	chr12	75450881	75596245	-	ENSMUSG00000021051.10	Ppp2r5e	protein_coding
.	chr12	75873662	75874072	11.83	-1	4.42225	chr12	75818134	76110926	+	ENSMUSG00000063450.14	Syne2	protein_coding
.	chr12	76073032	76073442	13.1151	-1	4.42225	chr12	75818134	76110926	+	ENSMUSG00000063450.14	Syne2	protein_coding
.	chr12	76145157	76145567	6.36997	-1	3.7846	chr12	76120419	76177259	-	ENSMUSG00000021055.14	Esr2	protein_coding
.	chr12	76255118	76255528	7.66924	-1	4.42225	chr12	76255298	76319803	+	ENSMUSG00000021048.7	Mthfd1	protein_coding
.	chr12	76324550	76324960	6.97775	-1	3.95903	chr12	76324891	76334153	+	ENSMUSG00000021057.15	Akap5	protein_coding
.	chr12	76369412	76369822	5.57078	-1	3.70841	chr12	76347782	76369602	-	ENSMUSG00000056459.14	Zbtb25	protein_coding
.	chr12	76369412	76369822	5.57078	-1	3.70841	chr12	76370266	76396950	+	ENSMUSG00000033454.6	Zbtb1	protein_coding
.	chr12	76765314	76765724	6.36954	-1	3.7858	chr12	76765538	76783180	+	ENSMUSG00000090258.7	Churc1	protein_coding
.	chr12	76765314	76765724	6.36954	-1	3.7858	chr12	76765589	76921412	+	ENSMUSG00000033373.16	Fntb	protein_coding
.	chr12	76781276	76781446	52.3141	-1	4.42225	chr12	76765538	76783180	+	ENSMUSG00000090258.7	Churc1	protein_coding
.	chr12	76781276	76781446	52.3141	-1	4.42225	chr12	76765589	76921412	+	ENSMUSG00000033373.16	Fntb	protein_coding
.	chr12	76895850	76896260	23.0953	-1	4.42225	chr12	76765589	76921412	+	ENSMUSG00000033373.16	Fntb	protein_coding
.	chr12	78983931	78984341	24.6445	-1	4.42225	chr12	78961795	79007627	-	ENSMUSG00000046157.13	Tmem229b	protein_coding
.	chr12	79028944	79029354	5.0567	-1	3.65575	chr12	79029163	79081655	+	ENSMUSG00000060716.7	Plekhh1	protein_coding
.	chr12	79488716	79489126	12.4613	-1	4.42225	chr12	79297282	79814690	+	ENSMUSG00000059060.15	Rad51b	protein_coding
.	chr12	79504019	79504429	6.69367	-1	3.97944	chr12	79297282	79814690	+	ENSMUSG00000059060.15	Rad51b	protein_coding
.	chr12	79506991	79507401	5.16145	-1	3.64384	chr12	79297282	79814690	+	ENSMUSG00000059060.15	Rad51b	protein_coding
.	chr12	79612771	79613181	16.7858	-1	4.42225	chr12	79297282	79814690	+	ENSMUSG00000059060.15	Rad51b	protein_coding
.	chr12	79679616	79680026	24.489	-1	4.42225	chr12	79297282	79814690	+	ENSMUSG00000059060.15	Rad51b	protein_coding
.	chr12	79718954	79719364	10.9246	-1	4.42225	chr12	79297282	79814690	+	ENSMUSG00000059060.15	Rad51b	protein_coding
.	chr12	79732680	79733090	21.9538	-1	4.42225	chr12	79297282	79814690	+	ENSMUSG00000059060.15	Rad51b	protein_coding
.	chr12	80109860	80110270	5.19368	-1	3.64087	chr12	80107754	80113013	-	ENSMUSG00000021127.7	Zfp36l1	protein_coding
.	chr12	80227844	80228254	33.3227	-1	4.42225	chr12	80167547	80260371	-	ENSMUSG00000015143.15	Actn1	protein_coding
.	chr12	80230022	80230432	32.0181	-1	4.42225	chr12	80167547	80260371	-	ENSMUSG00000015143.15	Actn1	protein_coding
.	chr12	80259400	80259810	11.8167	-1	4.42225	chr12	80167547	80260371	-	ENSMUSG00000015143.15	Actn1	protein_coding
.	chr12	80379700	80380110	25.8156	-1	4.42225	chr12	80335848	80436601	-	ENSMUSG00000049106.7	Dcaf5	protein_coding
.	chr12	80436439	80436849	11.295	-1	4.42225	chr12	80335848	80436601	-	ENSMUSG00000049106.7	Dcaf5	protein_coding
.	chr12	80545323	80545733	30.9345	-1	4.42225	chr12	80518277	80630972	+	ENSMUSG00000021130.8	Galnt16	protein_coding
.	chr12	80567368	80567778	10.2232	-1	4.42225	chr12	80518277	80630972	+	ENSMUSG00000021130.8	Galnt16	protein_coding
.	chr12	80598914	80599324	12.9329	-1	4.42225	chr12	80518277	80630972	+	ENSMUSG00000021130.8	Galnt16	protein_coding
.	chr12	80601551	80601961	28.9649	-1	4.42225	chr12	80518277	80630972	+	ENSMUSG00000021130.8	Galnt16	protein_coding
.	chr12	80706910	80707320	10.0097	-1	4.42225	chr12	80692591	80724214	+	ENSMUSG00000066438.6	Plekhd1	protein_coding
.	chr12	80790722	80791132	7.527	-1	4.42225	chr12	80790510	80880835	+	ENSMUSG00000021133.9	Susd6	protein_coding
.	chr12	80803746	80804156	11.6929	-1	4.42225	chr12	80790510	80880835	+	ENSMUSG00000021133.9	Susd6	protein_coding
.	chr12	80863467	80863877	7.43493	-1	4.42225	chr12	80790510	80880835	+	ENSMUSG00000021133.9	Susd6	protein_coding
.	chr12	80945212	80945622	9.81683	-1	4.42225	chr12	80945504	80950507	+	ENSMUSG00000021134.17	Srsf5	protein_coding
.	chr12	81055190	81055600	9.34853	-1	4.42225	chr12	81026808	81186414	+	ENSMUSG00000021136.13	Smoc1	protein_coding
.	chr12	81084706	81085116	8.56101	-1	4.42225	chr12	81026808	81186414	+	ENSMUSG00000021136.13	Smoc1	protein_coding
.	chr12	81146831	81147241	12.7056	-1	4.42225	chr12	81026808	81186414	+	ENSMUSG00000021136.13	Smoc1	protein_coding
.	chr12	81199579	81199989	10.1511	-1	4.42225	chr12	81197915	81333180	-	ENSMUSG00000079055.10	Slc8a3	protein_coding
.	chr12	81203234	81203644	11.7879	-1	4.42225	chr12	81197915	81333180	-	ENSMUSG00000079055.10	Slc8a3	protein_coding
.	chr12	81227692	81228102	8.07514	-1	4.42225	chr12	81197915	81333180	-	ENSMUSG00000079055.10	Slc8a3	protein_coding
.	chr12	81653361	81653771	12.7097	-1	4.42225	chr12	81631249	81667557	+	ENSMUSG00000042734.6	Ttc9	protein_coding
.	chr12	81971931	81972341	21.5599	-1	4.42225	chr12	81860023	82000924	+	ENSMUSG00000021140.9	Pcnx	protein_coding
.	chr12	82286131	82286541	19.0981	-1	4.42225	chr12	82169320	82451786	+	ENSMUSG00000042700.16	Sipa1l1	protein_coding
.	chr12	82369423	82369833	11.6248	-1	4.42225	chr12	82169320	82451786	+	ENSMUSG00000042700.16	Sipa1l1	protein_coding
.	chr12	82412205	82412615	15.861	-1	4.42225	chr12	82169320	82451786	+	ENSMUSG00000042700.16	Sipa1l1	protein_coding
.	chr12	82933188	82933598	10.2649	-1	4.42225	chr12	82588292	83162056	+	ENSMUSG00000021219.16	Rgs6	protein_coding
.	chr12	83133835	83134245	9.72752	-1	4.42225	chr12	82588292	83162056	+	ENSMUSG00000021219.16	Rgs6	protein_coding
.	chr12	83214080	83214490	11.6528	-1	4.42225	chr12	83213745	83487716	-	ENSMUSG00000021221.15	Dpf3	protein_coding
.	chr12	83277460	83277870	26.5938	-1	4.42225	chr12	83213745	83487716	-	ENSMUSG00000021221.15	Dpf3	protein_coding
.	chr12	83328858	83329268	6.79623	-1	3.97126	chr12	83213745	83487716	-	ENSMUSG00000021221.15	Dpf3	protein_coding
.	chr12	83342697	83343107	7.56777	-1	4.42225	chr12	83213745	83487716	-	ENSMUSG00000021221.15	Dpf3	protein_coding
.	chr12	83487501	83487911	11.77	-1	4.42225	chr12	83213745	83487716	-	ENSMUSG00000021221.15	Dpf3	protein_coding
.	chr12	83487703	83488113	5.06563	-1	3.65506	chr12	83213745	83487716	-	ENSMUSG00000021221.15	Dpf3	protein_coding
.	chr12	83688361	83688771	15.8687	-1	4.42225	chr12	83688152	83735199	+	ENSMUSG00000019969.14	Psen1	protein_coding
.	chr12	84148266	84148676	14.1833	-1	4.42225	chr12	84146131	84148489	-	ENSMUSG00000054383.2	Pnma1	protein_coding
.	chr12	84181054	84181464	17.998	-1	4.42225	chr12	84149176	84218881	-	ENSMUSG00000042507.15	Elmsan1	protein_coding
.	chr12	84186669	84187079	18.0835	-1	4.42225	chr12	84149176	84218881	-	ENSMUSG00000042507.15	Elmsan1	protein_coding
.	chr12	84186947	84187357	8.63912	-1	4.42225	chr12	84149176	84218881	-	ENSMUSG00000042507.15	Elmsan1	protein_coding
.	chr12	84187649	84188059	17.0477	-1	4.42225	chr12	84149176	84218881	-	ENSMUSG00000042507.15	Elmsan1	protein_coding
.	chr12	84217538	84217948	35.32	-1	4.42225	chr12	84149176	84218881	-	ENSMUSG00000042507.15	Elmsan1	protein_coding
.	chr12	84408941	84409351	5.99842	-1	3.67092	chr12	84373857	84409029	-	ENSMUSG00000021236.16	Entpd5	protein_coding
.	chr12	84408941	84409351	5.99842	-1	3.67092	chr12	84409071	84442887	+	ENSMUSG00000057265.13	Bbof1	protein_coding
.	chr12	84487589	84487999	8.18519	-1	4.42225	chr12	84451422	84546145	+	ENSMUSG00000085793.2	Lin52	protein_coding
.	chr12	85181456	85181866	13.2928	-1	4.42225	chr12	85166635	85177790	-	ENSMUSG00000004791.7	Pgf	protein_coding
.	chr12	85218988	85219398	24.3823	-1	4.42225	chr12	85219481	85226628	+	ENSMUSG00000004788.11	Eif2b2	protein_coding
.	chr12	85262426	85262836	9.11687	-1	4.42225	chr12	85234520	85270599	-	ENSMUSG00000021245.15	Mlh3	protein_coding
.	chr12	85350996	85351194	50.2782	-1	4.42225	chr12	85340614	85374847	-	ENSMUSG00000021248.9	Tmed10	protein_coding
.	chr12	85366378	85366788	5.87473	-1	3.68355	chr12	85340614	85374847	-	ENSMUSG00000021248.9	Tmed10	protein_coding
.	chr12	85472116	85472526	18.7518	-1	4.42225	chr12	85473890	85477273	+	ENSMUSG00000021250.13	Fos	protein_coding
.	chr12	85475311	85475721	5.41493	-1	3.72669	chr12	85473890	85477273	+	ENSMUSG00000021250.13	Fos	protein_coding
.	chr12	85700522	85700932	9.40632	-1	4.42225	chr12	85686669	85709087	+	ENSMUSG00000034266.6	Batf	protein_coding
.	chr12	85800316	85800425	38.9833	-1	4.42225	chr12	85746539	85813585	+	ENSMUSG00000034258.4	Mfsd7c	protein_coding
.	chr12	85810932	85811342	22.8129	-1	4.42225	chr12	85746539	85813585	+	ENSMUSG00000034258.4	Mfsd7c	protein_coding
.	chr12	85824756	85824886	48.4185	-1	4.42225	chr12	85815448	85824550	-	ENSMUSG00000021252.11	0610007P14Rik	protein_coding
.	chr12	85824756	85824886	48.4185	-1	4.42225	chr12	85824659	86061893	+	ENSMUSG00000012609.19	Ttll5	protein_coding
.	chr12	85862651	85863061	13.4352	-1	4.42225	chr12	85824659	86061893	+	ENSMUSG00000012609.19	Ttll5	protein_coding
.	chr12	85869552	85869962	20.8349	-1	4.42225	chr12	85824659	86061893	+	ENSMUSG00000012609.19	Ttll5	protein_coding
.	chr12	85974019	85974429	9.42097	-1	4.42225	chr12	85824659	86061893	+	ENSMUSG00000012609.19	Ttll5	protein_coding
.	chr12	85992003	85992413	15.1991	-1	4.42225	chr12	85824659	86061893	+	ENSMUSG00000012609.19	Ttll5	protein_coding
.	chr12	86000697	86001107	7.50778	-1	4.42225	chr12	85824659	86061893	+	ENSMUSG00000012609.19	Ttll5	protein_coding
.	chr12	86071388	86071798	10.0313	-1	4.42225	chr12	86056745	86079041	-	ENSMUSG00000021253.7	Tgfb3	protein_coding
.	chr12	86884577	86884987	6.37452	-1	3.78369	chr12	86880701	86884798	-	ENSMUSG00000034168.7	Irf2bpl	protein_coding
.	chr12	86947119	86947529	10.6884	-1	4.42225	chr12	86947043	86965362	+	ENSMUSG00000034157.12	Cipc	protein_coding
.	chr12	87147062	87147309	75.0972	-1	4.42225	chr12	87106861	87147968	-	ENSMUSG00000034126.5	Pomt2	protein_coding
.	chr12	87147062	87147309	75.0972	-1	4.42225	chr12	87147165	87164723	+	ENSMUSG00000021033.11	Gstz1	protein_coding
.	chr12	87266045	87266455	7.93538	-1	4.42225	chr12	87238868	87266256	-	ENSMUSG00000021038.17	Vipas39	protein_coding
.	chr12	87266045	87266455	7.93538	-1	4.42225	chr12	87266479	87273998	+	ENSMUSG00000021037.7	Ahsa1	protein_coding
.	chr12	87327693	87328103	6.38128	-1	3.78315	chr12	87305058	87388355	-	ENSMUSG00000021036.10	Sptlc2	protein_coding
.	chr12	89016400	89016810	16.4773	-1	4.42225	chr12	88722876	90334935	+	ENSMUSG00000066392.11	Nrxn3	protein_coding
.	chr12	89291296	89291706	5.0768	-1	3.65361	chr12	88722876	90334935	+	ENSMUSG00000066392.11	Nrxn3	protein_coding
.	chr12	90113452	90113862	8.66135	-1	4.42225	chr12	88722876	90334935	+	ENSMUSG00000066392.11	Nrxn3	protein_coding
.	chr12	91400276	91400686	11.295	-1	4.42225	chr12	91384563	91549808	+	ENSMUSG00000020963.15	Tshr	protein_coding
.	chr12	91588199	91588609	6.45592	-1	3.77712	chr12	91555262	91590487	-	ENSMUSG00000020962.14	Gtf2a1	protein_coding
.	chr12	91641722	91642132	6.82248	-1	3.96893	chr12	91633009	91788387	-	ENSMUSG00000020961.15	Ston2	protein_coding
.	chr12	91654455	91654865	16.6619	-1	4.42225	chr12	91633009	91788387	-	ENSMUSG00000020961.15	Ston2	protein_coding
.	chr12	91679252	91679662	17.576	-1	4.42225	chr12	91633009	91788387	-	ENSMUSG00000020961.15	Ston2	protein_coding
.	chr12	91711017	91711427	7.4435	-1	4.42225	chr12	91633009	91788387	-	ENSMUSG00000020961.15	Ston2	protein_coding
.	chr12	91766411	91766821	8.77589	-1	4.42225	chr12	91633009	91788387	-	ENSMUSG00000020961.15	Ston2	protein_coding
.	chr12	95744332	95744742	21.5838	-1	4.42225	chr12	95692226	95785215	+	ENSMUSG00000047414.6	Flrt2	protein_coding
.	chr12	98574270	98574680	8.3055	-1	4.42225	chr12	98429437	98578310	-	ENSMUSG00000033854.10	Kcnk10	protein_coding
.	chr12	98720604	98721014	7.66634	-1	4.42225	chr12	98676741	98737405	-	ENSMUSG00000021009.15	Ptpn21	protein_coding
.	chr12	98974264	98974674	8.72971	-1	4.42225	chr12	98920574	98983238	+	ENSMUSG00000021013.16	Ttc8	protein_coding
.	chr12	99216518	99216928	10.0547	-1	4.42225	chr12	99190078	99563582	-	ENSMUSG00000033713.12	Foxn3	protein_coding
.	chr12	99220500	99220631	39.3078	-1	4.42225	chr12	99190078	99563582	-	ENSMUSG00000033713.12	Foxn3	protein_coding
.	chr12	99339962	99340372	31.9158	-1	4.42225	chr12	99190078	99563582	-	ENSMUSG00000033713.12	Foxn3	protein_coding
.	chr12	99406183	99406593	8.72284	-1	4.42225	chr12	99190078	99563582	-	ENSMUSG00000033713.12	Foxn3	protein_coding
.	chr12	99964237	99964647	31.0472	-1	4.42225	chr12	99964499	100062682	+	ENSMUSG00000045404.16	Kcnk13	protein_coding
.	chr1	30949954	30950364	8.39521	-1	4.42225	chr1	30940302	30949770	-	ENSMUSG00000026064.15	Ptp4a1	protein_coding
.	chr13	100001822	100001997	33.4901	-1	4.42225	chr13	99948530	100015639	-	ENSMUSG00000021646.9	Mccc2	protein_coding
.	chr13	100015440	100015850	19.9471	-1	4.42225	chr13	99948530	100015639	-	ENSMUSG00000021646.9	Mccc2	protein_coding
.	chr13	100100045	100100455	13.161	-1	4.42225	chr13	100017994	100104070	-	ENSMUSG00000049658.13	Bdp1	protein_coding
.	chr13	100650882	100651292	7.70768	-1	4.42225	chr13	100617165	100651059	-	ENSMUSG00000021635.13	Rad17	protein_coding
.	chr13	100650882	100651292	7.70768	-1	4.42225	chr13	100650979	100666359	+	ENSMUSG00000078941.9	Ak6	protein_coding
.	chr13	100650882	100651292	7.70768	-1	4.42225	chr13	100651579	100656060	+	ENSMUSG00000052293.14	Taf9	protein_coding
.	chr13	101699769	101700179	9.127	-1	4.42225	chr13	101680563	101768217	-	ENSMUSG00000041417.15	Pik3r1	protein_coding
.	chr13	101709684	101710094	12.7884	-1	4.42225	chr13	101680563	101768217	-	ENSMUSG00000041417.15	Pik3r1	protein_coding
.	chr13	102698677	102699087	5.84255	-1	3.68583	chr13	102693558	102739629	+	ENSMUSG00000021624.9	Cd180	protein_coding
.	chr13	102790708	102791118	11.3599	-1	4.42225	chr13	102732486	103334497	-	ENSMUSG00000034751.16	Mast4	protein_coding
.	chr13	102914810	102915220	13.8797	-1	4.42225	chr13	102732486	103334497	-	ENSMUSG00000034751.16	Mast4	protein_coding
.	chr13	102957679	102958089	14.5992	-1	4.42225	chr13	102732486	103334497	-	ENSMUSG00000034751.16	Mast4	protein_coding
.	chr13	103114512	103114624	42.6361	-1	4.42225	chr13	102732486	103334497	-	ENSMUSG00000034751.16	Mast4	protein_coding
.	chr13	103921450	103921860	8.06272	-1	4.42225	chr13	103818787	103920514	-	ENSMUSG00000021709.14	Erbin	protein_coding
.	chr13	104023531	104023941	9.73544	-1	4.42225	chr13	104023439	104109614	-	ENSMUSG00000021710.10	Nln	protein_coding
.	chr13	104031739	104032149	5.68982	-1	3.70079	chr13	104023439	104109614	-	ENSMUSG00000021710.10	Nln	protein_coding
.	chr13	104062236	104062646	11.1898	-1	4.42225	chr13	104023439	104109614	-	ENSMUSG00000021710.10	Nln	protein_coding
.	chr13	104286985	104287395	14.9276	-1	4.42225	chr13	104287873	104494763	+	ENSMUSG00000046169.9	Adamts6	protein_coding
.	chr13	104694592	104695002	10.6317	-1	4.42225	chr13	104631140	104817142	-	ENSMUSG00000021715.12	Cwc27	protein_coding
.	chr13	104866637	104867047	16.5583	-1	4.42225	chr13	104845283	104863893	-	ENSMUSG00000042655.4	Fam159b	protein_coding
.	chr13	104973770	104974180	15.6783	-1	4.42225	chr13	104947153	105054930	-	ENSMUSG00000021719.8	Rgs7bp	protein_coding
.	chr13	106946912	106947322	10.2585	-1	4.42225	chr13	106947129	106960224	+	ENSMUSG00000021692.8	Dimt1	protein_coding
.	chr13	107021672	107022082	7.11141	-1	3.94869	chr13	106958996	107022126	-	ENSMUSG00000021693.19	Kif2a	protein_coding
.	chr13	107766892	107767302	7.40713	-1	4.42225	chr13	107724618	107890064	-	ENSMUSG00000032846.9	Zswim6	protein_coding
.	chr13	107831167	107831577	6.24907	-1	3.79581	chr13	107724618	107890064	-	ENSMUSG00000032846.9	Zswim6	protein_coding
.	chr13	107846924	107847334	16.8243	-1	4.42225	chr13	107724618	107890064	-	ENSMUSG00000032846.9	Zswim6	protein_coding
.	chr13	108060970	108061380	7.80049	-1	4.42225	chr13	108052590	108158625	-	ENSMUSG00000068184.6	Ndufaf2	protein_coding
.	chr13	108684331	108684741	12.0733	-1	4.42225	chr13	108449948	109953461	+	ENSMUSG00000021699.17	Pde4d	protein_coding
.	chr13	109260124	109260534	27.9805	-1	4.42225	chr13	108449948	109953461	+	ENSMUSG00000021699.17	Pde4d	protein_coding
.	chr13	109293007	109293417	12.6083	-1	4.42225	chr13	108449948	109953461	+	ENSMUSG00000021699.17	Pde4d	protein_coding
.	chr13	110139344	110139754	23.4314	-1	4.42225	chr13	110054187	110280206	-	ENSMUSG00000021700.9	Rab3c	protein_coding
.	chr13	110145095	110145505	8.84105	-1	4.42225	chr13	110054187	110280206	-	ENSMUSG00000021700.9	Rab3c	protein_coding
.	chr13	111489814	111490224	9.77518	-1	4.42225	chr13	111425680	111490111	-	ENSMUSG00000032745.17	Gpbp1	protein_coding
.	chr13	111684019	111684429	25.7826	-1	4.42225	chr13	111686178	111718596	+	ENSMUSG00000032727.13	Mier3	protein_coding
.	chr13	112331552	112331962	7.21632	-1	4.42225	chr13	112288451	112384002	+	ENSMUSG00000049985.14	Ankrd55	protein_coding
.	chr13	112365770	112366180	29.7981	-1	4.42225	chr13	112288451	112384002	+	ENSMUSG00000049985.14	Ankrd55	protein_coding
.	chr13	112722296	112722706	34.1149	-1	4.42225	chr13	112660766	112738743	+	ENSMUSG00000047789.4	Slc38a9	protein_coding
.	chr13	112800982	112801392	6.52087	-1	3.77257	chr13	112800894	112867881	+	ENSMUSG00000021759.13	Plpp1	protein_coding
[truncated: 11,489 more rows]

## Sheet: OPC
PeakID	Chr_Peak	Start_Peak	End_Peak	fold_enrichment	#NAME?	#NAME?	chr_gene	start_gene	end_gene	strand_gene	gene_id	gene_name	gene_type
.	chr13	119410062	119410292	9.57955	-1	4.94749	chr13	119335528	119408952	-	ENSMUSG00000113525.1	AC154550.1	protein_coding
.	chr10	77635009	77635239	10.3543	-1	4.94749	chr10	77606197	77641543	+	ENSMUSG00000112241.1	Sumo3	protein_coding
.	chr2	88646983	88647213	14.0402	-1	4.94749	chr2	88648509	88659772	+	ENSMUSG00000111590.2	OR4P4	protein_coding
.	chr4	116188055	116188285	5.43152	-1	4.94749	chr4	116173384	116299841	+	ENSMUSG00000111410.1	AL670603.1	protein_coding
.	chr5	107436232	107436462	6.15033	-1	4.94749	chr5	107437997	107512556	+	ENSMUSG00000111375.2	Btbd8	protein_coding
.	chr7	112390658	112390888	20.0362	-1	4.94749	chr7	112349394	112412987	+	ENSMUSG00000111187.1	AC132392.1	protein_coding
.	chr5	107436232	107436462	6.15033	-1	4.94749	chr5	107437997	107471639	+	ENSMUSG00000110859.1	Btbd8	protein_coding
.	chr8	70700172	70700402	8.38965	-1	4.94749	chr8	70703457	70717650	+	ENSMUSG00000110622.1	Gm16486	protein_coding
.	chr7	140851357	140851587	5.80491	-1	4.94749	chr7	140818087	140856331	-	ENSMUSG00000110136.1	Gm45785	protein_coding
.	chr2	3512304	3512534	7.46556	-1	4.94749	chr2	3488850	3512814	-	ENSMUSG00000109865.1	Hspa14	protein_coding
.	chr8	26157669	26157899	12.2244	-1	4.94749	chr8	26119534	26160819	+	ENSMUSG00000109850.1	Gm45692	protein_coding
.	chr17	57013054	57013284	12.0211	-1	4.94749	chr17	57011469	57021113	+	ENSMUSG00000109739.1	Gm17949	protein_coding
.	chr13	96764517	96764747	6.50294	-1	4.94749	chr13	96748272	96910039	+	ENSMUSG00000109561.1	Ankrd31	protein_coding
.	chr7	44818055	44818285	6.59823	-1	4.94749	chr7	44816088	44830812	+	ENSMUSG00000109511.1	Nup62	protein_coding
.	chr12	72634447	72634677	6.19655	-1	4.94749	chr12	72576002	72649661	-	ENSMUSG00000109482.2	Gm4756	protein_coding
.	chr7	44989031	44989261	7.28165	-1	4.94749	chr7	44975989	44986568	-	ENSMUSG00000109324.1	Prmt1	protein_coding
.	chr3	89374385	89374615	5.68919	-1	4.94749	chr3	89361975	89377549	+	ENSMUSG00000109293.1	Dcst2	protein_coding
.	chr13	76293472	76293702	15.9621	-1	4.94749	chr13	76201708	76305072	-	ENSMUSG00000109228.1	Fam81b	protein_coding
.	chr7	5019946	5020176	17.4871	-1	4.94749	chr7	5015496	5033097	+	ENSMUSG00000109129.1	Gm44973	protein_coding
.	chr8	4238434	4238664	6.41619	-1	4.94749	chr8	4238865	4251423	+	ENSMUSG00000109061.1	Map2k7	protein_coding
.	chr7	128098075	128098305	8.49382	-1	4.94749	chr7	128062683	128128160	+	ENSMUSG00000108596.1	Itgam	protein_coding
.	chr6	48604162	48604392	6.54887	-1	4.94749	chr6	48593941	48619278	+	ENSMUSG00000107789.1	Gm44965	protein_coding
.	chr6	48604162	48604392	6.54887	-1	4.94749	chr6	48589610	48613250	+	ENSMUSG00000107588.1	Gm45021	protein_coding
.	chr17	24172272	24172502	10.228	-1	4.94749	chr17	24163865	24186287	-	ENSMUSG00000107169.1	Gm43796	protein_coding
.	chr5	151278727	151278957	7.92611	-1	4.94749	chr5	151063546	151428163	-	ENSMUSG00000107011.1	Gm42906	protein_coding
.	chr5	151410868	151411098	6.82084	-1	4.94749	chr5	151063546	151428163	-	ENSMUSG00000107011.1	Gm42906	protein_coding
.	chr5	22773902	22774132	8.56458	-1	4.94749	chr5	22746059	23275597	+	ENSMUSG00000106379.1	Lhfpl3	protein_coding
.	chr5	65434823	65435053	16.654	-1	4.94749	chr5	65427427	65492833	-	ENSMUSG00000105835.1	Gm43552	protein_coding
.	chr3	116665235	116665465	6.34089	-1	4.94749	chr3	116641902	116681260	-	ENSMUSG00000105103.1	Gm43191	protein_coding
.	chr3	84745978	84746208	10.6781	-1	4.94749	chr3	84496426	85887518	-	ENSMUSG00000102805.5	Gm37240	protein_coding
.	chr3	85068700	85068930	20.1733	-1	4.94749	chr3	84496426	85887518	-	ENSMUSG00000102805.5	Gm37240	protein_coding
.	chr3	85452760	85452990	7.77326	-1	4.94749	chr3	84496426	85887518	-	ENSMUSG00000102805.5	Gm37240	protein_coding
.	chr3	85493990	85494220	8.47192	-1	4.94749	chr3	84496426	85887518	-	ENSMUSG00000102805.5	Gm37240	protein_coding
.	chr3	85750185	85750415	10.2273	-1	4.94749	chr3	84496426	85887518	-	ENSMUSG00000102805.5	Gm37240	protein_coding
.	chr3	68076442	68076672	8.99407	-1	4.94749	chr3	67892232	68626466	+	ENSMUSG00000102422.1	Gm21949	protein_coding
.	chr3	68625843	68626073	5.90472	-1	4.94749	chr3	67892232	68626466	+	ENSMUSG00000102422.1	Gm21949	protein_coding
.	chr3	58798673	58798903	6.93185	-1	4.94749	chr3	58788407	58822311	-	ENSMUSG00000101860.4	Fam188b2-ps	protein_coding
.	chr6	52166349	52166579	8.00378	-1	4.94749	chr6	52163359	52213339	-	ENSMUSG00000101298.1	Gm28308	protein_coding
.	chr19	5507722	5507952	6.20536	-1	4.94749	chr19	5502767	5503787	-	ENSMUSG00000100937.1	1700020D05Rik	protein_coding
.	chr14	32464672	32464902	11.7317	-1	4.94749	chr14	32462438	32464850	-	ENSMUSG00000100241.1	Slc18a3	protein_coding
.	chr7	29906083	29906313	6.4926	-1	4.94749	chr7	29908223	29916813	+	ENSMUSG00000099689.6	Zfp383	protein_coding
.	chr13	23534161	23534391	17.9193	-1	4.94749	chr13	23535434	23535860	+	ENSMUSG00000099517.1	Hist1h3g	protein_coding
.	chr7	102067554	102067784	6.33856	-1	4.94749	chr7	102065511	102083765	+	ENSMUSG00000099481.6	Xndc1	protein_coding
.	chr15	102570658	102570888	13.2114	-1	4.94749	chr15	102525946	102625464	-	ENSMUSG00000099083.7	Atf7	protein_coding
.	chr17	29672193	29672423	7.26126	-1	4.94749	chr17	29614876	29703359	+	ENSMUSG00000098374.1	Gm28043	protein_coding
.	chr12	84417133	84417363	14.8044	-1	4.94749	chr12	84417196	84418578	+	ENSMUSG00000098134.1	Rnf113a2	protein_coding
.	chr15	100654327	100654557	8.72232	-1	4.94749	chr15	100641077	100669553	-	ENSMUSG00000098112.7	Bin2	protein_coding
.	chr4	154335930	154336160	20.0255	-1	4.94749	chr4	154336127	154349918	+	ENSMUSG00000097871.1	B230104I21Rik	protein_coding
.	chr2	154613072	154613302	9.47648	-1	4.94749	chr2	154612937	154613437	-	ENSMUSG00000097602.1	4930519P11Rik	protein_coding
.	chr11	69699483	69699713	6.78789	-1	4.94749	chr11	69686250	69695849	-	ENSMUSG00000097328.7	Tnfsf12	protein_coding
.	chr5	33627993	33628223	9.4272	-1	4.94749	chr5	33629925	33632092	+	ENSMUSG00000097271.1	Gm9903	protein_coding
.	chr17	47693111	47693341	8.40393	-1	4.94749	chr17	47688517	47694736	-	ENSMUSG00000096549.9	Prickle4	protein_coding
.	chr1	53413168	53413398	9.67617	-1	4.94749	chr1	53397006	53706784	-	ENSMUSG00000096141.2	Dnah7a	protein_coding
.	chr10	5060639	5060869	12.301	-1	4.94749	chr10	5020917	5551482	-	ENSMUSG00000096054.3	Syne1	protein_coding
.	chr10	5195007	5195237	24.7123	-1	4.94749	chr10	5020917	5551482	-	ENSMUSG00000096054.3	Syne1	protein_coding
.	chr10	5309875	5310105	24.5553	-1	4.94749	chr10	5020917	5551482	-	ENSMUSG00000096054.3	Syne1	protein_coding
.	chr6	136807293	136807523	9.97677	-1	4.94749	chr6	136801553	136804415	-	ENSMUSG00000096010.2	Hist4h4	protein_coding
.	chr8	85071336	85071566	13.9551	-1	4.94749	chr8	85067568	85067982	-	ENSMUSG00000095845.3	Gm5741	protein_coding
.	chr3	55471960	55472190	6.68241	-1	4.94749	chr3	55461985	55472210	-	ENSMUSG00000094962.1	Gm21954	protein_coding
.	chr4	11580173	11580403	24.7043	-1	4.94749	chr4	11579665	11587591	+	ENSMUSG00000094595.1	Fsbp	protein_coding
.	chr8	63939969	63940199	5.3595	-1	4.94749	chr8	63924694	63952248	-	ENSMUSG00000094443.2	Sgol2b	protein_coding
.	chr15	64911208	64911438	14.292	-1	4.94749	chr15	64817694	64937996	+	ENSMUSG00000094296.1	Gm21798	protein_coding
.	chr7	6505823	6506053	10.4634	-1	4.94749	chr7	6499793	6508748	-	ENSMUSG00000093877.4	Olfr1348	protein_coding
.	chr9	124424434	124424664	8.34908	-1	4.94749	chr9	124422622	124476898	-	ENSMUSG00000093803.3	Ppp2r3d	protein_coding
.	chr2	168201958	168202188	6.53397	-1	4.94749	chr2	168180986	168230364	-	ENSMUSG00000093752.1	Gm20716	protein_coding
.	chr10	128549266	128549496	13.1057	-1	4.94749	chr10	128548114	128549305	-	ENSMUSG00000093674.7	Rpl41	protein_coding
.	chr5	137634355	137634585	11.1043	-1	4.94749	chr5	137629121	137641099	+	ENSMUSG00000093445.7	Lrch4	protein_coding
.	chr7	127005428	127005658	10.9702	-1	4.94749	chr7	127001480	127016484	-	ENSMUSG00000092534.8	Pagr1b	protein_coding
.	chr16	17880664	17880894	6.04885	-1	4.94749	chr16	17835277	17891671	-	ENSMUSG00000092470.1	Gm20518	protein_coding
.	chr7	42485077	42485307	10.9844	-1	4.94749	chr7	42473386	42505740	-	ENSMUSG00000092416.2	Zfp141	protein_coding
.	chr2	26616910	26617140	8.61164	-1	4.94749	chr2	26586639	26635634	+	ENSMUSG00000092356.1	Gm20532	protein_coding
.	chr8	119982977	119983207	6.23126	-1	4.94749	chr8	119910841	124345722	+	ENSMUSG00000092329.1	Gm20388	protein_coding
.	chr8	120323143	120323373	24.6819	-1	4.94749	chr8	119910841	124345722	+	ENSMUSG00000092329.1	Gm20388	protein_coding
.	chr8	120335135	120335365	6.35495	-1	4.94749	chr8	119910841	124345722	+	ENSMUSG00000092329.1	Gm20388	protein_coding
.	chr8	120680199	120680429	11.9844	-1	4.94749	chr8	119910841	124345722	+	ENSMUSG00000092329.1	Gm20388	protein_coding
.	chr8	120884186	120884416	5.66714	-1	4.94749	chr8	119910841	124345722	+	ENSMUSG00000092329.1	Gm20388	protein_coding
.	chr8	121180731	121180961	6.72959	-1	4.94749	chr8	119910841	124345722	+	ENSMUSG00000092329.1	Gm20388	protein_coding
.	chr8	121490081	121490311	8.54267	-1	4.94749	chr8	119910841	124345722	+	ENSMUSG00000092329.1	Gm20388	protein_coding
.	chr8	121491308	121491538	8.52337	-1	4.94749	chr8	119910841	124345722	+	ENSMUSG00000092329.1	Gm20388	protein_coding
.	chr8	121602228	121602458	6.14199	-1	4.94749	chr8	119910841	124345722	+	ENSMUSG00000092329.1	Gm20388	protein_coding
.	chr8	121627604	121627834	8.64079	-1	4.94749	chr8	119910841	124345722	+	ENSMUSG00000092329.1	Gm20388	protein_coding
.	chr8	121935371	121935601	11.7566	-1	4.94749	chr8	119910841	124345722	+	ENSMUSG00000092329.1	Gm20388	protein_coding
.	chr8	121972229	121972459	8.16184	-1	4.94749	chr8	119910841	124345722	+	ENSMUSG00000092329.1	Gm20388	protein_coding
.	chr8	122225497	122225727	23.7167	-1	4.94749	chr8	119910841	124345722	+	ENSMUSG00000092329.1	Gm20388	protein_coding
.	chr8	122342219	122342449	8.62453	-1	4.94749	chr8	119910841	124345722	+	ENSMUSG00000092329.1	Gm20388	protein_coding
.	chr8	122618085	122618315	10.0592	-1	4.94749	chr8	119910841	124345722	+	ENSMUSG00000092329.1	Gm20388	protein_coding
.	chr8	122774301	122774531	9.72899	-1	4.94749	chr8	119910841	124345722	+	ENSMUSG00000092329.1	Gm20388	protein_coding
.	chr8	123028940	123029170	6.17537	-1	4.94749	chr8	119910841	124345722	+	ENSMUSG00000092329.1	Gm20388	protein_coding
.	chr8	123042448	123042678	11.6232	-1	4.94749	chr8	119910841	124345722	+	ENSMUSG00000092329.1	Gm20388	protein_coding
.	chr8	123220527	123220757	7.97077	-1	4.94749	chr8	119910841	124345722	+	ENSMUSG00000092329.1	Gm20388	protein_coding
.	chr8	123333711	123333941	6.86067	-1	4.94749	chr8	119910841	124345722	+	ENSMUSG00000092329.1	Gm20388	protein_coding
.	chr8	123342707	123342937	6.86067	-1	4.94749	chr8	119910841	124345722	+	ENSMUSG00000092329.1	Gm20388	protein_coding
.	chr8	123483413	123483643	5.34069	-1	4.94749	chr8	119910841	124345722	+	ENSMUSG00000092329.1	Gm20388	protein_coding
.	chr8	123517085	123517315	6.70207	-1	4.94749	chr8	119910841	124345722	+	ENSMUSG00000092329.1	Gm20388	protein_coding
.	chr8	123706497	123706727	14.1588	-1	4.94749	chr8	119910841	124345722	+	ENSMUSG00000092329.1	Gm20388	protein_coding
.	chr8	123992993	123993223	10.7062	-1	4.94749	chr8	119910841	124345722	+	ENSMUSG00000092329.1	Gm20388	protein_coding
.	chr9	71568561	71568791	6.86056	-1	4.94749	chr9	71479325	71592265	-	ENSMUSG00000092137.7	Gcom1	protein_coding
.	chr17	17731282	17731512	6.03746	-1	4.94749	chr17	17703941	17734167	+	ENSMUSG00000092120.1	Vmn2r90	protein_coding
.	chr5	7243032	7243262	5.67753	-1	4.94749	chr5	6769010	7344756	-	ENSMUSG00000092094.5	Zfp804b	protein_coding
.	chr6	4746339	4746569	10.4376	-1	4.94749	chr6	4747306	4760517	+	ENSMUSG00000092035.8	Peg10	protein_coding
.	chr9	45216702	45216932	11.7864	-1	4.94749	chr9	45182007	45250020	+	ENSMUSG00000091996.8	BC049352	protein_coding
.	chr10	79180138	79180368	7.09677	-1	4.94749	chr10	79148797	79195012	+	ENSMUSG00000091888.2	Vmn2r80	protein_coding
.	chr5	109434978	109435208	6.30982	-1	4.94749	chr5	109420013	109453387	+	ENSMUSG00000091879.1	Vmn2r17	protein_coding
.	chr10	107793733	107793963	7.28021	-1	4.94749	chr10	107760531	107912134	-	ENSMUSG00000091455.4	Otogl	protein_coding
.	chr10	41303286	41303516	7.42067	-1	4.94749	chr10	41303980	41434534	+	ENSMUSG00000091415.5	Ak9	protein_coding
.	chr3	96263337	96263567	12.0468	-1	4.94749	chr3	96261682	96263311	-	ENSMUSG00000091405.2	Hist2h4	protein_coding
.	chr9	22459408	22459638	15.8992	-1	4.94749	chr9	22454290	22462062	+	ENSMUSG00000091159.1	Gm17545	protein_coding
.	chr7	138287555	138287785	6.08795	-1	4.94749	chr7	138208974	138397730	-	ENSMUSG00000091002.2	Tcerg1l	protein_coding
.	chr12	87196310	87196540	7.29718	-1	4.94749	chr12	87199723	87213541	+	ENSMUSG00000090812.8	Samd15	protein_coding
.	chr9	72492598	72492828	5.71265	-1	4.94749	chr9	72450394	72492212	-	ENSMUSG00000090626.9	Tex9	protein_coding
.	chr10	60397433	60397663	7.6451	-1	4.94749	chr10	60399726	60403559	+	ENSMUSG00000090439.2	Gm17455	protein_coding
.	chr10	60401069	60401299	5.02029	-1	4.94749	chr10	60399726	60403559	+	ENSMUSG00000090439.2	Gm17455	protein_coding
.	chr12	76781191	76781421	13.0425	-1	4.94749	chr12	76765538	76783180	+	ENSMUSG00000090258.7	Churc1	protein_coding
.	chr6	128854897	128855127	7.42765	-1	4.94749	chr6	128849090	128891126	-	ENSMUSG00000090164.8	BC035044	protein_coding
.	chr8	70509760	70509990	12.3263	-1	4.94749	chr8	70508263	70510801	-	ENSMUSG00000090137.8	Uba52	protein_coding
.	chr10	11197293	11197523	6.68241	-1	4.94749	chr10	11149427	11217595	+	ENSMUSG00000090112.8	Shprh	protein_coding
.	chr4	57607252	57607482	16.417	-1	4.94749	chr4	57434247	57712016	+	ENSMUSG00000090053.9	Palm2	protein_coding
.	chr4	57607252	57607482	16.417	-1	4.94749	chr4	57568179	57896982	+	ENSMUSG00000089945.13	Pakap	protein_coding
.	chr4	57795085	57795315	5.61191	-1	4.94749	chr4	57568179	57896982	+	ENSMUSG00000089945.13	Pakap	protein_coding
.	chr4	57845278	57845508	9.33903	-1	4.94749	chr4	57568179	57896982	+	ENSMUSG00000089945.13	Pakap	protein_coding
.	chr3	116665235	116665465	6.34089	-1	4.94749	chr3	116631164	116662677	-	ENSMUSG00000089911.4	Mfsd14a	protein_coding
.	chr5	99548145	99548375	6.86067	-1	4.94749	chr5	99217426	99729065	-	ENSMUSG00000089809.9	Rasgef1b	protein_coding
.	chr2	167635015	167635245	17.0425	-1	4.94749	chr2	167607850	167661496	-	ENSMUSG00000089739.2	Gm20431	protein_coding
.	chr8	70315346	70315576	23.435	-1	4.94749	chr8	70315775	70331592	+	ENSMUSG00000087408.10	Cers1	protein_coding
.	chr1	179696514	179696744	6.50744	-1	4.94749	chr1	179695297	179745271	-	ENSMUSG00000087236.3	Gm1305	protein_coding
.	chr4	113185670	113185900	10.6865	-1	4.94749	chr4	112804616	113286973	-	ENSMUSG00000087194.9	Skint6	protein_coding
.	chr1	31212781	31213011	6.9899	-1	4.94749	chr1	31135226	31222684	-	ENSMUSG00000086727.7	4931428L18Rik	protein_coding
.	chr12	11455681	11455911	13.8405	-1	4.94749	chr12	11456079	11462928	+	ENSMUSG00000086022.1	Rad51ap2	protein_coding
.	chr8	26974295	26974525	12.8853	-1	4.94749	chr8	26977325	26981461	+	ENSMUSG00000085795.8	Zfp703	protein_coding
.	chr12	84482347	84482577	5.22386	-1	4.94749	chr12	84451422	84546145	+	ENSMUSG00000085793.2	Lin52	protein_coding
.	chr10	85928806	85929036	7.67669	-1	4.94749	chr10	85927681	85946206	+	ENSMUSG00000085111.3	Ascl4	protein_coding
.	chr12	108203946	108204176	16.5981	-1	4.94749	chr12	108203602	108275425	-	ENSMUSG00000084883.2	Ccdc85c	protein_coding
.	chr2	88646983	88647213	14.0402	-1	4.94749	chr2	88640542	88648438	+	ENSMUSG00000081948.4	Olfr1191-ps1	protein_coding
.	chr6	13197234	13197464	7.16231	-1	4.94749	chr6	13156299	13224965	-	ENSMUSG00000079679.3	Vwde	protein_coding
.	chr18	70472133	70472363	16.6184	-1	4.94749	chr18	70472454	70501066	+	ENSMUSG00000079608.10	Stard6	protein_coding
.	chr17	33702287	33702517	14.3494	-1	4.94749	chr17	33685692	33718670	-	ENSMUSG00000079557.10	March2	protein_coding
.	chr1	58285568	58285798	9.14455	-1	4.94749	chr1	58278326	58380259	+	ENSMUSG00000079554.2	Aox2	protein_coding
.	chr17	47693111	47693341	8.40393	-1	4.94749	chr17	47686739	47694455	-	ENSMUSG00000079444.9	Gm21981	protein_coding
.	chr1	88229436	88229666	5.04882	-1	4.94749	chr1	88226986	88262289	+	ENSMUSG00000079429.9	Mroh2a	protein_coding
.	chr1	88258945	88259175	16.4545	-1	4.94749	chr1	88226986	88262289	+	ENSMUSG00000079429.9	Mroh2a	protein_coding
.	chr1	88261956	88262186	5.09348	-1	4.94749	chr1	88226986	88262289	+	ENSMUSG00000079429.9	Mroh2a	protein_coding
.	chr19	11467291	11467521	8.75827	-1	4.94749	chr19	11469366	11482192	+	ENSMUSG00000079419.4	Ms4a6c	protein_coding
.	chr6	124627642	124627872	9.28792	-1	4.94749	chr6	124624625	124636085	-	ENSMUSG00000079343.4	C1s2	protein_coding
.	chr14	56672419	56672649	9.7148	-1	4.94749	chr14	56668248	56697430	+	ENSMUSG00000079184.10	Mphosph8	protein_coding
.	chr12	4733771	4734001	8.5215	-1	4.94749	chr12	4713670	4738430	-	ENSMUSG00000079177.4	Fam228a	protein_coding
.	chr5	137412635	137412865	6.61942	-1	4.94749	chr5	137378637	137477064	-	ENSMUSG00000079173.11	Zan	protein_coding
.	chr1	182958242	182958472	5.88872	-1	4.94749	chr1	182954788	182976044	+	ENSMUSG00000079164.8	Tlr5	protein_coding
.	chr2	130616832	130617062	9.74446	-1	4.94749	chr2	130613840	130630027	-	ENSMUSG00000079043.2	Fastkd5	protein_coding
.	chr15	64989591	64989821	13.1093	-1	4.94749	chr15	64979544	65014904	-	ENSMUSG00000079024.2	Gm21961	protein_coding
.	chr15	73643225	73643455	10.2877	-1	4.94749	chr15	73577424	73645762	-	ENSMUSG00000079020.9	Slc45a4	protein_coding
.	chr12	104392862	104393092	7.55933	-1	4.94749	chr12	104338486	104394257	+	ENSMUSG00000079012.11	Serpina3m	protein_coding
.	chr8	83997318	83997548	28.9343	-1	4.94749	chr8	83997672	84000409	+	ENSMUSG00000079003.2	Samd1	protein_coding
.	chr13	90886684	90886914	5.01247	-1	4.94749	chr13	90883433	90905355	-	ENSMUSG00000078958.9	Atp6ap1l	protein_coding
.	chr2	167635015	167635245	17.0425	-1	4.94749	chr2	167607638	167632095	-	ENSMUSG00000078923.10	Ube2v1	protein_coding
.	chr2	169583164	169583394	11.2415	-1	4.94749	chr2	169582845	169587745	-	ENSMUSG00000078912.2	Gm11011	protein_coding
.	chr15	99283439	99283669	7.28816	-1	4.94749	chr15	99271018	99287180	-	ENSMUSG00000078907.1	Fam186b	protein_coding
.	chr7	27150376	27150606	8.63525	-1	4.94749	chr7	27153714	27158668	+	ENSMUSG00000078787.8	Cyp2t4	protein_coding
.	chr4	11580173	11580403	24.7043	-1	4.94749	chr4	11558922	11615805	+	ENSMUSG00000078773.11	Rad54b	protein_coding
.	chr11	98812895	98813125	7.52239	-1	4.94749	chr11	98804905	98833814	+	ENSMUSG00000078676.9	Casc3	protein_coding
.	chr11	98825557	98825787	14.0429	-1	4.94749	chr11	98804905	98833814	+	ENSMUSG00000078676.9	Casc3	protein_coding
.	chr4	104942234	104942464	5.89657	-1	4.94749	chr4	104913456	105016863	+	ENSMUSG00000078612.9	1700024P16Rik	protein_coding
.	chr4	114001193	114001423	16.238	-1	4.94749	chr4	113477891	113999503	-	ENSMUSG00000078598.11	Skint5	protein_coding
.	chr7	124131350	124131580	9.58072	-1	4.94749	chr7	123982869	124398989	+	ENSMUSG00000078591.1	Hs3st4	protein_coding
.	chr7	124358129	124358359	11.3202	-1	4.94749	chr7	123982869	124398989	+	ENSMUSG00000078591.1	Hs3st4	protein_coding
.	chr4	155793379	155793609	6.32217	-1	4.94749	chr4	155790439	155799503	+	ENSMUSG00000078487.8	Ankrd65	protein_coding
.	chr4	154030013	154030243	5.34537	-1	4.94749	chr4	154020470	154026230	-	ENSMUSG00000078350.11	Smim1	protein_coding
.	chr2	25255277	25255507	20.3306	-1	4.94749	chr2	25255439	25256292	+	ENSMUSG00000078201.5	Tmem203	protein_coding
.	chr17	37018338	37018568	5.98502	-1	4.94749	chr17	37010743	37023398	-	ENSMUSG00000076439.12	Mog	protein_coding
.	chr11	118345692	118345922	11.717	-1	4.94749	chr11	118332360	118342500	-	ENSMUSG00000076433.4	Cep295nl	protein_coding
.	chr16	18427819	18428049	6.7479	-1	4.94749	chr16	18426384	18479073	+	ENSMUSG00000075704.16	Txnrd2	protein_coding
.	chr15	75804858	75805088	7.1206	-1	4.94749	chr15	75754432	75841915	-	ENSMUSG00000075600.2	Zc3h3	protein_coding
.	chr11	95798216	95798446	14.6469	-1	4.94749	chr11	95712673	95835115	+	ENSMUSG00000075595.9	Zfp652	protein_coding
.	chr5	143975268	143975498	11.5481	-1	4.94749	chr5	143933035	143985719	+	ENSMUSG00000075569.10	Rsph10b	protein_coding
.	chr2	26352289	26352433	77.6096	-1	4.94749	chr2	26348121	26352110	-	ENSMUSG00000075467.4	Dnlz	protein_coding
.	chr2	31031785	31032015	10.2933	-1	4.94749	chr2	31026206	31142008	-	ENSMUSG00000075415.13	Fnbp1	protein_coding
.	chr2	31098629	31098859	6.99496	-1	4.94749	chr2	31026206	31142008	-	ENSMUSG00000075415.13	Fnbp1	protein_coding
.	chr2	37383786	37384016	9.10105	-1	4.94749	chr2	37370069	37422903	-	ENSMUSG00000075376.10	Rc3h2	protein_coding
.	chr2	64057355	64057585	6.25138	-1	4.94749	chr2	63971507	64098038	-	ENSMUSG00000075324.13	Fign	protein_coding
.	chr2	73484405	73484635	29.4714	-1	4.94749	chr2	73429610	73529734	-	ENSMUSG00000075284.10	Wipf1	protein_coding
.	chr2	73521941	73522171	11.3257	-1	4.94749	chr2	73429610	73529734	-	ENSMUSG00000075284.10	Wipf1	protein_coding
.	chr2	73529777	73530007	13.2331	-1	4.94749	chr2	73429610	73529734	-	ENSMUSG00000075284.10	Wipf1	protein_coding
.	chr2	76001098	76001328	6.70661	-1	4.94749	chr2	75989141	76338774	-	ENSMUSG00000075270.11	Pde11a	protein_coding
.	chr2	76029926	76030156	12.7667	-1	4.94749	chr2	75989141	76338774	-	ENSMUSG00000075270.11	Pde11a	protein_coding
.	chr2	76067496	76067726	5.14836	-1	4.94749	chr2	75989141	76338774	-	ENSMUSG00000075270.11	Pde11a	protein_coding
.	chr16	33759617	33759847	10.3943	-1	4.94749	chr16	33684466	33771576	+	ENSMUSG00000075254.11	Heg1	protein_coding
.	chr10	40302247	40302477	21.8953	-1	4.94749	chr10	40287458	40302186	-	ENSMUSG00000075232.5	Amd1	protein_coding
.	chr10	41682312	41682542	9.22552	-1	4.94749	chr10	41538846	41716634	-	ENSMUSG00000075225.14	Ccdc162	protein_coding
.	chr16	55899245	55899475	10.3943	-1	4.94749	chr16	55839953	55895279	-	ENSMUSG00000075033.3	Nxpe3	protein_coding
.	chr16	59221146	59221376	5.49433	-1	4.94749	chr16	59214134	59219767	-	ENSMUSG00000074996.4	Olfr199	protein_coding
.	chr2	104766571	104766801	5.77396	-1	4.94749	chr2	104754795	104816696	-	ENSMUSG00000074994.4	Qser1	protein_coding
.	chr2	118746717	118746947	5.62948	-1	4.94749	chr2	118745758	118748810	+	ENSMUSG00000074918.4	Inafm2	protein_coding
.	chr16	96257699	96257929	6.35621	-1	4.94749	chr16	96235801	96319859	+	ENSMUSG00000074892.9	B3galt5	protein_coding
.	chr13	62711920	62712150	5.84404	-1	4.94749	chr13	62671784	62760709	-	ENSMUSG00000074863.5	Platr25	protein_coding
.	chr10	81613498	81613728	8.46531	-1	4.94749	chr10	81606270	81620703	+	ENSMUSG00000074862.11	BC025920	protein_coding
.	chr2	128968068	128968298	13.4349	-1	4.94749	chr2	128966593	128967725	-	ENSMUSG00000074807.2	Gm10762	protein_coding
.	chr10	94892673	94892903	7.09839	-1	4.94749	chr10	94790866	94944835	-	ENSMUSG00000074785.5	Plxnc1	protein_coding
.	chr10	94895000	94895230	10.4246	-1	4.94749	chr10	94790866	94944835	-	ENSMUSG00000074785.5	Plxnc1	protein_coding
.	chr10	94947985	94948215	8.78099	-1	4.94749	chr10	94790866	94944835	-	ENSMUSG00000074785.5	Plxnc1	protein_coding
.	chr2	153003866	153004096	9.47536	-1	4.94749	chr2	152962485	153008482	+	ENSMUSG00000074673.15	Ttll9	protein_coding
.	chr3	28901082	28901312	9.47881	-1	4.94749	chr3	28892617	28926724	+	ENSMUSG00000074655.1	Gm1527	protein_coding
.	chr2	155621871	155622101	11.0923	-1	4.94749	chr2	155611212	155634307	+	ENSMUSG00000074652.3	Myh7b	protein_coding
.	chr2	166872452	166872682	5.43961	-1	4.94749	chr2	166805588	166898052	+	ENSMUSG00000074582.10	Arfgef2	protein_coding
.	chr2	166888500	166888730	14.2816	-1	4.94749	chr2	166805588	166898052	+	ENSMUSG00000074582.10	Arfgef2	protein_coding
.	chr9	16225336	16225566	10.1917	-1	4.94749	chr9	15910189	16501285	-	ENSMUSG00000074505.5	Fat3	protein_coding
.	chr9	16499666	16499896	14.2528	-1	4.94749	chr9	15910189	16501285	-	ENSMUSG00000074505.5	Fat3	protein_coding
.	chr9	22185380	22185610	6.10273	-1	4.94749	chr9	22188090	22202123	+	ENSMUSG00000074472.10	Zfp872	protein_coding
.	chr9	35584474	35584704	16.204	-1	4.94749	chr9	35570284	35690318	+	ENSMUSG00000074452.13	Pate2	protein_coding
.	chr7	5019946	5020176	17.4871	-1	4.94749	chr7	5020376	5036768	+	ENSMUSG00000074405.7	Zfp865	protein_coding
.	chr7	13462213	13462443	15.7144	-1	4.94749	chr7	13450841	13473449	+	ENSMUSG00000074378.5	Bsph1	protein_coding
.	chr3	127841516	127841746	9.19614	-1	4.94749	chr3	127807007	127837523	-	ENSMUSG00000074238.6	Ap1ar	protein_coding
.	chr9	70656081	70656311	17.7352	-1	4.94749	chr9	70656251	70657860	+	ENSMUSG00000074213.2	Gm10642	protein_coding
.	chr3	137901494	137901724	5.04099	-1	4.94749	chr3	137867675	137916557	+	ENSMUSG00000074212.7	Dnajb14	protein_coding
.	chr7	44818055	44818285	6.59823	-1	4.94749	chr7	44816387	44840809	+	ENSMUSG00000074141.13	Il4i1	protein_coding
.	chr7	47235728	47235958	5.72303	-1	4.94749	chr7	47234861	47252848	-	ENSMUSG00000074111.4	Mrgpra9	protein_coding
.	chr7	102615292	102615522	14.7459	-1	4.94749	chr7	102611281	102618218	-	ENSMUSG00000073972.2	Olfr553	protein_coding
.	chr7	103932209	103932439	6.76099	-1	4.94749	chr7	103934347	103940579	+	ENSMUSG00000073938.3	Olfr632	protein_coding
.	chr4	35099797	35100027	6.97951	-1	4.94749	chr4	34949074	35157484	-	ENSMUSG00000073910.10	Mob3b	protein_coding
.	chr7	105310540	105310770	8.95997	-1	4.94749	chr7	105311165	105319662	+	ENSMUSG00000073907.3	Olfr689	protein_coding
.	chr4	108846380	108846610	5.36316	-1	4.94749	chr4	108847785	108849413	+	ENSMUSG00000073775.4	Kti12	protein_coding
.	chr4	117127757	117127987	6.6802	-1	4.94749	chr4	117119219	117125725	-	ENSMUSG00000073771.11	Btbd19	protein_coding
.	chr18	53903778	53904008	5.92022	-1	4.94749	chr18	53862113	53955684	+	ENSMUSG00000073563.2	Csnk1g3	protein_coding
.	chr1	158962101	158962331	12.1481	-1	4.94749	chr1	158711727	158980490	-	ENSMUSG00000073530.11	Pappa2	protein_coding
.	chr17	8367753	8367983	9.58178	-1	4.94749	chr17	8311102	8396852	+	ENSMUSG00000073468.11	Sft2d1	protein_coding
.	chr17	35191952	35192182	8.99888	-1	4.94749	chr17	35185095	35188439	-	ENSMUSG00000073412.6	Lst1	protein_coding
.	chr6	72376212	72376442	6.78822	-1	4.94749	chr6	72368794	72380468	-	ENSMUSG00000073002.9	Vamp5	protein_coding
.	chr11	58847107	58847337	6.5515	-1	4.94749	chr11	58847158	58861956	+	ENSMUSG00000072915.3	Gm12258	protein_coding
.	chr5	72559596	72559826	19.2757	-1	4.94749	chr5	72513301	72559684	-	ENSMUSG00000072889.9	Nfxl1	protein_coding
.	chr5	112877424	112877654	16.3613	-1	4.94749	chr5	112688876	112896362	-	ENSMUSG00000072720.9	Myo18b	protein_coding
.	chr11	73491688	73491918	5.19888	-1	4.94749	chr11	73484274	73491603	-	ENSMUSG00000072708.3	Olfr381	protein_coding
.	chr15	9694010	9694240	8.48903	-1	4.94749	chr15	9578193	9748868	-	ENSMUSG00000072663.12	Spef2	protein_coding
.	chr15	9720033	9720263	10.7034	-1	4.94749	chr15	9578193	9748868	-	ENSMUSG00000072663.12	Spef2	protein_coding
.	chr11	78821873	78822103	7.16616	-1	4.94749	chr11	78826584	78846870	+	ENSMUSG00000072640.11	Lyrm9	protein_coding
.	chr14	54877563	54877793	14.9471	-1	4.94749	chr14	54872669	54877550	-	ENSMUSG00000072494.7	Ppp1r3e	protein_coding
.	chr14	100025785	100026015	6.02271	-1	4.94749	chr14	99874486	100149764	-	ENSMUSG00000072294.4	Klf12	protein_coding
.	chr1	183398610	183398840	7.2329	-1	4.94749	chr1	183388981	183410198	+	ENSMUSG00000072258.10	Taf1a	protein_coding
.	chr16	18627105	18627335	5.7567	-1	4.94749	chr16	18621811	18629938	-	ENSMUSG00000072214.6	Sept5	protein_coding
.	chr18	44462622	44462852	6.10557	-1	4.94749	chr18	44425060	44812182	-	ENSMUSG00000071856.10	Mcc	protein_coding
.	chr18	44744883	44745113	11.1862	-1	4.94749	chr18	44425060	44812182	-	ENSMUSG00000071856.10	Mcc	protein_coding
.	chr16	11551097	11551327	13.6728	-1	4.94749	chr16	11322908	11755472	+	ENSMUSG00000071669.14	Snx29	protein_coding
.	chr19	33161639	33161869	7.14967	-1	4.94749	chr19	33137747	33392295	-	ENSMUSG00000071573.13	Rnls	protein_coding
.	chr19	33301977	33302207	6.93899	-1	4.94749	chr19	33137747	33392295	-	ENSMUSG00000071573.13	Rnls	protein_coding
.	chr16	44480542	44480772	8.91668	-1	4.94749	chr16	44394796	44482428	+	ENSMUSG00000071550.13	Cfap44	protein_coding
.	chr6	41357211	41357441	5.42188	-1	4.94749	chr6	41354105	41357914	+	ENSMUSG00000071521.4	Try10	protein_coding
.	chr12	3702723	3702953	7.4736	-1	4.94749	chr12	3572381	3781796	+	ENSMUSG00000071454.13	Dtnb	protein_coding
.	chr6	63257630	63257860	22.1742	-1	4.94749	chr6	63255876	64704323	+	ENSMUSG00000071424.10	Grid2	protein_coding
.	chr6	63913780	63914010	9.23955	-1	4.94749	chr6	63255876	64704323	+	ENSMUSG00000071424.10	Grid2	protein_coding
.	chr6	63946710	63946940	23.8554	-1	4.94749	chr6	63255876	64704323	+	ENSMUSG00000071424.10	Grid2	protein_coding
.	chr10	18177303	18177533	7.19997	-1	4.94749	chr10	18128903	18210890	-	ENSMUSG00000071392.6	Ect2l	protein_coding
.	chr12	17736693	17736923	7.41435	-1	4.94749	chr12	17690856	17791933	+	ENSMUSG00000071379.2	Hpcal1	protein_coding
.	chr6	86404916	86405146	13.8164	-1	4.94749	chr6	86404219	86433405	+	ENSMUSG00000071337.11	Tia1	protein_coding
.	chr10	62921944	62922174	30.8944	-1	4.94749	chr10	62920633	62946498	+	ENSMUSG00000071253.8	Slc25a16	protein_coding
.	chr13	77161261	77161491	8.43631	-1	4.94749	chr13	77135540	77613291	+	ENSMUSG00000071252.5	2210408I21Rik	protein_coding
.	chr13	107027652	107027882	6.11388	-1	4.94749	chr13	107031963	107033673	+	ENSMUSG00000071181.1	3830408C21Rik	protein_coding
.	chr8	70129219	70129449	21.3583	-1	4.94749	chr8	70131333	70133749	+	ENSMUSG00000071078.6	Nr2c2ap	protein_coding
.	chr8	70700172	70700402	8.38965	-1	4.94749	chr8	70698949	70700616	+	ENSMUSG00000071076.6	Jund	protein_coding
.	chr17	85455355	85455585	7.06799	-1	4.94749	chr17	85090726	85458139	+	ENSMUSG00000071037.5	Camkmt	protein_coding
.	chr2	34781266	34781496	6.50063	-1	4.94749	chr2	34777556	34799912	-	ENSMUSG00000070953.13	Rabepk	protein_coding
.	chr1	43068456	43068686	7.15219	-1	4.94749	chr1	43047200	43098637	-	ENSMUSG00000070939.9	Tgfbrap1	protein_coding
.	chr4	94555090	94555320	13.5117	-1	4.94749	chr4	94556546	94557078	+	ENSMUSG00000070900.1	Gm10306	protein_coding
.	chr2	70558212	70558362	62.7323	-1	4.94749	chr2	70553072	70602014	+	ENSMUSG00000070880.10	Gad1	protein_coding
.	chr4	114477288	114477518	15.4299	-1	4.94749	chr4	114406724	114615098	+	ENSMUSG00000070867.4	Trabd2b	protein_coding
.	chr4	114498993	114499223	9.33946	-1	4.94749	chr4	114406724	114615098	+	ENSMUSG00000070867.4	Trabd2b	protein_coding
.	chr5	37156495	37156725	15.4209	-1	4.94749	chr5	37154430	37229547	+	ENSMUSG00000070823.6	Gm1043	protein_coding
.	chr7	16046590	16046820	14.213	-1	4.94749	chr7	15970672	16047921	-	ENSMUSG00000070808.4	Gltscr1	protein_coding
.	chr4	119462755	119462985	5.89785	-1	4.94749	chr4	119422814	119467444	+	ENSMUSG00000070806.5	Zmynd12	protein_coding
.	chr7	16940951	16941181	10.7813	-1	4.94749	chr7	16944682	16948828	+	ENSMUSG00000070802.5	Pnmal2	protein_coding
.	chr5	66017559	66017789	5.29103	-1	4.94749	chr5	66016549	66173118	-	ENSMUSG00000070780.11	Rbm47	protein_coding
.	chr5	66018966	66019196	5.91365	-1	4.94749	chr5	66016549	66173118	-	ENSMUSG00000070780.11	Rbm47	protein_coding
.	chr5	66087712	66087942	14.8817	-1	4.94749	chr5	66016549	66173118	-	ENSMUSG00000070780.11	Rbm47	protein_coding
.	chr5	66168967	66169197	9.12612	-1	4.94749	chr5	66016549	66173118	-	ENSMUSG00000070780.11	Rbm47	protein_coding
.	chr1	87901801	87902031	13.4328	-1	4.94749	chr1	87853287	87945180	+	ENSMUSG00000070738.10	Dgkd	protein_coding
.	chr5	73059518	73059748	8.80359	-1	4.94749	chr5	73019987	73256619	-	ENSMUSG00000070733.13	Fryl	protein_coding
.	chr5	73135031	73135261	7.95824	-1	4.94749	chr5	73019987	73256619	-	ENSMUSG00000070733.13	Fryl	protein_coding
.	chr2	119156739	119156969	15.6289	-1	4.94749	chr2	119137001	119157034	-	ENSMUSG00000070730.11	Rmdn3	protein_coding
.	chr1	116044050	116044280	13.6301	-1	4.94749	chr1	115684756	116587323	+	ENSMUSG00000070695.4	Cntnap5a	protein_coding
.	chr4	135177301	135177531	7.28019	-1	4.94749	chr4	135120652	135177990	+	ENSMUSG00000070691.10	Runx3	protein_coding
.	chr5	111432508	111432738	6.28637	-1	4.94749	chr5	111417362	111457033	+	ENSMUSG00000070576.4	Mn1	protein_coding
.	chr5	129882172	129882402	8.85598	-1	4.94749	chr5	129881156	129887470	-	ENSMUSG00000070493.3	Chchd2	protein_coding
.	chr7	102048573	102048803	6.17983	-1	4.94749	chr7	102019137	102065469	-	ENSMUSG00000070426.12	Rnf121	protein_coding
.	chr7	102067554	102067784	6.33856	-1	4.94749	chr7	102019137	102065469	-	ENSMUSG00000070426.12	Rnf121	protein_coding
.	chr7	102067554	102067784	6.33856	-1	4.94749	chr7	102065713	102096864	+	ENSMUSG00000070425.12	Xntrpc	protein_coding
.	chr5	145280884	145281114	18.7019	-1	4.94749	chr5	145280500	145291278	+	ENSMUSG00000070420.4	Zscan25	protein_coding
.	chr3	103089630	103089860	9.02636	-1	4.94749	chr3	103074014	103099720	+	ENSMUSG00000070385.12	Ampd1	protein_coding
.	chr7	127935371	127935601	39.0797	-1	4.94749	chr7	127932638	127946725	-	ENSMUSG00000070371.11	Prss36	protein_coding
.	chr11	115445836	115446066	6.63825	-1	4.94749	chr11	115440545	115448270	+	ENSMUSG00000070332.4	Trim80	protein_coding
.	chr8	44957144	44957374	15.5774	-1	4.94749	chr8	44935447	45052257	+	ENSMUSG00000070047.14	Fat1	protein_coding
.	chr8	45007179	45007409	11.0618	-1	4.94749	chr8	44935447	45052257	+	ENSMUSG00000070047.14	Fat1	protein_coding
.	chr8	70550358	70550588	13.7286	-1	4.94749	chr8	70539457	70592858	+	ENSMUSG00000070002.7	Ell	protein_coding
.	chr19	9027675	9027905	11.5813	-1	4.94749	chr19	8989284	9076919	+	ENSMUSG00000069833.12	Ahnak	protein_coding
.	chr11	71096013	71096243	6.16055	-1	4.94749	chr11	71092236	71144704	-	ENSMUSG00000069830.10	Nlrp1a	protein_coding
.	chr11	76199044	76199274	12.6884	-1	4.94749	chr11	76179671	76214827	+	ENSMUSG00000069808.13	Fam57a	protein_coding
.	chr11	76205845	76206075	9.57782	-1	4.94749	chr11	76179671	76214827	+	ENSMUSG00000069808.13	Fam57a	protein_coding
.	chr7	3350557	3350787	5.43369	-1	4.94749	chr7	3332955	3368221	+	ENSMUSG00000069806.5	Cacng7	protein_coding
.	chr11	88392857	88393087	9.53168	-1	4.94749	chr11	88339382	88718513	-	ENSMUSG00000069769.13	Msi2	protein_coding
.	chr11	88587712	88587942	5.88872	-1	4.94749	chr11	88339382	88718513	-	ENSMUSG00000069769.13	Msi2	protein_coding
.	chr11	90032928	90033158	15.7803	-1	4.94749	chr11	90030348	90036508	+	ENSMUSG00000069763.3	Tmem100	protein_coding
.	chr11	97702376	97702606	8.53252	-1	4.94749	chr11	97703399	97713500	+	ENSMUSG00000069744.7	Psmb3	protein_coding
.	chr11	97709949	97710179	8.04115	-1	4.94749	chr11	97703399	97713500	+	ENSMUSG00000069744.7	Psmb3	protein_coding
.	chr17	5310052	5310282	25.3056	-1	4.94749	chr17	4994332	5347656	+	ENSMUSG00000069729.13	Arid1b	protein_coding
.	chr10	37136408	37136638	13.0202	-1	4.94749	chr10	37133375	37138920	-	ENSMUSG00000069662.5	Marcks	protein_coding
.	chr10	37137283	37137513	10.7847	-1	4.94749	chr10	37133375	37138920	-	ENSMUSG00000069662.5	Marcks	protein_coding
.	chr10	69403948	69404178	8.68574	-1	4.94749	chr10	69398773	70027438	+	ENSMUSG00000069601.14	Ank3	protein_coding
.	chr10	69521616	69521846	7.54685	-1	4.94749	chr10	69398773	70027438	+	ENSMUSG00000069601.14	Ank3	protein_coding
.	chr10	69533893	69534123	10.145	-1	4.94749	chr10	69398773	70027438	+	ENSMUSG00000069601.14	Ank3	protein_coding
.	chr10	69873368	69873598	6.07026	-1	4.94749	chr10	69398773	70027438	+	ENSMUSG00000069601.14	Ank3	protein_coding
.	chr10	69966350	69966580	6.68128	-1	4.94749	chr10	69398773	70027438	+	ENSMUSG00000069601.14	Ank3	protein_coding
.	chr10	70006011	70006241	6.66942	-1	4.94749	chr10	69398773	70027438	+	ENSMUSG00000069601.14	Ank3	protein_coding
.	chr10	115354999	115355229	8.97574	-1	4.94749	chr10	115339674	115362501	-	ENSMUSG00000069520.6	Tmem19	protein_coding
.	chr18	53463206	53463436	8.02182	-1	4.94749	chr18	53464546	53575907	+	ENSMUSG00000069378.13	Prdm6	protein_coding
.	chr18	53558370	53558600	6.38716	-1	4.94749	chr18	53464546	53575907	+	ENSMUSG00000069378.13	Prdm6	protein_coding
.	chr13	73970825	73971055	11.395	-1	4.94749	chr13	73963851	73992990	+	ENSMUSG00000069189.5	Zdhhc11	protein_coding
.	chr13	81503087	81503317	6.48802	-1	4.94749	chr13	81095068	81633154	-	ENSMUSG00000069170.13	Adgrv1	protein_coding
.	chr2	23378829	23379059	7.89215	-1	4.94749	chr2	23321246	23401973	+	ENSMUSG00000069132.3	Nxph2	protein_coding
.	chr2	29827002	29827232	6.80004	-1	4.94749	chr2	29820075	29845002	+	ENSMUSG00000069020.9	Urm1	protein_coding
.	chr2	29833986	29834216	11.2108	-1	4.94749	chr2	29820075	29845002	+	ENSMUSG00000069020.9	Urm1	protein_coding
.	chr2	29836506	29836736	12.7431	-1	4.94749	chr2	29820075	29845002	+	ENSMUSG00000069020.9	Urm1	protein_coding
.	chr7	24174826	24175056	10.0835	-1	4.94749	chr7	24175060	24183188	+	ENSMUSG00000068962.7	Zfp114	protein_coding
.	chr3	88746335	88746565	14.7899	-1	4.94749	chr3	88744700	88775164	-	ENSMUSG00000068923.14	Syt11	protein_coding
.	chr3	88764669	88764899	11.052	-1	4.94749	chr3	88744700	88775164	-	ENSMUSG00000068923.14	Syt11	protein_coding
.	chr2	69861861	69862091	7.34851	-1	4.94749	chr2	69861562	69871846	+	ENSMUSG00000068882.13	Ssb	protein_coding
.	chr3	94943248	94943478	9.35172	-1	4.94749	chr3	94933056	94944758	+	ENSMUSG00000068874.13	Selenbp1	protein_coding
.	chr6	22936275	22936505	8.06288	-1	4.94749	chr6	22875502	23052916	+	ENSMUSG00000068748.7	Ptprz1	protein_coding
.	chr16	10622346	10622576	14.3479	-1	4.94749	chr16	10545339	10744878	+	ENSMUSG00000068663.13	Clec16a	protein_coding
.	chr2	121509874	121510104	6.96918	-1	4.94749	chr2	121491911	121506665	-	ENSMUSG00000068479.5	Mfap1a	protein_coding
.	chr14	51361076	51361306	6.18865	-1	4.94749	chr14	51361756	51569982	+	ENSMUSG00000068399.5	Gm7247	protein_coding
.	chr2	131184977	131185207	5.86219	-1	4.94749	chr2	131175182	131180067	-	ENSMUSG00000068267.5	Cenpb	protein_coding
.	chr2	141643307	141643537	6.30078	-1	4.94749	chr2	140395309	142392966	+	ENSMUSG00000068205.14	Macrod2	protein_coding
.	chr13	108135634	108135864	5.00078	-1	4.94749	chr13	108052590	108158625	-	ENSMUSG00000068184.6	Ndufaf2	protein_coding
.	chr2	153182441	153182671	9.99274	-1	4.94749	chr2	153161303	153210466	+	ENSMUSG00000068040.10	Tm9sf4	protein_coding
.	chr17	12917108	12917338	9.86679	-1	4.94749	chr17	12915701	12925067	+	ENSMUSG00000068039.12	Tcp1	protein_coding
.	chr17	12872235	12872465	14.644	-1	4.94749	chr17	12841079	12868143	-	ENSMUSG00000068037.10	Mas1	protein_coding
.	chr17	13815203	13815433	15.3094	-1	4.94749	chr17	13760539	13906150	+	ENSMUSG00000068036.14	Afdn	protein_coding
.	chr14	74786043	74786273	8.804	-1	4.94749	chr14	74754674	74947877	-	ENSMUSG00000068015.6	Lrch1	protein_coding
.	chr14	75986776	75987006	8.3979	-1	4.94749	chr14	75896937	76010865	-	ENSMUSG00000067995.4	Gtf2f2	protein_coding
.	chr1	9601593	9601823	8.31199	-1	4.94749	chr1	9601199	9627143	+	ENSMUSG00000067879.3	3110035E14Rik	protein_coding
.	chr1	10168069	10168299	5.53266	-1	4.94749	chr1	10137571	10232670	-	ENSMUSG00000067851.11	Arfgef1	protein_coding
.	chr2	156777648	156777878	9.67617	-1	4.94749	chr2	156775420	156781658	+	ENSMUSG00000067818.6	Myl9	protein_coding
.	chr1	13694830	13695060	7.39713	-1	4.94749	chr1	13668771	13701723	+	ENSMUSG00000067813.3	Xkr9	protein_coding
.	chr2	172039544	172039774	13.96	-1	4.94749	chr2	172036233	172043466	-	ENSMUSG00000067578.3	Cbln4	protein_coding
.	chr5	35388350	35388580	6.00527	-1	4.94749	chr5	35389108	35399730	+	ENSMUSG00000067438.5	Hmx1	protein_coding
.	chr5	42144984	42145214	9.3796	-1	4.94749	chr5	42067960	42216798	+	ENSMUSG00000067285.4	Gm16223	protein_coding
.	chr19	36736767	36736997	5.50931	-1	4.94749	chr19	36731737	36736653	-	ENSMUSG00000067279.2	Ppp1r3c	protein_coding
.	chr4	99651108	99651338	8.46534	-1	4.94749	chr4	99656299	99658622	+	ENSMUSG00000067261.4	Foxd3	protein_coding
.	chr19	39142034	39142264	10.8816	-1	4.94749	chr19	39113898	39187072	+	ENSMUSG00000067229.3	Cyp2c66	protein_coding
.	chr5	73626432	73626662	15.5558	-1	4.94749	chr5	73606642	73632526	-	ENSMUSG00000067206.3	Lrrc66	protein_coding
.	chr1	100063941	100064171	13.7472	-1	4.94749	chr1	99772765	100485942	+	ENSMUSG00000067028.11	Cntnap5b	protein_coding
.	chr1	100247013	100247243	11.7927	-1	4.94749	chr1	99772765	100485942	+	ENSMUSG00000067028.11	Cntnap5b	protein_coding
.	chr5	117113336	117113566	9.17343	-1	4.94749	chr5	117091680	117116113	-	ENSMUSG00000066900.11	Suds3	protein_coding
.	chr5	142870284	142870514	5.73839	-1	4.94749	chr5	142866946	142895421	-	ENSMUSG00000066640.11	Fbxl18	protein_coding
.	chr5	142887621	142887851	6.30036	-1	4.94749	chr5	142866946	142895421	-	ENSMUSG00000066640.11	Fbxl18	protein_coding
.	chr7	34352051	34352281	5.28149	-1	4.94749	chr7	34344646	34393315	-	ENSMUSG00000066568.12	Lsm14a	protein_coding
.	chr5	149144206	149144436	5.22802	-1	4.94749	chr5	149046702	149184489	-	ENSMUSG00000066551.12	Hmgb1	protein_coding
.	chr9	89301638	89301868	12.1106	-1	4.94749	chr9	89210676	89377713	+	ENSMUSG00000066442.17	Mthfs	protein_coding
.	chr12	80690002	80690232	6.39529	-1	4.94749	chr12	80692591	80724214	+	ENSMUSG00000066438.6	Plekhd1	protein_coding
.	chr7	75744893	75745123	6.97165	-1	4.94749	chr7	75455534	75754609	+	ENSMUSG00000066406.15	Akap13	protein_coding
.	chr12	88722416	88722646	6.68241	-1	4.94749	chr12	88722876	90334935	+	ENSMUSG00000066392.11	Nrxn3	protein_coding
.	chr12	88989965	88990195	7.32457	-1	4.94749	chr12	88722876	90334935	+	ENSMUSG00000066392.11	Nrxn3	protein_coding
.	chr7	101946719	101946949	5.55974	-1	4.94749	chr7	101934111	102014964	+	ENSMUSG00000066306.13	Numa1	protein_coding
.	chr5	124014879	124015109	9.70816	-1	4.94749	chr5	124004641	124032270	-	ENSMUSG00000066278.6	Vps37b	protein_coding
.	chr5	124030980	124031210	17.5918	-1	4.94749	chr5	124004641	124032270	-	ENSMUSG00000066278.6	Vps37b	protein_coding
.	chr7	110030322	110030552	13.574	-1	4.94749	chr7	110018274	110056609	+	ENSMUSG00000066232.4	Ipo7	protein_coding
.	chr4	136457641	136457871	13.8593	-1	4.94749	chr4	136462250	136463977	+	ENSMUSG00000066178.2	6030445D17Rik	protein_coding
.	chr4	85707325	85707555	14.4276	-1	4.94749	chr4	85514172	86428385	+	ENSMUSG00000066113.16	Adamtsl1	protein_coding
.	chr4	86029833	86030063	16.5599	-1	4.94749	chr4	85514172	86428385	+	ENSMUSG00000066113.16	Adamtsl1	protein_coding
.	chr4	132392681	132392911	9.36903	-1	4.94749	chr4	132355923	132422489	-	ENSMUSG00000066043.13	Phactr4	protein_coding
.	chr4	136324491	136324721	13.9623	-1	4.94749	chr4	136310942	136359447	+	ENSMUSG00000066037.14	Hnrnpr	protein_coding
.	chr4	136355074	136355304	6.42696	-1	4.94749	chr4	136310942	136359447	+	ENSMUSG00000066037.14	Hnrnpr	protein_coding
.	chr4	139430399	139430629	21.3516	-1	4.94749	chr4	139352609	139489588	+	ENSMUSG00000066036.14	Ubr4	protein_coding
.	chr4	139447396	139447626	6.0425	-1	4.94749	chr4	139352609	139489588	+	ENSMUSG00000066036.14	Ubr4	protein_coding
.	chr4	139486555	139486785	7.42991	-1	4.94749	chr4	139352609	139489588	+	ENSMUSG00000066036.14	Ubr4	protein_coding
.	chr8	25197276	25197506	7.00908	-1	4.94749	chr8	25154552	25256588	-	ENSMUSG00000065954.11	Tacc1	protein_coding
.	chr1	118389264	118389494	5.89357	-1	4.94749	chr1	118389058	118612678	+	ENSMUSG00000064302.13	Clasp1	protein_coding
.	chr1	118458782	118459012	7.60564	-1	4.94749	chr1	118389058	118612678	+	ENSMUSG00000064302.13	Clasp1	protein_coding
.	chr6	106194499	106194729	6.72959	-1	4.94749	chr6	105677660	106699310	+	ENSMUSG00000064293.14	Cntn4	protein_coding
.	chr7	24507505	24507735	27.4317	-1	4.94749	chr7	24507006	24515682	+	ENSMUSG00000064264.14	Zfp428	protein_coding
.	chr6	57205588	57205818	5.06623	-1	4.94749	chr6	57209858	57210760	+	ENSMUSG00000064259.1	Vmn1r13	protein_coding
.	chr15	95943351	95943581	8.91404	-1	4.94749	chr15	95790843	95975464	+	ENSMUSG00000064210.6	Ano6	protein_coding
.	chr17	37222219	37222449	6.09096	-1	4.94749	chr17	37220146	37226673	+	ENSMUSG00000064121.4	Olfr96	protein_coding
.	chr16	66879816	66880046	6.23404	-1	4.94749	chr16	66655421	67620908	-	ENSMUSG00000064115.13	Cadm2	protein_coding
.	chr5	31501484	31501714	8.00378	-1	4.94749	chr5	31494741	31512904	+	ENSMUSG00000064037.13	Gpn1	protein_coding
.	chr18	73878361	73878591	6.46853	-1	4.94749	chr18	73859385	73881333	+	ENSMUSG00000064036.15	Mro	protein_coding
.	chr2	38782559	38782789	8.8572	-1	4.94749	chr2	38723370	38927688	-	ENSMUSG00000063972.13	Nr6a1	protein_coding
.	chr5	116503582	116503812	11.3632	-1	4.94749	chr5	116439275	116591817	-	ENSMUSG00000063919.11	Srrm4	protein_coding
.	chr5	116525697	116525927	8.82184	-1	4.94749	chr5	116439275	116591817	-	ENSMUSG00000063919.11	Srrm4	protein_coding
.	chr3	25990241	25990471	17.4025	-1	4.94749	chr3	25426215	26332460	-	ENSMUSG00000063887.13	Nlgn1	protein_coding
.	chr3	26106578	26106808	6.49911	-1	4.94749	chr3	25426215	26332460	-	ENSMUSG00000063887.13	Nlgn1	protein_coding
.	chr3	26215422	26215652	14.414	-1	4.94749	chr3	25426215	26332460	-	ENSMUSG00000063887.13	Nlgn1	protein_coding
.	chr11	73372842	73373072	5.43976	-1	4.94749	chr11	73371246	73377836	+	ENSMUSG00000063881.11	Olfr376	protein_coding
.	chr2	145229621	145229851	8.14643	-1	4.94749	chr2	145167754	145642166	+	ENSMUSG00000063873.10	Slc24a3	protein_coding
.	chr2	145617090	145617320	8.05444	-1	4.94749	chr2	145167754	145642166	+	ENSMUSG00000063873.10	Slc24a3	protein_coding
.	chr6	125128531	125128761	14.6692	-1	4.94749	chr6	125095981	125130591	+	ENSMUSG00000063870.12	Chd4	protein_coding
.	chr6	85685410	85685640	11.6781	-1	4.94749	chr6	85587531	85702753	+	ENSMUSG00000063810.7	Alms1	protein_coding
.	chr7	35318682	35318912	5.36079	-1	4.94749	chr7	35276536	35318440	-	ENSMUSG00000063808.14	Gpatch1	protein_coding
.	chr7	4674192	4674422	8.44994	-1	4.94749	chr7	4660521	4685068	-	ENSMUSG00000063802.5	Hspbp1	protein_coding
.	chrX	48258747	48258977	7.1447	-1	4.94749	chrX	48256862	48282453	+	ENSMUSG00000063785.12	Utp14a	protein_coding
.	chrX	108832678	108832908	8.31855	-1	4.94749	chrX	108737016	108834372	-	ENSMUSG00000063663.11	Brwd3	protein_coding
.	chr11	53951400	53951630	5.40162	-1	4.94749	chr11	53949965	53980332	-	ENSMUSG00000063652.10	Slc22a21	protein_coding
.	chr5	37147635	37147865	15.4419	-1	4.94749	chr5	37028335	37150607	+	ENSMUSG00000063646.16	Jakmip1	protein_coding
.	chr11	51407434	51407664	10.0455	-1	4.94749	chr11	51289920	51583918	+	ENSMUSG00000063564.13	Col23a1	protein_coding
.	chr11	51576499	51576729	5.50808	-1	4.94749	chr11	51289920	51583918	+	ENSMUSG00000063564.13	Col23a1	protein_coding
.	chr5	14030858	14031088	9.10561	-1	4.94749	chr5	14025276	14256689	+	ENSMUSG00000063531.7	Sema3e	protein_coding
.	chr14	33307504	33307734	6.86067	-1	4.94749	chr14	33214026	33369934	+	ENSMUSG00000063506.13	Arhgap22	protein_coding
.	chr14	33310787	33311017	6.14296	-1	4.94749	chr14	33214026	33369934	+	ENSMUSG00000063506.13	Arhgap22	protein_coding
.	chr14	33312592	33312822	5.40162	-1	4.94749	chr14	33214026	33369934	+	ENSMUSG00000063506.13	Arhgap22	protein_coding
.	chr14	22455730	22455960	14.1984	-1	4.94749	chr14	22019712	23056085	+	ENSMUSG00000063458.12	1700112E06Rik	protein_coding
.	chr14	23049203	23049433	7.76956	-1	4.94749	chr14	22019712	23056085	+	ENSMUSG00000063458.12	1700112E06Rik	protein_coding
.	chr6	38211059	38211289	7.69955	-1	4.94749	chr6	38123174	38254009	-	ENSMUSG00000063455.16	D630045J12Rik	protein_coding
.	chr6	38223469	38223699	7.57362	-1	4.94749	chr6	38123174	38254009	-	ENSMUSG00000063455.16	D630045J12Rik	protein_coding
.	chr12	75886081	75886311	11.7332	-1	4.94749	chr12	75818134	76110926	+	ENSMUSG00000063450.14	Syne2	protein_coding
.	chr12	76079382	76079612	6.30661	-1	4.94749	chr12	75818134	76110926	+	ENSMUSG00000063450.14	Syne2	protein_coding
.	chr19	48207690	48207920	14.2764	-1	4.94749	chr19	48206025	48805505	+	ENSMUSG00000063434.5	Sorcs3	protein_coding
.	chr19	48241034	48241264	23.1305	-1	4.94749	chr19	48206025	48805505	+	ENSMUSG00000063434.5	Sorcs3	protein_coding
.	chr7	54838273	54838503	14.7993	-1	4.94749	chr7	54835498	55268885	+	ENSMUSG00000063297.7	Luzp2	protein_coding
.	chr7	46853083	46853313	10.2492	-1	4.94749	chr7	46841475	46855627	+	ENSMUSG00000063229.15	Ldha	protein_coding
.	chr17	37406118	37406348	6.08807	-1	4.94749	chr17	37399226	37407477	+	ENSMUSG00000063188.4	Olfr107	protein_coding
.	chr9	20449088	20449318	6.88031	-1	4.94749	chr9	20428449	20460162	-	ENSMUSG00000063108.15	Zfp26	protein_coding
.	chr4	149254971	149255201	11.2242	-1	4.94749	chr4	149176319	149307693	-	ENSMUSG00000063077.14	Kif1b	protein_coding
.	chr6	77745271	77745501	22.4255	-1	4.94749	chr6	76881637	77979699	-	ENSMUSG00000063063.12	Ctnna2	protein_coding
.	chr6	8693665	8693895	5.11283	-1	4.94749	chr6	8630527	8778488	-	ENSMUSG00000062995.12	Ica1	protein_coding
.	chr6	8710769	8710999	5.98726	-1	4.94749	chr6	8630527	8778488	-	ENSMUSG00000062995.12	Ica1	protein_coding
.	chr8	31896681	31896911	5.50307	-1	4.94749	chr8	31814551	32884029	-	ENSMUSG00000062991.7	Nrg1	protein_coding
.	chr8	31918360	31918590	10.1511	-1	4.94749	chr8	31814551	32884029	-	ENSMUSG00000062991.7	Nrg1	protein_coding
.	chr6	22007660	22007890	7.99044	-1	4.94749	chr6	21985916	22256404	+	ENSMUSG00000062980.15	Cped1	protein_coding
.	chr6	22055866	22056096	13.3704	-1	4.94749	chr6	21985916	22256404	+	ENSMUSG00000062980.15	Cped1	protein_coding
.	chr6	22071461	22071691	7.35522	-1	4.94749	chr6	21985916	22256404	+	ENSMUSG00000062980.15	Cped1	protein_coding
.	chr6	22168727	22168957	12.1736	-1	4.94749	chr6	21985916	22256404	+	ENSMUSG00000062980.15	Cped1	protein_coding
.	chr10	13322982	13323212	13.9693	-1	4.94749	chr10	13207717	13474412	-	ENSMUSG00000062866.16	Phactr2	protein_coding
.	chr17	28077574	28077804	11.4041	-1	4.94749	chr17	28066747	28080639	-	ENSMUSG00000062859.14	Tcp11	protein_coding
.	chr13	119481653	119481883	6.83086	-1	4.94749	chr13	119462759	119486117	+	ENSMUSG00000062822.7	4833420G17Rik	protein_coding
.	chr7	89942689	89942919	7.53407	-1	4.94749	chr7	89917529	89941204	-	ENSMUSG00000062797.13	Hikeshi	protein_coding
.	chr16	94102428	94102658	5.09496	-1	4.94749	chr16	94085260	94127032	+	ENSMUSG00000062713.7	Sim2	protein_coding
.	chr5	23522783	23523013	9.18799	-1	4.94749	chr5	23503264	23684617	-	ENSMUSG00000062604.11	Srpk2	protein_coding
.	chr7	107477928	107478158	5.59116	-1	4.94749	chr7	107370728	107548656	+	ENSMUSG00000062542.11	Syt9	protein_coding
.	chr1	191061229	191061459	8.75827	-1	4.94749	chr1	191063012	191086474	+	ENSMUSG00000062510.12	Nsl1	protein_coding
.	chr9	28265663	28265893	10.0388	-1	4.94749	chr9	27790775	28925410	+	ENSMUSG00000062257.13	Opcml	protein_coding
.	chr9	28561185	28561415	23.8118	-1	4.94749	chr9	27790775	28925410	+	ENSMUSG00000062257.13	Opcml	protein_coding
.	chr3	79269744	79269974	6.23495	-1	4.94749	chr3	79062516	79286517	-	ENSMUSG00000062232.14	Rapgef2	protein_coding
.	chr1	68825987	68826217	11.1699	-1	4.94749	chr1	68032186	69108059	-	ENSMUSG00000062209.15	Erbb4	protein_coding
.	chr17	30303985	30304215	6.26732	-1	4.94749	chr17	30215524	30576287	-	ENSMUSG00000062202.13	Btbd9	protein_coding
.	chr17	30452987	30453217	9.28948	-1	4.94749	chr17	30215524	30576287	-	ENSMUSG00000062202.13	Btbd9	protein_coding
.	chr3	105004434	105004664	13.9951	-1	4.94749	chr3	105001915	105053146	-	ENSMUSG00000062127.11	Cttnbp2nl	protein_coding
.	chr11	60165338	60165568	12.6907	-1	4.94749	chr11	60105013	60199197	+	ENSMUSG00000062115.15	Rai1	protein_coding
.	chr5	74268537	74268767	5.80189	-1	4.94749	chr5	74204816	74531759	-	ENSMUSG00000062110.14	Scfd2	protein_coding
.	chr5	74328980	74329210	6.75836	-1	4.94749	chr5	74204816	74531759	-	ENSMUSG00000062110.14	Scfd2	protein_coding
.	chr2	138309468	138309698	17.5714	-1	4.94749	chr2	138256565	138589292	+	ENSMUSG00000062098.11	Btbd3	protein_coding
.	chr17	10219694	10219924	5.4314	-1	4.94749	chr17	10206471	10319361	-	ENSMUSG00000062078.14	Qk	protein_coding
.	chr17	10285146	10285376	8.88948	-1	4.94749	chr17	10206471	10319361	-	ENSMUSG00000062078.14	Qk	protein_coding
.	chr7	29906083	29906313	6.4926	-1	4.94749	chr7	29893333	29906572	-	ENSMUSG00000062040.14	Zfp27	protein_coding
.	chr17	23581351	23581581	5.89346	-1	4.94749	chr17	23575845	23599487	-	ENSMUSG00000062012.13	Zfp13	protein_coding
.	chr5	134174885	134175115	8.02121	-1	4.94749	chr5	134148054	134176774	-	ENSMUSG00000061979.8	Rcc1l	protein_coding
.	chr5	134179927	134180157	5.50624	-1	4.94749	chr5	134148054	134176774	-	ENSMUSG00000061979.8	Rcc1l	protein_coding
.	chr8	93223179	93223409	16.5141	-1	4.94749	chr8	93201218	93229619	-	ENSMUSG00000061959.13	Ces1e	protein_coding
.	chr17	65781098	65781328	5.83164	-1	4.94749	chr17	65782573	65841926	+	ENSMUSG00000061950.17	Ppp4r1	protein_coding
.	chr12	29536777	29537007	5.3128	-1	4.94749	chr12	29528384	29923213	+	ENSMUSG00000061911.15	Myt1l	protein_coding
.	chr12	29538776	29539006	7.7001	-1	4.94749	chr12	29528384	29923213	+	ENSMUSG00000061911.15	Myt1l	protein_coding
.	chr12	29664880	29665110	26.5031	-1	4.94749	chr12	29528384	29923213	+	ENSMUSG00000061911.15	Myt1l	protein_coding
.	chr12	29692106	29692336	17.4948	-1	4.94749	chr12	29528384	29923213	+	ENSMUSG00000061911.15	Myt1l	protein_coding
.	chr12	29695030	29695260	7.08994	-1	4.94749	chr12	29528384	29923213	+	ENSMUSG00000061911.15	Myt1l	protein_coding
.	chr4	106936049	106936279	7.5228	-1	4.94749	chr4	106910701	107049694	+	ENSMUSG00000061887.14	Ssbp3	protein_coding
.	chr4	107033378	107033608	7.79761	-1	4.94749	chr4	106910701	107049694	+	ENSMUSG00000061887.14	Ssbp3	protein_coding
.	chr4	98673008	98673238	8.31662	-1	4.94749	chr4	98395785	98719603	+	ENSMUSG00000061859.16	Patj	protein_coding
.	chr4	98697902	98698132	7.9361	-1	4.94749	chr4	98395785	98719603	+	ENSMUSG00000061859.16	Patj	protein_coding
.	chr2	24086804	24087034	8.41101	-1	4.94749	chr2	24071721	24096595	-	ENSMUSG00000061809.8	Tbpl2	protein_coding
.	chr18	7259706	7259936	13.4472	-1	4.94749	chr18	7088233	7297901	-	ENSMUSG00000061802.5	Armc4	protein_coding
.	chr10	4432522	4432752	17.0858	-1	4.94749	chr10	4432467	4455141	+	ENSMUSG00000061759.15	Armt1	protein_coding
.	chr16	34094388	34094618	12.0468	-1	4.94749	chr16	33974258	34573532	-	ENSMUSG00000061751.15	Kalrn	protein_coding
.	chr15	53068346	53068576	8.92082	-1	4.94749	chr15	53064038	53346159	-	ENSMUSG00000061731.9	Ext1	protein_coding
.	chr2	156647596	156647826	9.22632	-1	4.94749	chr2	156613705	156764363	+	ENSMUSG00000061689.15	Dlgap4	protein_coding
.	chr12	52774437	52774667	7.92433	-1	4.94749	chr12	52699383	53155599	+	ENSMUSG00000061603.8	Akap6	protein_coding
.	chr5	14686569	14686799	15.048	-1	4.94749	chr5	14514918	14863459	+	ENSMUSG00000061601.15	Pclo	protein_coding
.	chr10	80757784	80758014	10.2012	-1	4.94749	chr10	80755206	80795461	+	ENSMUSG00000061589.14	Dot1l	protein_coding
.	chr5	117409393	117409623	6.4056	-1	4.94749	chr5	117414000	117775003	+	ENSMUSG00000061578.8	Ksr2	protein_coding
.	chr5	117591795	117592025	6.56723	-1	4.94749	chr5	117414000	117775003	+	ENSMUSG00000061578.8	Ksr2	protein_coding
.	chr8	94933185	94933415	5.95889	-1	4.94749	chr8	94923694	94943280	+	ENSMUSG00000061577.12	Adgrg5	protein_coding
.	chr5	27606336	27606566	8.57741	-1	4.94749	chr5	26817203	27727505	+	ENSMUSG00000061576.15	Dpp6	protein_coding
.	chr6	38863547	38863777	14.4927	-1	4.94749	chr6	38694390	38876165	-	ENSMUSG00000061436.15	Hipk2	protein_coding
.	chr2	153427145	153427375	20.8214	-1	4.94749	chr2	153407462	153529971	-	ENSMUSG00000061411.12	Nol4l	protein_coding
.	chr8	121602228	121602458	6.14199	-1	4.94749	chr8	121598703	121652901	-	ENSMUSG00000061410.6	Zcchc14	protein_coding
.	chr8	121627604	121627834	8.64079	-1	4.94749	chr8	121598703	121652901	-	ENSMUSG00000061410.6	Zcchc14	protein_coding
.	chr6	117166741	117166971	12.4582	-1	4.94749	chr6	117168535	117181367	+	ENSMUSG00000061353.11	Cxcl12	protein_coding
.	chr4	41612142	41612372	12.4177	-1	4.94749	chr4	41569775	41638158	+	ENSMUSG00000061322.15	Dnaic1	protein_coding
.	chr11	120142858	120143088	13.5471	-1	4.94749	chr11	120103960	120151346	-	ENSMUSG00000061306.15	Slc38a10	protein_coding
.	chr4	111623501	111623731	9.25804	-1	4.94749	chr4	110397661	111664324	+	ENSMUSG00000061298.14	Agbl4	protein_coding
.	chr5	117145961	117146191	7.18571	-1	4.94749	chr5	117120129	117275219	+	ENSMUSG00000061288.13	Taok3	protein_coding
.	chr5	117160257	117160487	7.5262	-1	4.94749	chr5	117120129	117275219	+	ENSMUSG00000061288.13	Taok3	protein_coding
.	chr5	117160703	117160933	9.83898	-1	4.94749	chr5	117120129	117275219	+	ENSMUSG00000061288.13	Taok3	protein_coding
.	chr5	117240371	117240601	11.1588	-1	4.94749	chr5	117120129	117275219	+	ENSMUSG00000061288.13	Taok3	protein_coding
.	chr2	10372540	10372770	6.01304	-1	4.94749	chr2	10370510	10595253	+	ENSMUSG00000061186.15	Sfmbt2	protein_coding
.	chr3	51768806	51769036	10.8507	-1	4.94749	chr3	51685907	52105076	-	ENSMUSG00000061143.15	Maml3	protein_coding
.	chr3	51862868	51863098	9.55974	-1	4.94749	chr3	51685907	52105076	-	ENSMUSG00000061143.15	Maml3	protein_coding
.	chr3	52085895	52086125	6.36633	-1	4.94749	chr3	51685907	52105076	-	ENSMUSG00000061143.15	Maml3	protein_coding
.	chr16	41430452	41430682	14.038	-1	4.94749	chr16	39984361	42181679	+	ENSMUSG00000061080.11	Lsamp	protein_coding
.	chr16	41900870	41901100	7.88629	-1	4.94749	chr16	39984361	42181679	+	ENSMUSG00000061080.11	Lsamp	protein_coding
.	chr16	42067596	42067826	5.89972	-1	4.94749	chr16	39984361	42181679	+	ENSMUSG00000061080.11	Lsamp	protein_coding
.	chr16	42171831	42172061	11.8504	-1	4.94749	chr16	39984361	42181679	+	ENSMUSG00000061080.11	Lsamp	protein_coding
.	chr7	110060751	110060981	6.20405	-1	4.94749	chr7	110061217	110095394	+	ENSMUSG00000061079.14	Zfp143	protein_coding
.	chr7	19600525	19600755	9.83898	-1	4.94749	chr7	19581035	19604486	-	ENSMUSG00000061028.7	Clasrp	protein_coding
.	chr18	7003926	7004156	5.27146	-1	4.94749	chr18	6910459	7004780	-	ENSMUSG00000061013.5	Mkx	protein_coding
.	chr2	54819472	54819702	11.9731	-1	4.94749	chr2	54436317	55118309	+	ENSMUSG00000060988.12	Galnt13	protein_coding
.	chr8	16330640	16330870	9.28948	-1	4.94749	chr8	15892537	17535586	-	ENSMUSG00000060924.15	Csmd1	protein_coding
.	chr8	16522877	16523107	12.3222	-1	4.94749	chr8	15892537	17535586	-	ENSMUSG00000060924.15	Csmd1	protein_coding
.	chr11	30649295	30649525	6.8037	-1	4.94749	chr11	30505991	30649587	-	ENSMUSG00000060923.5	Acyp2	protein_coding
.	chr10	88737603	88737833	6.38419	-1	4.94749	chr10	88730858	88744094	+	ENSMUSG00000060904.14	Arl1	protein_coding
.	chr6	21523872	21524102	7.68846	-1	4.94749	chr6	21215503	21729805	+	ENSMUSG00000060882.5	Kcnd2	protein_coding
.	chr6	21698719	21698949	15.8597	-1	4.94749	chr6	21215503	21729805	+	ENSMUSG00000060882.5	Kcnd2	protein_coding
.	chr10	63495500	63495730	6.33233	-1	4.94749	chr10	63430098	65003667	+	ENSMUSG00000060843.11	Ctnna3	protein_coding
.	chr10	63683846	63684076	5.60232	-1	4.94749	chr10	63430098	65003667	+	ENSMUSG00000060843.11	Ctnna3	protein_coding
.	chr10	63940502	63940732	6.01867	-1	4.94749	chr10	63430098	65003667	+	ENSMUSG00000060843.11	Ctnna3	protein_coding
.	chr10	64190494	64190724	5.68187	-1	4.94749	chr10	63430098	65003667	+	ENSMUSG00000060843.11	Ctnna3	protein_coding
.	chr10	64338055	64338285	13.2759	-1	4.94749	chr10	63430098	65003667	+	ENSMUSG00000060843.11	Ctnna3	protein_coding
.	chr10	64400603	64400833	10.7796	-1	4.94749	chr10	63430098	65003667	+	ENSMUSG00000060843.11	Ctnna3	protein_coding
.	chr3	40698394	40698624	10.3477	-1	4.94749	chr3	40531286	40704774	+	ENSMUSG00000060798.7	Intu	protein_coding
.	chr1	53167406	53167636	6.25941	-1	4.94749	chr1	53158577	53187636	-	ENSMUSG00000060715.9	1700019A02Rik	protein_coding
.	chr1	42850953	42851183	6.35162	-1	4.94749	chr1	42851233	42905683	+	ENSMUSG00000060679.14	Mrps9	protein_coding
.	chr14	10881477	10881707	8.19467	-1	4.94749	chr14	9550092	11162035	-	ENSMUSG00000060579.12	Fhit	protein_coding
.	chr14	11121656	11121886	5.26414	-1	4.94749	chr14	9550092	11162035	-	ENSMUSG00000060579.12	Fhit	protein_coding
.	chr14	9750671	9750901	7.32699	-1	4.94749	chr14	9550092	11162035	-	ENSMUSG00000060579.12	Fhit	protein_coding
.	chr8	105128428	105128658	7.80168	-1	4.94749	chr8	105131800	105150109	+	ENSMUSG00000060560.8	Ces4a	protein_coding
.	chr14	60995975	60996205	7.14757	-1	4.94749	chr14	60963834	61046855	-	ENSMUSG00000060548.12	Tnfrsf19	protein_coding
.	chr18	71945472	71945702	8.11352	-1	4.94749	chr18	71258738	72351069	-	ENSMUSG00000060534.15	Dcc	protein_coding
.	chr7	20018839	20019069	8.98202	-1	4.94749	chr7	19991465	20073306	+	ENSMUSG00000060508.16	Nlrp9b	protein_coding
.	chr8	95016538	95016768	6.68241	-1	4.94749	chr8	95017692	95045250	+	ENSMUSG00000060470.7	Adgrg3	protein_coding
.	chr14	52102693	52102923	10.6217	-1	4.94749	chr14	52073380	52104028	-	ENSMUSG00000060373.14	Hnrnpc	protein_coding
.	chr5	130599053	130599283	5.61248	-1	4.94749	chr5	130369455	130847412	+	ENSMUSG00000060371.12	Caln1	protein_coding
.	chr2	130227967	130228197	12.7185	-1	4.94749	chr2	130195194	130264445	+	ENSMUSG00000060332.9	Tmc2	protein_coding
.	chr18	36155654	36155884	5.45823	-1	4.94749	chr18	36017707	36197380	-	ENSMUSG00000060275.11	Nrg2	protein_coding
.	chr5	134270656	134270886	5.66546	-1	4.94749	chr5	134237834	134314760	-	ENSMUSG00000060261.15	Gtf2i	protein_coding
.	chr5	134314571	134314801	23.0347	-1	4.94749	chr5	134237834	134314760	-	ENSMUSG00000060261.15	Gtf2i	protein_coding
.	chr1	171501894	171502124	5.04437	-1	4.94749	chr1	171503478	171504750	+	ENSMUSG00000060244.1	Alyref2	protein_coding
.	chr4	55052156	55052386	9.01284	-1	4.94749	chr4	54945048	55083563	+	ENSMUSG00000060206.11	Zfp462	protein_coding
.	chr16	18235205	18235435	15.0956	-1	4.94749	chr16	18220754	18235136	-	ENSMUSG00000060166.5	Zdhhc8	protein_coding
.	chr12	59017711	59017941	10.1588	-1	4.94749	chr12	59013393	59028470	+	ENSMUSG00000060121.15	Gemin2	protein_coding
.	chr8	85071336	85071566	13.9551	-1	4.94749	chr8	85071757	85075162	+	ENSMUSG00000060038.14	Dhps	protein_coding
.	chr6	136807293	136807523	9.97677	-1	4.94749	chr6	136808244	136810074	+	ENSMUSG00000060032.6	H2afj	protein_coding
.	chr8	106577524	106577754	7.59299	-1	4.94749	chr8	106572966	106573461	-	ENSMUSG00000060019.5	Gm10073	protein_coding
.	chr11	102299846	102300076	10.9341	-1	4.94749	chr11	102289300	102296631	-	ENSMUSG00000059995.12	Atxn7l3	protein_coding
.	chr5	144546806	144547036	7.05698	-1	4.94749	chr5	144545902	144557478	+	ENSMUSG00000059991.7	Nptx2	protein_coding
.	chr7	29948021	29948251	7.12978	-1	4.94749	chr7	29930815	29954089	-	ENSMUSG00000059975.15	Zfp74	protein_coding
.	chr3	141813440	141813670	5.03318	-1	4.94749	chr3	141465216	141834924	+	ENSMUSG00000059921.15	Unc5c	protein_coding
.	chr15	73721017	73721247	48.7879	-1	4.94749	chr15	73723145	73758766	+	ENSMUSG00000059895.12	Ptp4a3	protein_coding
.	chr9	44969739	44969969	5.59141	-1	4.94749	chr9	44923127	44965600	-	ENSMUSG00000059890.16	Ube4a	protein_coding
.	chr3	110041936	110042166	7.29718	-1	4.94749	chr3	109780040	110144011	-	ENSMUSG00000059857.15	Ntng1	protein_coding
.	chr2	154613072	154613302	9.47648	-1	4.94749	chr2	154613297	154646821	+	ENSMUSG00000059842.12	Zfp341	protein_coding
.	chr3	41673592	41673822	7.85553	-1	4.94749	chr3	41626720	41742514	-	ENSMUSG00000059834.12	Sclt1	protein_coding
.	chr9	110738086	110738316	6.42583	-1	4.94749	chr9	110741861	110769798	+	ENSMUSG00000059741.13	Myl3	protein_coding
.	chr10	86318838	86319068	16.736	-1	4.94749	chr10	86055125	86498896	-	ENSMUSG00000059602.14	Syn3	protein_coding
.	chr15	59372624	59372854	5.21029	-1	4.94749	chr15	59374198	59601683	+	ENSMUSG00000059586.9	Nsmce2	protein_coding
.	chr15	59415070	59415300	8.23952	-1	4.94749	chr15	59374198	59601683	+	ENSMUSG00000059586.9	Nsmce2	protein_coding
.	chr2	181680087	181680317	10.9275	-1	4.94749	chr2	181680310	181688071	+	ENSMUSG00000059540.15	Tcea2	protein_coding
.	chr9	43090660	43090890	8.89086	-1	4.94749	chr9	42963842	43107239	-	ENSMUSG00000059495.14	Arhgef12	protein_coding
.	chr11	85375783	85376013	8.13218	-1	4.94749	chr11	85353167	85826058	+	ENSMUSG00000059439.15	Bcas3	protein_coding
.	chr11	85414503	85414733	11.2054	-1	4.94749	chr11	85353167	85826058	+	ENSMUSG00000059439.15	Bcas3	protein_coding
.	chr11	85556311	85556541	5.53317	-1	4.94749	chr11	85353167	85826058	+	ENSMUSG00000059439.15	Bcas3	protein_coding
.	chr11	85577946	85578176	7.77802	-1	4.94749	chr11	85353167	85826058	+	ENSMUSG00000059439.15	Bcas3	protein_coding
.	chr11	85759337	85759567	5.31869	-1	4.94749	chr11	85353167	85826058	+	ENSMUSG00000059439.15	Bcas3	protein_coding
.	chr11	85770875	85771105	8.74279	-1	4.94749	chr11	85353167	85826058	+	ENSMUSG00000059439.15	Bcas3	protein_coding
.	chr17	12872235	12872465	14.644	-1	4.94749	chr17	12876034	12877842	+	ENSMUSG00000059408.2	Mrgprh	protein_coding
.	chrX	100253970	100254200	7.53996	-1	4.94749	chrX	99975606	100400762	+	ENSMUSG00000059327.9	Eda	protein_coding
.	chr15	76640034	76640264	23.6367	-1	4.94749	chr15	76622088	76639958	-	ENSMUSG00000059323.13	Tonsl	protein_coding
.	chr13	35833344	35833574	7.12994	-1	4.94749	chr13	35659862	35874064	+	ENSMUSG00000059288.13	Cdyl	protein_coding
.	chr7	16422627	16422857	10.5493	-1	4.94749	chr7	16400910	16437696	+	ENSMUSG00000059273.9	Zc3h4	protein_coding
.	chr7	112076654	112076884	13.1675	-1	4.94749	chr7	112023504	112111661	+	ENSMUSG00000059263.9	Usp47	protein_coding
.	chr11	117232206	117232436	17.7326	-1	4.94749	chr11	117199661	117362325	+	ENSMUSG00000059248.13	Sept9	protein_coding
.	chr6	96261392	96261622	9.11146	-1	4.94749	chr6	96113154	96657198	+	ENSMUSG00000059187.12	Fam19a1	protein_coding
.	chr2	80129192	80129422	15.5164	-1	4.94749	chr2	79834453	80129458	-	ENSMUSG00000059173.19	Pde1a	protein_coding
.	chr12	79484458	79484688	7.99999	-1	4.94749	chr12	79297282	79814690	+	ENSMUSG00000059060.15	Rad51b	protein_coding
.	chr12	79718973	79719203	18.0116	-1	4.94749	chr12	79297282	79814690	+	ENSMUSG00000059060.15	Rad51b	protein_coding
.	chr4	82946446	82946594	70.8274	-1	4.94749	chr4	82897920	83052339	-	ENSMUSG00000059049.14	Frem1	protein_coding
.	chr4	82967899	82968129	5.73587	-1	4.94749	chr4	82897920	83052339	-	ENSMUSG00000059049.14	Frem1	protein_coding
.	chr2	32718751	32718981	34.9726	-1	4.94749	chr2	32721055	32755512	+	ENSMUSG00000059013.12	Sh2d3c	protein_coding
.	chr16	9914180	9914410	6.79402	-1	4.94749	chr16	9567898	9995560	-	ENSMUSG00000059003.12	Grin2a	protein_coding
.	chr19	24873687	24873917	5.8102	-1	4.94749	chr19	24875686	24876634	+	ENSMUSG00000058927.5	Gm10053	protein_coding
.	chr3	130275112	130275342	7.23869	-1	4.94749	chr3	130131501	130599877	+	ENSMUSG00000058897.17	Col25a1	protein_coding
.	chr2	22996862	22997092	6.65445	-1	4.94749	chr2	22940073	23040241	-	ENSMUSG00000058835.14	Abi1	protein_coding
.	chr8	70509760	70509990	12.3263	-1	4.94749	chr8	70504292	70506752	-	ENSMUSG00000058833.11	2810428I15Rik	protein_coding
.	chr10	111473774	111474004	11.6339	-1	4.94749	chr10	111473223	111498150	+	ENSMUSG00000058799.15	Nap1l1	protein_coding
.	chr15	103259162	103259392	6.00365	-1	4.94749	chr15	103248212	103258403	-	ENSMUSG00000058794.12	Nfe2	protein_coding
.	chr1	180686803	180687033	13.8304	-1	4.94749	chr1	180641150	180690694	+	ENSMUSG00000058729.13	Lin9	protein_coding
.	chr14	36968142	36968372	11.8497	-1	4.94749	chr14	36874936	36968777	-	ENSMUSG00000058690.14	Ccser2	protein_coding
.	chr17	45659489	45659719	6.13624	-1	4.94749	chr17	45630204	45659325	-	ENSMUSG00000058626.16	Capn11	protein_coding
.	chr10	90014776	90015006	6.4916	-1	4.94749	chr10	89873509	90973300	+	ENSMUSG00000058589.14	Anks1b	protein_coding
.	chr10	90190161	90190391	5.62356	-1	4.94749	chr10	89873509	90973300	+	ENSMUSG00000058589.14	Anks1b	protein_coding
.	chr10	90350564	90350794	5.30117	-1	4.94749	chr10	89873509	90973300	+	ENSMUSG00000058589.14	Anks1b	protein_coding
.	chr10	90387082	90387312	7.46556	-1	4.94749	chr10	89873509	90973300	+	ENSMUSG00000058589.14	Anks1b	protein_coding
.	chr10	90421736	90421966	7.86922	-1	4.94749	chr10	89873509	90973300	+	ENSMUSG00000058589.14	Anks1b	protein_coding
.	chr9	75527454	75527684	8.01596	-1	4.94749	chr9	75497707	75559657	-	ENSMUSG00000058587.9	Tmod3	protein_coding
.	chr9	75561290	75561520	6.00235	-1	4.94749	chr9	75497707	75559657	-	ENSMUSG00000058587.9	Tmod3	protein_coding
.	chr14	117694345	117694575	8.98149	-1	4.94749	chr14	116925297	117979529	+	ENSMUSG00000058571.10	Gpc6	protein_coding
.	chr4	152320890	152321120	14.9722	-1	4.94749	chr4	152307019	152318993	-	ENSMUSG00000058498.12	Rnf207	protein_coding
.	chr6	34898919	34899149	5.21029	-1	4.94749	chr6	34880426	34910876	-	ENSMUSG00000058486.11	Wdr91	protein_coding
.	chr6	34912094	34912324	7.80409	-1	4.94749	chr6	34880426	34910876	-	ENSMUSG00000058486.11	Wdr91	protein_coding
.	chr19	11508394	11508624	7.45193	-1	4.94749	chr19	11485938	11512577	+	ENSMUSG00000058470.10	Gm8369	protein_coding
.	chr9	63240473	63240703	5.68776	-1	4.94749	chr9	63163768	63377902	-	ENSMUSG00000058444.8	Map2k5	protein_coding
.	chr8	79711079	79711309	7.09839	-1	4.94749	chr8	79683462	79711740	-	ENSMUSG00000058355.8	Abce1	protein_coding
.	chr14	31093324	31093554	5.48231	-1	4.94749	chr14	31088132	31128930	-	ENSMUSG00000058351.10	Smim4	protein_coding
.	chr7	134670977	134671207	5.73476	-1	4.94749	chr7	134670654	135173639	+	ENSMUSG00000058325.6	Dock1	protein_coding
.	chr7	134767720	134767950	5.28069	-1	4.94749	chr7	134670654	135173639	+	ENSMUSG00000058325.6	Dock1	protein_coding
.	chr2	92185049	92185279	11.9435	-1	4.94749	chr2	92093117	92364666	+	ENSMUSG00000058318.15	Phf21a	protein_coding
.	chr2	92211505	92211735	6.7402	-1	4.94749	chr2	92093117	92364666	+	ENSMUSG00000058318.15	Phf21a	protein_coding
.	chr14	18679815	18680045	8.68712	-1	4.94749	chr14	18573575	18894267	-	ENSMUSG00000058317.11	Ube2e2	protein_coding
.	chr14	18777221	18777451	12.1527	-1	4.94749	chr14	18573575	18894267	-	ENSMUSG00000058317.11	Ube2e2	protein_coding
.	chr14	18813077	18813307	8.46592	-1	4.94749	chr14	18573575	18894267	-	ENSMUSG00000058317.11	Ube2e2	protein_coding
.	chr14	18816874	18817104	9.77922	-1	4.94749	chr14	18573575	18894267	-	ENSMUSG00000058317.11	Ube2e2	protein_coding
.	chr14	18833561	18833791	9.64575	-1	4.94749	chr14	18573575	18894267	-	ENSMUSG00000058317.11	Ube2e2	protein_coding
.	chr8	70332023	70332253	7.6679	-1	4.94749	chr8	70331525	70353278	-	ENSMUSG00000058301.8	Upf1	protein_coding
.	chr10	60105955	60106185	15.6439	-1	4.94749	chr10	60106219	60135198	+	ENSMUSG00000058297.16	Spock2	protein_coding
.	chr10	60109179	60109409	5.8155	-1	4.94749	chr10	60106219	60135198	+	ENSMUSG00000058297.16	Spock2	protein_coding
.	chr1	192190993	192191223	12.8119	-1	4.94749	chr1	192190774	192510159	+	ENSMUSG00000058248.12	Kcnh1	protein_coding
.	chr18	59282987	59283217	8.20443	-1	4.94749	chr18	59175401	59410446	+	ENSMUSG00000058152.7	Chsy3	protein_coding
.	chr18	59382207	59382437	11.0976	-1	4.94749	chr18	59175401	59410446	+	ENSMUSG00000058152.7	Chsy3	protein_coding
.	chr7	66868107	66868337	26.4682	-1	4.94749	chr7	66839735	67153171	+	ENSMUSG00000058145.16	Adamts17	protein_coding
.	chr7	67048103	67048333	7.46556	-1	4.94749	chr7	66839735	67153171	+	ENSMUSG00000058145.16	Adamts17	protein_coding
.	chr13	67614351	67614581	6.24591	-1	4.94749	chr13	67589443	67609707	-	ENSMUSG00000058093.12	Zfp729b	protein_coding
.	chr12	108389767	108389997	6.86067	-1	4.94749	chr12	108370957	108539617	+	ENSMUSG00000058070.14	Eml1	protein_coding
.	chr12	108519414	108519644	5.9761	-1	4.94749	chr12	108370957	108539617	+	ENSMUSG00000058070.14	Eml1	protein_coding
.	chr8	61668493	61668723	11.8536	-1	4.94749	chr8	61511433	61902690	-	ENSMUSG00000058056.16	Palld	protein_coding
.	chr8	61848537	61848767	13.6888	-1	4.94749	chr8	61511433	61902690	-	ENSMUSG00000058056.16	Palld	protein_coding
.	chr5	93099012	93099242	12.7531	-1	4.94749	chr5	93093437	93176447	+	ENSMUSG00000058013.11	Sept11	protein_coding
.	chr4	32659067	32659297	6.05064	-1	4.94749	chr4	32657119	32775217	+	ENSMUSG00000058006.12	Mdn1	protein_coding
.	chr4	32707619	32707849	6.68241	-1	4.94749	chr4	32657119	32775217	+	ENSMUSG00000058006.12	Mdn1	protein_coding
.	chr4	32768828	32769058	6.32029	-1	4.94749	chr4	32657119	32775217	+	ENSMUSG00000058006.12	Mdn1	protein_coding
.	chr9	22225030	22225260	32.6614	-1	4.94749	chr9	22225714	22243354	+	ENSMUSG00000057982.8	Zfp809	protein_coding
.	chr2	14616824	14617054	6.24867	-1	4.94749	chr2	14603088	14987908	+	ENSMUSG00000057914.15	Cacnb2	protein_coding
.	chr2	14733391	14733621	6.60102	-1	4.94749	chr2	14603088	14987908	+	ENSMUSG00000057914.15	Cacnb2	protein_coding
.	chr2	14740230	14740460	9.16352	-1	4.94749	chr2	14603088	14987908	+	ENSMUSG00000057914.15	Cacnb2	protein_coding
.	chr6	39870447	39870507	42.8817	-1	4.94749	chr6	39873271	40255150	+	ENSMUSG00000057716.6	Tmem178b	protein_coding
.	chr18	31127052	31127282	5.82083	-1	4.94749	chr18	30973489	31317290	-	ENSMUSG00000057455.12	Rit2	protein_coding
.	chr17	12917108	12917338	9.86679	-1	4.94749	chr17	12911349	12916345	-	ENSMUSG00000057388.9	Mrpl18	protein_coding
.	chr1	43821587	43821817	11.1507	-1	4.94749	chr1	43746966	43827800	-	ENSMUSG00000057363.12	Uxs1	protein_coding
.	chr10	60207831	60208061	16.6207	-1	4.94749	chr10	60181532	60219260	-	ENSMUSG00000057337.13	Chst3	protein_coding
.	chr5	102845021	102845251	17.4367	-1	4.94749	chr5	102481391	102897937	+	ENSMUSG00000057315.14	Arhgap24	protein_coding
.	chr12	84417133	84417363	14.8044	-1	4.94749	chr12	84409071	84442887	+	ENSMUSG00000057265.13	Bbof1	protein_coding
.	chr12	84420388	84420618	14.2691	-1	4.94749	chr12	84409071	84442887	+	ENSMUSG00000057265.13	Bbof1	protein_coding
.	chr6	86859268	86859498	6.25133	-1	4.94749	chr6	86849517	87003223	+	ENSMUSG00000057230.13	Aak1	protein_coding
.	chr2	65513844	65514074	9.11146	-1	4.94749	chr2	65457118	65567627	-	ENSMUSG00000057182.14	Scn3a	protein_coding
.	chr2	65565310	65565540	6.39984	-1	4.94749	chr2	65457118	65567627	-	ENSMUSG00000057182.14	Scn3a	protein_coding
.	chr11	80379789	80380019	5.31277	-1	4.94749	chr11	80360492	80378034	-	ENSMUSG00000057181.15	5730455P16Rik	protein_coding
.	chr7	25240973	25241203	6.91526	-1	4.94749	chr7	25228258	25237851	-	ENSMUSG00000057177.12	Gsk3a	protein_coding
.	chr14	52119719	52119949	12.492	-1	4.94749	chr14	52110704	52163546	+	ENSMUSG00000057132.15	Rpgrip1	protein_coding
.	chr11	96487351	96487581	7.18287	-1	4.94749	chr11	96464593	96759130	+	ENSMUSG00000057058.16	Skap1	protein_coding
.	chr19	37271636	37271866	10.7417	-1	4.94749	chr19	37268743	37337852	-	ENSMUSG00000056999.14	Ide	protein_coding
.	chr8	93167500	93167730	6.28127	-1	4.94749	chr8	93166068	93197838	-	ENSMUSG00000056973.6	Ces1d	protein_coding
.	chr6	113696738	113696968	10.5655	-1	4.94749	chr6	113697050	113711069	+	ENSMUSG00000056952.13	Tatdn2	protein_coding
.	chr3	32848148	32848378	5.95889	-1	4.94749	chr3	32817546	32938071	+	ENSMUSG00000056900.13	Usp13	protein_coding
.	chr1	44591551	44591781	12.0041	-1	4.94749	chr1	44551511	44796838	+	ENSMUSG00000056870.9	Gulp1	protein_coding
.	chr6	111116013	111116243	8.53289	-1	4.94749	chr6	110645581	111567230	+	ENSMUSG00000056755.13	Grm7	protein_coding
.	chr17	27818369	27818599	6.16434	-1	4.94749	chr17	27751232	27820558	-	ENSMUSG00000056692.12	D17Wsu92e	protein_coding
.	chr18	41953617	41953847	5.5586	-1	4.94749	chr18	41875696	41951194	-	ENSMUSG00000056671.6	Prelid2	protein_coding
.	chr6	90310773	90311003	6.1505	-1	4.94749	chr6	90308349	90325185	-	ENSMUSG00000056643.5	Chst13	protein_coding
.	chr8	90857903	90858133	5.84404	-1	4.94749	chr8	90828352	91054516	+	ENSMUSG00000056608.14	Chd9	protein_coding
.	chr5	150152716	150152946	7.85854	-1	4.94749	chr5	150118645	150497753	+	ENSMUSG00000056602.11	Fry	protein_coding
.	chr5	150463594	150463824	9.46949	-1	4.94749	chr5	150118645	150497753	+	ENSMUSG00000056602.11	Fry	protein_coding
.	chr5	150469993	150470223	9.11237	-1	4.94749	chr5	150118645	150497753	+	ENSMUSG00000056602.11	Fry	protein_coding
.	chr12	116591903	116592133	10.1804	-1	4.94749	chr12	116485720	117276849	+	ENSMUSG00000056553.14	Ptprn2	protein_coding
.	chr12	116796011	116796241	5.72357	-1	4.94749	chr12	116485720	117276849	+	ENSMUSG00000056553.14	Ptprn2	protein_coding
.	chr12	117161367	117161597	13.4152	-1	4.94749	chr12	116485720	117276849	+	ENSMUSG00000056553.14	Ptprn2	protein_coding
.	chr12	117224777	117225007	6.25911	-1	4.94749	chr12	116485720	117276849	+	ENSMUSG00000056553.14	Ptprn2	protein_coding
.	chr12	117252444	117252674	9.83689	-1	4.94749	chr12	116485720	117276849	+	ENSMUSG00000056553.14	Ptprn2	protein_coding
.	chr12	117257638	117257868	9.34207	-1	4.94749	chr12	116485720	117276849	+	ENSMUSG00000056553.14	Ptprn2	protein_coding
.	chr12	110683671	110683901	14.2555	-1	4.94749	chr12	110667688	110682619	-	ENSMUSG00000056508.6	1700001K19Rik	protein_coding
.	chr5	142401114	142401344	17.1562	-1	4.94749	chr5	142401497	142462011	+	ENSMUSG00000056493.9	Foxk1	protein_coding
.	chr2	73775687	73775917	12.1087	-1	4.94749	chr2	73610660	73775346	-	ENSMUSG00000056486.17	Chn1	protein_coding
.	chr12	76369784	76370014	17.1853	-1	4.94749	chr12	76347782	76369602	-	ENSMUSG00000056459.14	Zbtb25	protein_coding
.	chr11	35164525	35164755	9.03989	-1	4.94749	chr11	35121224	35708507	+	ENSMUSG00000056427.10	Slit3	protein_coding
.	chr5	130252126	130252356	8.01332	-1	4.94749	chr5	130255619	130341563	+	ENSMUSG00000056310.14	Tyw1	protein_coding
.	chr5	130255977	130256207	11.1556	-1	4.94749	chr5	130255619	130341563	+	ENSMUSG00000056310.14	Tyw1	protein_coding
.	chr5	130256762	130256992	15.3571	-1	4.94749	chr5	130255619	130341563	+	ENSMUSG00000056310.14	Tyw1	protein_coding
.	chr5	130290111	130290341	14.5411	-1	4.94749	chr5	130255619	130341563	+	ENSMUSG00000056310.14	Tyw1	protein_coding
.	chr14	32155677	32155907	15.3164	-1	4.94749	chr14	32159865	32179855	+	ENSMUSG00000056234.14	Ncoa4	protein_coding
.	chr14	32159483	32159713	14.6138	-1	4.94749	chr14	32159865	32179855	+	ENSMUSG00000056234.14	Ncoa4	protein_coding
.	chr13	57516195	57516425	8.22973	-1	4.94749	chr13	57421195	57908314	-	ENSMUSG00000056222.14	Spock1	protein_coding
.	chr1	128172324	128172554	9.53922	-1	4.94749	chr1	128103301	128237736	+	ENSMUSG00000056211.13	R3hdm1	protein_coding
.	chr1	128225150	128225380	8.5215	-1	4.94749	chr1	128103301	128237736	+	ENSMUSG00000056211.13	R3hdm1	protein_coding
.	chr19	5507722	5507952	6.20536	-1	4.94749	chr19	5495278	5510489	-	ENSMUSG00000056185.4	Snx32	protein_coding
.	chr19	5513501	5513731	5.93344	-1	4.94749	chr19	5495278	5510489	-	ENSMUSG00000056185.4	Snx32	protein_coding
.	chr18	84646791	84647021	5.90977	-1	4.94749	chr18	84610509	84650084	-	ENSMUSG00000056162.13	Cndp1	protein_coding
.	chr18	88818355	88818585	6.68241	-1	4.94749	chr18	88665224	88927481	-	ENSMUSG00000056153.14	Socs6	protein_coding
.	chr18	88922990	88923220	6.25733	-1	4.94749	chr18	88665224	88927481	-	ENSMUSG00000056153.14	Socs6	protein_coding
.	chr18	20750242	20750472	6.19655	-1	4.94749	chr18	20684599	20746404	-	ENSMUSG00000056124.5	B4galt6	protein_coding
.	chr5	140430901	140431131	10.0452	-1	4.94749	chr5	140419328	140443360	+	ENSMUSG00000056076.13	Eif3b	protein_coding
.	chr5	140433092	140433322	10.4942	-1	4.94749	chr5	140419328	140443360	+	ENSMUSG00000056076.13	Eif3b	protein_coding
.	chr10	49309177	49309407	5.50196	-1	4.94749	chr10	49094833	49788766	-	ENSMUSG00000056073.16	Grik2	protein_coding
.	chr10	49755287	49755517	7.72143	-1	4.94749	chr10	49094833	49788766	-	ENSMUSG00000056073.16	Grik2	protein_coding
.	chr7	45663913	45664143	8.36254	-1	4.94749	chr7	45648591	45666394	-	ENSMUSG00000055978.5	Fut2	protein_coding
.	chr8	91374551	91374781	13.6619	-1	4.94749	chr8	91313525	91668439	+	ENSMUSG00000055932.15	Fto	protein_coding
.	chr8	91493288	91493518	7.00902	-1	4.94749	chr8	91313525	91668439	+	ENSMUSG00000055932.15	Fto	protein_coding
.	chr12	40388279	40388509	10.5008	-1	4.94749	chr12	40315046	40445902	-	ENSMUSG00000055917.15	Zfp277	protein_coding
.	chr10	80702224	80702454	11.5939	-1	4.94749	chr10	80702184	80705373	+	ENSMUSG00000055862.7	Izumo4	protein_coding
.	chr6	72640079	72640309	9.21874	-1	4.94749	chr6	72626378	72789254	-	ENSMUSG00000055799.13	Tcf7l1	protein_coding
.	chr15	84557767	84557997	18.0218	-1	4.94749	chr15	84553398	84557823	-	ENSMUSG00000055745.4	Ldoc1l	protein_coding
.	chr14	103671894	103672124	11.2175	-1	4.94749	chr14	103650228	103704907	+	ENSMUSG00000055717.13	Slain1	protein_coding
.	chr16	17281507	17281737	5.00367	-1	4.94749	chr16	17276300	17283229	+	ENSMUSG00000055692.18	Tmem191c	protein_coding
.	chr17	94749469	94749699	19.8933	-1	4.94749	chr17	94727080	94749892	-	ENSMUSG00000055660.8	Mettl4	protein_coding
.	chr2	31363209	31363439	6.19111	-1	4.94749	chr2	31314415	31460738	+	ENSMUSG00000055632.17	Hmcn2	protein_coding
.	chr2	31449695	31449925	16.6912	-1	4.94749	chr2	31314415	31460738	+	ENSMUSG00000055632.17	Hmcn2	protein_coding
.	chr8	70509760	70509990	12.3263	-1	4.94749	chr8	70508272	70527956	-	ENSMUSG00000055553.16	Kxd1	protein_coding
.	chr1	152748468	152748698	7.04955	-1	4.94749	chr1	152750551	152757544	+	ENSMUSG00000055547.4	Apobec4	protein_coding
.	chr7	51596067	51596297	7.86796	-1	4.94749	chr7	51511029	51598709	+	ENSMUSG00000055489.8	Ano5	protein_coding
.	chr17	71960398	71960628	5.71127	-1	4.94749	chr17	71869442	72603709	-	ENSMUSG00000055471.6	Alk	protein_coding
.	chr17	72193484	72193714	8.26007	-1	4.94749	chr17	71869442	72603709	-	ENSMUSG00000055471.6	Alk	protein_coding
.	chr17	72242632	72242862	9.13918	-1	4.94749	chr17	71869442	72603709	-	ENSMUSG00000055471.6	Alk	protein_coding
.	chr17	72598829	72599059	7.00601	-1	4.94749	chr17	71869442	72603709	-	ENSMUSG00000055471.6	Alk	protein_coding
.	chr14	93740593	93740823	12.9923	-1	4.94749	chr14	93013410	93890679	-	ENSMUSG00000055421.8	Pcdh9	protein_coding
.	chr7	50029691	50029921	6.82984	-1	4.94749	chr7	49974864	50866608	+	ENSMUSG00000055409.14	Nell1	protein_coding
.	chr7	50141794	50142024	5.34851	-1	4.94749	chr7	49974864	50866608	+	ENSMUSG00000055409.14	Nell1	protein_coding
.	chr7	50343643	50343873	6.4768	-1	4.94749	chr7	49974864	50866608	+	ENSMUSG00000055409.14	Nell1	protein_coding
.	chr4	25803573	25803803	11.342	-1	4.94749	chr4	25609332	25800244	-	ENSMUSG00000055373.8	Fut9	protein_coding
.	chr1	73998007	73998237	10.5131	-1	4.94749	chr1	73910231	74124449	-	ENSMUSG00000055322.15	Tns1	protein_coding
.	chr1	74047604	74047834	11.3683	-1	4.94749	chr1	73910231	74124449	-	ENSMUSG00000055322.15	Tns1	protein_coding
.	chr7	112760945	112761175	16.018	-1	4.94749	chr7	112679318	112906807	+	ENSMUSG00000055320.17	Tead1	protein_coding
.	chr7	112781955	112782185	16.7093	-1	4.94749	chr7	112679318	112906807	+	ENSMUSG00000055320.17	Tead1	protein_coding
.	chr13	58848963	58849193	6.86067	-1	4.94749	chr13	58806596	59133970	+	ENSMUSG00000055254.14	Ntrk2	protein_coding
.	chr1	176252249	176252479	8.75455	-1	4.94749	chr1	175962306	176275312	-	ENSMUSG00000055214.15	Pld5	protein_coding
.	chr13	17286615	17286845	10.5368	-1	4.94749	chr13	16857472	17695553	-	ENSMUSG00000055137.7	Sugct	protein_coding
.	chr7	113220469	113220699	12.4624	-1	4.94749	chr7	113207465	113314126	+	ENSMUSG00000055116.8	Arntl	protein_coding
.	chr7	113270576	113270806	10.7196	-1	4.94749	chr7	113207465	113314126	+	ENSMUSG00000055116.8	Arntl	protein_coding
.	chr7	57101754	57101984	5.27047	-1	4.94749	chr7	56716465	57387188	-	ENSMUSG00000055026.13	Gabrg3	protein_coding
.	chr15	81588757	81588987	6.16488	-1	4.94749	chr15	81585351	81652077	+	ENSMUSG00000055024.12	Ep300	protein_coding
.	chr15	81621795	81622025	6.54605	-1	4.94749	chr15	81585351	81652077	+	ENSMUSG00000055024.12	Ep300	protein_coding
.	chr15	92304645	92304875	8.67894	-1	4.94749	chr15	92051165	92341967	+	ENSMUSG00000055022.14	Cntn1	protein_coding
.	chr1	89455091	89455321	11.6283	-1	4.94749	chr1	89454806	89897617	+	ENSMUSG00000055013.15	Agap1	protein_coding
.	chr1	89848186	89848416	13.9022	-1	4.94749	chr1	89454806	89897617	+	ENSMUSG00000055013.15	Agap1	protein_coding
.	chr11	24074821	24075051	6.30036	-1	4.94749	chr11	24048955	24075054	-	ENSMUSG00000055010.1	A830031A19Rik	protein_coding
.	chr6	119318735	119318965	20.7679	-1	4.94749	chr6	119315133	119330766	-	ENSMUSG00000055003.14	Lrtm2	protein_coding
.	chr1	81195358	81195588	8.3979	-1	4.94749	chr1	81076950	81341764	+	ENSMUSG00000054976.14	Nyap2	protein_coding
.	chr15	76920300	76920530	6.09096	-1	4.94749	chr15	76910851	76918010	-	ENSMUSG00000054967.6	Zfp647	protein_coding
.	chr6	145545907	145546137	8.70825	-1	4.94749	chr6	145365134	145614319	-	ENSMUSG00000054966.13	Lmntd1	protein_coding
.	chr15	98664881	98665111	5.63025	-1	4.94749	chr15	98663421	98677461	-	ENSMUSG00000054855.13	Rnd1	protein_coding
.	chr15	98672199	98672429	6.19311	-1	4.94749	chr15	98663421	98677461	-	ENSMUSG00000054855.13	Rnd1	protein_coding
.	chr19	57697963	57698193	8.99168	-1	4.94749	chr19	57611034	58133338	+	ENSMUSG00000054843.8	Atrnl1	protein_coding
.	chr9	110309618	110309848	6.29155	-1	4.94749	chr9	110305173	110322102	+	ENSMUSG00000054836.12	Elp6	protein_coding
.	chr7	28952894	28953124	17.8441	-1	4.94749	chr7	28893248	28962340	-	ENSMUSG00000054808.15	Actn4	protein_coding
.	chr14	64146714	64146944	10.1203	-1	4.94749	chr14	64122625	64455903	-	ENSMUSG00000054733.9	Msra	protein_coding
.	chr14	64167720	64167950	6.02532	-1	4.94749	chr14	64122625	64455903	-	ENSMUSG00000054733.9	Msra	protein_coding
.	chr14	64249467	64249697	10.3477	-1	4.94749	chr14	64122625	64455903	-	ENSMUSG00000054733.9	Msra	protein_coding
.	chr14	64377781	64378011	6.68487	-1	4.94749	chr14	64122625	64455903	-	ENSMUSG00000054733.9	Msra	protein_coding
.	chr13	42818480	42818710	7.36879	-1	4.94749	chr13	42680623	43138526	+	ENSMUSG00000054728.16	Phactr1	protein_coding
.	chr7	38191022	38191252	11.8042	-1	4.94749	chr7	38183217	38197568	+	ENSMUSG00000054676.15	1600014C10Rik	protein_coding
.	chr17	81638043	81638273	8.07225	-1	4.94749	chr17	81388691	81649607	-	ENSMUSG00000054640.14	Slc8a1	protein_coding
.	chr7	136974784	136975014	10.78	-1	4.94749	chr7	136894614	137130266	+	ENSMUSG00000054612.4	Mgmt	protein_coding
.	chr19	4335931	4336161	9.41117	-1	4.94749	chr19	4314419	4398285	-	ENSMUSG00000054611.16	Kdm2a	protein_coding
.	chr5	66002845	66003075	6.00494	-1	4.94749	chr5	65979358	66004285	-	ENSMUSG00000054598.13	9130230L23Rik	protein_coding
.	chr11	116133896	116134126	8.23872	-1	4.94749	chr11	116121846	116131128	-	ENSMUSG00000054517.9	Trim65	protein_coding
.	chr6	71143500	71143730	5.07372	-1	4.94749	chr6	71128166	71144439	-	ENSMUSG00000054474.15	Thnsl2	protein_coding
.	chr4	132531303	132531533	14.8116	-1	4.94749	chr4	132530555	132533659	-	ENSMUSG00000054428.12	Atpif1	protein_coding
.	chr14	12698539	12698769	9.67269	-1	4.94749	chr14	12372563	12823079	-	ENSMUSG00000054423.13	Cadps	protein_coding
.	chr4	132531303	132531533	14.8116	-1	4.94749	chr4	132535550	132553742	+	ENSMUSG00000054405.14	Dnajc8	protein_coding
.	chr1	133029255	133029485	5.78792	-1	4.94749	chr1	132959484	133030561	-	ENSMUSG00000054387.13	Mdm4	protein_coding
.	chr18	14874240	14874470	5.81485	-1	4.94749	chr18	14783245	14900359	+	ENSMUSG00000054321.6	Taf4b	protein_coding
.	chr15	83348799	83349029	5.85758	-1	4.94749	chr15	83299740	83350247	-	ENSMUSG00000054277.7	Arfgap3	protein_coding
.	chr12	30891344	30891574	6.29476	-1	4.94749	chr12	30884322	30893854	+	ENSMUSG00000054204.6	Fam150b	protein_coding
.	chr12	104935481	104935711	6.31545	-1	4.94749	chr12	104929933	105009809	-	ENSMUSG00000054150.12	Syne3	protein_coding
.	chr2	18033772	18034002	7.29735	-1	4.94749	chr2	18025193	18037737	-	ENSMUSG00000054057.2	A930004D18Rik	protein_coding
.	chr14	32512852	32513082	5.91401	-1	4.94749	chr14	32513521	32580989	+	ENSMUSG00000054051.6	Ercc6	protein_coding
.	chr12	112015684	112015914	6.60934	-1	4.94749	chr12	111971559	112068854	+	ENSMUSG00000054003.13	Tdrd9	protein_coding
.	chr15	76649562	76649792	6.68241	-1	4.94749	chr15	76643395	76660117	-	ENSMUSG00000053929.16	Cyhr1	protein_coding
.	chr9	14500489	14500719	13.0743	-1	4.94749	chr9	14462548	14500482	-	ENSMUSG00000053914.9	Kdm4d	protein_coding
.	chr7	28827326	28827556	15.1747	-1	4.94749	chr7	28825217	28832247	+	ENSMUSG00000053898.12	Ech1	protein_coding
.	chr3	135840463	135840693	8.90124	-1	4.94749	chr3	135825279	135888572	+	ENSMUSG00000053897.15	Slc39a8	protein_coding
.	chr18	74947849	74948079	10.2714	-1	4.94749	chr18	74939322	74961263	-	ENSMUSG00000053846.4	Lipg	protein_coding
.	chr10	106632312	106632542	21.8589	-1	4.94749	chr10	106470339	106935952	+	ENSMUSG00000053825.15	Ppfia2	protein_coding
.	chr6	33000017	33000247	6.72388	-1	4.94749	chr6	32790976	33060260	-	ENSMUSG00000053768.13	Chchd3	protein_coding
.	chr2	17673609	17673839	8.35382	-1	4.94749	chr2	17343909	17731464	-	ENSMUSG00000053702.16	Nebl	protein_coding
.	chr5	139426992	139427222	8.27611	-1	4.94749	chr5	139423151	139427800	+	ENSMUSG00000053647.4	Gper1	protein_coding
.	chr18	56565185	56565415	11.9614	-1	4.94749	chr18	56509687	56572951	-	ENSMUSG00000053644.13	Aldh7a1	protein_coding
.	chr18	56565828	56566058	6.10351	-1	4.94749	chr18	56509687	56572951	-	ENSMUSG00000053644.13	Aldh7a1	protein_coding
.	chr11	105612194	105612424	8.14555	-1	4.94749	chr11	105589986	105929304	+	ENSMUSG00000053580.16	Tanc2	protein_coding
.	chr7	28981802	28981900	45.779	-1	4.94749	chr7	28971372	28981864	-	ENSMUSG00000053565.10	Eif3k	protein_coding
.	chr15	100627540	100627770	5.3595	-1	4.94749	chr15	100621342	100636865	-	ENSMUSG00000053559.12	Smagp	protein_coding
.	chr5	139388778	139389008	5.34069	-1	4.94749	chr5	139359739	139460527	-	ENSMUSG00000053553.11	3110082I17Rik	protein_coding
.	chr5	139426992	139427222	8.27611	-1	4.94749	chr5	139359739	139460527	-	ENSMUSG00000053553.11	3110082I17Rik	protein_coding
.	chr11	33816227	33816457	6.77295	-1	4.94749	chr11	33629339	33993152	-	ENSMUSG00000053519.15	Kcnip1	protein_coding
.	chr11	33829619	33829849	6.36005	-1	4.94749	chr11	33629339	33993152	-	ENSMUSG00000053519.15	Kcnip1	protein_coding
.	chr18	69499529	69499759	7.08282	-1	4.94749	chr18	69343356	69689079	+	ENSMUSG00000053477.16	Tcf4	protein_coding
.	chr18	69571577	69571807	9.72205	-1	4.94749	chr18	69343356	69689079	+	ENSMUSG00000053477.16	Tcf4	protein_coding
.	chr18	69591848	69592078	8.69182	-1	4.94749	chr18	69343356	69689079	+	ENSMUSG00000053477.16	Tcf4	protein_coding
.	chr18	69592996	69593226	8.06618	-1	4.94749	chr18	69343356	69689079	+	ENSMUSG00000053477.16	Tcf4	protein_coding
.	chr18	69636997	69637227	5.0728	-1	4.94749	chr18	69343356	69689079	+	ENSMUSG00000053477.16	Tcf4	protein_coding
.	chr2	52037578	52037808	9.17496	-1	4.94749	chr2	52038009	52056686	+	ENSMUSG00000053475.5	Tnfaip6	protein_coding
.	chr2	52037955	52038185	7.84921	-1	4.94749	chr2	52038009	52056686	+	ENSMUSG00000053475.5	Tnfaip6	protein_coding
.	chr15	66807711	66807941	5.50576	-1	4.94749	chr15	66670753	66850721	+	ENSMUSG00000053469.13	Tg	protein_coding
.	chr14	119315659	119315889	5.3803	-1	4.94749	chr14	119138415	119869594	+	ENSMUSG00000053465.5	Hs6st3	protein_coding
.	chr14	119553907	119554137	9.80841	-1	4.94749	chr14	119138415	119869594	+	ENSMUSG00000053465.5	Hs6st3	protein_coding
.	chr14	119776481	119776711	9.64575	-1	4.94749	chr14	119138415	119869594	+	ENSMUSG00000053465.5	Hs6st3	protein_coding
.	chr15	79961320	79961550	19.9617	-1	4.94749	chr15	79915807	79971119	-	ENSMUSG00000053411.16	Cbx7	protein_coding
.	chr7	6248448	6248678	6.80474	-1	4.94749	chr7	6252710	6282066	+	ENSMUSG00000053367.15	Epp13	protein_coding
.	chr5	113731412	113731642	6.81499	-1	4.94749	chr5	113735803	113740600	+	ENSMUSG00000053334.6	Ficd	protein_coding
.	chr14	105292284	105292514	5.4888	-1	4.94749	chr14	105258573	105309298	+	ENSMUSG00000053253.16	Ndfip2	protein_coding
.	chr7	17160768	17160998	6.92874	-1	4.94749	chr7	17150282	17164253	+	ENSMUSG00000053228.12	Ceacam3	protein_coding
.	chr14	45363558	45363788	6.59595	-1	4.94749	chr14	45351473	45373585	+	ENSMUSG00000053205.8	Styx	protein_coding
.	chr16	45418763	45418993	5.26538	-1	4.94749	chr16	45411768	45492969	-	ENSMUSG00000053182.10	Gm609	protein_coding
.	chr1	69850388	69850618	9.64575	-1	4.94749	chr1	69826970	70725132	+	ENSMUSG00000053153.14	Spag16	protein_coding
.	chr2	161961662	161961892	14.8951	-1	4.94749	chr2	161521990	162661147	-	ENSMUSG00000053141.16	Ptprt	protein_coding
.	chr2	162636396	162636561	67.6199	-1	4.94749	chr2	161521990	162661147	-	ENSMUSG00000053141.16	Ptprt	protein_coding
.	chr5	31525271	31525501	5.08811	-1	4.94749	chr5	31514564	31527807	-	ENSMUSG00000053134.13	Supt7l	protein_coding
.	chr6	71564565	71564795	7.68846	-1	4.94749	chr6	71543797	71582609	+	ENSMUSG00000053119.11	Chmp3	protein_coding
.	chr5	130227609	130227839	11.6693	-1	4.94749	chr5	130217081	130243765	+	ENSMUSG00000053094.15	Tmem248	protein_coding
.	chr5	130236272	130236502	10.2832	-1	4.94749	chr5	130217081	130243765	+	ENSMUSG00000053094.15	Tmem248	protein_coding
.	chr16	84783515	84783745	6.39202	-1	4.94749	chr16	84774123	84825928	+	ENSMUSG00000053062.15	Jam2	protein_coding
.	chr1	132535727	132535957	8.94351	-1	4.94749	chr1	132509427	132543256	-	ENSMUSG00000053024.14	Cntn2	protein_coding
.	chr6	53503682	53503912	5.40648	-1	4.94749	chr6	53287270	53700376	+	ENSMUSG00000053007.9	Creb5	protein_coding
.	chr6	53583434	53583664	5.32875	-1	4.94749	chr6	53287270	53700376	+	ENSMUSG00000053007.9	Creb5	protein_coding
.	chr6	71830821	71831051	16.6008	-1	4.94749	chr6	71812997	71826969	-	ENSMUSG00000052962.3	Mrpl35	protein_coding
.	chr6	53936840	53937070	12.0595	-1	4.94749	chr6	53873279	53978671	-	ENSMUSG00000052955.5	Cpvl	protein_coding
.	chr19	28453421	28453651	17.9262	-1	4.94749	chr19	28258851	28680077	-	ENSMUSG00000052942.13	Glis3	protein_coding
.	chr19	31233740	31233970	5.36859	-1	4.94749	chr19	30567551	31765033	-	ENSMUSG00000052920.14	Prkg1	protein_coding
.	chr16	56057157	56057387	20.7104	-1	4.94749	chr16	56048338	56190012	+	ENSMUSG00000052917.14	Senp7	protein_coding
.	chr16	56076776	56077006	5.32463	-1	4.94749	chr16	56048338	56190012	+	ENSMUSG00000052917.14	Senp7	protein_coding
.	chr16	56092809	56093039	7.7875	-1	4.94749	chr16	56048338	56190012	+	ENSMUSG00000052917.14	Senp7	protein_coding
.	chr7	122292435	122292665	13.585	-1	4.94749	chr7	122288751	122634402	+	ENSMUSG00000052889.11	Prkcb	protein_coding
.	chr6	73203670	73203900	7.29718	-1	4.94749	chr6	73017606	73221651	-	ENSMUSG00000052861.13	Dnah6	protein_coding
.	chr1	151395329	151395559	7.81147	-1	4.94749	chr1	151367699	151428455	-	ENSMUSG00000052748.14	Swt1	protein_coding
.	chr13	99458945	99459175	12.7856	-1	4.94749	chr13	99421464	99516602	-	ENSMUSG00000052727.5	Map1b	protein_coding
.	chr1	140245230	140245460	9.48743	-1	4.94749	chr1	140246158	140612067	+	ENSMUSG00000052726.15	Kcnt2	protein_coding
.	chr18	54901051	54901281	8.24489	-1	4.94749	chr18	54888045	54990180	-	ENSMUSG00000052713.8	Zfp608	protein_coding
.	chr18	54985194	54985424	6.2409	-1	4.94749	chr18	54888045	54990180	-	ENSMUSG00000052713.8	Zfp608	protein_coding
.	chr18	54990724	54990954	12.5106	-1	4.94749	chr18	54888045	54990180	-	ENSMUSG00000052713.8	Zfp608	protein_coding
.	chr7	123124443	123124673	10.5774	-1	4.94749	chr7	123123885	123195296	+	ENSMUSG00000052707.8	Tnrc6a	protein_coding
.	chr7	123134873	123135103	7.57522	-1	4.94749	chr7	123123885	123195296	+	ENSMUSG00000052707.8	Tnrc6a	protein_coding
.	chr9	67301010	67301240	28.6027	-1	4.94749	chr9	67217087	67559703	-	ENSMUSG00000052698.15	Tln2	protein_coding
.	chr9	67361649	67361879	5.376	-1	4.94749	chr9	67217087	67559703	-	ENSMUSG00000052698.15	Tln2	protein_coding
.	chr4	95053891	95054121	15.265	-1	4.94749	chr4	95049034	95052222	-	ENSMUSG00000052684.4	Jun	protein_coding
.	chr12	21154906	21155136	14.511	-1	4.94749	chr12	21111748	21270171	+	ENSMUSG00000052632.15	Asap2	protein_coding
.	chr10	73693867	73694097	5.75344	-1	4.94749	chr10	73099342	74649737	+	ENSMUSG00000052613.16	Pcdh15	protein_coding
.	chr14	76546144	76546374	14.5478	-1	4.94749	chr14	76532814	76556687	-	ENSMUSG00000052584.9	Serp2	protein_coding
.	chr6	80237372	80237602	7.30019	-1	4.94749	chr6	80018877	80810143	+	ENSMUSG00000052581.13	Lrrtm4	protein_coding
.	chr7	91838657	91838887	5.23047	-1	4.94749	chr7	91090706	92449247	+	ENSMUSG00000052572.16	Dlg2	protein_coding
.	chr19	8353210	8353440	9.673	-1	4.94749	chr19	8335371	8405111	-	ENSMUSG00000052562.15	Slc22a30	protein_coding
.	chr15	90536502	90536732	8.87265	-1	4.94749	chr15	90487482	90679432	-	ENSMUSG00000052560.15	Cpne8	protein_coding
.	chr15	90678879	90679109	17.0783	-1	4.94749	chr15	90487482	90679432	-	ENSMUSG00000052560.15	Cpne8	protein_coding
.	chr1	168345441	168345671	6.68241	-1	4.94749	chr1	168119364	168432270	-	ENSMUSG00000052534.15	Pbx1	protein_coding
.	chr1	168395493	168395723	6.54983	-1	4.94749	chr1	168119364	168432270	-	ENSMUSG00000052534.15	Pbx1	protein_coding
.	chr7	48968969	48969199	8.33846	-1	4.94749	chr7	48908716	49610090	+	ENSMUSG00000052512.17	Nav2	protein_coding
.	chr7	49120576	49120806	17.8761	-1	4.94749	chr7	48908716	49610090	+	ENSMUSG00000052512.17	Nav2	protein_coding
.	chr7	49134684	49134914	6.94972	-1	4.94749	chr7	48908716	49610090	+	ENSMUSG00000052512.17	Nav2	protein_coding
.	chr7	49187332	49187562	6.53024	-1	4.94749	chr7	48908716	49610090	+	ENSMUSG00000052512.17	Nav2	protein_coding
.	chr7	49246632	49246862	9.94703	-1	4.94749	chr7	48908716	49610090	+	ENSMUSG00000052512.17	Nav2	protein_coding
.	chr7	49253516	49253746	9.87054	-1	4.94749	chr7	48908716	49610090	+	ENSMUSG00000052512.17	Nav2	protein_coding
.	chr7	49499663	49499893	10.0191	-1	4.94749	chr7	48908716	49610090	+	ENSMUSG00000052512.17	Nav2	protein_coding
.	chr16	63622676	63622906	7.52986	-1	4.94749	chr16	63543538	63864158	-	ENSMUSG00000052504.6	Epha3	protein_coding
.	chr8	72472490	72472720	8.19527	-1	4.94749	chr8	72460489	72475226	-	ENSMUSG00000052488.7	Cherp	protein_coding
.	chr3	142145759	142145989	5.07316	-1	4.94749	chr3	141837136	142169425	-	ENSMUSG00000052430.15	Bmpr1b	protein_coding
.	chr15	102570658	102570888	13.2114	-1	4.94749	chr15	102523843	102625067	-	ENSMUSG00000052414.9	Gm28047	protein_coding
.	chr19	22222594	22222824	7.98505	-1	4.94749	chr19	22139119	22989884	+	ENSMUSG00000052387.15	Trpm3	protein_coding
.	chr19	22317406	22317636	8.47221	-1	4.94749	chr19	22139119	22989884	+	ENSMUSG00000052387.15	Trpm3	protein_coding
.	chr19	22682902	22683132	6.53011	-1	4.94749	chr19	22139119	22989884	+	ENSMUSG00000052387.15	Trpm3	protein_coding
.	chr19	22707866	22708096	7.37517	-1	4.94749	chr19	22139119	22989884	+	ENSMUSG00000052387.15	Trpm3	protein_coding
.	chr19	22904964	22905194	16.384	-1	4.94749	chr19	22139119	22989884	+	ENSMUSG00000052387.15	Trpm3	protein_coding
.	chrX	88023081	88023311	6.05064	-1	4.94749	chrX	86740870	88115645	-	ENSMUSG00000052372.10	Il1rapl1	protein_coding
.	chr7	84012313	84012543	8.48745	-1	4.94749	chr7	83932857	84086502	-	ENSMUSG00000052353.13	Cemip	protein_coding
.	chr7	84077435	84077665	7.1447	-1	4.94749	chr7	83932857	84086502	-	ENSMUSG00000052353.13	Cemip	protein_coding
.	chr6	71830821	71831051	16.6008	-1	4.94749	chr6	71831331	71877388	+	ENSMUSG00000052337.15	Immt	protein_coding
.	chr1	54830124	54830354	8.62839	-1	4.94749	chr1	54645340	54926387	-	ENSMUSG00000052331.14	Ankrd44	protein_coding
.	chr1	54922728	54922958	11.7515	-1	4.94749	chr1	54645340	54926387	-	ENSMUSG00000052331.14	Ankrd44	protein_coding
.	chr10	121289987	121290217	11.9598	-1	4.94749	chr10	121263820	121351278	-	ENSMUSG00000052302.6	Tbc1d30	protein_coding
.	chr11	87865804	87866034	12.6323	-1	4.94749	chr11	87864000	87875536	-	ENSMUSG00000052234.2	Epx	protein_coding
.	chr2	48810416	48810646	6.80971	-1	4.94749	chr2	48814109	48903269	+	ENSMUSG00000052155.5	Acvr2a	protein_coding
.	chr5	31745048	31745278	7.51322	-1	4.94749	chr5	31697684	32084962	+	ENSMUSG00000052139.18	Bre	protein_coding
.	chr4	12087965	12088195	23.808	-1	4.94749	chr4	12089439	12096243	+	ENSMUSG00000052137.11	Rbm12b2	protein_coding
.	chr1	62171961	62172191	9.99017	-1	4.94749	chr1	61638824	62642284	+	ENSMUSG00000052062.14	Pard3b	protein_coding
.	chr1	62601906	62602136	16.0564	-1	4.94749	chr1	61638824	62642284	+	ENSMUSG00000052062.14	Pard3b	protein_coding
.	chr1	3377742	3377972	7.2832	-1	4.94749	chr1	3205901	3671498	-	ENSMUSG00000051951.5	Xkr4	protein_coding
.	chr5	149692456	149692686	15.6854	-1	4.94749	chr5	149678230	149762599	+	ENSMUSG00000051950.10	B3glct	protein_coding
.	chr5	149716169	149716399	8.22309	-1	4.94749	chr5	149678230	149762599	+	ENSMUSG00000051950.10	B3glct	protein_coding
.	chr15	43136039	43136269	11.7975	-1	4.94749	chr15	43020811	43170818	-	ENSMUSG00000051920.6	Rspo2	protein_coding
.	chr7	115544198	115544428	7.36621	-1	4.94749	chr7	115470872	116038796	-	ENSMUSG00000051910.13	Sox6	protein_coding
.	chr12	69238867	69239097	5.91247	-1	4.94749	chr12	69241176	69284632	+	ENSMUSG00000051890.13	Klhdc1	protein_coding
.	chr2	76945156	76945386	5.99243	-1	4.94749	chr2	76703980	76982547	-	ENSMUSG00000051747.14	Ttn	protein_coding
.	chr12	4858182	4858412	6.10309	-1	4.94749	chr12	4843303	4860043	+	ENSMUSG00000051721.6	Wdcp	protein_coding
.	chr11	120628145	120628375	6.75745	-1	4.94749	chr11	120625117	120633600	-	ENSMUSG00000051510.13	Mafg	protein_coding
.	chr8	126596040	126596270	19.688	-1	4.94749	chr8	126588296	126593986	-	ENSMUSG00000051495.7	Irf2bp2	protein_coding
.	chr11	102658541	102658771	10.7061	-1	4.94749	chr11	102663716	102682237	+	ENSMUSG00000051455.13	Meioc	protein_coding
.	chr3	37311678	37311908	9.29428	-1	4.94749	chr3	37312554	37321453	+	ENSMUSG00000051444.9	Bbs12	protein_coding
.	chr4	141897260	141897490	7.2843	-1	4.94749	chr4	141890438	142015082	-	ENSMUSG00000051435.11	Fhad1	protein_coding
.	chr2	3512304	3512534	7.46556	-1	4.94749	chr2	3504527	3512790	-	ENSMUSG00000051396.15	Gm45902	protein_coding
.	chr5	135934714	135934944	10.6047	-1	4.94749	chr5	135908409	135934616	-	ENSMUSG00000051391.9	Ywhag	protein_coding
.	chr15	37673827	37674057	9.45304	-1	4.94749	chr15	37366175	37792570	-	ENSMUSG00000051359.14	Ncald	protein_coding
.	chr15	37720325	37720555	8.44207	-1	4.94749	chr15	37366175	37792570	-	ENSMUSG00000051359.14	Ncald	protein_coding
.	chr6	118637504	118637734	11.3158	-1	4.94749	chr6	118587240	119196418	-	ENSMUSG00000051331.15	Cacna1c	protein_coding
.	chr6	118792679	118792909	7.85553	-1	4.94749	chr6	118587240	119196418	-	ENSMUSG00000051331.15	Cacna1c	protein_coding
.	chr6	118907493	118907723	8.03771	-1	4.94749	chr6	118587240	119196418	-	ENSMUSG00000051331.15	Cacna1c	protein_coding
.	chr6	118976345	118976575	8.33846	-1	4.94749	chr6	118587240	119196418	-	ENSMUSG00000051331.15	Cacna1c	protein_coding
.	chr6	119136694	119136924	5.15858	-1	4.94749	chr6	118587240	119196418	-	ENSMUSG00000051331.15	Cacna1c	protein_coding
.	chr10	120872518	120872748	17.7504	-1	4.94749	chr10	120781096	120899101	-	ENSMUSG00000051236.13	Msrb3	protein_coding
.	chr2	134904776	134905006	5.26837	-1	4.94749	chr2	134786067	135475258	+	ENSMUSG00000051177.16	Plcb1	protein_coding
.	chr2	168201958	168202188	6.53397	-1	4.94749	chr2	168180986	168207112	-	ENSMUSG00000051149.15	Adnp	protein_coding
.	chr16	28867921	28868151	7.47522	-1	4.94749	chr16	28826176	28929698	-	ENSMUSG00000051065.8	Mb21d2	protein_coding
.	chr16	28927326	28927556	8.04838	-1	4.94749	chr16	28826176	28929698	-	ENSMUSG00000051065.8	Mb21d2	protein_coding
.	chr11	35798811	35799041	7.72198	-1	4.94749	chr11	35797382	35798884	-	ENSMUSG00000051062.6	Fbll1	protein_coding
.	chrX	38079303	38079533	6.91518	-1	4.94749	chrX	38076594	38085141	-	ENSMUSG00000051038.10	Rhox11	protein_coding
.	chr3	85750185	85750415	10.2273	-1	4.94749	chr3	85660061	85817291	-	ENSMUSG00000051000.17	Fam160a1	protein_coding
.	chr11	108272281	108272511	6.21283	-1	4.94749	chr11	107933387	108343928	-	ENSMUSG00000050965.14	Prkca	protein_coding
.	chr11	77179345	77179575	6.86067	-1	4.94749	chr11	77089915	77188968	-	ENSMUSG00000050944.14	Efcab5	protein_coding
.	chr18	59063439	59063669	12.9826	-1	4.94749	chr18	59062248	59076962	+	ENSMUSG00000050875.11	A730017C20Rik	protein_coding
.	chr1	104771954	104772184	9.59314	-1	4.94749	chr1	104768529	104995481	+	ENSMUSG00000050840.8	Cdh20	protein_coding
.	chr6	49315382	49315612	15.5202	-1	4.94749	chr6	49319274	49341582	+	ENSMUSG00000050786.8	Ccdc126	protein_coding
.	chr6	49321619	49321849	10.8652	-1	4.94749	chr6	49319274	49341582	+	ENSMUSG00000050786.8	Ccdc126	protein_coding
.	chr16	18627105	18627335	5.7567	-1	4.94749	chr16	18620319	18622403	-	ENSMUSG00000050761.3	Gp1bb	protein_coding
.	chr8	124436871	124437101	6.80971	-1	4.94749	chr8	124369049	124439658	-	ENSMUSG00000050751.14	Pgbd5	protein_coding
.	chr17	65643009	65643239	10.3712	-1	4.94749	chr17	65637505	65642204	-	ENSMUSG00000050612.5	Txndc2	protein_coding
.	chr2	97219721	97219951	6.18865	-1	4.94749	chr2	96318169	97631666	+	ENSMUSG00000050587.14	Lrrc4c	protein_coding
.	chr1	156035306	156035536	18.326	-1	4.94749	chr1	156035403	156068861	+	ENSMUSG00000050565.16	Tor1aip2	protein_coding
.	chr9	66510968	66511198	9.94092	-1	4.94749	chr9	66508459	66514593	-	ENSMUSG00000050503.8	Fbxl22	protein_coding
.	chr2	50127485	50127715	9.51772	-1	4.94749	chr2	50066429	50193569	+	ENSMUSG00000050447.15	Lypd6	protein_coding
.	chr2	74686951	74687181	6.06904	-1	4.94749	chr2	74691924	74695105	+	ENSMUSG00000050368.4	Hoxd10	protein_coding
.	chr2	74687601	74687831	10.626	-1	4.94749	chr2	74691924	74695105	+	ENSMUSG00000050368.4	Hoxd10	protein_coding
.	chr3	123102736	123102966	10.2246	-1	4.94749	chr3	123076519	123236149	-	ENSMUSG00000050315.13	Synpo2	protein_coding
.	chr3	123192542	123192772	9.42602	-1	4.94749	chr3	123076519	123236149	-	ENSMUSG00000050315.13	Synpo2	protein_coding
.	chr16	96646996	96647226	6.11503	-1	4.94749	chr16	96592079	97170752	-	ENSMUSG00000050272.9	Dscam	protein_coding
.	chr16	97028585	97028815	10.396	-1	4.94749	chr16	96592079	97170752	-	ENSMUSG00000050272.9	Dscam	protein_coding
.	chr7	105336075	105336305	6.29112	-1	4.94749	chr7	105328225	105334104	-	ENSMUSG00000050266.6	Olfr690	protein_coding
.	chr5	37421576	37421806	8.76766	-1	4.94749	chr5	37338499	37425055	+	ENSMUSG00000050248.11	Evc2	protein_coding
.	chr4	125062416	125062646	6.0373	-1	4.94749	chr4	125066672	125074042	+	ENSMUSG00000050213.6	Snip1	protein_coding
.	chr1	37028683	37028741	29.015	-1	4.94749	chr1	37026596	37187613	+	ENSMUSG00000050122.18	Vwa3b	protein_coding
.	chr12	37500900	37501130	5.15467	-1	4.94749	chr12	37241641	37582202	+	ENSMUSG00000050103.18	Agmo	protein_coding
.	chr6	28797295	28797525	7.60976	-1	4.94749	chr6	28661831	28831747	-	ENSMUSG00000049939.6	Lrrc4	protein_coding
.	chr1	88705938	88706168	12.5436	-1	4.94749	chr1	88673125	88702221	-	ENSMUSG00000049866.12	Arl4c	protein_coding
.	chr4	94647090	94647320	10.5921	-1	4.94749	chr4	94636653	94650144	-	ENSMUSG00000049799.13	Lrrc19	protein_coding
.	chr2	44299086	44299316	5.9354	-1	4.94749	chr2	43748824	44395953	+	ENSMUSG00000049744.15	Arhgap15	protein_coding
.	chr7	127874945	127875175	8.63229	-1	4.94749	chr7	127876221	127885996	+	ENSMUSG00000049739.10	Zfp646	protein_coding
.	chr7	127874945	127875175	8.63229	-1	4.94749	chr7	127863047	127876828	-	ENSMUSG00000049728.14	Zfp668	protein_coding
.	chr9	110842554	110842784	8.60074	-1	4.94749	chr9	110844506	110856522	+	ENSMUSG00000049719.14	Prss46	protein_coding
.	chr1	126163856	126164086	6.09096	-1	4.94749	chr1	125913620	126830799	-	ENSMUSG00000049690.15	Nckap5	protein_coding
.	chr1	126197854	126198084	11.5174	-1	4.94749	chr1	125913620	126830799	-	ENSMUSG00000049690.15	Nckap5	protein_coding
.	chr1	126211725	126211955	6.59265	-1	4.94749	chr1	125913620	126830799	-	ENSMUSG00000049690.15	Nckap5	protein_coding
.	chr1	126728114	126728344	6.68241	-1	4.94749	chr1	125913620	126830799	-	ENSMUSG00000049690.15	Nckap5	protein_coding
.	chr5	123023725	123023955	5.20704	-1	4.94749	chr5	123015074	123030456	+	ENSMUSG00000049686.14	Orai1	protein_coding
.	chr5	123029801	123030031	9.68313	-1	4.94749	chr5	123015074	123030456	+	ENSMUSG00000049686.14	Orai1	protein_coding
.	chr7	29194892	29195122	8.37488	-1	4.94749	chr7	29181321	29214035	-	ENSMUSG00000049676.14	Catsperg1	protein_coding
.	chr19	42082386	42082616	9.28144	-1	4.94749	chr19	42074939	42086370	-	ENSMUSG00000049670.8	Morn4	protein_coding
.	chr13	100081759	100081989	15.0724	-1	4.94749	chr13	100017994	100104070	-	ENSMUSG00000049658.13	Bdp1	protein_coding
.	chr2	13011198	13011428	9.07435	-1	4.94749	chr2	13003457	13011806	-	ENSMUSG00000049630.6	C1ql3	protein_coding
.	chr11	79504002	79504232	12.3978	-1	4.94749	chr11	79500982	79504084	-	ENSMUSG00000049612.10	Omg	protein_coding
.	chr11	96191306	96191536	7.94426	-1	4.94749	chr11	96194316	96197447	+	ENSMUSG00000049604.3	Hoxb13	protein_coding
.	chr7	98361538	98361768	25.1237	-1	4.94749	chr7	98350668	98361328	-	ENSMUSG00000049580.12	Tsku	protein_coding
.	chr7	139617276	139617506	9.64575	-1	4.94749	chr7	139600951	139683817	-	ENSMUSG00000049571.18	Cfap46	protein_coding
.	chr9	56654706	56654936	8.81847	-1	4.94749	chr9	56618475	56796468	-	ENSMUSG00000049556.5	Lingo1	protein_coding
.	chr9	56683369	56683599	11.934	-1	4.94749	chr9	56618475	56796468	-	ENSMUSG00000049556.5	Lingo1	protein_coding
.	chr5	123684793	123685023	21.0151	-1	4.94749	chr5	123577795	123684618	-	ENSMUSG00000049550.17	Clip1	protein_coding
.	chr13	70800307	70800537	6.02532	-1	4.94749	chr13	70727802	70841811	-	ENSMUSG00000049538.14	Adamts16	protein_coding
.	chr9	59528556	59528786	7.0909	-1	4.94749	chr9	59518685	59539847	-	ENSMUSG00000049526.8	Tmem202	protein_coding
.	chr4	12087965	12088195	23.808	-1	4.94749	chr4	12039355	12090020	-	ENSMUSG00000049488.14	Tmem67	protein_coding
.	chr4	134052635	134052865	6.82152	-1	4.94749	chr4	134053838	134058996	+	ENSMUSG00000049410.8	Zfp683	protein_coding
.	chr11	76220495	76220725	7.49164	-1	4.94749	chr11	76210571	76217664	-	ENSMUSG00000049396.6	Gemin4	protein_coding
.	chr11	36693138	36693368	9.79416	-1	4.94749	chr11	36006656	37235964	-	ENSMUSG00000049336.16	Tenm2	protein_coding
.	chr11	36748139	36748369	7.06417	-1	4.94749	chr11	36006656	37235964	-	ENSMUSG00000049336.16	Tenm2	protein_coding
.	chr19	4468387	4468617	9.33444	-1	4.94749	chr19	4445908	4477447	-	ENSMUSG00000049303.10	Syt12	protein_coding
.	chr2	41608924	41609154	6.80971	-1	4.94749	chr2	40595246	42653624	-	ENSMUSG00000049252.17	Lrp1b	protein_coding
.	chrX	167938293	167938523	5.5032	-1	4.94749	chrX	167471309	168577231	-	ENSMUSG00000049176.14	Frmpd4	protein_coding
.	chrX	168172226	168172456	8.17524	-1	4.94749	chrX	167471309	168577231	-	ENSMUSG00000049176.14	Frmpd4	protein_coding
.	chrX	168384823	168385053	6.86067	-1	4.94749	chrX	167471309	168577231	-	ENSMUSG00000049176.14	Frmpd4	protein_coding
.	chr19	40895355	40895585	10.5369	-1	4.94749	chr19	40894705	40917947	+	ENSMUSG00000049164.6	Zfp518a	protein_coding
.	chr15	4434813	4435043	5.17473	-1	4.94749	chr15	4375491	4575553	+	ENSMUSG00000049148.8	Plcxd3	protein_coding
.	chr12	80372722	80372952	5.69518	-1	4.94749	chr12	80335848	80436601	-	ENSMUSG00000049106.7	Dcaf5	protein_coding
.	chr12	80410370	80410600	13.6798	-1	4.94749	chr12	80335848	80436601	-	ENSMUSG00000049106.7	Dcaf5	protein_coding
.	chr3	45375965	45376195	20.2324	-1	4.94749	chr3	45378398	45435623	+	ENSMUSG00000049100.15	Pcdh10	protein_coding
.	chr18	84086208	84086438	11.6922	-1	4.94749	chr18	84088158	84097514	+	ENSMUSG00000049090.2	Zadh2	protein_coding
.	chr16	31203228	31203458	9.63579	-1	4.94749	chr16	31092413	31201238	-	ENSMUSG00000049076.9	Acap2	protein_coding
.	chr2	72038860	72039090	14.3091	-1	4.94749	chr2	71981240	72257474	+	ENSMUSG00000049044.16	Rapgef4	protein_coding
.	chr1	11265198	11265428	6.34509	-1	4.94749	chr1	10993465	11303681	+	ENSMUSG00000048960.13	Prex2	protein_coding
.	chr17	62614228	62614458	9.70634	-1	4.94749	chr17	62604184	62881317	-	ENSMUSG00000048915.12	Efna5	protein_coding
.	chr17	62861914	62862144	8.11852	-1	4.94749	chr17	62604184	62881317	-	ENSMUSG00000048915.12	Efna5	protein_coding
.	chr17	62862695	62862925	6.77876	-1	4.94749	chr17	62604184	62881317	-	ENSMUSG00000048915.12	Efna5	protein_coding
.	chr17	28907956	28908186	12.8543	-1	4.94749	chr17	28896397	28915324	-	ENSMUSG00000048905.4	4930539E08Rik	protein_coding
.	chr19	10709503	10709733	17.4264	-1	4.94749	chr19	10688815	10714419	+	ENSMUSG00000048832.8	Vps37c	protein_coding
.	chr1	38836491	38836721	15.4062	-1	4.94749	chr1	38793645	38836711	-	ENSMUSG00000048814.10	Lonrf2	protein_coding
.	chr11	96323868	96324098	6.2212	-1	4.94749	chr11	96323326	96347930	+	ENSMUSG00000048763.11	Hoxb3	protein_coding
.	chr10	42203409	42203639	14.2032	-1	4.94749	chr10	42181841	42276755	-	ENSMUSG00000048756.11	Foxo3	protein_coding
.	chr10	70135677	70135907	5.14187	-1	4.94749	chr10	70097121	70193200	+	ENSMUSG00000048701.13	Ccdc6	protein_coding
.	chr3	146662983	146663213	5.58408	-1	4.94749	chr3	146645195	146685592	-	ENSMUSG00000048652.12	Samd13	protein_coding
.	chr19	37948090	37948320	6.86067	-1	4.94749	chr19	37899036	38043577	-	ENSMUSG00000048612.15	Myof	protein_coding
.	chr14	57061973	57062203	5.67072	-1	4.94749	chr14	57035608	57058030	-	ENSMUSG00000048582.6	Gja3	protein_coding
.	chr3	63928866	63929096	11.5553	-1	4.94749	chr3	63914684	63929472	-	ENSMUSG00000048581.12	E130311K13Rik	protein_coding
.	chr9	43114583	43114813	5.82796	-1	4.94749	chr9	43108650	43116570	-	ENSMUSG00000048503.7	Tmem136	protein_coding
.	chr8	123220527	123220757	7.97077	-1	4.94749	chr8	123212832	123222046	+	ENSMUSG00000048478.7	Spata33	protein_coding
.	chr11	115899140	115899370	16.67	-1	4.94749	chr11	115899966	115906269	+	ENSMUSG00000048442.15	Smim5	protein_coding
.	chr17	32533512	32533742	9.82869	-1	4.94749	chr17	32536558	32551798	+	ENSMUSG00000048440.15	Cyp4f16	protein_coding
.	chr2	83812152	83812382	5.08297	-1	4.94749	chr2	83812636	83883486	+	ENSMUSG00000048388.3	Fam171b	protein_coding
.	chr14	47275952	47276182	13.1799	-1	4.94749	chr14	47276931	47296098	+	ENSMUSG00000048379.8	Socs4	protein_coding
.	chr12	70827731	70827961	13.7883	-1	4.94749	chr12	70825514	70902234	+	ENSMUSG00000048285.9	Frmd6	protein_coding
.	chr13	9666155	9666385	6.60171	-1	4.94749	chr13	9276528	9668928	+	ENSMUSG00000048264.16	Dip2c	protein_coding
.	chr12	107960189	107960419	9.63006	-1	4.94749	chr12	107910403	108003602	-	ENSMUSG00000048251.15	Bcl11b	protein_coding
.	chr12	108001957	108002187	8.89214	-1	4.94749	chr12	107910403	108003602	-	ENSMUSG00000048251.15	Bcl11b	protein_coding
.	chr6	88242725	88242955	21.0076	-1	4.94749	chr6	88222268	88254415	+	ENSMUSG00000048206.6	Dnajb8	protein_coding
.	chr15	98167138	98167368	7.53407	-1	4.94749	chr15	98134637	98165625	-	ENSMUSG00000048175.13	Asb8	protein_coding
.	chr19	40692024	40692254	9.63991	-1	4.94749	chr19	40612366	40741602	+	ENSMUSG00000048120.16	Entpd1	protein_coding
.	chr12	71041077	71041307	5.88872	-1	4.94749	chr12	71015990	71098592	+	ENSMUSG00000048118.17	Arid4a	protein_coding
.	chr12	71048262	71048492	19.2647	-1	4.94749	chr12	71015990	71098592	+	ENSMUSG00000048118.17	Arid4a	protein_coding
.	chr3	108580341	108580571	15.5294	-1	4.94749	chr3	108571698	108583222	+	ENSMUSG00000048100.13	Taf13	protein_coding
.	chr2	101983529	101983759	28.1561	-1	4.94749	chr2	101950203	102186385	-	ENSMUSG00000048058.17	Ldlrad3	protein_coding
.	chr2	102105734	102105964	5.88136	-1	4.94749	chr2	101950203	102186385	-	ENSMUSG00000048058.17	Ldlrad3	protein_coding
.	chr19	58953539	58953769	7.79752	-1	4.94749	chr19	58943425	58971421	+	ENSMUSG00000048029.10	Eno4	protein_coding
.	chr18	24121916	24122146	6.36744	-1	4.94749	chr18	24104757	24121953	-	ENSMUSG00000047989.11	Ino80c	protein_coding
.	chr2	169641567	169641797	10.0837	-1	4.94749	chr2	169633013	170071816	+	ENSMUSG00000047907.11	Tshz2	protein_coding
.	chr2	169781312	169781542	5.16672	-1	4.94749	chr2	169633013	170071816	+	ENSMUSG00000047907.11	Tshz2	protein_coding
.	chr2	169946071	169946301	10.2639	-1	4.94749	chr2	169633013	170071816	+	ENSMUSG00000047907.11	Tshz2	protein_coding
.	chr15	80862200	80862430	14.0711	-1	4.94749	chr15	80711319	80941086	+	ENSMUSG00000047888.9	Tnrc6b	protein_coding
.	chr5	63920350	63920580	9.27511	-1	4.94749	chr5	63908897	63968897	-	ENSMUSG00000047881.14	Rell1	protein_coding
.	chr15	83242106	83242336	7.88884	-1	4.94749	chr15	83226726	83251774	-	ENSMUSG00000047878.12	A4galt	protein_coding
.	chr11	61927016	61927246	9.3347	-1	4.94749	chr11	61871307	61930252	-	ENSMUSG00000047804.15	Akap10	protein_coding
.	chr11	115127474	115127704	9.64575	-1	4.94749	chr11	115116214	115133992	-	ENSMUSG00000047798.15	Cd300lf	protein_coding
.	chr11	115129671	115129901	5.28837	-1	4.94749	chr11	115116214	115133992	-	ENSMUSG00000047798.15	Cd300lf	protein_coding
.	chr19	7100469	7100699	5.82677	-1	4.94749	chr19	7092014	7105729	-	ENSMUSG00000047787.7	Flrt1	protein_coding
.	chr17	17409630	17409860	37.8944	-1	4.94749	chr17	17402672	17459387	+	ENSMUSG00000047786.12	Lix1	protein_coding
.	chr4	151993665	151993895	10.2492	-1	4.94749	chr4	151989633	151996258	-	ENSMUSG00000047777.9	Phf13	protein_coding
.	chr11	89705522	89705752	6.26677	-1	4.94749	chr11	89390223	89777653	-	ENSMUSG00000047773.13	Ankfn1	protein_coding
.	chr9	60687944	60688174	19.1179	-1	4.94749	chr9	60568859	60688158	-	ENSMUSG00000047766.15	Lrrc49	protein_coding
.	chr19	46601691	46601921	6.40945	-1	4.94749	chr19	46599084	46657389	+	ENSMUSG00000047731.17	Wbp1l	protein_coding
.	chr19	46605014	46605244	6.80474	-1	4.94749	chr19	46599084	46657389	+	ENSMUSG00000047731.17	Wbp1l	protein_coding
.	chr7	28072095	28072325	5.02415	-1	4.94749	chr7	28071236	28120862	+	ENSMUSG00000047730.17	Fcgbp	protein_coding
.	chr10	8511577	8511807	21.0059	-1	4.94749	chr10	8204756	8518825	-	ENSMUSG00000047712.8	Ust	protein_coding
.	chr8	13869525	13869755	9.96843	-1	4.94749	chr8	13869641	13881639	+	ENSMUSG00000047710.8	Champ1	protein_coding
.	chr4	117127757	117127987	6.6802	-1	4.94749	chr4	117126794	117128738	+	ENSMUSG00000047671.8	Tctex1d4	protein_coding
.	chr10	11281064	11281294	5.88762	-1	4.94749	chr10	11281330	11298052	+	ENSMUSG00000047648.13	Fbxo30	protein_coding
.	chr10	89470995	89471225	6.3028	-1	4.94749	chr10	89454234	89533585	-	ENSMUSG00000047638.15	Nr1h4	protein_coding
.	chr3	154597160	154597390	8.98011	-1	4.94749	chr3	154576431	154597104	-	ENSMUSG00000047583.9	Tyw3	protein_coding
.	chr7	109985176	109985406	7.08868	-1	4.94749	chr7	109972187	109986929	-	ENSMUSG00000047554.14	Tmem41b	protein_coding
.	chr17	25260006	25260236	11.1394	-1	4.94749	chr17	25242659	25256364	-	ENSMUSG00000047507.12	Baiap3	protein_coding
.	chr8	14473015	14473245	20.5167	-1	4.94749	chr8	14095865	14847680	+	ENSMUSG00000047495.15	Dlgap2	protein_coding
.	chr8	14490622	14490852	8.56577	-1	4.94749	chr8	14095865	14847680	+	ENSMUSG00000047495.15	Dlgap2	protein_coding
.	chr8	14833920	14834150	9.28948	-1	4.94749	chr8	14095865	14847680	+	ENSMUSG00000047495.15	Dlgap2	protein_coding
.	chrX	157813426	157813656	13.4968	-1	4.94749	chrX	157818435	157820369	+	ENSMUSG00000047485.6	Klhl34	protein_coding
.	chr7	29791840	29792070	6.00281	-1	4.94749	chr7	29783998	29794702	+	ENSMUSG00000047473.14	Zfp30	protein_coding
.	chr12	78227374	78227604	8.02852	-1	4.94749	chr12	78226379	78684772	+	ENSMUSG00000047454.12	Gphn	protein_coding
.	chr12	78623166	78623396	5.55635	-1	4.94749	chr12	78226379	78684772	+	ENSMUSG00000047454.12	Gphn	protein_coding
.	chr12	100888005	100888235	22.4556	-1	4.94749	chr12	100876682	100908198	-	ENSMUSG00000047415.12	Gpr68	protein_coding
.	chr12	100908145	100908375	19.6933	-1	4.94749	chr12	100876682	100908198	-	ENSMUSG00000047415.12	Gpr68	protein_coding
.	chr9	118947126	118947356	5.62974	-1	4.94749	chr9	118926453	119043998	+	ENSMUSG00000047409.13	Ctdspl	protein_coding
.	chr8	21884572	21884802	6.00365	-1	4.94749	chr8	21881713	21885421	-	ENSMUSG00000047390.6	Defb9	protein_coding
.	chr1	181793229	181793459	5.89972	-1	4.94749	chr1	181576559	181815774	+	ENSMUSG00000047369.15	Dnah14	protein_coding
.	chr6	128574019	128574249	8.22253	-1	4.94749	chr6	128539821	128581608	-	ENSMUSG00000047228.9	A2ml1	protein_coding
.	chr6	128584577	128584807	8.43602	-1	4.94749	chr6	128539821	128581608	-	ENSMUSG00000047228.9	A2ml1	protein_coding
.	chr5	65394686	65394916	12.4228	-1	4.94749	chr5	65388364	65391444	-	ENSMUSG00000047215.14	Rpl9	protein_coding
.	chr18	15607698	15607928	8.32775	-1	4.94749	chr18	15451924	15760157	-	ENSMUSG00000047161.12	Chst9	protein_coding
.	chr10	62894555	62894785	5.02029	-1	4.94749	chr10	62804570	62908996	-	ENSMUSG00000047146.16	Tet1	protein_coding
.	chr10	62899693	62899923	6.07684	-1	4.94749	chr10	62804570	62908996	-	ENSMUSG00000047146.16	Tet1	protein_coding
.	chr16	64814085	64814315	5.89785	-1	4.94749	chr16	64780347	64851652	-	ENSMUSG00000047141.5	Zfp654	protein_coding
.	chr10	87104741	87104971	5.36927	-1	4.94749	chr10	87058045	87230589	+	ENSMUSG00000047129.11	1700113H08Rik	protein_coding
.	chr10	87156643	87156873	8.31662	-1	4.94749	chr10	87058045	87230589	+	ENSMUSG00000047129.11	1700113H08Rik	protein_coding
.	chr11	86757553	86757783	23.4337	-1	4.94749	chr11	86694351	86757565	-	ENSMUSG00000047126.17	Cltc	protein_coding
.	chr17	56274691	56274921	7.08256	-1	4.94749	chr17	56269319	56276786	-	ENSMUSG00000047123.8	Ticam1	protein_coding
.	chr17	56275975	56276205	9.51549	-1	4.94749	chr17	56269319	56276786	-	ENSMUSG00000047123.8	Ticam1	protein_coding
.	chr16	94011232	94011462	10.3981	-1	4.94749	chr16	93919031	94008837	-	ENSMUSG00000047109.12	Cldn14	protein_coding
.	chr19	18712700	18712930	15.8187	-1	4.94749	chr19	18713193	18718428	+	ENSMUSG00000047044.7	D030056L22Rik	protein_coding
.	chr1	74920506	74920736	8.63478	-1	4.94749	chr1	74902071	74935599	-	ENSMUSG00000047021.14	Cfap65	protein_coding
.	chr15	75614889	75615119	7.72146	-1	4.94749	chr15	75616679	75625300	+	ENSMUSG00000047003.14	Zfp41	protein_coding
.	chr5	44220509	44220739	21.4511	-1	4.94749	chr5	44175154	44226626	-	ENSMUSG00000046985.11	Tapt1	protein_coding
.	chr18	84036447	84036677	16.3493	-1	4.94749	chr18	84011627	84086404	-	ENSMUSG00000046982.10	Tshz1	protein_coding
.	chr18	84067730	84067960	5.32073	-1	4.94749	chr18	84011627	84086404	-	ENSMUSG00000046982.10	Tshz1	protein_coding
.	chr18	84086208	84086438	11.6922	-1	4.94749	chr18	84011627	84086404	-	ENSMUSG00000046982.10	Tshz1	protein_coding
.	chr13	45778316	45778546	7.8496	-1	4.94749	chr13	45549755	45965008	-	ENSMUSG00000046876.16	Atxn1	protein_coding
.	chr4	116994344	116994574	16.3705	-1	4.94749	chr4	116995317	117005277	+	ENSMUSG00000046861.9	Hectd3	protein_coding
.	chr1	63192015	63192245	6.15656	-1	4.94749	chr1	63182691	63214543	-	ENSMUSG00000046856.13	Gpr1	protein_coding
.	chr9	62286522	62286752	6.16466	-1	4.94749	chr9	62270729	62282208	-	ENSMUSG00000046846.4	Spesp1	protein_coding
.	chr16	57075912	57076142	6.72741	-1	4.94749	chr16	57036967	57071346	-	ENSMUSG00000046748.7	Tmem45a2	protein_coding
.	chr5	102974680	102974910	8.93946	-1	4.94749	chr5	102907948	103211334	-	ENSMUSG00000046709.16	Mapk10	protein_coding
.	chr5	103142400	103142630	7.45964	-1	4.94749	chr5	102907948	103211334	-	ENSMUSG00000046709.16	Mapk10	protein_coding
.	chr4	154864335	154864565	5.77166	-1	4.94749	chr4	154837459	154867127	+	ENSMUSG00000046637.3	Ttc34	protein_coding
.	chr11	8958548	8958778	17.2532	-1	4.94749	chr11	8826708	8973266	-	ENSMUSG00000046634.12	Pkd1l1	protein_coding
.	chr4	40473924	40474154	7.57522	-1	4.94749	chr4	40472180	40477168	+	ENSMUSG00000046593.3	Tmem215	protein_coding
.	chr7	45053400	45053529	46.6903	-1	4.94749	chr7	45027563	45052881	-	ENSMUSG00000046574.8	Prr12	protein_coding
.	chr13	36117232	36117462	16.8533	-1	4.94749	chr13	35978797	36117357	-	ENSMUSG00000046573.6	Lyrm4	protein_coding
.	chr3	126372395	126372625	5.38059	-1	4.94749	chr3	126363684	126440375	+	ENSMUSG00000046561.9	Arsj	protein_coding
.	chr11	87347454	87347684	5.66084	-1	4.94749	chr11	87226906	87359023	-	ENSMUSG00000046442.4	Ppm1e	protein_coding
.	chr8	83997318	83997548	28.9343	-1	4.94749	chr8	84001502	84004770	+	ENSMUSG00000046408.13	1700067K01Rik	protein_coding
.	chr1	134548963	134549193	8.08312	-1	4.94749	chr1	134540941	134549682	-	ENSMUSG00000046367.10	Mgat4e	protein_coding
.	chr16	32268827	32269057	8.64099	-1	4.94749	chr16	32271468	32274779	+	ENSMUSG00000046345.4	Smco1	protein_coding
.	chr1	36581113	36581343	13.5228	-1	4.94749	chr1	36562692	36683183	-	ENSMUSG00000046337.17	Fam178b	protein_coding
.	chr1	36584982	36585212	18.0473	-1	4.94749	chr1	36562692	36683183	-	ENSMUSG00000046337.17	Fam178b	protein_coding
.	chr1	36656697	36656927	7.23798	-1	4.94749	chr1	36562692	36683183	-	ENSMUSG00000046337.17	Fam178b	protein_coding
.	chr17	57051829	57052059	9.56095	-1	4.94749	chr17	57043711	57059863	-	ENSMUSG00000046329.14	Slc25a23	protein_coding
.	chr9	99447093	99447323	5.80609	-1	4.94749	chr9	99451475	99474751	+	ENSMUSG00000046242.8	Nme9	protein_coding
.	chr7	126031751	126031981	9.55769	-1	4.94749	chr7	125878420	126082411	-	ENSMUSG00000046182.8	Gsg1l	protein_coding
.	chr6	9123192	9123422	6.80971	-1	4.94749	chr6	8948431	9249032	+	ENSMUSG00000046178.3	Nxph1	protein_coding
.	chr13	104287126	104287356	9.02461	-1	4.94749	chr13	104287873	104494763	+	ENSMUSG00000046169.9	Adamts6	protein_coding
.	chr5	105715937	105716167	28.2998	-1	4.94749	chr5	105699969	105832436	+	ENSMUSG00000046079.16	Lrrc8d	protein_coding
.	chr15	27618773	27619003	6.75836	-1	4.94749	chr15	27605919	27630693	-	ENSMUSG00000046034.7	Otulin	protein_coding
.	chr5	97394583	97394813	5.30123	-1	4.94749	chr5	97382198	97392379	-	ENSMUSG00000046000.5	Naa11	protein_coding
.	chr18	64359408	64359638	16.0616	-1	4.94749	chr18	64340364	64398488	+	ENSMUSG00000045991.18	Onecut2	protein_coding
.	chr16	20668975	20669205	7.57444	-1	4.94749	chr16	20668313	20692884	+	ENSMUSG00000045983.15	Eif4g1	protein_coding
.	chr16	97862526	97862756	6.68241	-1	4.94749	chr16	97855210	97922633	-	ENSMUSG00000045975.7	C2cd2	protein_coding
.	chr2	21399873	21400103	10.5373	-1	4.94749	chr2	21367542	21830547	+	ENSMUSG00000045967.11	Gpr158	protein_coding
.	chr19	34551037	34551267	20.4061	-1	4.94749	chr19	34550694	34576419	+	ENSMUSG00000045932.12	Ifit2	protein_coding
.	chr10	95219391	95219621	5.50624	-1	4.94749	chr10	95174746	95324133	-	ENSMUSG00000045867.10	Cradd	protein_coding
.	chr10	95269902	95270132	10.4246	-1	4.94749	chr10	95174746	95324133	-	ENSMUSG00000045867.10	Cradd	protein_coding
.	chr10	95323936	95324166	11.6105	-1	4.94749	chr10	95174746	95324133	-	ENSMUSG00000045867.10	Cradd	protein_coding
.	chr2	118760890	118761120	13.087	-1	4.94749	chr2	118754158	118762661	-	ENSMUSG00000045838.8	A430105I19Rik	protein_coding
.	chr13	33004338	33004568	7.46879	-1	4.94749	chr13	33003250	33017957	+	ENSMUSG00000045827.10	Serpinb9	protein_coding
.	chr7	81576758	81576988	12.0285	-1	4.94749	chr7	81571266	81596836	+	ENSMUSG00000045795.10	Whamm	protein_coding
.	chr5	52410362	52410592	14.0231	-1	4.94749	chr5	52374651	52471521	-	ENSMUSG00000045790.10	Ccdc149	protein_coding
.	chr14	55089261	55089491	9.2633	-1	4.94749	chr14	55053884	55098986	+	ENSMUSG00000045691.13	Thtpa	protein_coding
.	chr11	19925790	19926020	38.6779	-1	4.94749	chr11	19924375	20024026	+	ENSMUSG00000045671.17	Spred2	protein_coding
.	chr15	102279161	102279391	6.37779	-1	4.94749	chr15	102279456	102281744	+	ENSMUSG00000045665.4	Mfsd5	protein_coding
.	chr7	116191289	116191519	13.2622	-1	4.94749	chr7	116123485	116308376	-	ENSMUSG00000045659.18	Plekha7	protein_coding
.	chr1	84283019	84283249	23.4968	-1	4.94749	chr1	84036296	84364180	-	ENSMUSG00000045658.16	Pid1	protein_coding
.	chr9	56869505	56869735	16.3494	-1	4.94749	chr9	56848659	56864679	-	ENSMUSG00000045620.7	Odf3l1	protein_coding
.	chr9	114441755	114441985	11.0565	-1	4.94749	chr9	114401076	114474898	+	ENSMUSG00000045594.10	Glb1	protein_coding
.	chr5	144792320	144792550	8.04623	-1	4.94749	chr5	144767732	144859778	+	ENSMUSG00000045482.16	Trrap	protein_coding
.	chr7	44246864	44247094	13.7742	-1	4.94749	chr7	44246722	44252319	+	ENSMUSG00000045411.16	2410002F23Rik	protein_coding
.	chr11	69399292	69399522	13.8016	-1	4.94749	chr11	69396519	69398234	-	ENSMUSG00000045377.5	Tmem88	protein_coding
.	chr8	87784091	87784321	5.43976	-1	4.94749	chr8	87661810	87959595	-	ENSMUSG00000045333.15	Zfp423	protein_coding
.	chr8	72500204	72500434	11.4143	-1	4.94749	chr8	72494561	72548270	-	ENSMUSG00000045248.6	Med26	protein_coding
.	chr16	23227681	23227911	5.52278	-1	4.94749	chr16	23220656	23225368	-	ENSMUSG00000045231.4	BC106179	protein_coding
.	chr10	80167977	80168207	12.47	-1	4.94749	chr10	80165985	80172786	+	ENSMUSG00000045193.13	Cirbp	protein_coding
.	chr2	104879629	104879859	8.31662	-1	4.94749	chr2	104867805	105017904	+	ENSMUSG00000045106.12	Ccdc73	protein_coding
.	chrX	83376178	83376408	6.95146	-1	4.94749	chrX	82948870	85206141	+	ENSMUSG00000045103.17	Dmd	protein_coding
.	chrX	83779856	83780086	7.77532	-1	4.94749	chrX	82948870	85206141	+	ENSMUSG00000045103.17	Dmd	protein_coding
.	chr6	94084553	94084783	11.7693	-1	4.94749	chr6	93675455	94283917	-	ENSMUSG00000045095.16	Magi1	protein_coding
.	chr5	143115457	143115687	5.6141	-1	4.94749	chr5	142990893	143112994	-	ENSMUSG00000045078.12	Rnf216	protein_coding
.	chr17	83597815	83598045	13.3146	-1	4.94749	chr17	83585957	83631895	-	ENSMUSG00000045053.1	Kcng3	protein_coding
.	chr17	65395005	65395235	6.18865	-1	4.94749	chr17	65256005	65540782	-	ENSMUSG00000045036.14	Tmem232	protein_coding
.	chr3	37311678	37311908	9.29428	-1	4.94749	chr3	37307749	37312708	-	ENSMUSG00000045031.18	Cetn4	protein_coding
.	chr7	106970756	106970986	11.4757	-1	4.94749	chr7	106969694	106975453	-	ENSMUSG00000045013.7	Olfr711	protein_coding
.	chr2	132738992	132739222	15.142	-1	4.94749	chr2	132686931	132751055	+	ENSMUSG00000044991.10	1110034G24Rik	protein_coding
.	chr17	53534522	53534752	9.39186	-1	4.94749	chr17	53507460	53539451	-	ENSMUSG00000044957.3	Pp2d1	protein_coding
.	chr17	53535257	53535487	7.79593	-1	4.94749	chr17	53507460	53539451	-	ENSMUSG00000044957.3	Pp2d1	protein_coding
.	chr11	32459084	32459314	6.2404	-1	4.94749	chr11	32455370	32516687	+	ENSMUSG00000044949.4	Ubtd2	protein_coding
.	chr9	77633227	77633457	10.0982	-1	4.94749	chr9	77636500	77660127	+	ENSMUSG00000044938.8	Klhl31	protein_coding
.	chr10	102511557	102511787	5.98577	-1	4.94749	chr10	102512222	102549736	+	ENSMUSG00000044921.5	Rassf9	protein_coding
.	chr12	74238231	74238461	12.474	-1	4.94749	chr12	73997661	74273267	+	ENSMUSG00000044912.10	Syt16	protein_coding
.	chr18	70472133	70472363	16.6184	-1	4.94749	chr18	70452212	70472509	-	ENSMUSG00000044906.5	4930503L19Rik	protein_coding
.	chr11	53435646	53435876	11.2429	-1	4.94749	chr11	53427922	53430831	-	ENSMUSG00000044894.14	Uqcrq	protein_coding
.	chr7	6176049	6176279	11.0858	-1	4.94749	chr7	6172226	6193811	+	ENSMUSG00000044876.15	Zfp444	protein_coding
.	chr17	27203071	27203301	12.5365	-1	4.94749	chr17	27189601	27204438	-	ENSMUSG00000044857.7	Lemd2	protein_coding
.	chr11	69399292	69399522	13.8016	-1	4.94749	chr11	69391925	69395631	-	ENSMUSG00000044795.12	Cyb5d1	protein_coding
.	chr1	88280759	88280989	9.14609	-1	4.94749	chr1	88262471	88277633	-	ENSMUSG00000044783.16	Hjurp	protein_coding
.	chr11	43575662	43575892	6.35162	-1	4.94749	chr11	43528784	43586997	+	ENSMUSG00000044707.7	Ccnjl	protein_coding
.	chr18	75904974	75905204	5.91982	-1	4.94749	chr18	75820178	76148561	+	ENSMUSG00000044646.14	Zbtb7c	protein_coding
.	chr18	36769291	36769521	6.53688	-1	4.94749	chr18	36763671	36766214	-	ENSMUSG00000044595.10	Dnd1	protein_coding
.	chr3	94399172	94399402	30.3045	-1	4.94749	chr3	94398517	94404501	+	ENSMUSG00000044505.5	Lingo4	protein_coding
.	chr4	147935688	147935918	15.9365	-1	4.94749	chr4	147940895	147947314	+	ENSMUSG00000044496.6	2510039O18Rik	protein_coding
.	chr7	35803120	35803350	6.71471	-1	4.94749	chr7	35772343	35803003	-	ENSMUSG00000044452.10	Zfp507	protein_coding
.	chr14	67865503	67865733	5.44697	-1	4.94749	chr14	67751928	67933572	-	ENSMUSG00000044447.4	Dock5	protein_coding
.	chr3	134236066	134236296	5.93706	-1	4.94749	chr3	134236484	134262161	+	ENSMUSG00000044365.15	Cxxc4	protein_coding
.	chr1	106317937	106318167	14.2344	-1	4.94749	chr1	106171752	106394250	+	ENSMUSG00000044340.7	Phlpp1	protein_coding
.	chr1	106380641	106380871	5.61401	-1	4.94749	chr1	106171752	106394250	+	ENSMUSG00000044340.7	Phlpp1	protein_coding
.	chr2	69901402	69901632	14.093	-1	4.94749	chr2	69897246	70024013	+	ENSMUSG00000044308.17	Ubr3	protein_coding
.	chr2	69927009	69927239	14.2165	-1	4.94749	chr2	69897246	70024013	+	ENSMUSG00000044308.17	Ubr3	protein_coding
.	chr2	69937576	69937806	7.43991	-1	4.94749	chr2	69897246	70024013	+	ENSMUSG00000044308.17	Ubr3	protein_coding
.	chr9	48317546	48317776	16.3433	-1	4.94749	chr9	48162023	48400025	+	ENSMUSG00000044229.9	Nxpe4	protein_coding
.	chr9	48330652	48330882	5.14683	-1	4.94749	chr9	48162023	48400025	+	ENSMUSG00000044229.9	Nxpe4	protein_coding
.	chr5	139388778	139389008	5.34069	-1	4.94749	chr5	139377697	139396415	+	ENSMUSG00000044197.8	Gpr146	protein_coding
.	chr16	14072227	14072457	8.05565	-1	4.94749	chr16	13986604	14101500	+	ENSMUSG00000044117.12	2900011O08Rik	protein_coding
.	chr2	153804567	153804797	19.2569	-1	4.94749	chr2	153780879	153844752	+	ENSMUSG00000044083.11	Efcab8	protein_coding
.	chr11	29991935	29992165	16.3352	-1	4.94749	chr11	29743048	30026033	-	ENSMUSG00000044072.14	Eml6	protein_coding
.	chr10	123264146	123264376	7.8427	-1	4.94749	chr10	123263996	123741204	+	ENSMUSG00000044071.8	Fam19a2	protein_coding
.	chr10	123505211	123505441	9.54096	-1	4.94749	chr10	123263996	123741204	+	ENSMUSG00000044071.8	Fam19a2	protein_coding
.	chr10	123597272	123597397	46.7419	-1	4.94749	chr10	123263996	123741204	+	ENSMUSG00000044071.8	Fam19a2	protein_coding
.	chr11	32536668	32536898	8.89188	-1	4.94749	chr11	32522751	32532081	-	ENSMUSG00000044056.3	Efcab9	protein_coding
.	chr2	113597446	113597676	12.2687	-1	4.94749	chr2	113327736	113716767	+	ENSMUSG00000044042.18	Fmn1	protein_coding
.	chr2	113648173	113648403	14.3734	-1	4.94749	chr2	113327736	113716767	+	ENSMUSG00000044042.18	Fmn1	protein_coding
.	chr2	113695595	113695825	6.05843	-1	4.94749	chr2	113327736	113716767	+	ENSMUSG00000044042.18	Fmn1	protein_coding
.	chr7	105336075	105336305	6.29112	-1	4.94749	chr7	105335509	105342270	-	ENSMUSG00000043948.2	Olfr691	protein_coding
.	chr9	18391321	18391551	9.65617	-1	4.94749	chr9	18321951	18402995	-	ENSMUSG00000043943.14	Naalad2	protein_coding
.	chr5	101931748	101931978	6.23033	-1	4.94749	chr5	101832956	102069921	-	ENSMUSG00000043940.15	Wdfy3	protein_coding
.	chr9	44416995	44417225	10.4798	-1	4.94749	chr9	44410159	44418569	-	ENSMUSG00000043923.8	Ccdc84	protein_coding
.	chr9	20969806	20970036	5.9411	-1	4.94749	chr9	20962361	20976781	-	ENSMUSG00000043895.6	S1pr2	protein_coding
.	chr6	122966483	122966713	9.86245	-1	4.94749	chr6	122952515	122969875	+	ENSMUSG00000043832.13	Clec4a3	protein_coding
.	chr19	10660927	10661157	5.91592	-1	4.94749	chr19	10634233	10665210	+	ENSMUSG00000043789.7	Vwce	protein_coding
.	chr1	20450031	20450261	8.0091	-1	4.94749	chr1	20057779	20618064	-	ENSMUSG00000043760.16	Pkhd1	protein_coding
.	chr2	129503018	129503248	13.5398	-1	4.94749	chr2	129458359	129536602	-	ENSMUSG00000043727.5	F830045P16Rik	protein_coding
.	chr17	29893532	29893762	9.28948	-1	4.94749	chr17	29827956	29970087	-	ENSMUSG00000043557.15	Mdga1	protein_coding
.	chrX	161717820	161718050	7.75781	-1	4.94749	chrX	161717069	161779496	+	ENSMUSG00000043518.7	Rai2	protein_coding
.	chr5	110830467	110830697	6.92644	-1	4.94749	chr5	110829070	110839777	-	ENSMUSG00000043510.12	Hscb	protein_coding
.	chr12	84096897	84097127	5.04365	-1	4.94749	chr12	84100654	84111349	+	ENSMUSG00000043487.4	Acot6	protein_coding
.	chr7	37625000	37625230	22.8592	-1	4.94749	chr7	37472135	37773641	-	ENSMUSG00000043456.16	Zfp536	protein_coding
.	chr11	103132956	103133186	15.2002	-1	4.94749	chr11	103132429	103139876	+	ENSMUSG00000043372.12	Hexim2	protein_coding
.	chr5	110417068	110417298	9.28144	-1	4.94749	chr5	110361754	110448503	-	ENSMUSG00000043323.16	Fbrsl1	protein_coding
.	chr5	110437975	110438205	21.5682	-1	4.94749	chr5	110361754	110448503	-	ENSMUSG00000043323.16	Fbrsl1	protein_coding
.	chr7	46948528	46948758	7.28491	-1	4.94749	chr7	46923216	46958527	-	ENSMUSG00000043262.16	Uevld	protein_coding
.	chr7	46963408	46963638	17.7414	-1	4.94749	chr7	46923216	46958527	-	ENSMUSG00000043262.16	Uevld	protein_coding
.	chr4	133673204	133673434	5.8589	-1	4.94749	chr4	133660387	133672647	-	ENSMUSG00000043257.15	Pigv	protein_coding
.	chr2	5953432	5953662	5.99227	-1	4.94749	chr2	5951469	6056703	+	ENSMUSG00000043241.14	Upf2	protein_coding
.	chr2	6000838	6001068	10.2671	-1	4.94749	chr2	5951469	6056703	+	ENSMUSG00000043241.14	Upf2	protein_coding
.	chr2	6002033	6002263	7.0967	-1	4.94749	chr2	5951469	6056703	+	ENSMUSG00000043241.14	Upf2	protein_coding
.	chr9	101235476	101235706	16.861	-1	4.94749	chr9	101105084	101251795	-	ENSMUSG00000043154.15	Ppp2r3a	protein_coding
.	chr16	8637543	8637773	7.43653	-1	4.94749	chr16	8633884	8637712	-	ENSMUSG00000043140.9	Tmem186	protein_coding
.	chr15	99033491	99033721	8.689	-1	4.94749	chr15	99029891	99038105	+	ENSMUSG00000043091.8	Tuba1c	protein_coding
.	chr9	24461440	24461670	28.925	-1	4.94749	chr9	24411776	24503140	-	ENSMUSG00000043067.15	Dpy19l1	protein_coding
.	chr12	30584337	30584567	7.22484	-1	4.94749	chr12	30584426	30591215	+	ENSMUSG00000043061.10	Tmem18	protein_coding
.	chr8	125095696	125095926	6.68241	-1	4.94749	chr8	125054195	125261858	+	ENSMUSG00000043051.17	Disc1	protein_coding
.	chr8	125143935	125144165	6.50744	-1	4.94749	chr8	125054195	125261858	+	ENSMUSG00000043051.17	Disc1	protein_coding
.	chr14	19899869	19900099	7.92364	-1	4.94749	chr14	19872559	19977627	-	ENSMUSG00000043004.13	Gng2	protein_coding
.	chr4	73724606	73724836	5.98726	-1	4.94749	chr4	73714579	73790994	-	ENSMUSG00000043003.14	Rasef	protein_coding
.	chr2	128968068	128968298	13.4349	-1	4.94749	chr2	128967402	129018563	+	ENSMUSG00000042851.17	Zc3h6	protein_coding
.	chr1	92521295	92521525	5.5335	-1	4.94749	chr1	92506366	92518661	-	ENSMUSG00000042849.11	Olfr1414	protein_coding
.	chr10	63940502	63940732	6.01867	-1	4.94749	chr10	63928472	64090277	-	ENSMUSG00000042846.8	Lrrtm3	protein_coding
.	chr5	147357647	147357877	7.19011	-1	4.94749	chr5	147330741	147400489	-	ENSMUSG00000042817.15	Flt3	protein_coding
.	chr1	135085108	135085338	12.8693	-1	4.94749	chr1	134983301	135105276	-	ENSMUSG00000042793.13	Lgr6	protein_coding
.	chr9	45869048	45869278	9.53922	-1	4.94749	chr9	45863425	45906911	-	ENSMUSG00000042790.16	Rnf214	protein_coding
.	chr9	45883538	45883768	5.66548	-1	4.94749	chr9	45863425	45906911	-	ENSMUSG00000042790.16	Rnf214	protein_coding
.	chr1	152902918	152903148	17.4779	-1	4.94749	chr1	152836995	152902646	-	ENSMUSG00000042772.15	Smg7	protein_coding
.	chr3	89242658	89242888	14.0835	-1	4.94749	chr3	89234177	89246309	-	ENSMUSG00000042766.17	Trim46	protein_coding
.	chr9	103524979	103525209	7.00483	-1	4.94749	chr9	103482947	103761837	-	ENSMUSG00000042757.16	Tmem108	protein_coding
.	chr1	153020862	153021092	14.3536	-1	4.94749	chr1	152954993	153119261	+	ENSMUSG00000042751.14	Nmnat2	protein_coding
.	chr1	153034578	153034808	10.9729	-1	4.94749	chr1	152954993	153119261	+	ENSMUSG00000042751.14	Nmnat2	protein_coding
.	chr3	89242658	89242888	14.0835	-1	4.94749	chr3	89245966	89249906	+	ENSMUSG00000042747.12	Krtcap2	protein_coding
.	chr6	13660248	13660478	5.77556	-1	4.94749	chr6	13625673	13677966	-	ENSMUSG00000042742.7	Bmt2	protein_coding
.	chr5	121376778	121377008	7.78321	-1	4.94749	chr5	121371725	121385632	-	ENSMUSG00000042726.14	Trafd1	protein_coding
.	chr5	121384790	121385020	8.29658	-1	4.94749	chr5	121371725	121385632	-	ENSMUSG00000042726.14	Trafd1	protein_coding
.	chr11	60411614	60411844	7.52986	-1	4.94749	chr11	60400626	60418457	-	ENSMUSG00000042709.14	Atpaf2	protein_coding
.	chr11	60422153	60422383	13.3386	-1	4.94749	chr11	60400626	60418457	-	ENSMUSG00000042709.14	Atpaf2	protein_coding
.	chr4	125062416	125062646	6.0373	-1	4.94749	chr4	125055338	125065703	-	ENSMUSG00000042707.6	Dnali1	protein_coding
.	chr13	104855798	104856028	5.67753	-1	4.94749	chr13	104845283	104863893	-	ENSMUSG00000042655.4	Fam159b	protein_coding
.	chr11	60557647	60557877	14.0197	-1	4.94749	chr11	60536381	60558512	+	ENSMUSG00000042650.3	Alkbh5	protein_coding
.	chr2	153033322	153033552	7.77532	-1	4.94749	chr2	153031852	153055775	+	ENSMUSG00000042631.7	Xkr7	protein_coding
.	chr3	89420216	89420446	9.35944	-1	4.94749	chr3	89418443	89430027	+	ENSMUSG00000042626.13	Shc1	protein_coding
.	chr6	5412084	5412314	6.52969	-1	4.94749	chr6	5383386	5433022	+	ENSMUSG00000042607.15	Asb4	protein_coding
.	chr6	39160943	39161173	10.7472	-1	4.94749	chr6	39136623	39206789	-	ENSMUSG00000042599.8	Kdm7a	protein_coding
.	chr13	106809195	106809425	8.77428	-1	4.94749	chr13	106794439	106936958	-	ENSMUSG00000042590.16	Ipo11	protein_coding
.	chr5	121890330	121890560	6.24867	-1	4.94749	chr5	121856366	122050102	-	ENSMUSG00000042589.18	Cux2	protein_coding
.	chr11	60841573	60841803	5.43258	-1	4.94749	chr11	60830631	60860195	+	ENSMUSG00000042569.13	Dhrs7b	protein_coding
.	chr14	14863739	14863969	5.42715	-1	4.94749	chr14	14820765	15006743	+	ENSMUSG00000042567.19	Nek10	protein_coding
.	chr9	57091725	57091955	5.53086	-1	4.94749	chr9	57072040	57128366	+	ENSMUSG00000042557.14	Sin3a	protein_coding
.	chr2	153354688	153354918	10.0327	-1	4.94749	chr2	153345845	153404007	+	ENSMUSG00000042548.13	Asxl1	protein_coding
.	chr3	90052862	90052948	31.0069	-1	4.94749	chr3	90000140	90052628	-	ENSMUSG00000042520.16	Ubap2l	protein_coding
.	chr6	6956832	6957062	5.50307	-1	4.94749	chr6	6956004	7042979	+	ENSMUSG00000042505.6	Sdhaf3	protein_coding
.	chr4	126523244	126523474	7.46693	-1	4.94749	chr4	126489541	126533472	-	ENSMUSG00000042500.11	Ago4	protein_coding
.	chrX	139480230	139480460	6.02694	-1	4.94749	chrX	139480367	139554582	+	ENSMUSG00000042498.16	D330045A20Rik	protein_coding
.	chrX	139534227	139534457	6.5515	-1	4.94749	chrX	139480367	139554582	+	ENSMUSG00000042498.16	D330045A20Rik	protein_coding
.	chr7	127208508	127208738	8.10118	-1	4.94749	chr7	127197459	127208468	-	ENSMUSG00000042492.12	Tbc1d10b	protein_coding
.	chr9	75446621	75446851	9.3789	-1	4.94749	chr9	75441524	75466432	+	ENSMUSG00000042487.6	Leo1	protein_coding
.	chr9	75449760	75449990	5.42715	-1	4.94749	chr9	75441524	75466432	+	ENSMUSG00000042487.6	Leo1	protein_coding
.	chr4	126881261	126881491	7.81534	-1	4.94749	chr4	126861939	126968135	-	ENSMUSG00000042446.16	Zmym4	protein_coding
.	chr4	126900076	126900306	6.581	-1	4.94749	chr4	126861939	126968135	-	ENSMUSG00000042446.16	Zmym4	protein_coding
.	chr9	70622208	70622438	6.00494	-1	4.94749	chr9	70599014	70657174	-	ENSMUSG00000042444.10	Fam63b	protein_coding
.	chr9	70656081	70656311	17.7352	-1	4.94749	chr9	70599014	70657174	-	ENSMUSG00000042444.10	Fam63b	protein_coding
.	chrX	140390272	140390502	13.034	-1	4.94749	chrX	140342263	140435467	+	ENSMUSG00000042425.18	Frmpd3	protein_coding
.	chrX	140429937	140430167	5.55521	-1	4.94749	chrX	140342263	140435467	+	ENSMUSG00000042425.18	Frmpd3	protein_coding
.	chr19	42344542	42344772	13.5493	-1	4.94749	chr19	42283037	42431783	-	ENSMUSG00000042401.6	Crtac1	protein_coding
.	chr14	31019525	31019755	17.8269	-1	4.94749	chr14	31012434	31019089	-	ENSMUSG00000042354.6	Gnl3	protein_coding
.	chr13	113867105	113867335	10.5955	-1	4.94749	chr13	113794505	114157461	+	ENSMUSG00000042348.9	Arl15	protein_coding
.	chr17	31231185	31231415	11.2083	-1	4.94749	chr17	31207873	31242202	+	ENSMUSG00000042345.14	Ubash3a	protein_coding
.	chr11	61982786	61983016	9.01284	-1	4.94749	chr11	61956763	62223013	+	ENSMUSG00000042331.13	Specc1	protein_coding
.	chr11	62187504	62187734	5.57531	-1	4.94749	chr11	61956763	62223013	+	ENSMUSG00000042331.13	Specc1	protein_coding
.	chr14	31019525	31019755	17.8269	-1	4.94749	chr14	31019138	31121592	+	ENSMUSG00000042323.16	Pbrm1	protein_coding
.	chr14	31026583	31026813	6.60187	-1	4.94749	chr14	31019138	31121592	+	ENSMUSG00000042323.16	Pbrm1	protein_coding
.	chr14	31093324	31093554	5.48231	-1	4.94749	chr14	31019138	31121592	+	ENSMUSG00000042323.16	Pbrm1	protein_coding
.	chr1	134360709	134360939	5.62824	-1	4.94749	chr1	134346097	134361979	-	ENSMUSG00000042305.12	Tmem183a	protein_coding
.	chr11	22047314	22047544	5.50625	-1	4.94749	chr11	22005828	22342292	-	ENSMUSG00000042302.14	Ehbp1	protein_coding
.	chr1	131748329	131748559	9.04431	-1	4.94749	chr1	131744022	131771504	+	ENSMUSG00000042268.10	Slc26a9	protein_coding
.	chr1	131813665	131813895	8.80667	-1	4.94749	chr1	131797381	131821473	+	ENSMUSG00000042251.12	Pm20d1	protein_coding
.	chr7	118545287	118545517	7.46268	-1	4.94749	chr7	118535841	118584736	-	ENSMUSG00000042246.5	Tmc7	protein_coding
.	chr4	3792437	3792667	9.75342	-1	4.94749	chr4	3678115	3813122	+	ENSMUSG00000042228.14	Lyn	protein_coding
.	chr1	134631946	134632176	11.0618	-1	4.94749	chr1	134560171	134635285	+	ENSMUSG00000042207.17	Kdm5b	protein_coding
.	chr11	62967164	62967394	8.99662	-1	4.94749	chr11	62951193	62993095	+	ENSMUSG00000042200.3	Cdrt4	protein_coding
.	chr9	31393307	31393537	5.99523	-1	4.94749	chr9	31386192	31421333	+	ENSMUSG00000042185.14	Nfrkb	protein_coding
.	chr5	113703995	113704225	7.2208	-1	4.94749	chr5	113692422	113724772	-	ENSMUSG00000042184.11	1700069L16Rik	protein_coding
.	chr13	93192259	93192489	12.0522	-1	4.94749	chr13	93147400	93192283	-	ENSMUSG00000042167.5	Papd4	protein_coding
.	chr11	63983756	63983986	6.60187	-1	4.94749	chr11	63962627	64079468	-	ENSMUSG00000042148.8	Cox10	protein_coding
.	chr14	119007397	119007627	8.60026	-1	4.94749	chr14	118985039	119099430	-	ENSMUSG00000042104.18	Uggt2	protein_coding
.	chr14	119060067	119060297	6.70763	-1	4.94749	chr14	118985039	119099430	-	ENSMUSG00000042104.18	Uggt2	protein_coding
.	chr13	93681639	93681869	8.13412	-1	4.94749	chr13	93674433	93752833	+	ENSMUSG00000042102.7	Dmgdh	protein_coding
.	chr13	93739767	93739997	6.42012	-1	4.94749	chr13	93674433	93752833	+	ENSMUSG00000042102.7	Dmgdh	protein_coding
.	chr13	93850766	93850996	24.9209	-1	4.94749	chr13	93771630	93943016	+	ENSMUSG00000042082.7	Arsb	protein_coding
.	chr12	116210205	116210435	9.36763	-1	4.94749	chr12	116206262	116263022	-	ENSMUSG00000042050.8	Wdr60	protein_coding
.	chr13	94804369	94804599	5.23994	-1	4.94749	chr13	94788910	94842922	+	ENSMUSG00000042043.6	Tbca	protein_coding
.	chr13	94974181	94974411	9.54549	-1	4.94749	chr13	94976344	95023314	+	ENSMUSG00000042015.17	Wdr41	protein_coding
.	chr5	114237451	114237681	5.48699	-1	4.94749	chr5	114146535	114250761	+	ENSMUSG00000042010.16	Acacb	protein_coding
.	chr2	70802544	70802774	7.52367	-1	4.94749	chr2	70712407	70825728	-	ENSMUSG00000041997.16	Tlk1	protein_coding
.	chr12	117619670	117619900	9.74671	-1	4.94749	chr12	117516479	117759737	+	ENSMUSG00000041992.9	Rapgef5	protein_coding
.	chr12	117689331	117689561	9.73922	-1	4.94749	chr12	117516479	117759737	+	ENSMUSG00000041992.9	Rapgef5	protein_coding
.	chr3	87620740	87620970	6.76519	-1	4.94749	chr3	87617559	87738034	+	ENSMUSG00000041977.18	Arhgef11	protein_coding
.	chr3	87624198	87624428	10.1899	-1	4.94749	chr3	87617559	87738034	+	ENSMUSG00000041977.18	Arhgef11	protein_coding
.	chr8	106682477	106682707	7.67827	-1	4.94749	chr8	106683068	106851439	+	ENSMUSG00000041949.6	Tango6	protein_coding
.	chr5	114441717	114441947	5.29403	-1	4.94749	chr5	114444269	114460591	+	ENSMUSG00000041939.14	Mvk	protein_coding
.	chr15	3988519	3988749	9.73922	-1	4.94749	chr15	3982036	3995752	-	ENSMUSG00000041935.9	AW549877	protein_coding
.	chr2	71450728	71450958	13.5942	-1	4.94749	chr2	71453276	71525194	+	ENSMUSG00000041921.16	Metap1d	protein_coding
.	chr12	119384056	119384286	7.57362	-1	4.94749	chr12	119314270	119469987	+	ENSMUSG00000041886.7	Macc1	protein_coding
.	chr17	33837053	33837283	19.4566	-1	4.94749	chr17	33824591	33838316	+	ENSMUSG00000041881.12	Ndufa7	protein_coding
.	chr19	4434779	4435009	6.50294	-1	4.94749	chr19	4425459	4439432	-	ENSMUSG00000041845.10	Rhod	protein_coding
.	chr15	83130501	83130731	6.88195	-1	4.94749	chr15	83125978	83149384	-	ENSMUSG00000041815.13	Poldip3	protein_coding
.	chr9	120455797	120456027	19.8518	-1	4.94749	chr9	120301513	120474841	+	ENSMUSG00000041794.13	Myrip	protein_coding
.	chr12	102204077	102204307	13.7929	-1	4.94749	chr12	102128733	102267091	+	ENSMUSG00000041771.13	Slc24a4	protein_coding
.	chr14	121981852	121982082	7.59473	-1	4.94749	chr14	121878606	122021034	+	ENSMUSG00000041765.5	Ubac2	protein_coding
.	chr1	133169862	133170092	5.61401	-1	4.94749	chr1	133164210	133303435	+	ENSMUSG00000041757.16	Plekha6	protein_coding
.	chr1	133222298	133222528	18.6333	-1	4.94749	chr1	133164210	133303435	+	ENSMUSG00000041757.16	Plekha6	protein_coding
.	chr1	133268872	133269102	6.16945	-1	4.94749	chr1	133164210	133303435	+	ENSMUSG00000041757.16	Plekha6	protein_coding
.	chr3	87106137	87106367	7.28185	-1	4.94749	chr3	87078593	87174747	-	ENSMUSG00000041734.15	Kirrel	protein_coding
.	chr5	115282715	115282945	13.7136	-1	4.94749	chr5	115279666	115296972	+	ENSMUSG00000041733.10	Coq5	protein_coding
.	chr19	24844944	24845174	12.8888	-1	4.94749	chr19	24683016	24861855	-	ENSMUSG00000041731.13	Pgm5	protein_coding
.	chr16	17281507	17281737	5.00367	-1	4.94749	chr16	17280351	17406314	-	ENSMUSG00000041720.12	Pi4ka	protein_coding
.	chr12	102882781	102883011	10.4107	-1	4.94749	chr12	102780797	102878471	-	ENSMUSG00000041702.7	Btbd7	protein_coding
.	chr11	111065237	111065467	10.8613	-1	4.94749	chr11	111066164	111076821	+	ENSMUSG00000041695.2	Kcnj2	protein_coding
.	chr1	22360830	22361060	14.7916	-1	4.94749	chr1	22286251	22805994	-	ENSMUSG00000041670.16	Rims1	protein_coding
.	chr11	113310759	113310989	6.84447	-1	4.94749	chr11	113244853	113650079	-	ENSMUSG00000041654.15	Slc39a11	protein_coding
.	chr11	113539473	113539703	16.0766	-1	4.94749	chr11	113244853	113650079	-	ENSMUSG00000041654.15	Slc39a11	protein_coding
.	chr11	113607636	113607866	6.28919	-1	4.94749	chr11	113244853	113650079	-	ENSMUSG00000041654.15	Slc39a11	protein_coding
.	chr14	122550355	122550585	6.73314	-1	4.94749	chr14	122534324	122891100	+	ENSMUSG00000041650.15	Pcca	protein_coding
.	chr1	136149940	136150170	8.73495	-1	4.94749	chr1	136131389	136177998	+	ENSMUSG00000041642.18	Kif21b	protein_coding
.	chr5	115589479	115589709	6.69578	-1	4.94749	chr5	115565254	115622654	+	ENSMUSG00000041638.18	Gcn1l1	protein_coding
.	chr14	122891065	122891295	5.49559	-1	4.94749	chr14	122816223	122913757	-	ENSMUSG00000041625.14	Ggact	protein_coding
.	chr14	122983479	122983709	8.61244	-1	4.94749	chr14	122918971	122984035	-	ENSMUSG00000041594.17	Tmtc4	protein_coding
.	chr5	116408682	116408912	6.86067	-1	4.94749	chr5	116408491	116422864	-	ENSMUSG00000041548.4	Hspb8	protein_coding
.	chr6	143854492	143854722	9.91768	-1	4.94749	chr6	143828425	144781977	-	ENSMUSG00000041540.16	Sox5	protein_coding
.	chr6	143995288	143995518	7.87724	-1	4.94749	chr6	143828425	144781977	-	ENSMUSG00000041540.16	Sox5	protein_coding
.	chr6	144168582	144168812	6.68241	-1	4.94749	chr6	143828425	144781977	-	ENSMUSG00000041540.16	Sox5	protein_coding
.	chr17	34234277	34234507	5.70839	-1	4.94749	chr17	34238903	34245907	+	ENSMUSG00000041538.15	H2-Ob	protein_coding
.	chr9	44455565	44455795	11.6533	-1	4.94749	chr9	44452715	44454976	-	ENSMUSG00000041523.3	Upk2	protein_coding
.	chr9	44458406	44458636	16.9376	-1	4.94749	chr9	44452715	44454976	-	ENSMUSG00000041523.3	Upk2	protein_coding
.	chr19	11819049	11819279	14.1112	-1	4.94749	chr19	11775118	11819403	-	ENSMUSG00000041488.16	Stx3	protein_coding
.	chr6	119206483	119206713	14.9913	-1	4.94749	chr6	119175253	119221616	+	ENSMUSG00000041477.14	Dcp1b	protein_coding
.	chr6	119318735	119318965	20.7679	-1	4.94749	chr6	119236526	119352407	+	ENSMUSG00000041460.14	Cacna2d4	protein_coding
.	chr13	100787895	100788125	5.67339	-1	4.94749	chr13	100778650	100786570	-	ENSMUSG00000041431.16	Ccnb1	protein_coding
.	chr13	101692690	101692920	6.48115	-1	4.94749	chr13	101680563	101768217	-	ENSMUSG00000041417.15	Pik3r1	protein_coding
.	chr13	101693123	101693353	13.7319	-1	4.94749	chr13	101680563	101768217	-	ENSMUSG00000041417.15	Pik3r1	protein_coding
.	chr6	120182547	120182777	7.83731	-1	4.94749	chr6	120093350	120200339	+	ENSMUSG00000041377.12	Ninj2	protein_coding
.	chr19	59060003	59060233	5.93414	-1	4.94749	chr19	58973358	59076069	-	ENSMUSG00000041362.16	Shtn1	protein_coding
.	chr9	71568561	71568791	6.86056	-1	4.94749	chr9	71504347	71592360	-	ENSMUSG00000041361.13	Myzap	protein_coding
.	chrX	150458756	150458986	19.8631	-1	4.94749	chrX	150397773	150459154	-	ENSMUSG00000041353.12	Tmem29	protein_coding
.	chr4	137689267	137689497	19.7131	-1	4.94749	chr4	137664726	137729861	+	ENSMUSG00000041351.16	Rap1gap	protein_coding
.	chr12	105646202	105646432	5.78435	-1	4.94749	chr12	105616136	105685211	-	ENSMUSG00000041341.10	Atg2b	protein_coding
.	chr12	105728195	105728425	5.31129	-1	4.94749	chr12	105705976	105782447	+	ENSMUSG00000041323.6	Ak7	protein_coding
.	chr12	105779551	105779781	10.1644	-1	4.94749	chr12	105705976	105782447	+	ENSMUSG00000041323.6	Ak7	protein_coding
.	chr5	148380141	148380371	5.49034	-1	4.94749	chr5	148327410	148399904	-	ENSMUSG00000041313.14	Slc7a1	protein_coding
.	chr17	43279793	43280023	15.9625	-1	4.94749	chr17	43270329	43324737	+	ENSMUSG00000041293.5	Adgrf1	protein_coding
.	chr4	6990498	6990728	10.382	-1	4.94749	chr4	6686353	6991557	-	ENSMUSG00000041272.11	Tox	protein_coding
.	chr18	82638504	82638734	7.84983	-1	4.94749	chr18	82593593	82692883	-	ENSMUSG00000041258.16	Zfp236	protein_coding
.	chr18	6135240	6135470	26.4536	-1	4.94749	chr18	6024427	6136098	-	ENSMUSG00000041225.16	Arhgap12	protein_coding
.	chr3	129541773	129542003	6.77582	-1	4.94749	chr3	129532355	129638495	+	ENSMUSG00000041220.10	Elovl6	protein_coding
.	chr3	129545216	129545446	13.096	-1	4.94749	chr3	129532355	129638495	+	ENSMUSG00000041220.10	Elovl6	protein_coding
.	chr3	129612603	129612833	17.7151	-1	4.94749	chr3	129532355	129638495	+	ENSMUSG00000041220.10	Elovl6	protein_coding
.	chr3	129618955	129619185	6.56653	-1	4.94749	chr3	129532355	129638495	+	ENSMUSG00000041220.10	Elovl6	protein_coding
.	chr17	25724621	25724851	7.84459	-1	4.94749	chr17	25727751	25731456	+	ENSMUSG00000041199.2	Rpusd1	protein_coding
.	chr7	16850457	16850687	10.5738	-1	4.94749	chr7	16842902	16870464	+	ENSMUSG00000041187.16	Prkd2	protein_coding
.	chr7	16858774	16859004	13.9477	-1	4.94749	chr7	16842902	16870464	+	ENSMUSG00000041187.16	Prkd2	protein_coding
.	chr4	138903481	138903711	14.0307	-1	4.94749	chr4	138895379	138913945	-	ENSMUSG00000041161.8	Otud3	protein_coding
.	chr13	19683326	19683556	7.64259	-1	4.94749	chr13	19645078	19697794	-	ENSMUSG00000041138.16	Nme8	protein_coding
.	chr11	6438073	6438303	13.3875	-1	4.94749	chr11	6427229	6444443	-	ENSMUSG00000041126.16	H2afv	protein_coding
.	chr17	31439192	31439422	7.66564	-1	4.94749	chr17	31386234	31476310	+	ENSMUSG00000041119.11	Pde9a	protein_coding
.	chr13	20489802	20490032	13.4001	-1	4.94749	chr13	20090596	20608353	+	ENSMUSG00000041112.16	Elmo1	protein_coding
.	chr14	35030114	35030344	10.6126	-1	4.94749	chr14	34819825	35583379	+	ENSMUSG00000041078.6	Grid1	protein_coding
.	chr4	19693325	19693555	7.3795	-1	4.94749	chr4	19608303	19708993	-	ENSMUSG00000041058.15	Wwp1	protein_coding
.	chr4	19708551	19708781	14.9953	-1	4.94749	chr4	19608303	19708993	-	ENSMUSG00000041058.15	Wwp1	protein_coding
.	chr1	59931027	59931257	6.43261	-1	4.94749	chr1	59913006	59985346	+	ENSMUSG00000041040.12	Fam117b	protein_coding
.	chr4	139525592	139525822	7.26753	-1	4.94749	chr4	139530548	139620382	+	ENSMUSG00000041025.15	Iffo2	protein_coding
.	chr4	139592818	139593048	12.4044	-1	4.94749	chr4	139530548	139620382	+	ENSMUSG00000041025.15	Iffo2	protein_coding
.	chrX	159902360	159902590	5.28295	-1	4.94749	chrX	159627272	159978069	+	ENSMUSG00000040990.17	Sh3kbp1	protein_coding
.	chr17	12594764	12594994	7.45121	-1	4.94749	chr17	12584189	12628465	+	ENSMUSG00000040966.9	Slc22a2	protein_coding
.	chr4	140657833	140658063	21.5593	-1	4.94749	chr4	140514485	140666012	-	ENSMUSG00000040964.16	Arhgef10l	protein_coding
.	chr18	11917858	11918088	5.15202	-1	4.94749	chr18	11839220	11945627	+	ENSMUSG00000040957.14	Cables1	protein_coding
.	chr4	140701811	140702041	21.7296	-1	4.94749	chr4	140700541	140723220	+	ENSMUSG00000040945.13	Rcc2	protein_coding
.	chr11	70208866	70209096	15.0728	-1	4.94749	chr11	70212752	70216417	+	ENSMUSG00000040938.16	Slc16a11	protein_coding
.	chr9	121240381	121240611	16.0541	-1	4.94749	chr9	120955351	121277197	-	ENSMUSG00000040936.15	Ulk4	protein_coding
.	chr19	28011567	28011797	10.5326	-1	4.94749	chr19	27761721	28011166	-	ENSMUSG00000040929.16	Rfx3	protein_coding
.	chr4	129171342	129171572	7.9273	-1	4.94749	chr4	129148005	129189727	-	ENSMUSG00000040928.15	S100pbp	protein_coding
.	chr19	45627206	45627436	12.9231	-1	4.94749	chr19	45578254	45660312	-	ENSMUSG00000040913.10	Fbxw4	protein_coding
.	chr17	24696542	24696772	8.00445	-1	4.94749	chr17	24693191	24696156	-	ENSMUSG00000040888.9	Gfer	protein_coding
.	chr12	108970314	108970544	6.29947	-1	4.94749	chr12	108893631	109028452	+	ENSMUSG00000040877.16	Wdr25	protein_coding
.	chr9	115106956	115107186	13.9113	-1	4.94749	chr9	114978569	115232225	+	ENSMUSG00000040875.12	Osbpl10	protein_coding
.	chr1	63114169	63114399	11.5148	-1	4.94749	chr1	62958418	63114667	-	ENSMUSG00000040865.15	Ino80d	protein_coding
.	chr4	141044805	141045035	12.9116	-1	4.94749	chr4	141016637	141060550	-	ENSMUSG00000040860.16	Crocc	protein_coding
.	chr12	109454016	109454246	11.3878	-1	4.94749	chr12	109452823	109463336	+	ENSMUSG00000040856.17	Dlk1	protein_coding
.	chr12	109462376	109462606	6.42583	-1	4.94749	chr12	109452823	109463336	+	ENSMUSG00000040856.17	Dlk1	protein_coding
.	chrX	162556388	162556618	6.96918	-1	4.94749	chrX	162411954	162643649	-	ENSMUSG00000040855.15	Reps2	protein_coding
.	chr17	84596918	84597148	12.4594	-1	4.94749	chr17	84511895	84622142	+	ENSMUSG00000040852.5	Plekhh2	protein_coding
.	chr11	104872538	104872768	6.82484	-1	4.94749	chr11	104685707	105117394	+	ENSMUSG00000040838.10	Gm11639	protein_coding
.	chr16	94144517	94144747	5.71484	-1	4.94749	chr16	94129195	94313563	-	ENSMUSG00000040820.15	Hlcs	protein_coding
.	chr16	94262086	94262316	11.4494	-1	4.94749	chr16	94129195	94313563	-	ENSMUSG00000040820.15	Hlcs	protein_coding
.	chr2	90784875	90785105	5.95708	-1	4.94749	chr2	90782727	90834437	+	ENSMUSG00000040812.14	Agbl2	protein_coding
.	chr16	94370532	94370762	18.3972	-1	4.94749	chr16	94370618	94522117	+	ENSMUSG00000040785.18	Ttc3	protein_coding
.	chr4	141468698	141468928	11.1602	-1	4.94749	chr4	141467890	141538597	-	ENSMUSG00000040761.16	Spen	protein_coding
.	chr4	141483787	141484017	13.0064	-1	4.94749	chr4	141467890	141538597	-	ENSMUSG00000040761.16	Spen	protein_coding
.	chr14	54936550	54936780	6.14896	-1	4.94749	chr14	54936470	54939256	+	ENSMUSG00000040759.8	Cmtm5	protein_coding
.	chr4	11345107	11345337	9.92062	-1	4.94749	chr4	11331933	11386783	-	ENSMUSG00000040728.15	Esrp1	protein_coding
.	chr4	11386176	11386406	11.2875	-1	4.94749	chr4	11331933	11386783	-	ENSMUSG00000040728.15	Esrp1	protein_coding
.	chr1	165685495	165685725	17.3769	-1	4.94749	chr1	165646516	165709757	-	ENSMUSG00000040723.14	Rcsd1	protein_coding
.	chr14	55089261	55089491	9.2633	-1	4.94749	chr14	55060262	55092324	-	ENSMUSG00000040721.9	Zfhx2	protein_coding
.	chr4	11485623	11485853	28.0324	-1	4.94749	chr4	11485958	11550684	+	ENSMUSG00000040720.15	1110037F02Rik	protein_coding
.	chr11	32363741	32363971	12.4437	-1	4.94749	chr11	32347820	32428173	+	ENSMUSG00000040711.7	Sh3pxd2b	protein_coding
.	chr17	24703232	24703462	7.24496	-1	4.94749	chr17	24697949	24707660	-	ENSMUSG00000040688.16	Tbl3	protein_coding
.	chr17	24707629	24707859	26.7743	-1	4.94749	chr17	24697949	24707660	-	ENSMUSG00000040688.16	Tbl3	protein_coding
.	chr10	4068399	4068629	7.21395	-1	4.94749	chr10	3973118	4167081	+	ENSMUSG00000040675.17	Mthfd1l	protein_coding
.	chr4	141867386	141867616	9.95963	-1	4.94749	chr4	141858142	141874920	-	ENSMUSG00000040659.3	Efhd2	protein_coding
.	chr10	3459309	3459539	6.0374	-1	4.94749	chr10	3366057	3464975	+	ENSMUSG00000040653.6	Ppp1r14c	protein_coding
.	chr9	65669754	65669984	6.27262	-1	4.94749	chr9	65668001	65690300	+	ENSMUSG00000040652.16	Oaz2	protein_coding
.	chr14	27706093	27706323	6.08644	-1	4.94749	chr14	27622428	28478537	+	ENSMUSG00000040640.10	Erc2	protein_coding
.	chr14	27743953	27744183	9.29826	-1	4.94749	chr14	27622428	28478537	+	ENSMUSG00000040640.10	Erc2	protein_coding
.	chr14	28133116	28133346	5.95708	-1	4.94749	chr14	27622428	28478537	+	ENSMUSG00000040640.10	Erc2	protein_coding
.	chr14	28167615	28167845	5.11451	-1	4.94749	chr14	27622428	28478537	+	ENSMUSG00000040640.10	Erc2	protein_coding
.	chr14	28282003	28282233	5.89972	-1	4.94749	chr14	27622428	28478537	+	ENSMUSG00000040640.10	Erc2	protein_coding
.	chr14	28328541	28328771	11.2919	-1	4.94749	chr14	27622428	28478537	+	ENSMUSG00000040640.10	Erc2	protein_coding
.	chr7	26461414	26461644	8.04838	-1	4.94749	chr7	26435113	26476142	+	ENSMUSG00000040601.13	Nlrp4a	protein_coding
.	chr2	91285712	91285942	5.36714	-1	4.94749	chr2	91275068	91444704	-	ENSMUSG00000040591.18	1110051M20Rik	protein_coding
.	chr2	91369750	91369980	5.73047	-1	4.94749	chr2	91275068	91444704	-	ENSMUSG00000040591.18	1110051M20Rik	protein_coding
.	chr19	36928707	36928937	6.60573	-1	4.94749	chr19	36926079	37012752	+	ENSMUSG00000040565.7	Btaf1	protein_coding
.	chr18	63784473	63784703	17.2087	-1	4.94749	chr18	63708695	63989760	+	ENSMUSG00000040560.9	Wdr7	protein_coding
.	chr6	122859305	122859535	5.94383	-1	4.94749	chr6	122847138	122856161	-	ENSMUSG00000040552.8	C3ar1	protein_coding
.	chr2	91526524	91526754	10.8671	-1	4.94749	chr2	91526762	91620664	+	ENSMUSG00000040549.16	Ckap5	protein_coding
.	chr2	91612258	91612488	5.62672	-1	4.94749	chr2	91526762	91620664	+	ENSMUSG00000040549.16	Ckap5	protein_coding
.	chr5	8164854	8165084	24.2865	-1	4.94749	chr5	8072352	8368160	-	ENSMUSG00000040537.17	Adam22	protein_coding
.	chr5	8367704	8367934	13.4729	-1	4.94749	chr5	8072352	8368160	-	ENSMUSG00000040537.17	Adam22	protein_coding
.	chr9	65829573	65829803	6.49542	-1	4.94749	chr9	65692391	65827564	-	ENSMUSG00000040524.9	Zfp609	protein_coding
.	chr2	91729906	91730136	6.84489	-1	4.94749	chr2	91730134	91918849	+	ENSMUSG00000040506.16	Ambra1	protein_coding
.	chr2	91822702	91822932	7.36498	-1	4.94749	chr2	91730134	91918849	+	ENSMUSG00000040506.16	Ambra1	protein_coding
.	chr7	27331986	27332216	15.2406	-1	4.94749	chr7	27305136	27337692	-	ENSMUSG00000040488.17	Ltbp4	protein_coding
.	chr4	21689022	21689252	7.95764	-1	4.94749	chr4	21677480	21685963	-	ENSMUSG00000040478.14	Prdm13	protein_coding
.	chr19	32170268	32170498	11.828	-1	4.94749	chr19	32122727	32389714	-	ENSMUSG00000040451.17	Sgms1	protein_coding
.	chr11	107391431	107391661	5.9354	-1	4.94749	chr11	107207892	107470699	-	ENSMUSG00000040430.18	Pitpnc1	protein_coding
.	chr11	107413647	107413877	27.9499	-1	4.94749	chr11	107207892	107470699	-	ENSMUSG00000040430.18	Pitpnc1	protein_coding
.	chr7	45521752	45521982	5.11251	-1	4.94749	chr7	45526330	45554229	+	ENSMUSG00000040428.19	Plekha4	protein_coding
.	chr15	22778217	22778447	17.0497	-1	4.94749	chr15	22549022	23474418	+	ENSMUSG00000040420.14	Cdh18	protein_coding
.	chr15	22797464	22797694	6.86067	-1	4.94749	chr15	22549022	23474418	+	ENSMUSG00000040420.14	Cdh18	protein_coding
.	chr11	46693699	46693929	16.0055	-1	4.94749	chr11	46668960	46707061	-	ENSMUSG00000040413.15	Timd2	protein_coding
.	chr3	108487105	108487335	8.16306	-1	4.94749	chr3	108455694	108536536	-	ENSMUSG00000040412.16	5330417C22Rik	protein_coding
.	chr5	3995255	3995485	8.50979	-1	4.94749	chr5	3928054	4081310	+	ENSMUSG00000040407.17	Akap9	protein_coding
.	chr3	108592227	108592457	7.61629	-1	4.94749	chr3	108591279	108645719	+	ENSMUSG00000040389.15	Wdr47	protein_coding
.	chr5	3710235	3710465	6.45549	-1	4.94749	chr5	3690000	3802925	-	ENSMUSG00000040351.11	Ankib1	protein_coding
.	chr11	48834635	48834865	6.52799	-1	4.94749	chr11	48826140	48852209	+	ENSMUSG00000040350.16	Trim7	protein_coding
.	chr17	46549252	46549482	5.44189	-1	4.94749	chr17	46500572	46546388	-	ENSMUSG00000040327.16	Cul9	protein_coding
.	chr9	106817499	106817729	6.37326	-1	4.94749	chr9	106821874	106880992	+	ENSMUSG00000040325.16	Vprbp	protein_coding
.	chr9	106857037	106857267	8.33373	-1	4.94749	chr9	106821874	106880992	+	ENSMUSG00000040325.16	Vprbp	protein_coding
.	chr2	115749820	115750050	8.2992	-1	4.94749	chr2	115581716	115778768	+	ENSMUSG00000040282.13	BC052040	protein_coding
.	chr17	27673115	27673345	5.64596	-1	4.94749	chr17	27655509	27711106	+	ENSMUSG00000040276.14	Pacsin1	protein_coding
.	chr5	3400055	3400285	9.59314	-1	4.94749	chr5	3341485	3531008	+	ENSMUSG00000040274.11	Cdk6	protein_coding
.	chr5	3405291	3405521	11.5114	-1	4.94749	chr5	3341485	3531008	+	ENSMUSG00000040274.11	Cdk6	protein_coding
.	chr4	32457038	32457268	7.57916	-1	4.94749	chr4	32238804	32586108	+	ENSMUSG00000040270.16	Bach2	protein_coding
.	chr4	32509829	32510059	27.9324	-1	4.94749	chr4	32238804	32586108	+	ENSMUSG00000040270.16	Bach2	protein_coding
.	chr1	162218662	162218892	10.9844	-1	4.94749	chr1	161982453	162478034	-	ENSMUSG00000040265.16	Dnm3	protein_coding
.	chr10	127536179	127536409	9.67263	-1	4.94749	chr10	127525473	127534559	-	ENSMUSG00000040258.6	Nxph4	protein_coding
.	chr5	12412556	12412786	6.42663	-1	4.94749	chr5	12383385	12588948	+	ENSMUSG00000040254.11	Sema3d	protein_coding
.	chr10	127622555	127622785	17.7279	-1	4.94749	chr10	127538161	127621148	-	ENSMUSG00000040249.15	Lrp1	protein_coding
.	chr7	45896852	45897082	6.50805	-1	4.94749	chr7	45885222	45896714	-	ENSMUSG00000040231.16	Syngr4	protein_coding
.	chr1	162732046	162732276	13.5674	-1	4.94749	chr1	162670725	162740556	-	ENSMUSG00000040225.15	Prrc2c	protein_coding
.	chr8	123517085	123517315	6.70207	-1	4.94749	chr8	123518834	123536650	+	ENSMUSG00000040220.10	Gas8	protein_coding
.	chr9	49477508	49477738	5.73587	-1	4.94749	chr9	49436963	49486225	-	ENSMUSG00000040219.4	Ttc12	protein_coding
.	chr3	9461740	9461970	8.33846	-1	4.94749	chr3	9427020	9610085	-	ENSMUSG00000040209.12	Zfp704	protein_coding
.	chr3	9594024	9594254	8.60758	-1	4.94749	chr3	9427020	9610085	-	ENSMUSG00000040209.12	Zfp704	protein_coding
.	chr11	73172836	73173066	12.6856	-1	4.94749	chr11	73177083	73183162	+	ENSMUSG00000040158.12	Tax1bp3	protein_coding
.	chr4	33250040	33250270	9.79856	-1	4.94749	chr4	33245423	33290163	-	ENSMUSG00000040128.9	Pnrc1	protein_coding
.	chr5	16261079	16261309	7.31675	-1	4.94749	chr5	15934691	16374511	+	ENSMUSG00000040118.15	Cacna2d1	protein_coding
.	chr9	40321281	40321511	17.9996	-1	4.94749	chr9	40293233	40531383	-	ENSMUSG00000040111.16	Gramd1b	protein_coding
.	chr9	40381787	40382017	16.5619	-1	4.94749	chr9	40293233	40531383	-	ENSMUSG00000040111.16	Gramd1b	protein_coding
.	chr14	57458385	57458615	9.4185	-1	4.94749	chr14	57424062	57517936	+	ENSMUSG00000040040.16	Ift88	protein_coding
.	chr3	157120169	157120237	35.9787	-1	4.94749	chr3	156561794	157316445	+	ENSMUSG00000040037.13	Negr1	protein_coding
.	chr5	20228144	20228374	7.19812	-1	4.94749	chr5	19227036	20704792	+	ENSMUSG00000040003.18	Magi2	protein_coding
.	chr5	20698100	20698330	16.0526	-1	4.94749	chr5	19227036	20704792	+	ENSMUSG00000040003.18	Magi2	protein_coding
.	chr6	148945394	148945624	6.61812	-1	4.94749	chr6	148921035	148946467	-	ENSMUSG00000039985.14	Fam60a	protein_coding
.	chr19	12470091	12470321	13.6859	-1	4.94749	chr19	12466341	12501996	-	ENSMUSG00000039982.7	Dtx4	protein_coding
.	chr10	7865871	7866101	8.96866	-1	4.94749	chr10	7832470	7870396	+	ENSMUSG00000039981.6	Zc3h12d	protein_coding
.	chr11	119206443	119206673	13.7478	-1	4.94749	chr11	119143045	119228499	-	ENSMUSG00000039976.4	Tbc1d16	protein_coding
.	chr5	20950734	20950964	27.0787	-1	4.94749	chr5	20893028	20956398	-	ENSMUSG00000039968.9	Rsbn1l	protein_coding
.	chr5	135460672	135460902	5.41078	-1	4.94749	chr5	135406531	135545120	-	ENSMUSG00000039959.13	Hip1	protein_coding
.	chr5	135513369	135513599	10.5751	-1	4.94749	chr5	135406531	135545120	-	ENSMUSG00000039959.13	Hip1	protein_coding
.	chr18	43250163	43250393	7.94859	-1	4.94749	chr18	43207697	43317481	+	ENSMUSG00000039954.8	Stk32a	protein_coding
.	chr9	108237519	108237749	6.68241	-1	4.94749	chr9	108204634	108263958	-	ENSMUSG00000039952.15	Dag1	protein_coding
.	chr9	108249305	108249535	6.23692	-1	4.94749	chr9	108204634	108263958	-	ENSMUSG00000039952.15	Dag1	protein_coding
.	chr15	5243801	5244031	7.46556	-1	4.94749	chr15	5206661	5244187	-	ENSMUSG00000039942.15	Ptger4	protein_coding
.	chr5	21277760	21277990	14.6582	-1	4.94749	chr5	21186255	21315132	+	ENSMUSG00000039934.12	Gsap	protein_coding
.	chr2	136282026	136282256	6.62443	-1	4.94749	chr2	136081104	136387967	-	ENSMUSG00000039913.12	Pak7	protein_coding
[truncated: 4,192 more rows]

## Sheet: NFO
PeakID	Chr_Peak	Start_Peak	End_Peak	fold_enrichment	#NAME?	#NAME?	chr_gene	start_gene	end_gene	strand_gene	gene_id	gene_name	gene_type
[truncated: 11,080 more rows]
