# Supplementary material for: OLIG2 regulates lncRNAs and its own expression during oligodendrocyte lineage formation
Source: BMC Biol. 2021 Jun 25;19:132. doi: 10.1186/s12915-021-01057-6 (PMC8235854; doi:10.1186/s12915-021-01057-6)
Supplement: Supplementary file 2 — Additional file 2: Table S2. The differentiation expressed genes of OPCs vs. NSCs and NFOs vs. OPCs (At least one sample's (NSCs/OPCs/NFOs) FPKM> 1, FDR < 0.01 and |log2(FoldChange)|> 1). [file 12915_2021_1057_MOESM2_ESM.xlsx]

## Sheet: Readme
name	description
OPCvsNSC	The differentiation expressed genes between OPC and NSC
NFOvsOPC	The differentiation expressed genes between NFO and OPC
DEGs filter: At least one sample's(NSC/OPC/NFO) FPKM>1, q-value<0.01 and |log2(FoldChange)|>1
NOTE:The red color means the gene is bound by Olig2/K4/K27; the blank stand for the gene is not bound by Olig2/K4/K27

## Sheet: OPCvsNSC
Row.names	baseMean	log2FoldChange	lfcSE	stat	pvalue	padj	geneName	type	NSC1	NSC2	OPC1	OPC2	NFO1	NFO2	OPC
ENSMUSG00000052305.6	25000.5	15.6096	1.89119	8.25385	1.53e-16	2.99e-15	Hbb-bs	protein_coding	0.1	0.1	6538.4	514.368	98.8372	4.40597	0
ENSMUSG00000069919.7	18728.8	15.1929	1.87856	8.0875	6.09e-16	1.13e-14	Hba-a1	protein_coding	0.1	0.1	5934.48	421.296	80.314	3.98519	0
ENSMUSG00000073940.3	5042	13.2996	1.9575	6.79417	1.09e-11	1.36e-10	Hbb-bt	protein_coding	0.1	0.1	1196.44	86.6151	21.2214	1.13358	0
ENSMUSG00000038642.10	2830.75	12.4667	1.10522	11.2798	1.65e-29	8.72e-28	Ctss	protein_coding	0.1	0.1	219.131	96.0198	15.1485	10.042	0
ENSMUSG00000024621.15	6913	12.1698	0.705243	17.2562	1e-66	5.42e-64	Csf1r	protein_coding	0.1	0.1	146.814	78.5999	7.4028	8.79212	0
ENSMUSG00000036887.5	1775	11.7932	1.08235	10.896	1.21e-27	5.73e-26	C1qa	protein_coding	0.1	0.1	145.948	94.0225	8.21644	9.64639	0
ENSMUSG00000022548.14	1515	11.5646	1.07868	10.721	8.11e-27	3.59e-25	Apod	protein_coding	0.1	0.1	76.5452	120.097	193.907	185.618	0
ENSMUSG00000052336.7	2133	11.4732	0.940641	12.1972	3.22e-34	2.4e-32	Cx3cr1	protein_coding	0.1	0.1	62.8827	26.1074	1.97113	1.99284	0
ENSMUSG00000034000.15	7498	11.4123	0.543584	20.9946	7.35e-98	1.47e-94	Neu4	protein_coding	0.1	0.1	136.401	174.402	124.653	174.05	0
ENSMUSG00000029661.16	2924.5	11.1914	0.765246	14.6246	1.96e-48	3.49e-46	Col1a2	protein_coding	0.1	0.1	23.3143	55.7932	0.218166	0.188998	0
ENSMUSG00000036905.8	1109.5	11.115	1.0854	10.2405	1.31e-24	4.79e-23	C1qb	protein_coding	0.1	0.1	84.614	53.5223	5.18927	5.62371	0
ENSMUSG00000036896.5	997.25	10.9611	1.08714	10.0824	6.61e-24	2.29e-22	C1qc	protein_coding	0.1	0.1	71.1958	43.2055	3.9076	3.58209	1
ENSMUSG00000024030.6	1457.75	10.9238	0.89611	12.1903	3.5e-34	2.59e-32	Abcg1	protein_coding	0.1	0.1	26.5496	29.8663	11.19	12.4488	1
ENSMUSG00000015852.13	968.75	10.9192	1.08251	10.0869	6.31e-24	2.2e-22	Fcrls	protein_coding	0.1	0.1	35.4709	28.5478	2.31871	3.40569	0
ENSMUSG00000026043.18	2405.25	10.9093	0.757995	14.3923	5.78e-47	9.7e-45	Col3a1	protein_coding	0.1	0.1	24.501	46.3847	0.205044	0.410352	0
ENSMUSG00000048163.13	1653	10.69	0.810601	13.1877	1.03e-39	1.09e-37	Selplg	protein_coding	0.1	0.1	72.3134	45.7545	3.29392	3.71456	0
ENSMUSG00000034310.8	1138.5	10.567	0.900652	11.7326	8.67e-32	5.48e-30	Tmem132d	protein_coding	0.1	0.1	10.8646	14.3226	5.1024	6.87672	1
ENSMUSG00000017344.4	1124.5	10.5491	0.921914	11.4426	2.56e-30	1.45e-28	Vtn	protein_coding	0.1	0.1	28.9065	58.3419	0.361959	0.518863	0
ENSMUSG00000026365.15	685.5	10.4199	1.13059	9.21637	3.07e-20	7.91e-19	Cfh	protein_coding	0.1	0.1	17.1381	5.96153	0.882056	0.395204	0
ENSMUSG00000000982.5	658.5	10.3619	1.18409	8.751	2.11e-18	4.73e-17	Ccl3	protein_coding	0.1	0.1	110.153	19.2773	1.09399	1.81526	0
ENSMUSG00000018930.3	631.75	10.3021	1.14471	8.99969	2.26e-19	5.48e-18	Ccl4	protein_coding	0.1	0.1	116.451	36.3354	1.29477	1.05905	0
ENSMUSG00000025909.16	592.75	10.2101	1.08385	9.4202	4.5e-21	1.23e-19	Sntg1	protein_coding	0.1	0.1	17.487	13.021	5.34078	4.56302	1
ENSMUSG00000021613.8	879.75	10.1947	0.949898	10.7325	7.17e-27	3.19e-25	Hapln1	protein_coding	0.1	0.1	19.7603	8.28444	2.87532	0.752811	1
ENSMUSG00000046008.7	579.25	10.1768	1.07906	9.43118	4.05e-21	1.12e-19	Pnlip	protein_coding	0.1	0.1	21.6118	28.1669	4.59814	4.97123	0
ENSMUSG00000019929.16	820.75	10.0945	0.904974	11.1545	6.81e-29	3.49e-27	Dcn	protein_coding	0.1	0.1	29.2253	44.6147	0.1	0.425641	1
ENSMUSG00000023992.14	525	10.0348	1.09159	9.19285	3.83e-20	9.79e-19	Trem2	protein_coding	0.1	0.1	42.9227	25.2637	2.544	2.86756	0
ENSMUSG00000042581.14	523.5	10.0307	1.07916	9.29489	1.47e-20	3.89e-19	Thsd7b	protein_coding	0.1	0.1	8.03265	8.33726	1.69382	1.60314	0
ENSMUSG00000054675.5	760.5	9.98441	0.920703	10.8443	2.12e-27	9.88e-26	Tmem119	protein_coding	0.1	0.1	29.569	18.4233	0.967162	1.19456	0
ENSMUSG00000051504.18	505	9.9787	1.11487	8.95054	3.54e-19	8.42e-18	Siglech	protein_coding	0.1	0.1	30.8988	14.3994	2.62401	1.0407	0
ENSMUSG00000030786.18	493.5	9.94543	1.11781	8.89726	5.72e-19	1.34e-17	Itgam	protein_coding	0.1	0.1	44.5923	19.9935	3.13424	2.64585	1
ENSMUSG00000028339.17	1224.5	9.93457	0.746693	13.3048	2.17e-40	2.37e-38	Col15a1	protein_coding	0.1	0.1	13.7558	20.3716	0.645651	0.651357	0
ENSMUSG00000021423.5	467	9.86572	1.1199	8.80949	1.26e-18	2.89e-17	Ly86	protein_coding	0.1	0.1	52.8551	22.1242	3.44921	2.12644	0
ENSMUSG00000032089.16	452.25	9.81937	1.12284	8.74511	2.23e-18	4.98e-17	Il10ra	protein_coding	0.1	0.1	11.4673	4.51801	0.149544	0.19195	0
ENSMUSG00000016995.17	12274.2	9.72366	0.407952	23.8353	1.44e-125	2.87e-121	Matn4	protein_coding	0.358048	0.446661	356.146	502.685	148.307	234.731	0
ENSMUSG00000028581.17	2472.25	9.68489	0.579144	16.7228	8.95e-63	3.72e-60	Laptm5	protein_coding	0.109916	0.157496	133.275	64.2501	6.79932	7.13869	0
ENSMUSG00000041782.14	779	9.60362	0.815057	11.7828	4.79e-32	3.08e-30	Lad1	protein_coding	0.1	0.1	11.5947	19.6755	3.45902	4.94669	0
ENSMUSG00000030579.10	578.5	9.58933	0.932822	10.2799	8.68e-25	3.23e-23	Tyrobp	protein_coding	0.1	0.1	119.515	60.8574	11.0238	8.97907	0
ENSMUSG00000069917.7	375.5	9.55073	1.22346	7.80635	5.89e-15	9.96e-14	Hba-a2	protein_coding	0.1	0.1	103.696	10.5904	1.97726	0.279312	0
ENSMUSG00000060512.7	1104	9.5216	0.684533	13.9096	5.54e-44	7.63e-42	0610040J01Rik	protein_coding	0.1	0.1	29.8116	43.1241	6.66727	8.62036	0
ENSMUSG00000026358.13	544.75	9.50249	0.980472	9.69175	3.27e-22	9.89e-21	Rgs1	protein_coding	0.1	0.1	52.5232	19.5492	0.457505	0.634324	0
ENSMUSG00000025270.13	2424	9.43372	1.55026	6.08524	1.16e-09	1.16e-08	Alas2	protein_coding	0.1	0.143663	151.208	12.6997	2.31413	0.14278	0
ENSMUSG00000026347.13	1549.75	9.4258	0.591573	15.9335	3.71e-57	1.12e-54	Tmem163	protein_coding	0.119283	0.1	63.4892	85.5637	431.621	548.389	0
ENSMUSG00000022112.14	1998.75	9.37775	0.534059	17.5594	5.04e-69	3.47e-66	Gpc5	protein_coding	0.161243	0.1	66.4949	55.6179	13.1834	10.2349	1
ENSMUSG00000036362.2	654.25	9.35149	0.841345	11.1149	1.06e-28	5.39e-27	P2ry13	protein_coding	0.1	0.1	28.4742	13.7938	0.820604	0.678587	0
ENSMUSG00000045733.7	979	9.34799	0.699338	13.3669	9.44e-41	1.04e-38	Sprn	protein_coding	0.1	0.1	16.4634	28.9692	4.75917	7.25049	0
ENSMUSG00000017002.14	474.75	9.30377	0.905697	10.2725	9.37e-25	3.47e-23	Slpi	protein_coding	0.1	0.1	29.3924	33.7024	29.9061	32.6262	0
ENSMUSG00000056812.13	942	9.29232	0.686984	13.5263	1.09e-41	1.3e-39	St8sia3	protein_coding	0.1	0.1	11.2789	8.51697	9.29557	5.02865	0
ENSMUSG00000036353.13	2153.5	9.26276	0.61975	14.946	1.65e-50	3.24e-48	P2ry12	protein_coding	0.1	0.1	162.535	48.3339	6.01943	3.69255	0
ENSMUSG00000004730.14	458.5	9.25345	0.922515	10.0307	1.12e-23	3.81e-22	Adgre1	protein_coding	0.1	0.1	12.5342	8.06079	0.59577	0.580303	0
ENSMUSG00000052160.7	595	9.21431	0.831449	11.0822	1.53e-28	7.7e-27	Pld4	protein_coding	0.1	0.1	33.5121	15.8819	0.87473	1.31321	0
ENSMUSG00000004609.11	440.75	9.19639	1.01605	9.0511	1.42e-19	3.5e-18	Cd33	protein_coding	0.1	0.1	13.4174	3.29686	0.276231	0.150221	0
ENSMUSG00000036446.5	288	9.16741	1.0881	8.42512	3.6e-17	7.37e-16	Lum	protein_coding	0.1	0.1	8.36631	10.9038	0.1	0.1	1
ENSMUSG00000018166.8	1492	9.08094	0.554522	16.3762	2.83e-60	1.03e-57	Erbb3	protein_coding	0.1	0.1	16.1317	16.3075	34.8	20.5773	1
ENSMUSG00000093497.1	263.5	9.03891	1.09174	8.27934	1.24e-16	2.43e-15	Gm20713	lncRNA	0.1	0.1	2.28947	1.34775	0.235864	0.126304	0
ENSMUSG00000026712.3	263.25	9.03754	1.12463	8.03601	9.28e-16	1.7e-14	Mrc1	protein_coding	0.1	0.1	4.51969	2.01802	0.1	0.1	0
ENSMUSG00000002111.8	262.75	9.03479	1.12155	8.05563	7.91e-16	1.45e-14	Spi1	protein_coding	0.1	0.1	15.5754	8.30698	0.674506	1.01704	0
ENSMUSG00000035653.16	256.25	8.99858	1.0916	8.24351	1.67e-16	3.26e-15	Lrfn5	protein_coding	0.1	0.1	8.22191	7.42328	1.63887	1.60663	1
ENSMUSG00000040229.11	637.25	8.99095	0.812808	11.0616	1.93e-28	9.64e-27	Gpr34	protein_coding	0.1	0.1	45.4288	16.2176	1.78276	0.769642	0
ENSMUSG00000028976.10	382	8.98962	0.945657	9.50622	1.98e-21	5.6e-20	Slc2a5	protein_coding	0.1	0.1	16.0098	9.83012	0.625948	0.594723	1
ENSMUSG00000036907.9	507.5	8.98441	0.827933	10.8516	1.96e-27	9.16e-26	C1ql2	protein_coding	0.1	0.1	11.9428	21.6263	1.86915	2.7055	0
ENSMUSG00000046287.7	253	8.98013	1.0945	8.2048	2.31e-16	4.46e-15	Pnma3	protein_coding	0.1	0.1	4.93363	4.02461	1.24668	1.1623	0
ENSMUSG00000040747.9	632.25	8.97956	0.81862	10.9691	5.38e-28	2.59e-26	Cd53	protein_coding	0.1	0.1	51.6396	17.0581	2.03335	2.16648	0
ENSMUSG00000029659.16	240.75	8.90838	1.10245	8.08051	6.45e-16	1.19e-14	Medag	protein_coding	0.1	0.1	4.36849	7.68914	1.59038	3.85951	0
ENSMUSG00000030737.17	722	8.90789	0.728751	12.2235	2.33e-34	1.78e-32	Slco2b1	protein_coding	0.1	0.1	14.79	6.68702	0.404922	0.570123	0
ENSMUSG00000070570.5	1055.75	8.87105	0.703223	12.6148	1.75e-36	1.55e-34	Slc17a7	protein_coding	0.1	0.1	11.0336	45.7526	1.77189	4.32366	0
ENSMUSG00000033192.5	584.25	8.86542	0.753587	11.7643	5.96e-32	3.83e-30	Lpcat2	protein_coding	0.1	0.1	22.7001	15.447	4.9939	5.40538	0
ENSMUSG00000098112.7	348.25	8.8559	0.978911	9.04669	1.47e-19	3.64e-18	Bin2	protein_coding	0.1	0.1	14.2158	6.57878	1.98955	1.28823	1
ENSMUSG00000035697.14	347	8.8507	0.938881	9.42686	4.23e-21	1.16e-19	Arhgap45	protein_coding	0.1	0.1	6.45312	3.4111	0.245276	0.21646	0
ENSMUSG00000035431.4	1500.25	8.84742	0.520813	16.9877	1.01e-64	4.49e-62	Sstr1	protein_coding	0.1	0.129041	58.2602	59.5386	11.7517	11.0623	0
ENSMUSG00000022372.14	224.25	8.80573	1.13029	7.79067	6.67e-15	1.12e-13	Sla	protein_coding	0.1	0.1	7.98708	3.37929	0.183366	0.162147	1
ENSMUSG00000039109.15	219.75	8.77642	1.10368	7.95194	1.84e-15	3.26e-14	F13a1	protein_coding	0.1	0.1	4.38822	3.07982	0.1	0.1	0
ENSMUSG00000020143.15	432.5	8.75321	0.862239	10.1517	3.26e-24	1.15e-22	Dock2	protein_coding	0.1	0.1	5.63638	3.1951	0.411849	0.246733	0
ENSMUSG00000031375.17	858.75	8.74273	0.613681	14.2464	4.72e-46	7.54e-44	Bgn	protein_coding	0.1	0.14602	30.0479	35.4186	20.4643	35.2731	0
ENSMUSG00000010803.13	213.75	8.73639	1.11265	7.85187	4.1e-15	7.03e-14	Gabra1	protein_coding	0.1	0.1	5.09214	4.87873	0.827963	0.454022	0
ENSMUSG00000032691.14	210.25	8.71252	1.16377	7.48646	7.08e-14	1.09e-12	Nlrp3	protein_coding	0.1	0.1	5.00206	1.50031	0.1	0.1	0
ENSMUSG00000027524.9	313.25	8.70274	0.933519	9.32251	1.14e-20	3.01e-19	Edn3	protein_coding	0.1	0.1	4.73407	9.40545	0.1	0.1	0
ENSMUSG00000034116.17	312	8.69696	0.939689	9.25515	2.14e-20	5.58e-19	Vav1	protein_coding	0.1	0.1	8.55762	4.39443	0.33614	0.198861	0
ENSMUSG00000040552.8	299.75	8.63903	0.982436	8.79348	1.45e-18	3.32e-17	C3ar1	protein_coding	0.1	0.1	9.50733	3.13976	0.1	0.110742	1
ENSMUSG00000039717.16	297.75	8.62935	0.920661	9.373	7.05e-21	1.9e-19	Ralyl	protein_coding	0.1	0.1	15.9914	26.7627	4.16297	5.36518	1
ENSMUSG00000054459.8	394.75	8.62113	0.806278	10.6925	1.1e-26	4.82e-25	Vsnl1	protein_coding	0.1	0.1	18.2145	18.9346	4.40879	3.69196	0
ENSMUSG00000024650.4	195.5	8.60732	1.10745	7.77221	7.71e-15	1.29e-13	Slc22a6	protein_coding	0.1	0.1	2.61906	4.58963	0.1	0.1	0
ENSMUSG00000022488.8	963	8.58571	0.627231	13.6883	1.19e-42	1.54e-40	Nckap1l	protein_coding	0.1	0.1	19.3041	8.80248	0.878769	0.972827	0
ENSMUSG00000048834.16	559.5	8.53916	0.689391	12.3865	3.09e-35	2.57e-33	Vstm2a	protein_coding	0.1	0.1	18.6663	15.9499	4.02182	2.328	0
ENSMUSG00000100147.2	186	8.53526	1.11361	7.66452	1.79e-14	2.92e-13	1700047M11Rik	lncRNA	0.1	0.1	9.47478	8.01516	72.2001	61.6134	0
ENSMUSG00000048583.16	2472.25	8.51278	0.430197	19.7881	3.77e-87	5.38e-84	Igf2	protein_coding	0.114319	0.164282	50.2529	60.7432	0.318698	0.796441	0
ENSMUSG00000044811.13	181.75	8.50183	1.11546	7.62178	2.5e-14	4.03e-13	Cd300c2	protein_coding	0.1	0.1	11.6904	7.58012	0.749172	0.510931	0
ENSMUSG00000020704.13	882.75	8.45984	0.591543	14.3013	2.15e-46	3.46e-44	Asic2	protein_coding	0.1	0.1	12.9581	21.9267	2.53805	3.41445	1
ENSMUSG00000022148.15	175.75	8.45326	1.17114	7.21799	5.28e-13	7.51e-12	Fyb	protein_coding	0.1	0.1	5.14347	2.17053	0.226395	0.34091	1
ENSMUSG00000079110.11	260.25	8.43462	0.943164	8.9429	3.79e-19	8.99e-18	Capn3	protein_coding	0.1	0.1	8.03551	4.14176	0.390207	0.451416	0
ENSMUSG00000060212.13	259.25	8.42905	0.935777	9.00755	2.11e-19	5.12e-18	Pcnx2	protein_coding	0.1	0.1	1.67637	3.36537	1.02976	1.34172	0
ENSMUSG00000033777.3	172.75	8.42835	1.14169	7.38232	1.56e-13	2.33e-12	Tlr13	protein_coding	0.1	0.1	4.37258	1.79216	0.1	0.1	0
ENSMUSG00000041708.12	424.25	8.40258	0.764259	10.9944	4.07e-28	1.98e-26	Mpped1	protein_coding	0.1	0.1	6.64807	12.6268	3.16092	4.06786	0
ENSMUSG00000024737.2	413.75	8.36632	0.791329	10.5725	4e-26	1.66e-24	Slc15a3	protein_coding	0.1	0.1	16.3668	6.99011	0.426699	0.620429	0
ENSMUSG00000019785.14	164.75	8.35974	1.1016	7.58875	3.23e-14	5.13e-13	Clvs2	protein_coding	0.1	0.1	5.91882	6.55662	1.0022	0.690252	0
ENSMUSG00000042282.4	410	8.35314	0.782951	10.6688	1.42e-26	6.14e-25	Gucy2f	protein_coding	0.1	0.1	4.82396	2.4841	0.874682	0.468224	0
ENSMUSG00000045532.5	7455.25	8.33602	0.405358	20.5646	5.7e-94	1.03e-90	C1ql1	protein_coding	1.12381	0.8739	267.166	530.605	77.0879	134.583	0
ENSMUSG00000022831.14	324	8.33539	0.818886	10.1789	2.46e-24	8.76e-23	Hcls1	protein_coding	0.1	0.1	10.4425	8.42685	0.705881	0.625356	0
ENSMUSG00000059498.13	404.5	8.3336	0.76919	10.8343	2.37e-27	1.1e-25	Fcgr3	protein_coding	0.1	0.1	27.2824	15.3029	1.21026	1.85659	0
ENSMUSG00000050505.7	967.5	8.32867	0.5583	14.9179	2.52e-50	4.79e-48	Pcdh20	protein_coding	0.1	0.1	17.6877	13.0815	3.18818	2.59424	0
ENSMUSG00000027419.9	1841.25	8.31839	0.468752	17.7458	1.86e-70	1.52e-67	Pcsk2	protein_coding	0.1	0.1	22.6794	37.3965	5.00654	6.94113	0
ENSMUSG00000025017.9	159	8.30833	1.16081	7.15738	8.22e-13	1.15e-11	Pik3ap1	protein_coding	0.1	0.1	4.72736	1.50066	0.1	0.318099	0
ENSMUSG00000022901.13	155.25	8.27378	1.16001	7.1325	9.86e-13	1.36e-11	Cd86	protein_coding	0.1	0.1	6.93919	3.41099	0.230492	0.1	0
ENSMUSG00000030607.7	993.75	8.25157	0.53202	15.5099	2.97e-54	7.52e-52	Acan	protein_coding	0.1	0.1	7.16109	10.2118	1.54605	2.48591	0
ENSMUSG00000023236.7	2586	8.24429	0.43098	19.1292	1.44e-81	1.92e-78	Scg5	protein_coding	0.53824	0.291587	117.045	202.664	57.703	94.4158	0
ENSMUSG00000020436.17	150.5	8.22881	1.11166	7.40227	1.34e-13	2.02e-12	Gabrg2	protein_coding	0.1	0.1	4.94221	3.88284	0.554304	0.410057	0
ENSMUSG00000052572.16	749.75	8.22352	0.578697	14.2104	7.9e-46	1.21e-43	Dlg2	protein_coding	0.1	0.109696	7.33679	11.108	8.3395	5.98903	1
ENSMUSG00000021835.14	369.25	8.20163	0.743699	11.0282	2.8e-28	1.37e-26	Bmp4	protein_coding	0.1	0.1	13.3089	13.0849	47.5068	43.4122	1
ENSMUSG00000022311.15	1798.5	8.1637	0.521733	15.6473	3.47e-55	9.36e-53	Csmd3	protein_coding	0.1	0.1	28.8626	11.6066	10.7355	4.74831	0
ENSMUSG00000057455.12	286.75	8.1586	0.815032	10.0102	1.38e-23	4.65e-22	Rit2	protein_coding	0.1	0.1	14.7593	19.8438	4.17043	4.81671	1
ENSMUSG00000013584.5	142.5	8.14974	1.11786	7.29048	3.09e-13	4.5e-12	Aldh1a2	protein_coding	0.1	0.1	3.16513	5.65696	0.1	0.1	0
ENSMUSG00000061132.13	211.25	8.13271	0.972078	8.36631	5.95e-17	1.2e-15	Blnk	protein_coding	0.1	0.1	8.91267	3.98055	0.364971	0.432842	0
ENSMUSG00000016349.10	2998.5	8.11858	0.469917	17.2766	7.05e-67	3.91e-64	Eef1a2	protein_coding	0.257468	0.277934	57.398	137.034	14.5642	29.3252	0
ENSMUSG00000047797.14	209	8.1172	0.938135	8.65249	5.04e-18	1.1e-16	Gjb1	protein_coding	0.1	0.1	8.13751	14.2857	39.8698	40.6956	0
ENSMUSG00000047420.8	139	8.11373	1.1073	7.32749	2.35e-13	3.47e-12	Fam180a	protein_coding	0.1	0.1	5.66657	6.82569	0.268176	1.78216	0
ENSMUSG00000048483.6	416.75	8.11287	0.692986	11.7071	1.17e-31	7.34e-30	Zdhhc22	protein_coding	0.130685	0.1	9.07188	12.4455	2.84354	2.0487	0
ENSMUSG00000020865.16	134.75	8.06877	1.12771	7.15502	8.37e-13	1.17e-11	Abcc3	protein_coding	0.1	0.1	2.83629	1.29626	0.1	0.579155	0
ENSMUSG00000033007.15	1658	8.04592	0.45353	17.7407	2.04e-70	1.56e-67	Asic4	protein_coding	0.108406	0.1	28.0975	44.3485	7.12764	11.7024	0
ENSMUSG00000027525.17	3310	8.0433	0.382623	21.0215	4.17e-98	9.25e-95	Phactr3	protein_coding	0.352088	0.3527	67.1633	90.2921	80.9613	66.3027	1
ENSMUSG00000079445.3	656	8.03011	0.591132	13.5843	4.96e-42	6.19e-40	B3gnt7	protein_coding	0.1	0.1	14.7149	24.2348	5.00052	9.83114	0
ENSMUSG00000028599.10	129.25	8.00842	1.15839	6.91338	4.73e-12	6.16e-11	Tnfrsf1b	protein_coding	0.1	0.1	3.2977	1.16246	0.1	0.1	0
ENSMUSG00000046093.9	1227.75	8.00828	0.588438	13.6094	3.52e-42	4.48e-40	Hpcal4	protein_coding	0.1	0.1	7.98541	30.7655	1.67588	4.19138	0
ENSMUSG00000022577.16	1150.25	7.99215	0.524752	15.2303	2.22e-52	4.93e-50	Ly6h	protein_coding	0.283305	0.298305	66.6854	136.363	15.3948	35.8625	0
ENSMUSG00000031376.15	446.5	7.98949	0.655262	12.1928	3.39e-34	2.52e-32	Atp2b3	protein_coding	0.1	0.1	5.20807	6.9941	1.90127	2.9145	0
ENSMUSG00000045322.10	127.5	7.98867	1.19516	6.68419	2.32e-11	2.8e-10	Tlr9	protein_coding	0.1	0.1	4.49502	0.971978	0.1	0.1	0
ENSMUSG00000025189.8	190.75	7.98489	0.925114	8.63124	6.07e-18	1.32e-16	Cnnm1	protein_coding	0.1	0.1	2.42653	2.6665	0.946194	0.974642	0
ENSMUSG00000041014.17	126.25	7.9744	1.11618	7.14435	9.04e-13	1.26e-11	Nrg3	protein_coding	0.1	0.1	2.68275	2.12434	0.384554	0.452175	0
ENSMUSG00000058755.3	125.25	7.96289	1.14378	6.9619	3.36e-12	4.42e-11	Osm	protein_coding	0.1	0.1	5.29859	2.49392	0.1	0.155453	0
ENSMUSG00000054196.6	500.25	7.96072	0.620674	12.8259	1.17e-37	1.09e-35	Cthrc1	protein_coding	0.241329	0.138353	29.4247	38.9937	5.54697	5.70487	0
ENSMUSG00000044352.6	687.5	7.96	0.560566	14.1999	9.17e-46	1.4e-43	Sowaha	protein_coding	0.1	0.1	15.5737	12.6936	8.1362	7.91124	0
ENSMUSG00000018008.7	497	7.95128	0.662398	12.0038	3.39e-33	2.37e-31	Cyth4	protein_coding	0.1	0.1	13.8479	7.13534	0.369562	0.699244	0
ENSMUSG00000028859.14	371.25	7.94544	0.758063	10.4812	1.05e-25	4.19e-24	Csf3r	protein_coding	0.1	0.1	10.0408	3.71328	0.304433	0.273664	0
ENSMUSG00000051212.7	245.5	7.93369	0.868906	9.13066	6.81e-20	1.72e-18	Gpr183	protein_coding	0.1	0.1	9.46762	4.05333	0.143787	0.1	0
ENSMUSG00000031952.5	490.75	7.93295	0.63948	12.4053	2.45e-35	2.04e-33	Chst5	protein_coding	0.1	0.1	13.5333	21.2202	5.81545	6.44683	0
ENSMUSG00000034164.17	4795	7.91758	0.388048	20.4036	1.55e-92	2.58e-89	Emid1	protein_coding	0.76618	0.474834	125.599	208.817	29.036	43.6788	0
ENSMUSG00000060371.12	120.5	7.90688	1.121	7.05344	1.75e-12	2.36e-11	Caln1	protein_coding	0.1	0.1	0.69892	1.66461	0.274803	0.480815	1
ENSMUSG00000025804.5	120.5	7.90688	1.14434	6.90953	4.86e-12	6.31e-11	Ccr1	protein_coding	0.1	0.1	4.57616	2.3043	0.1	0.1	0
ENSMUSG00000045284.9	952	7.88874	0.490426	16.0855	3.23e-58	1.02e-55	Dcaf12l1	protein_coding	0.1	0.1	20.8736	23.79	5.26156	5.52106	0
ENSMUSG00000030047.14	172.75	7.8413	0.977291	8.0235	1.03e-15	1.87e-14	Arhgap25	protein_coding	0.1	0.1	4.26732	1.87816	0.151842	0.11935	0
ENSMUSG00000026994.9	282	7.81121	0.777138	10.0513	9.07e-24	3.11e-22	Galnt3	protein_coding	0.1	0.1	9.44251	5.29899	1.99764	1.65957	0
ENSMUSG00000024401.14	112	7.80089	1.18964	6.55737	5.48e-11	6.38e-10	Tnf	protein_coding	0.1	0.1	7.69993	1.99527	0.150392	0.221621	0
ENSMUSG00000001021.12	166.25	7.78572	0.940997	8.2739	1.3e-16	2.54e-15	S100a3	protein_coding	0.1	0.1	19.2425	32.0765	7.93875	12.2488	0
ENSMUSG00000025468.15	553.75	7.78463	0.595958	13.0624	5.4e-39	5.45e-37	Caly	protein_coding	0.182393	0.1	28.1624	48.3077	5.22337	8.63533	0
ENSMUSG00000019122.8	218	7.76155	0.850205	9.12903	6.91e-20	1.74e-18	Ccl9	protein_coding	0.1	0.1	9.48256	5.10881	0.272017	1.04328	0
ENSMUSG00000036480.9	595.25	7.75124	0.576747	13.4396	3.54e-41	4.02e-39	Prss56	protein_coding	0.1	0.1	23.0144	14.9026	0.384431	0.768913	0
ENSMUSG00000091971.3	914.5	7.74265	0.507732	15.2495	1.66e-52	3.72e-50	Hspa1a	protein_coding	0.176676	0.174813	21.5371	35.1698	6.56286	8.51659	0
ENSMUSG00000007653.12	537	7.74012	0.625645	12.3714	3.73e-35	3.09e-33	Gabrb2	protein_coding	0.1	0.115464	14.6018	7.50582	2.5638	0.731068	0
ENSMUSG00000026678.10	480.5	7.73168	1.68902	4.57761	4.7e-06	2.7e-05	Rgs5	protein_coding	0.1	0.1	16.2245	2.39393	0.874904	0.112348	0
ENSMUSG00000042286.13	585.5	7.7273	0.592333	13.0455	6.74e-39	6.76e-37	Stab1	protein_coding	0.168099	0.427313	11.9522	5.25734	0.692514	1.05486	0
ENSMUSG00000015396.4	1115	7.7237	0.493038	15.6655	2.6e-55	7.12e-53	Cd83	protein_coding	0.100142	0.156645	43.9403	27.5966	1.50071	1.97341	0
ENSMUSG00000024300.16	159.25	7.72337	0.978648	7.89188	2.98e-15	5.17e-14	Myo1f	protein_coding	0.1	0.1	3.55193	1.41698	0.133624	0.110029	0
ENSMUSG00000040055.8	530	7.7211	0.642564	12.0161	2.93e-33	2.06e-31	Gjb6	protein_coding	0.1	0.1	47.6081	13.9422	0.585579	0.362612	0
ENSMUSG00000030350.8	104.75	7.70389	1.12391	6.85452	7.16e-12	9.08e-11	Prmt8	protein_coding	0.1	0.1	2.07305	3.10914	0.508041	0.643317	0
ENSMUSG00000024330.16	3909.75	7.69711	0.35613	21.6132	1.35e-103	4.49e-100	Col11a2	protein_coding	0.343953	0.11366	37.3399	39.8148	59.1393	74.0281	0
ENSMUSG00000086128.7	259	7.6879	0.7514	10.2314	1.43e-24	5.22e-23	St8sia3os	lncRNA	0.1	0.1	17.1793	15.1852	18.1961	13.1399	1
ENSMUSG00000032532.7	103.25	7.68298	1.13462	6.77141	1.28e-11	1.58e-10	Cck	protein_coding	0.1	0.1	8.86523	16.6231	1.08826	2.71112	0
ENSMUSG00000020101.14	1752.5	7.68072	0.426754	17.998	2.02e-72	2.12e-69	Vsir	protein_coding	0.447534	0.246386	41.5343	34.6568	3.55975	7.68745	0
ENSMUSG00000015843.10	255.25	7.66675	0.758108	10.113	4.84e-24	1.7e-22	Rxrg	protein_coding	0.1	0.1	5.90793	9.48839	0.904998	1.47598	1
ENSMUSG00000047867.11	102	7.66533	1.13229	6.76975	1.29e-11	1.6e-10	Gimap6	protein_coding	0.1	0.1	6.92348	3.17168	0.1	0.206132	0
ENSMUSG00000030220.13	151.75	7.65344	0.943289	8.11357	4.92e-16	9.16e-15	Arhgdib	protein_coding	0.1	0.1	18.2882	13.9492	1.78887	1.38817	0
ENSMUSG00000022129.3	150.75	7.64385	0.934704	8.17783	2.89e-16	5.51e-15	Dct	protein_coding	0.1	0.1	3.69008	4.57894	19.7666	18.3227	1
ENSMUSG00000026840.14	448.5	7.63178	0.635582	12.0075	3.24e-33	2.27e-31	Lamc3	protein_coding	0.1	0.1	2.97472	6.14315	0.1	0.1	1
ENSMUSG00000026167.14	148.25	7.6196	0.950165	8.01924	1.06e-15	1.93e-14	Wnt10a	protein_coding	0.1	0.1	3.30458	5.65753	0.752484	1.13511	0
ENSMUSG00000053025.13	147	7.60732	0.956297	7.95498	1.79e-15	3.18e-14	Sv2b	protein_coding	0.1	0.1	1.39814	2.78452	0.1	0.176805	0
ENSMUSG00000021565.16	97.5	7.5999	1.12503	6.75526	1.43e-11	1.76e-10	Slc6a19	protein_coding	0.1	0.1	1.85202	2.48605	0.945388	1.55653	0
ENSMUSG00000051506.16	145.75	7.59494	0.967795	7.84768	4.24e-15	7.25e-14	Wdfy4	protein_coding	0.1	0.1	2.33739	1.3855	0.1	0.1	0
ENSMUSG00000004837.2	145.25	7.58996	0.936226	8.10697	5.19e-16	9.65e-15	Grap	protein_coding	0.1	0.1	5.67975	5.29285	0.621612	0.667716	0
ENSMUSG00000046699.14	284.5	7.55969	0.741114	10.2004	1.97e-24	7.07e-23	Slitrk4	protein_coding	0.1	0.1	5.69665	3.93348	1.36619	0.583733	0
ENSMUSG00000006574.15	94.75	7.55841	1.28111	5.89987	3.64e-09	3.42e-08	Slc4a1	protein_coding	0.1	0.1	2.54684	0.213411	0.1	0.1	0
ENSMUSG00000040420.14	94.25	7.55074	1.13238	6.66804	2.59e-11	3.12e-10	Cdh18	protein_coding	0.1	0.1	1.93487	3.08541	0.386247	0.319839	1
ENSMUSG00000032356.12	1774.5	7.53752	0.406345	18.5496	8.22e-77	9.12e-74	Rasgrf1	protein_coding	0.124025	0.1	26.418	30.8327	4.37739	5.67034	1
ENSMUSG00000052229.5	35384.5	7.53512	0.336713	22.3784	6.39e-111	3.19e-107	Gpr17	protein_coding	1.85881	2.3921	424.562	542.353	912.121	1143.69	0
ENSMUSG00000049130.6	90.75	7.49584	1.17347	6.38776	1.68e-10	1.86e-09	C5ar1	protein_coding	0.1	0.1	4.88861	1.78664	0.1	0.124667	0
ENSMUSG00000033579.16	679	7.49239	0.505329	14.8267	9.84e-50	1.85e-47	Fa2h	protein_coding	0.103206	0.1	19.3396	22.7698	238.534	179.161	0
ENSMUSG00000069516.8	225.25	7.48542	0.763583	9.80302	1.09e-22	3.42e-21	Lyz2	protein_coding	0.1	0.1	13.9817	11.2885	0.481936	0.748466	0
ENSMUSG00000024610.14	88.75	7.46351	1.16947	6.38198	1.75e-10	1.92e-09	Cd74	protein_coding	0.1	0.1	6.31313	2.54207	0.112159	0.263237	0
ENSMUSG00000044749.13	261.5	7.4374	0.700484	10.6175	2.47e-26	1.05e-24	Abca6	protein_coding	0.1	0.1	3.35223	4.32657	1.09773	0.699502	0
ENSMUSG00000008658.15	258.5	7.42066	0.717816	10.3378	4.75e-25	1.79e-23	Rbfox1	protein_coding	0.1	0.1	7.08321	6.56306	1.54408	0.864258	0
ENSMUSG00000021624.9	298.5	7.40575	0.8016	9.2387	2.5e-20	6.48e-19	Cd180	protein_coding	0.1	0.1	13.2686	3.07212	0.333512	0.1	0
ENSMUSG00000017446.14	85.25	7.40513	1.15228	6.4265	1.31e-10	1.46e-09	C1qtnf1	protein_coding	0.1	0.1	1.09233	2.73616	0.1	0.1	0
ENSMUSG00000030745.9	126.75	7.39231	1.00038	7.38951	1.47e-13	2.21e-12	Il21r	protein_coding	0.1	0.1	5.0005	1.70872	0.1	0.1	0
ENSMUSG00000018927.3	84.25	7.38801	1.14973	6.42585	1.31e-10	1.47e-09	Ccl6	protein_coding	0.1	0.1	8.53701	3.82477	0.746915	0.617841	0
ENSMUSG00000025877.14	126	7.3837	0.97176	7.59827	3e-14	4.79e-13	Hk3	protein_coding	0.1	0.1	4.08659	1.60509	0.100122	0.429243	0
ENSMUSG00000049536.5	247.75	7.35901	0.7044	10.4472	1.51e-25	5.91e-24	Tceal1	protein_coding	0.1	0.1	7.76186	7.9951	5.58535	3.40702	0
ENSMUSG00000052142.15	205	7.34872	0.814959	9.01729	1.93e-19	4.73e-18	Rasal3	protein_coding	0.1	0.1	5.94344	1.84141	0.102166	0.171289	0
ENSMUSG00000034792.8	80.75	7.32642	1.17888	6.21472	5.14e-10	5.36e-09	Gna15	protein_coding	0.1	0.1	3.8872	1.35971	0.1	0.151954	0
ENSMUSG00000092210.1	200.25	7.31469	0.765967	9.54962	1.3e-21	3.78e-20	A930009A15Rik	protein_coding	0.1	0.1	8.74215	9.6284	5.80911	7.03347	0
ENSMUSG00000009216.7	80	7.31287	1.1621	6.2928	3.12e-10	3.33e-09	Fam163b	protein_coding	0.1	0.1	1.28866	3.00412	0.403346	0.464808	0
ENSMUSG00000031613.9	79.5	7.30377	1.16015	6.29554	3.06e-10	3.28e-09	Hpgd	protein_coding	0.1	0.1	4.821	2.60821	0.878146	0.526389	0
ENSMUSG00000020354.15	118.25	7.29155	0.964971	7.55624	4.15e-14	6.51e-13	Sgcd	protein_coding	0.1	0.1	9.86622	6.8323	3.14484	2.29736	1
ENSMUSG00000097451.10	156	7.27612	0.913116	7.96845	1.61e-15	2.87e-14	Rian	lncRNA	0.291777	0.275736	73.4833	39.0528	27.4634	21.3249	0
ENSMUSG00000067028.11	311	7.27146	0.662396	10.9775	4.9e-28	2.38e-26	Cntnap5b	protein_coding	0.1	0.1	6.24264	3.76514	0.960787	0.429401	1
ENSMUSG00000048865.16	155.5	7.27146	0.927921	7.83629	4.64e-15	7.92e-14	Arhgap30	protein_coding	0.1	0.1	3.24187	0.813595	0.211926	0.151393	0
ENSMUSG00000041378.1	77.25	7.26209	1.13705	6.38678	1.69e-10	1.87e-09	Cldn5	protein_coding	0.1	0.1	4.70324	4.28601	0.366326	0.19565	0
ENSMUSG00000079157.4	963.25	7.25852	0.438861	16.5394	1.91e-61	7.33e-59	Fam155a	protein_coding	0.101722	0.135344	21.9054	23.1955	7.24957	7.06664	0
ENSMUSG00000026424.8	13049.8	7.25292	0.338962	21.3974	1.41e-101	3.52e-98	Gpr37l1	protein_coding	2.50268	2.34559	360.256	523.733	214.944	315.782	1
ENSMUSG00000052384.13	229.5	7.24792	0.772361	9.38412	6.34e-21	1.72e-19	Nrros	protein_coding	0.1	0.1	8.50803	3.38933	0.102745	0.1	0
ENSMUSG00000001493.9	114.75	7.24792	0.976066	7.42565	1.12e-13	1.71e-12	Meox1	protein_coding	0.1	0.1	1.922	4.38438	0.270095	0.150535	0
ENSMUSG00000021091.8	610.25	7.24377	0.511683	14.1568	1.7e-45	2.51e-43	Serpina3n	protein_coding	0.105796	0.1	14.5457	22.9754	2.59967	4.3051	0
ENSMUSG00000041607.16	8538.75	7.24296	0.325683	22.2393	1.43e-109	5.72e-106	Mbp	protein_coding	1.63404	1.44151	281.184	353.523	0.1	0.1	0
ENSMUSG00000079227.10	304.75	7.24198	0.799466	9.05852	1.32e-19	3.28e-18	Ccr5	protein_coding	0.1	0.109003	12.0387	3.51414	0.105308	0.1	0
ENSMUSG00000028351.5	3115.25	7.23805	0.357066	20.2709	2.32e-91	3.57e-88	Brinp1	protein_coding	0.35425	0.360907	60.3868	73.2331	26.0947	27.587	1
ENSMUSG00000056529.7	113.75	7.23521	1.03813	6.9695	3.18e-12	4.2e-11	Ptafr	protein_coding	0.1	0.1	3.59082	0.86897	0.120683	0.145112	0
ENSMUSG00000037579.6	226.25	7.22721	0.848778	8.51485	1.67e-17	3.49e-16	Kcnh3	protein_coding	0.1	0.1	1.12127	6.80315	0.21012	0.513185	0
ENSMUSG00000018654.17	187.5	7.21916	0.857314	8.42068	3.74e-17	7.64e-16	Ikzf1	protein_coding	0.1	0.1	4.59601	1.33266	0.111215	0.220755	0
ENSMUSG00000048939.13	75	7.21916	1.18238	6.1056	1.02e-09	1.03e-08	Atp13a5	protein_coding	0.1	0.1	1.51069	0.840384	0.1	0.1	0
ENSMUSG00000039106.6	112	7.21269	0.952835	7.56972	3.74e-14	5.9e-13	Htr5a	protein_coding	0.1	0.1	1.30834	1.93155	0.235534	0.484286	0
ENSMUSG00000047798.15	74.25	7.20456	1.20595	5.97417	2.31e-09	2.24e-08	Cd300lf	protein_coding	0.1	0.1	4.79815	1.31144	0.1	0.212828	1
ENSMUSG00000056755.13	111	7.19967	0.948979	7.58675	3.28e-14	5.2e-13	Grm7	protein_coding	0.1	0.1	2.23341	3.74067	2.77856	2.1977	1
ENSMUSG00000047330.8	183.75	7.18982	0.784899	9.16019	5.18e-20	1.32e-18	Kcne4	protein_coding	0.1	0.1	3.40951	7.14888	5.27281	6.0952	0
ENSMUSG00000053550.13	2663.25	7.17923	0.375952	19.0961	2.72e-81	3.39e-78	Shisa7	protein_coding	0.170099	0.265472	44.2508	41.5234	8.98009	9.78356	0
ENSMUSG00000031409.1	465.25	7.15131	0.545912	13.0997	3.3e-39	3.37e-37	Tceal6	protein_coding	0.109656	0.1	18.0482	27.4167	4.56721	4.72454	0
ENSMUSG00000017007.9	249	7.14247	0.688356	10.3761	3.18e-25	1.22e-23	Rbpjl	protein_coding	0.1	0.1	9.57001	8.50192	4.85414	4.86737	0
ENSMUSG00000021301.9	106.25	7.13613	0.951424	7.50048	6.36e-14	9.84e-13	Hecw1	protein_coding	0.1	0.1	1.14212	1.23845	0.159848	0.613278	0
ENSMUSG00000022296.8	247.5	7.13369	0.666025	10.7108	9.05e-27	4e-25	Baalc	protein_coding	0.1	0.1	21.936	22.1582	3.73515	4.17673	0
ENSMUSG00000102605.1	529	7.12997	0.526001	13.5551	7.4e-42	9.12e-40	Gm37264	lncRNA	0.1	0.1	1.88314	1.81223	0.462252	0.829316	0
ENSMUSG00000021268.17	105.75	7.12928	0.97851	7.28585	3.2e-13	4.64e-12	Meg3	lncRNA	0.105397	0.127553	75.5582	28.74	16.107	8.2842	0
ENSMUSG00000020377.15	140.75	7.1267	0.852464	8.36012	6.27e-17	1.26e-15	Ltc4s	protein_coding	0.1	0.1	23.8578	16.919	2.06046	2.07099	0
ENSMUSG00000063796.8	104.25	7.10852	0.954233	7.44945	9.37e-14	1.44e-12	Slc22a8	protein_coding	0.1	0.1	2.04104	2.01391	0.1	0.1	0
ENSMUSG00000024013.14	243	7.10703	0.719066	9.8837	4.9e-23	1.57e-21	Fgd2	protein_coding	0.1	0.1	11.1663	4.49787	0.213466	0.325076	0
ENSMUSG00000003283.14	103	7.09099	0.997385	7.10958	1.16e-12	1.6e-11	Hck	protein_coding	0.1	0.1	4.18126	1.65624	0.1	0.257969	1
ENSMUSG00000010086.17	581.25	7.08496	0.500137	14.166	1.49e-45	2.21e-43	Rnf112	protein_coding	0.1	0.105912	11.184	13.9139	15.599	15.0156	0
ENSMUSG00000024395.7	2278.25	7.07697	0.397735	17.7932	7.98e-71	6.93e-68	Lims2	protein_coding	0.577811	0.547227	72.0933	127.453	168.868	317.457	0
ENSMUSG00000029231.15	64713	7.07249	0.309378	22.8603	1.15e-115	7.68e-112	Pdgfra	protein_coding	4.12972	4.02013	709.623	701.107	107.867	90.4544	0
ENSMUSG00000041377.12	101.25	7.06608	0.956616	7.38654	1.51e-13	2.26e-12	Ninj2	protein_coding	0.1	0.1	10.5301	12.0206	12.9717	13.8521	1
ENSMUSG00000050875.11	1209.75	7.05979	0.412227	17.126	9.5e-66	4.51e-63	A730017C20Rik	protein_coding	0.286979	0.430032	48.9546	67.5937	10.6025	13.8489	1
ENSMUSG00000034324.16	200.75	7.05347	0.716862	9.83937	7.62e-23	2.42e-21	Tmem132c	protein_coding	0.1	0.1	2.17833	3.0267	0.515063	0.789193	1
ENSMUSG00000056158.14	361.25	7.0264	0.571523	12.2942	9.74e-35	7.74e-33	Car10	protein_coding	0.1	0.181906	7.46832	10.9464	1.59731	1.22992	0
ENSMUSG00000046834.6	262.5	7.02514	0.674274	10.4188	2.03e-25	7.89e-24	Krt1	protein_coding	0.1	0.1	4.29876	9.33161	1.2729	2.05414	0
ENSMUSG00000061353.11	623.25	7.0247	0.495235	14.1846	1.14e-45	1.71e-43	Cxcl12	protein_coding	0.1	0.1	16.7403	30.9577	6.37934	2.26903	1
ENSMUSG00000029204.7	97.5	7.01122	1.01349	6.91791	4.58e-12	5.97e-11	Rhoh	protein_coding	0.1	0.1	4.2832	1.876	0.1	0.1	0
ENSMUSG00000024479.2	64	6.98868	1.15357	6.05828	1.38e-09	1.36e-08	Mal2	protein_coding	0.1	0.1	1.78035	2.52885	0.331401	0.310961	0
ENSMUSG00000021750.15	1373.75	6.9863	0.518489	13.4744	2.21e-41	2.55e-39	Fam107a	protein_coding	0.197909	0.140352	51.2087	17.9793	3.52226	2.46875	0
ENSMUSG00000067242.11	191.25	6.98299	0.716721	9.74298	1.98e-22	6.06e-21	Lgi1	protein_coding	0.1	0.1	4.57242	4.10793	1.05755	0.414174	0
ENSMUSG00000091694.8	63.5	6.97727	1.42081	4.91078	9.07e-07	5.84e-06	Apol11b	protein_coding	0.1	0.1	3.87374	0.1	0.1	0.1	0
ENSMUSG00000021876.14	853	6.97005	0.508746	13.7005	1.01e-42	1.32e-40	Rnase4	protein_coding	0.208212	0.346577	58.1707	27.6565	3.8688	2.17775	0
ENSMUSG00000078771.10	219	6.95585	0.731708	9.50633	1.98e-21	5.6e-20	Evi2a	protein_coding	0.1	0.1	20.933	8.23808	57.4801	24.9275	0
ENSMUSG00000085095.2	187.25	6.95225	0.747263	9.30362	1.36e-20	3.59e-19	Gm15635	lncRNA	0.1	0.1	4.74265	4.10196	0.1	0.331133	0
ENSMUSG00000061762.12	216.5	6.93916	0.681535	10.1817	2.39e-24	8.54e-23	Tac1	protein_coding	0.1	0.135072	12.1953	17.822	2.86701	2.64407	0
ENSMUSG00000031871.9	61.75	6.93663	1.15688	5.99599	2.02e-09	1.97e-08	Cdh5	protein_coding	0.1	0.1	0.990986	1.12647	0.1	0.1	1
ENSMUSG00000023828.2	215.25	6.93073	0.676227	10.2491	1.19e-24	4.42e-23	Slc22a3	protein_coding	0.1	0.1	3.82623	5.32514	0.465497	0.636538	0
ENSMUSG00000016346.17	1154.75	6.91352	0.416457	16.6008	6.88e-62	2.69e-59	Kcnq2	protein_coding	0.131778	0.187203	10.614	16.1185	2.82988	3.20391	0
ENSMUSG00000026395.16	212.25	6.91032	0.850355	8.12639	4.42e-16	8.28e-15	Ptprc	protein_coding	0.1	0.1	5.32635	0.811913	0.131091	0.145602	0
ENSMUSG00000049721.14	1597.5	6.90166	0.443238	15.571	1.15e-54	3.01e-52	Gal3st1	protein_coding	0.368631	0.582709	46.5455	84.0676	136.022	209.116	0
102633093	60.25	6.90086	1.18514	5.82283	5.79e-09	5.28e-08	Gm31003	lncRNA	0.1	0.1	2.86707	1.03442	0.1	0.1	0
ENSMUSG00000029925.13	120.25	6.89784	0.869696	7.93133	2.17e-15	3.83e-14	Tbxas1	protein_coding	0.1	0.1	6.34496	6.59128	1.00285	0.193199	1
ENSMUSG00000054034.10	299.25	6.89117	0.589369	11.6925	1.39e-31	8.64e-30	Tceal5	protein_coding	0.1	0.23575	14.985	15.1894	5.17527	4.53302	0
ENSMUSG00000047976.4	178.5	6.88264	0.71995	9.55988	1.18e-21	3.43e-20	Kcna1	protein_coding	0.1	0.1	3.30946	2.84133	23.2512	11.065	0
108167732	88.25	6.86624	1.06632	6.43918	1.2e-10	1.35e-09	LOC108167732	lncRNA	0.1	0.1	3.3912	0.78738	0.148556	0.1	0
ENSMUSG00000051243.14	58.75	6.86418	1.16855	5.87408	4.25e-09	3.96e-08	Islr2	protein_coding	0.1	0.1	0.762184	1.60731	0.28802	0.434024	0
ENSMUSG00000024451.8	234.5	6.86108	0.698528	9.8222	9.03e-23	2.85e-21	Arap3	protein_coding	0.1	0.1	3.67935	1.56355	0.117209	0.1	0
ENSMUSG00000032564.16	58.5	6.85797	1.15978	5.91314	3.36e-09	3.18e-08	Cpne4	protein_coding	0.1	0.1	0.963429	1.55709	0.243146	0.47027	0
ENSMUSG00000027500.10	262.25	6.85244	0.659572	10.3892	2.78e-25	1.07e-23	Stmn2	protein_coding	0.1	0.1	5.88255	13.8604	1.27959	2.46375	0
ENSMUSG00000003545.3	8316.75	6.84948	0.319942	21.4085	1.11e-101	3.17e-98	Fosb	protein_coding	1.40906	1.2	173.467	197.362	38.5376	47.1827	0
ENSMUSG00000038235.4	231.75	6.84392	0.698914	9.79221	1.22e-22	3.78e-21	F11r	protein_coding	0.1	0.1	10.0429	4.57956	0.79775	0.240422	1
ENSMUSG00000040899.13	86.25	6.83288	1.02643	6.65697	2.8e-11	3.35e-10	Ccr6	protein_coding	0.1	0.1	7.29501	2.51393	0.155512	0.225382	0
ENSMUSG00000030148.15	57.5	6.83288	1.20323	5.67876	1.36e-08	1.17e-07	Clec4a2	protein_coding	0.1	0.1	5.93014	2.79808	0.499218	0.273771	0
ENSMUSG00000086596.2	1609.5	6.83244	0.385915	17.7045	3.87e-70	2.86e-67	Susd5	protein_coding	0.235475	0.127413	26.7985	24.6003	14.3642	17.2873	0
ENSMUSG00000015950.13	400.5	6.82564	0.571299	11.9476	6.68e-33	4.52e-31	Ncf1	protein_coding	0.11991	0.1	13.2887	7.5033	0.694549	1.31312	0
ENSMUSG00000027399.1	743.75	6.82557	0.633022	10.7825	4.16e-27	1.88e-25	Il1a	protein_coding	0.1	0.1	43.4868	10.0991	0.214878	0.223851	1
ENSMUSG00000053963.7	227.75	6.81858	0.717293	9.50599	1.98e-21	5.6e-20	Stum	protein_coding	0.1	0.1	1.43545	3.83491	0.593444	0.682007	0
ENSMUSG00000015947.10	113.5	6.81378	0.878342	7.75754	8.66e-15	1.44e-13	Fcgr1	protein_coding	0.1	0.1	5.3042	2.77433	0.415567	0.139952	0
ENSMUSG00000037731.5	85	6.81164	1.01162	6.73337	1.66e-11	2.03e-10	Themis2	protein_coding	0.1	0.1	2.36695	0.957313	0.1	0.1	0
ENSMUSG00000066129.15	198	6.80919	0.684057	9.95413	2.42e-23	8.01e-22	Kndc1	protein_coding	0.1	0.1	1.43889	2.0693	125.273	111.202	0
ENSMUSG00000037254.18	84.25	6.79874	0.970993	7.00184	2.53e-12	3.37e-11	Itih2	protein_coding	0.1	0.1	1.28421	2.17638	0.1	0.1	1
ENSMUSG00000002699.13	168	6.79441	0.777995	8.73324	2.47e-18	5.53e-17	Lcp2	protein_coding	0.1	0.1	4.66449	1.94716	0.191647	1.09322	0
ENSMUSG00000046805.9	2237.25	6.79263	0.468595	14.4957	1.29e-47	2.24e-45	Mpeg1	protein_coding	0.250862	0.219451	52.4915	20.7575	2.83281	2.04364	0
ENSMUSG00000044667.12	778	6.78323	0.457936	14.8126	1.21e-49	2.27e-47	Plppr4	protein_coding	0.140051	0.1	12.5953	9.46864	2.05215	2.05168	0
ENSMUSG00000026480.12	331.25	6.77369	0.612252	11.0636	1.88e-28	9.45e-27	Ncf2	protein_coding	0.1	0.1	11.9776	6.39776	0.968183	0.807259	0
ENSMUSG00000030787.4	55	6.76818	1.17127	5.77848	7.54e-09	6.77e-08	Lyve1	protein_coding	0.1	0.1	1.50354	1.93616	0.146918	0.1	0
ENSMUSG00000042190.12	109.25	6.75822	0.88412	7.64401	2.11e-14	3.41e-13	Cmklr1	protein_coding	0.1	0.1	3.8803	2.14066	0.373705	0.1	0
ENSMUSG00000053158.10	163.75	6.75711	0.747469	9.03998	1.57e-19	3.85e-18	Fes	protein_coding	0.1	0.1	4.72043	2.4019	0.165762	0.996972	0
ENSMUSG00000044550.11	1239	6.73794	0.418562	16.0979	2.64e-58	8.65e-56	Tceal3	protein_coding	0.31956	0.630785	49.394	72.5837	27.66	39.0279	0
ENSMUSG00000052085.6	322.25	6.73358	0.638869	10.5398	5.66e-26	2.31e-24	Dock8	protein_coding	0.1	0.1	3.56213	1.36131	0.164336	0.148746	0
ENSMUSG00000059213.6	1099.75	6.7319	0.580819	11.5903	4.61e-31	2.72e-29	Ddn	protein_coding	0.195514	0.105971	6.32605	31.9281	1.7529	4.85257	0
ENSMUSG00000035964.8	214	6.72792	0.664598	10.1233	4.36e-24	1.53e-22	Tmem59l	protein_coding	0.1	0.1	7.39687	12.8312	1.74123	2.69351	0
ENSMUSG00000027220.2	267	6.72519	0.658837	10.2077	1.83e-24	6.58e-23	Syt13	protein_coding	0.1	0.1	2.6842	7.09586	0.818641	1.56741	0
ENSMUSG00000032735.14	106.5	6.72109	0.860501	7.81068	5.69e-15	9.64e-14	Ablim3	protein_coding	0.1	0.1	1.26354	1.77301	0.322591	0.427133	1
ENSMUSG00000036131.12	132.75	6.71699	0.807556	8.31768	8.97e-17	1.78e-15	Frmd7	protein_coding	0.1	0.1	3.99656	2.38936	0.605369	0.555842	0
ENSMUSG00000040972.8	1985.5	6.71278	0.412429	16.2762	1.46e-59	5.1e-57	Igsf21	protein_coding	0.574839	0.523587	49.6558	95.5744	18.4672	35.5817	0
ENSMUSG00000036578.7	105.25	6.7039	0.876856	7.64538	2.08e-14	3.37e-13	Fxyd7	protein_coding	0.1	0.1	8.00717	14.9501	2.24064	2.66898	0
ENSMUSG00000044583.13	368.25	6.70341	0.697632	9.6088	7.34e-22	2.15e-20	Tlr7	protein_coding	0.1	0.1	17.9374	2.72294	0.772241	0.1	0
432842	52.5	6.70043	1.17713	5.69216	1.25e-08	1.09e-07	LOC432842	lncRNA	0.1	0.1	0.625243	1.26646	0.173033	0.169598	0
ENSMUSG00000031253.15	52.5	6.70043	1.18848	5.63781	1.72e-08	1.47e-07	Srpx2	protein_coding	0.1	0.1	0.964453	2.12133	0.1	0.1	0
ENSMUSG00000049988.4	52.5	6.70043	1.19641	5.60043	2.14e-08	1.8e-07	Lrrc25	protein_coding	0.1	0.1	4.03145	2.40354	0.186488	0.1	0
ENSMUSG00000060988.12	1206	6.69863	0.446068	15.017	5.68e-51	1.12e-48	Galnt13	protein_coding	0.16956	0.14592	29.0336	24.1056	13.9195	9.50563	1
ENSMUSG00000092083.4	130	6.6865	0.814829	8.20601	2.29e-16	4.42e-15	Kcnb2	protein_coding	0.1	0.1	1.11455	0.894472	0.160249	0.132351	0
ENSMUSG00000027270.14	77.75	6.68182	0.979863	6.81914	9.16e-12	1.15e-10	Lamp5	protein_coding	0.1	0.1	2.85555	4.39854	0.262951	0.474767	0
ENSMUSG00000016150.15	285	6.6814	0.630723	10.5932	3.2e-26	1.34e-24	Tenm1	protein_coding	0.1	0.1	3.92047	2.4656	0.879661	0.502971	1
ENSMUSG00000100600.6	360.75	6.67343	0.546465	12.212	2.68e-34	2.03e-32	A230077H06Rik	lncRNA	0.1	0.1	14.5901	11.8204	2.54628	1.61029	1
ENSMUSG00000039860.19	539.5	6.66905	0.490369	13.6001	4e-42	5.05e-40	Srrm3	protein_coding	0.1	0.1	11.2678	17.8904	2.96304	3.12748	1
ENSMUSG00000055026.13	433.5	6.65821	0.543129	12.259	1.5e-34	1.18e-32	Gabrg3	protein_coding	0.1	0.1	4.92937	3.49168	1.04716	0.795574	1
ENSMUSG00000015085.8	178	6.65412	0.687496	9.67878	3.71e-22	1.11e-20	Entpd2	protein_coding	0.1	0.1074	7.24792	5.59002	0.382473	0.895591	0
ENSMUSG00000047250.13	457.5	6.65344	0.555907	11.9686	5.19e-33	3.55e-31	Ptgs1	protein_coding	0.1	0.12749	18.836	7.09506	0.395819	0.352636	0
ENSMUSG00000030302.16	987	6.61029	0.401884	16.4483	8.63e-61	3.19e-58	Atp2b2	protein_coding	0.1	0.1	8.25521	9.48862	1.61699	1.68912	1
74284	1251	6.60166	0.411936	16.0259	8.42e-58	2.63e-55	1700086L19Rik	lncRNA	0.1	0.1	42.394	27.181	1.03667	13.2548	0
ENSMUSG00000032289.15	219	6.58996	0.628263	10.4892	9.69e-26	3.88e-24	Thsd4	protein_coding	0.1	0.1	1.7302	1.99065	5.81979	3.97046	1
ENSMUSG00000069911.10	287.75	6.56859	0.559014	11.7503	7.04e-32	4.5e-30	Fam196b	protein_coding	0.1	0.1	3.59425	3.76422	0.478856	0.443238	0
102640253	71.75	6.56478	0.994247	6.60276	4.04e-11	4.77e-10	Gm36365	lncRNA	0.1	0.1	5.59147	3.97134	0.100094	0.208946	0
ENSMUSG00000027750.16	119.5	6.56376	0.785764	8.35336	6.64e-17	1.33e-15	Postn	protein_coding	0.1	0.1	2.73652	2.63276	0.215328	0.573529	0
ENSMUSG00000041986.16	94.5	6.54689	0.865595	7.56346	3.92e-14	6.19e-13	Elmod1	protein_coding	0.1	0.1	3.44524	3.23166	10.504	7.76537	0
ENSMUSG00000064246.10	282	6.53916	0.572142	11.4292	2.99e-30	1.68e-28	Chil1	protein_coding	0.1	0.1	10.0343	13.8534	2.15711	5.20813	0
ENSMUSG00000034652.12	117.5	6.53916	0.814862	8.02486	1.02e-15	1.85e-14	Cd300a	protein_coding	0.1	0.1	2.478	1.25893	0.1	0.1	0
ENSMUSG00000032517.16	371.75	6.52258	0.509866	12.7927	1.8e-37	1.66e-35	Mobp	protein_coding	0.323953	0.294382	29.6164	27.0206	4708.98	3017.38	0
ENSMUSG00000036634.15	209	6.52182	0.621549	10.4928	9.32e-26	3.74e-24	Mag	protein_coding	0.1	0.1	8.08911	7.89603	3080.71	3269.31	0
ENSMUSG00000060063.9	209	6.52182	0.630603	10.3422	4.54e-25	1.72e-23	Alox5ap	protein_coding	0.270064	0.187085	16.7703	16.5682	1.54314	2.32942	0
ENSMUSG00000099974.1	46	6.50778	1.2304	5.28916	1.23e-07	9.21e-07	Bcl2a1d	protein_coding	0.1	0.1	6.44551	2.42943	0.250169	0.1	0
ENSMUSG00000000562.5	45.75	6.49984	1.20621	5.38866	7.1e-08	5.52e-07	Adora3	protein_coding	0.1	0.1	2.04565	0.935572	0.1	0.1	0
ENSMUSG00000031165.6	90.75	6.48784	0.910747	7.12364	1.05e-12	1.45e-11	Was	protein_coding	0.1	0.1	3.76593	1.50536	0.227408	0.114702	0
ENSMUSG00000032854.12	2694	6.4847	0.363969	17.8166	5.25e-71	4.77e-68	Ugt8a	protein_coding	0.524163	0.535652	74.2436	57.6221	841.477	395.824	1
ENSMUSG00000038094.15	429.75	6.48339	0.508934	12.7392	3.58e-37	3.28e-35	Atp13a4	protein_coding	0.1	0.1	11.2751	8.03162	1.47181	1.54484	1
ENSMUSG00000113184.1	135.25	6.47843	0.745201	8.69354	3.51e-18	7.76e-17	AC125351.1	lncRNA	0.1	0.1	3.4219	5.37893	0.697937	2.04931	0
ENSMUSG00000086905.1	45	6.47572	1.19182	5.43346	5.53e-08	4.38e-07	Gm13716	lncRNA	0.1	0.1	2.31104	3.00637	0.457052	0.372744	0
ENSMUSG00000051951.5	269.75	6.47438	0.613106	10.56	4.57e-26	1.88e-24	Xkr4	protein_coding	0.1	0.1	13.3172	5.69513	4.84607	1.50754	1
ENSMUSG00000031343.13	1241.25	6.45386	0.376254	17.1529	5.97e-66	2.91e-63	Gabra3	protein_coding	0.38817	0.343614	26.9816	27.239	5.86645	4.82383	0
ENSMUSG00000029878.6	1019	6.453	0.462517	13.9519	3.06e-44	4.37e-42	Dbpht2	protein_coding	0.194281	0.170961	31.5163	16.7471	5.56757	6.12719	1
ENSMUSG00000037922.13	44.25	6.4512	1.20262	5.36429	8.13e-08	6.27e-07	Bank1	protein_coding	0.1	0.1	1.12817	0.753846	0.1	0.1	0
ENSMUSG00000054626.11	44.25	6.4512	1.25028	5.15982	2.47e-07	1.77e-06	Xlr	protein_coding	0.1	0.1	4.56476	1.39879	0.224147	0.1	0
ENSMUSG00000003657.9	413.5	6.42715	0.515782	12.461	1.22e-35	1.04e-33	Calb2	protein_coding	0.1	0.210353	14.1405	23.9481	2.41697	5.1417	0
ENSMUSG00000036814.13	130	6.42066	0.731291	8.77989	1.64e-18	3.71e-17	Slc6a20a	protein_coding	0.1	0.1	3.9041	4.01841	0.1	0.1	0
ENSMUSG00000073565.4	64.75	6.41503	1.00363	6.39183	1.64e-10	1.81e-09	Prr16	protein_coding	0.1	0.1	2.66154	1.86733	0.52038	0.438501	0
ENSMUSG00000063765.11	3893.25	6.402	0.376042	17.0247	5.39e-65	2.5e-62	Chadl	protein_coding	2.02076	1.72231	87.0879	149.264	92.3434	153.056	0
ENSMUSG00000026824.11	234.5	6.39699	0.626226	10.2151	1.7e-24	6.14e-23	Kcnj3	protein_coding	0.1	0.1	5.61945	2.49398	4.97637	3.48379	0
ENSMUSG00000022123.8	191.5	6.39422	0.647788	9.87085	5.57e-23	1.78e-21	Scel	protein_coding	0.1	0.1	3.85779	3.04615	1.20061	0.934133	1
ENSMUSG00000003882.4	42.5	6.39231	1.26523	5.05228	4.37e-07	2.99e-06	Il7r	protein_coding	0.1	0.1	1.43725	0.386361	0.1	0.1	0
ENSMUSG00000031391.18	402.5	6.38779	0.508742	12.556	3.68e-36	3.22e-34	L1cam	protein_coding	0.195405	0.1	7.94831	4.83992	2.04564	1.94317	0
ENSMUSG00000029373.7	42.25	6.3837	1.19004	5.36426	8.13e-08	6.27e-07	Pf4	protein_coding	0.1	0.1	7.20186	6.33752	0.1	0.193269	0
ENSMUSG00000013707.3	41.5	6.35754	1.19152	5.33568	9.52e-08	7.26e-07	Tnfaip8l2	protein_coding	0.1	0.1	2.50483	2.52024	0.406764	0.279201	0
ENSMUSG00000023011.7	1118.75	6.35527	0.420811	15.1024	1.56e-51	3.18e-49	Faim2	protein_coding	0.158529	0.172061	12.3275	22.035	10.7681	14.8812	0
ENSMUSG00000074736.10	144.75	6.35251	0.71031	8.9433	3.78e-19	8.97e-18	Syndig1	protein_coding	0.1	0.116603	5.0034	6.92843	1.00443	0.557995	0
ENSMUSG00000028197.4	82.5	6.34872	0.909649	6.97931	2.97e-12	3.93e-11	Col24a1	protein_coding	0.1	0.1	1.43206	2.89415	0.147563	0.218711	1
ENSMUSG00000021998.16	555.75	6.34577	0.535033	11.8605	1.9e-32	1.25e-30	Lcp1	protein_coding	0.158484	0.1	14.1906	5.36142	3.56288	2.88167	0
ENSMUSG00000029919.5	349.25	6.34298	1.45484	4.35992	1.3e-05	6.87e-05	Hpgds	protein_coding	0.1	0.1	15.529	1.60662	0.389513	0.1	0
ENSMUSG00000059361.6	61	6.32792	0.99818	6.33946	2.31e-10	2.51e-09	Nrsn2	protein_coding	0.1	0.1	2.56579	3.79613	0.343739	0.672164	0
ENSMUSG00000022055.7	162.5	6.32643	0.720532	8.78021	1.63e-18	3.7e-17	Nefl	protein_coding	0.1	0.1	2.62334	7.19547	0.760168	1.09631	0
ENSMUSG00000022439.9	364.25	6.32092	0.538739	11.7328	8.65e-32	5.48e-30	Parvg	protein_coding	0.1	0.106956	12.0885	7.56318	1.37081	1.77191	0
ENSMUSG00000029915.14	40.25	6.31287	1.24591	5.06687	4.04e-07	2.79e-06	Clec5a	protein_coding	0.1	0.1	3.11251	1.23851	0.14637	0.1	0
ENSMUSG00000113856.1	40	6.30377	1.22222	5.15763	2.5e-07	1.79e-06	AC165247.1	lncRNA	0.1	0.1	2.49287	0.958281	0.203687	0.1	0
ENSMUSG00000039661.14	837.25	6.29899	0.446263	14.115	3.07e-45	4.51e-43	Dusp26	protein_coding	0.469865	0.317265	25.4178	40.4631	10.919	20.6023	0
ENSMUSG00000027955.16	79.5	6.29462	0.875773	7.1875	6.6e-13	9.32e-12	Fam198b	protein_coding	0.1	0.1	1.32226	2.05948	0.785061	0.52479	0
ENSMUSG00000021384.14	79.5	6.29462	0.877191	7.17588	7.18e-13	1.01e-11	Susd3	protein_coding	0.1	0.1	4.01971	4.36158	0.397352	0.195396	0
ENSMUSG00000038115.16	39.75	6.29461	1.22419	5.14186	2.72e-07	1.93e-06	Ano2	protein_coding	0.1	0.1	0.468798	2.00669	0.132871	0.261713	0
ENSMUSG00000020173.17	1311.5	6.29434	0.365617	17.2157	2.03e-66	1.04e-63	Cobl	protein_coding	0.15763	0.189282	17.6681	21.0543	5.67431	6.29042	1
ENSMUSG00000035486.14	78.5	6.27612	0.878531	7.14388	9.07e-13	1.26e-11	Plk5	protein_coding	0.1	0.1	3.04269	2.72424	3.29211	3.67202	0
ENSMUSG00000049625.5	39.25	6.27612	1.22278	5.13267	2.86e-07	2.03e-06	Tifab	protein_coding	0.1	0.1	1.0109	0.481442	0.1	0.1	0
ENSMUSG00000043388.8	254.25	6.2711	0.580267	10.8073	3.18e-27	1.45e-25	Tmem130	protein_coding	0.1	0.1	4.48085	7.70422	0.569766	1.51097	0
ENSMUSG00000033316.14	39	6.26678	1.23692	5.06645	4.05e-07	2.79e-06	Galnt9	protein_coding	0.1	0.1	0.523845	1.17869	0.1	0.134066	0
ENSMUSG00000020120.15	1722	6.25537	0.561358	11.1433	7.72e-29	3.93e-27	Plek	protein_coding	0.358312	0.249582	49.0807	11.3531	1.56108	0.657215	0
105246608	193.25	6.25361	0.605752	10.3237	5.51e-25	2.07e-23	Gm41875	lncRNA	0.1	0.120523	12.0048	13.5474	6.98864	6.34837	0
ENSMUSG00000030683.11	732.75	6.25042	0.429354	14.5577	5.22e-48	9.22e-46	Sez6l2	protein_coding	0.162094	0.152331	11.1702	17.2825	15.3675	11.97	0
ENSMUSG00000026163.17	153.75	6.24555	0.673588	9.27206	1.83e-20	4.79e-19	Sphkap	protein_coding	0.1	0.1	1.1646	2.10857	0.30151	0.138385	1
ENSMUSG00000090071.4	855.5	6.22967	0.51994	11.9815	4.44e-33	3.07e-31	Cdk5r2	protein_coding	0.276824	0.275427	11.7799	37.7884	3.25076	6.30858	0
ENSMUSG00000031101.6	75.75	6.224	0.896656	6.94135	3.88e-12	5.09e-11	Sash3	protein_coding	0.1	0.1	2.17652	1.40257	0.134745	0.120934	0
ENSMUSG00000015484.3	225	6.20945	0.583167	10.6478	1.79e-26	7.65e-25	Fam163a	protein_coding	0.1	0.1	3.30263	5.20534	15.6357	20.3852	1
ENSMUSG00000024397.14	187.5	6.20945	0.636856	9.75016	1.84e-22	5.66e-21	Aif1	protein_coding	0.1	0.183202	18.9543	12.9039	1.62673	2.56211	0
77288	56.25	6.20945	1.00609	6.17188	6.75e-10	6.93e-09	9430021M05Rik	lncRNA	0.1	0.1	2.58376	2.45847	0.832142	1.33108	0
ENSMUSG00000037653.7	37.5	6.20944	1.20747	5.14251	2.71e-07	1.93e-06	Kctd8	protein_coding	0.1	0.1	1.24472	0.979922	0.508424	0.366907	0
ENSMUSG00000056222.14	354.25	6.20122	0.497006	12.4771	9.95e-36	8.49e-34	Spock1	protein_coding	0.108527	0.12906	5.57304	8.99209	1.34402	1.53476	1
ENSMUSG00000106760.1	186.25	6.19967	0.619656	10.005	1.45e-23	4.88e-22	Gm42802	lncRNA	0.1	0.1	9.17496	10.4487	1.49027	1.66388	0
ENSMUSG00000039004.5	111.25	6.19311	0.757225	8.17869	2.87e-16	5.48e-15	Bmp6	protein_coding	0.1	0.1	2.26825	3.5332	0.1	0.1	0
ENSMUSG00000045534.4	37	6.18982	1.23624	5.00698	5.53e-07	3.71e-06	Kcna5	protein_coding	0.1	0.1	0.515247	1.22408	0.1	0.191053	0
ENSMUSG00000038738.15	1051.25	6.18531	0.399054	15.4999	3.47e-54	8.67e-52	Shank1	protein_coding	0.157487	0.104948	8.68505	11.3355	2.60293	2.97174	0
ENSMUSG00000031872.14	221.25	6.18487	0.602013	10.2736	9.26e-25	3.44e-23	Bean1	protein_coding	0.1	0.1	3.25461	6.41356	1.22578	2.29498	0
ENSMUSG00000050926.5	36.75	6.1799	1.22364	5.05044	4.41e-07	3.02e-06	Dcaf12l2	protein_coding	0.1	0.1	1.19218	0.688336	0.513875	0.1	0
ENSMUSG00000033006.9	7230.5	6.17804	0.373967	16.5203	2.62e-61	9.87e-59	Sox10	protein_coding	1.64749	2.21294	137.242	188.765	145.489	151.251	0
ENSMUSG00000063727.3	55	6.17658	1.01385	6.09222	1.11e-09	1.12e-08	Tnfrsf11b	protein_coding	0.1	0.1	1.61638	1.12811	0.596974	0.581833	0
ENSMUSG00000020709.15	146	6.16992	0.869853	7.09306	1.31e-12	1.8e-11	Adap2	protein_coding	0.1	0.1	6.02516	0.666298	0.1	0.1	0
ENSMUSG00000027239.14	1051.5	6.16022	0.403582	15.2639	1.33e-52	3.02e-50	Mdk	protein_coding	0.415425	0.64943	72.6557	113.593	14.3792	20.7692	0
ENSMUSG00000040533.7	72.5	6.15987	0.882761	6.97796	3e-12	3.97e-11	Matn1	protein_coding	0.1	0.1	1.76879	2.54966	11.9804	18.8283	0
ENSMUSG00000029054.8	36.25	6.15986	1.23888	4.97212	6.62e-07	4.38e-06	Gabrd	protein_coding	0.1	0.1	0.76891	1.91528	0.312299	0.164871	0
ENSMUSG00000066026.14	108.5	6.1565	0.781619	7.87661	3.36e-15	5.83e-14	Dhrs3	protein_coding	0.1	0.1	5.90786	2.95089	0.558588	1.33518	0
ENSMUSG00000071713.4	54.25	6.1565	1.06625	5.77396	7.74e-09	6.95e-08	Csf2rb	protein_coding	0.1	0.1	1.00654	0.33661	0.1	0.1	0
ENSMUSG00000040254.11	2299	6.14657	0.431535	14.2435	4.92e-46	7.8e-44	Sema3d	protein_coding	0.314889	0.344037	41.7821	22.2244	47.8583	19.8539	1
ENSMUSG00000062151.13	444.25	6.13093	0.499184	12.2819	1.13e-34	8.96e-33	Unc13c	protein_coding	0.1	0.1	3.83252	2.30504	1.56166	1.19718	0
ENSMUSG00000102774.1	70.5	6.11894	0.891747	6.86174	6.8e-12	8.64e-11	Gm9748	lncRNA	0.1	0.1	2.86516	3.81673	1.11794	1.97707	0
ENSMUSG00000034145.14	175	6.10852	0.612525	9.97269	2.01e-23	6.71e-22	Tmem63c	protein_coding	0.1	0.1	2.98615	3.75255	0.622482	0.674435	0
664702	34.75	6.09802	1.23293	4.94597	7.58e-07	4.95e-06	A530088E08Rik	lncRNA	0.1	0.1	1.01276	0.630798	0.1	0.1	0
ENSMUSG00000037860.15	86.75	6.09592	0.939921	6.48557	8.84e-11	1.01e-09	Aim2	protein_coding	0.1	0.1	6.18363	0.833346	0.413875	0.1	0
ENSMUSG00000066797.6	34.5	6.08745	1.21988	4.99019	6.03e-07	4.02e-06	Zfp648	protein_coding	0.1	0.1	0.759543	1.20333	0.417011	0.247916	0
ENSMUSG00000110674.1	34.5	6.08745	1.23692	4.92145	8.59e-07	5.56e-06	Gm45892	lncRNA	0.1	0.1	0.62925	4.00377	0.745276	0.696585	0
ENSMUSG00000079018.10	34.5	6.08745	1.30284	4.67243	2.98e-06	1.77e-05	Ly6c1	protein_coding	0.1	0.1	6.84705	1.24885	1.08792	0.248299	0
ENSMUSG00000024677.13	34.25	6.07681	1.25517	4.84143	1.29e-06	8.12e-06	Ms4a6b	protein_coding	0.1	0.1	2.10487	0.862061	0.148098	0.1	0
ENSMUSG00000038453.16	410	6.07325	0.573081	10.5975	3.06e-26	1.29e-24	Srcin1	protein_coding	0.1	0.1	2.18339	6.80684	94.5507	81.3746	0
ENSMUSG00000033082.10	68.25	6.07146	0.887954	6.83758	8.05e-12	1.02e-10	Clec1a	protein_coding	0.1	0.1	1.20986	1.52757	0.193766	0.157515	0
ENSMUSG00000090164.8	34	6.06608	1.25052	4.85084	1.23e-06	7.77e-06	BC035044	protein_coding	0.1	0.1	2.75884	1.99808	0.18429	0.1	1
ENSMUSG00000036815.16	1354.25	6.05988	0.376297	16.104	2.39e-58	7.96e-56	Dpp10	protein_coding	0.227714	0.321536	24.8648	27.4162	8.86542	5.26881	0
ENSMUSG00000018634.10	50.5	6.05166	1.02293	5.91601	3.3e-09	3.13e-08	Crhr1	protein_coding	0.1	0.1	1.07816	1.77725	0.191519	0.158235	1
ENSMUSG00000001506.10	1665.75	6.051	0.445993	13.5675	6.24e-42	7.74e-40	Col1a1	protein_coding	0.452219	0.216064	10.6641	27.4452	0.1	0.1	0
ENSMUSG00000036422.10	470.5	6.04907	0.466138	12.977	1.65e-38	1.61e-36	Pcdh8	protein_coding	0.1	0.111145	5.96026	9.34937	2.84274	4.41165	0
ENSMUSG00000078235.3	50.25	6.04439	1.02854	5.87669	4.19e-09	3.9e-08	Fam43b	protein_coding	0.1	0.1	0.648288	1.04922	0.1	0.259734	0
ENSMUSG00000027400.11	33.5	6.04438	1.25864	4.80233	1.57e-06	9.76e-06	Pdyn	protein_coding	0.1	0.1	0.485142	1.51576	0.1	0.166712	0
ENSMUSG00000045083.14	83.5	6.04001	0.814223	7.41813	1.19e-13	1.8e-12	Lingo2	protein_coding	0.1	0.1	1.85687	2.03376	6.24528	3.6566	0
ENSMUSG00000053279.6	517.5	6.03945	0.455709	13.2529	4.34e-40	4.69e-38	Aldh1a1	protein_coding	0.110732	0.28491	18.4156	18.2873	1.7263	1.21523	0
ENSMUSG00000038600.12	33.25	6.03341	1.2294	4.90762	9.22e-07	5.93e-06	Atp6v0a4	protein_coding	0.1	0.1	1.97818	2.09679	1.23004	1.46782	0
ENSMUSG00000024679.10	33.25	6.03341	1.27051	4.74882	2.05e-06	1.25e-05	Ms4a6d	protein_coding	0.1	0.1	3.00508	1.60307	0.1	0.1	0
ENSMUSG00000048126.16	331.75	6.03011	0.488982	12.332	6.09e-35	4.97e-33	Col6a3	protein_coding	0.1	0.1	2.73053	2.7799	0.694054	0.734277	0
ENSMUSG00000022132.15	331.25	6.0279	0.538877	11.186	4.77e-29	2.47e-27	Cldn10	protein_coding	0.142056	0.15398	18.8304	9.84498	0.941506	1.08582	1
ENSMUSG00000086171.7	247.75	6.02385	0.548693	10.9785	4.85e-28	2.35e-26	Pcsk2os1	lncRNA	0.109237	0.129949	2.02795	3.06985	1.2472	2.19178	0
ENSMUSG00000008153.11	2325.5	6.02174	0.36906	16.3164	7.54e-60	2.69e-57	Clstn3	protein_coding	0.605616	0.488717	30.1472	45.996	6.0501	8.66201	0
ENSMUSG00000107245.1	164.75	6.02014	0.614681	9.79393	1.2e-22	3.72e-21	Gm42803	lncRNA	0.12592	0.1032	1.81858	2.4941	0.622163	0.1	0
ENSMUSG00000047810.8	164.25	6.01569	0.668121	9.0039	2.18e-19	5.28e-18	Ccdc88b	protein_coding	0.1	0.1	2.27467	0.994234	0.1	0.1	0
ENSMUSG00000070034.13	32.75	6.01122	1.22381	4.91191	9.02e-07	5.81e-06	Sp110	protein_coding	0.1	0.1	1.42674	1.35578	0.374136	0.141485	0
108871	32.75	6.01122	1.22528	4.90599	9.3e-07	5.98e-06	4930447M23Rik	lncRNA	0.1	0.1	1.64174	1.15977	0.322422	0.38175	0
ENSMUSG00000000682.7	32.75	6.01122	1.25434	4.79232	1.65e-06	1.02e-05	Cd52	protein_coding	0.1	0.1	9.58657	4.52034	1.09227	0.82425	0
ENSMUSG00000055567.18	1096.5	6.01039	0.442048	13.5967	4.19e-42	5.26e-40	Unc80	protein_coding	0.108055	0.203204	9.6314	5.61276	2.64741	0.913281	0
ENSMUSG00000026494.12	424.25	6.00606	0.470487	12.7656	2.55e-37	2.35e-35	Kif26b	protein_coding	0.1	0.1	1.48406	3.48456	0.408274	1.07299	0
319506	48.75	5.99999	1.01759	5.89625	3.72e-09	3.49e-08	7530428D23Rik	lncRNA	0.1	0.1	7.47501	9.17315	8.79414	9.8942	0
102638002	32.25	5.98868	1.22605	4.88452	1.04e-06	6.62e-06	LOC102638002	lncRNA	0.1	0.1	1.38558	0.765717	3.19801	4.19361	1
ENSMUSG00000036103.8	370.5	5.9872	0.490175	12.2144	2.6e-34	1.98e-32	Colec12	protein_coding	0.1	0.1	7.5833	6.31385	0.20941	0.210585	0
ENSMUSG00000090223.1	64.25	5.98299	0.89641	6.67439	2.48e-11	2.99e-10	Pcp4	protein_coding	1.65713	1.25673	81.2867	109.642	27.4495	32.5399	0
ENSMUSG00000027584.16	994	5.98023	0.389082	15.3701	2.6e-53	6.33e-51	Oprl1	protein_coding	0.334338	0.39538	23.5535	32.9647	5.14335	7.74408	0
ENSMUSG00000046491.10	48	5.97727	1.04466	5.72174	1.05e-08	9.27e-08	C1qtnf2	protein_coding	0.1	0.1	1.62403	3.48689	0.706077	0.396821	0
ENSMUSG00000090877.3	1391	5.97623	0.383798	15.5713	1.14e-54	3.01e-52	Hspa1b	protein_coding	0.3667	0.471089	29.4194	34.0949	10.1496	15.8644	0
ENSMUSG00000069763.3	2155	5.96307	0.336052	17.7445	1.9e-70	1.52e-67	Tmem100	protein_coding	1.18223	1.07467	87.7527	106.377	18.1576	16.5413	1
ENSMUSG00000058715.11	300.75	5.96152	0.539647	11.0471	2.26e-28	1.12e-26	Fcer1g	protein_coding	0.390504	0.198916	50.8444	27.4808	3.6408	4.10655	0
ENSMUSG00000047787.7	551.5	5.95486	0.419516	14.1946	9.89e-46	1.5e-43	Flrt1	protein_coding	0.1	0.1	5.8036	5.69854	2.22067	2.32303	1
ENSMUSG00000000530.16	47.25	5.95419	1.02578	5.80457	6.45e-09	5.85e-08	Acvrl1	protein_coding	0.1	0.1	1.19069	0.999605	0.382897	0.344199	0
ENSMUSG00000083695.6	47.25	5.95419	1.02578	5.80457	6.45e-09	5.85e-08	Rnf138rt1	protein_coding	0.1	0.1	2.41546	3.7209	0.486972	0.888273	0
ENSMUSG00000037610.15	31.5	5.95419	1.22766	4.85001	1.23e-06	7.79e-06	Kcnmb2	protein_coding	0.1	0.1	0.968128	1.09267	0.304392	0.1	0
ENSMUSG00000030054.4	31.5	5.95419	1.23365	4.82648	1.39e-06	8.71e-06	Gp9	protein_coding	0.1	0.1	3.32418	2.25662	0.241417	0.1	0
ENSMUSG00000010066.15	266.5	5.94733	0.546029	10.892	1.26e-27	5.94e-26	Cacna2d2	protein_coding	0.1	0.134598	3.12575	3.51541	0.674407	0.727698	0
ENSMUSG00000031937.7	235	5.94642	0.535825	11.0977	1.29e-28	6.51e-27	Vstm5	protein_coding	0.1	0.1	7.09816	7.15222	1.31055	1.11752	0
ENSMUSG00000070304.12	327.75	5.94084	0.501476	11.8467	2.24e-32	1.47e-30	Scn2b	protein_coding	0.1	0.1	4.22285	6.22445	1.09332	1.13216	0
ENSMUSG00000026058.11	405.5	5.9398	0.49214	12.0693	1.53e-33	1.09e-31	Khdrbs2	protein_coding	0.291711	0.464559	19.2579	14.2492	9.4659	9.15397	0
ENSMUSG00000021508.10	2005.75	5.92399	0.348222	17.0121	6.68e-65	3.03e-62	Cxcl14	protein_coding	1.16555	0.992723	67.8717	91.3989	9.75993	10.9355	0
ENSMUSG00000030108.14	384.75	5.92029	0.513684	11.5252	9.85e-31	5.72e-29	Slc6a13	protein_coding	0.27221	0.1	8.02039	16.9866	0.1	0.1	0
ENSMUSG00000033342.13	4582.75	5.90449	0.331004	17.8381	3.58e-71	3.4e-68	Plppr5	protein_coding	1.12083	1.07436	93.7559	81.4399	29.1838	25.3867	0
ENSMUSG00000019772.5	30.25	5.89481	1.23502	4.77304	1.81e-06	1.12e-05	Vip	protein_coding	0.1	0.1	1.59137	1.45449	0.1	0.203843	0
ENSMUSG00000071715.11	60.25	5.88874	0.941285	6.25606	3.95e-10	4.18e-09	Ncf4	protein_coding	0.123846	0.1	4.57278	2.80922	0.16381	1.0072	0
ENSMUSG00000038457.17	1882.5	5.8885	0.383441	15.357	3.18e-53	7.47e-51	Tmem255b	protein_coding	1.68021	1.74332	95.6036	157.425	21.8398	25.7947	0
ENSMUSG00000004110.15	1588.5	5.88126	0.4105	14.3271	1.48e-46	2.41e-44	Cacna1e	protein_coding	0.120892	0.116742	10.3007	5.63162	1.88232	0.993277	1
ENSMUSG00000022935.15	763.75	5.88024	0.38859	15.1323	9.92e-52	2.06e-49	Grik1	protein_coding	0.230475	0.185108	16.916	15.5829	3.57108	2.69798	0
ENSMUSG00000001988.9	714.75	5.8719	0.427573	13.7331	6.43e-43	8.45e-41	Npas1	protein_coding	0.247775	0.127666	14.7351	26.8822	6.29731	13.3764	0
ENSMUSG00000037771.11	44.5	5.86624	1.06005	5.53393	3.13e-08	2.57e-07	Slc32a1	protein_coding	0.1	0.1	0.661115	1.51966	0.1	0.142744	0
ENSMUSG00000039313.14	163	5.86475	0.602667	9.73132	2.22e-22	6.76e-21	AF529169	protein_coding	0.1	0.1	1.81381	1.51481	0.403466	0.350604	1
ENSMUSG00000040723.14	235	5.85175	0.583719	10.0249	1.18e-23	4.03e-22	Rcsd1	protein_coding	0.1	0.12084	6.99488	3.31401	0.139339	0.24322	1
ENSMUSG00000037843.6	43.75	5.8413	1.07513	5.43308	5.54e-08	4.38e-07	Vstm2l	protein_coding	0.1	0.1	1.27786	3.46736	0.325969	0.632723	0
ENSMUSG00000075555.11	102	5.8401	0.713756	8.18221	2.79e-16	5.35e-15	Gm10863	lncRNA	0.258362	0.226176	15.3388	12.6952	34.205	23.8439	0
ENSMUSG00000075478.2	1482.25	5.83611	0.348979	16.7234	8.85e-63	3.72e-60	Slitrk1	protein_coding	0.375505	0.333231	25.5703	24.959	4.88247	3.02267	0
ENSMUSG00000033061.15	319.25	5.83404	0.5107	11.4236	3.19e-30	1.79e-28	Resp18	protein_coding	0.37381	0.488895	22.7458	42.644	3.66952	6.90558	0
ENSMUSG00000029151.14	43.5	5.83288	1.03333	5.64475	1.65e-08	1.42e-07	Slc30a3	protein_coding	0.1	0.1	1.37004	1.88342	0.138672	0.21033	0
ENSMUSG00000000318.16	43.5	5.83288	1.04432	5.58532	2.33e-08	1.96e-07	Clec10a	protein_coding	0.1	0.1	2.11286	1.51461	0.1	0.1	0
ENSMUSG00000056071.12	29	5.83288	1.36749	4.26538	2e-05	0.000101591	S100a9	protein_coding	0.1	0.1	8.17524	0.957987	0.1	0.182979	0
ENSMUSG00000039257.11	1361.25	5.831	0.36582	15.9395	3.37e-57	1.03e-54	Vstm2b	protein_coding	0.707106	0.814907	45.0559	63.8367	8.94078	8.51566	0
ENSMUSG00000033208.7	2667.75	5.8248	0.332102	17.5392	7.19e-69	4.63e-66	S100b	protein_coding	1.81941	1.66113	110.667	142.61	298.992	358.718	0
ENSMUSG00000027221.5	273.5	5.82219	0.502932	11.5765	5.42e-31	3.19e-29	Chst1	protein_coding	0.1	0.100786	7.67208	6.70061	0.507419	0.969823	0
ENSMUSG00000025780.7	2084	5.81991	0.368004	15.8148	2.46e-56	6.82e-54	Itih5	protein_coding	0.203466	0.263535	19.6596	14.6343	1.88634	0.972129	1
ENSMUSG00000015968.16	1043	5.81123	0.379412	15.3164	5.94e-53	1.36e-50	Cacna1d	protein_coding	0.107393	0.1	9.2478	7.40602	2.52689	2.81423	0
ENSMUSG00000058099.15	127.75	5.80162	0.693267	8.36851	5.84e-17	1.18e-15	Nfam1	protein_coding	0.1	0.1	3.70562	1.86991	0.1	0.1	0
ENSMUSG00000022212.15	56.75	5.8009	0.961843	6.03102	1.63e-09	1.6e-08	Cpne6	protein_coding	0.1	0.1	0.893159	2.68354	0.206281	0.503278	0
ENSMUSG00000050211.14	70.75	5.79701	0.831672	6.9703	3.16e-12	4.18e-11	Pla2g4e	protein_coding	0.1	0.1	1.03277	1.21653	0.208407	0.339142	0
ENSMUSG00000026656.15	127	5.79297	0.676211	8.56681	1.06e-17	2.26e-16	Fcgr2b	protein_coding	0.1	0.1	7.19422	4.68067	0.323443	0.1	0
ENSMUSG00000027350.8	688.5	5.7867	0.403656	14.3357	1.31e-46	2.14e-44	Chgb	protein_coding	0.165988	0.142943	13.0923	10.6576	3.281	2.82647	1
ENSMUSG00000026904.17	980.5	5.78211	0.422055	13.6999	1.02e-42	1.32e-40	Slc4a10	protein_coding	0.2278	0.376921	19.8374	11.5958	3.49202	2.30813	1
ENSMUSG00000040797.16	140	5.78136	0.73002	7.91945	2.39e-15	4.2e-14	Iqsec3	protein_coding	0.1	0.1	0.545736	2.18868	0.171251	0.349084	0
ENSMUSG00000055148.7	947.75	5.77479	0.376025	15.3574	3.16e-53	7.47e-51	Klf2	protein_coding	0.719976	0.602156	36.31	44.7762	1.85893	5.49728	0
ENSMUSG00000071658.4	1652.5	5.76941	0.356406	16.1877	6.16e-59	2.12e-56	Gng3	protein_coding	0.639607	0.808119	64.2737	86.8861	30.9112	48.1047	0
ENSMUSG00000026288.14	665.5	5.76708	0.513451	11.232	2.84e-29	1.49e-27	Inpp5d	protein_coding	0.145367	0.129559	17.4331	5.71795	0.658733	0.501027	0
ENSMUSG00000078503.9	68.75	5.75488	0.939922	6.12272	9.2e-10	9.31e-09	Zfp990	protein_coding	0.1	0.1	2.84207	0.657684	1.23266	0.396766	0
ENSMUSG00000062296.8	150.5	5.74758	0.60242	9.54082	1.42e-21	4.09e-20	Trank1	protein_coding	0.1	0.1	1.13788	1.31139	0.266352	0.314248	0
ENSMUSG00000027875.12	68.25	5.74416	0.832003	6.90401	5.06e-12	6.54e-11	Hmgcs2	protein_coding	0.1	0.1	1.02103	1.48279	0.119859	0.291745	0
ENSMUSG00000091002.2	40.75	5.73696	1.03795	5.52718	3.25e-08	2.66e-07	Tcerg1l	protein_coding	0.1	0.1	1.14731	1.37799	0.264432	0.297055	1
ENSMUSG00000070498.3	4781	5.73686	0.331187	17.3221	3.2e-67	1.88e-64	Tmem132b	protein_coding	0.633089	0.560316	45.5176	36.7229	39.9688	30.9662	0
ENSMUSG00000051906.15	27	5.72791	1.25079	4.57945	4.66e-06	2.67e-05	Cd209f	protein_coding	0.1	0.1	1.32559	1.48971	0.1	0.1	0
ENSMUSG00000022037.14	8482.25	5.72398	0.329788	17.3566	1.76e-67	1.06e-64	Clu	protein_coding	5.23385	5.77432	349.135	291.011	37.6788	62.8723	0
ENSMUSG00000039809.10	1338.75	5.71562	0.35526	16.0885	3.07e-58	9.89e-56	Gabbr2	protein_coding	0.281128	0.235059	16.3806	14.3487	2.74375	2.5655	1
ENSMUSG00000058806.14	133.5	5.71149	0.656846	8.69533	3.46e-18	7.65e-17	Col13a1	protein_coding	0.1	0.1	1.7191	3.15223	0.1	0.11267	0
ENSMUSG00000075224.8	92.5	5.69647	0.724331	7.86445	3.71e-15	6.4e-14	Lrrc55	protein_coding	0.1	0.1	1.85215	2.47228	0.404084	0.209255	0
ENSMUSG00000042372.4	52.5	5.6865	0.917008	6.20114	5.61e-10	5.81e-09	Dmrt3	protein_coding	0.1	0.1	1.42619	1.75149	0.209198	0.192012	0
ENSMUSG00000035963.8	26.25	5.68649	1.27823	4.44872	8.64e-06	4.7e-05	Odf3l2	protein_coding	0.1	0.1	0.767427	1.72762	0.439562	0.523867	0
ENSMUSG00000001773.14	170	5.6811	0.600301	9.46375	2.97e-21	8.3e-20	Folh1	protein_coding	0.1	0.1	4.94667	3.27421	1.81707	1.00534	0
ENSMUSG00000023945.6	26	5.67242	1.28425	4.41691	1e-05	5.39e-05	Slc5a7	protein_coding	0.1	0.1	0.547301	0.269546	1.14433	0.898336	0
ENSMUSG00000071042.11	298.75	5.67119	0.629112	9.01459	1.98e-19	4.84e-18	Rasgrp3	protein_coding	0.1	0.1	6.89407	1.70989	0.640772	0.328636	0
ENSMUSG00000029211.11	206.5	5.66178	0.540719	10.4708	1.18e-25	4.64e-24	Gabra4	protein_coding	0.1	0.104255	4.61025	3.82979	0.645443	0.454294	0
ENSMUSG00000002190.13	348.25	5.66085	0.462612	12.2367	1.98e-34	1.54e-32	Clgn	protein_coding	0.130098	0.1	6.93421	6.30311	3.84113	2.46067	0
ENSMUSG00000074570.13	154.5	5.65821	0.650194	8.70234	3.25e-18	7.2e-17	Cass4	protein_coding	0.1	0.1	2.70999	1.04704	0.1	0.1	0
ENSMUSG00000055471.6	218.75	5.65737	0.530211	10.67	1.41e-26	6.07e-25	Alk	protein_coding	0.1	0.1	2.20637	3.00488	0.550432	0.818521	1
ENSMUSG00000056413.16	449.25	5.65371	0.533534	10.5967	3.09e-26	1.3e-24	Adap1	protein_coding	0.296717	0.155658	5.95377	19.3177	30.7033	36.4419	0
ENSMUSG00000031775.5	8864.75	5.64868	0.354578	15.9307	3.88e-57	1.16e-54	Pllp	protein_coding	7.45173	8.99786	383.482	629.682	568.358	847.022	1
ENSMUSG00000002668.7	38.25	5.64385	1.10414	5.11153	3.2e-07	2.25e-06	Dennd1c	protein_coding	0.1	0.1	1.09141	0.411463	0.123229	0.1	0
ENSMUSG00000032496.7	25.5	5.64385	1.3218	4.26981	1.96e-05	9.96e-05	Ltf	protein_coding	0.1	0.1	2.3093	1.22268	0.110665	0.1	0
ENSMUSG00000028785.13	228	5.6342	0.584696	9.63613	5.63e-22	1.66e-20	Hpca	protein_coding	0.106637	0.162333	6.12708	15.1278	1.39375	3.25821	0
ENSMUSG00000040189.17	213.75	5.62334	0.522482	10.7627	5.16e-27	2.31e-25	Ccdc114	protein_coding	0.10383	0.1	4.64142	4.95085	0.831285	0.938961	0
ENSMUSG00000004552.16	25	5.6147	1.42489	3.94046	8.13e-05	0.000364319	Ctse	protein_coding	0.1	0.1	1.41089	0.119933	0.1	0.1	1
ENSMUSG00000019997.11	374.75	5.61373	0.472203	11.8884	1.36e-32	9.08e-31	Ctgf	protein_coding	0.128524	0.177789	9.2649	14.3104	0.112217	0.284321	0
ENSMUSG00000032596.14	49.75	5.60733	0.980161	5.72082	1.06e-08	9.32e-08	Uba7	protein_coding	0.1	0.1	1.97712	0.868311	0.381983	0.411535	0
ENSMUSG00000026830.9	24.75	5.5999	1.29708	4.31733	1.58e-05	8.18e-05	Ermn	protein_coding	0.1	0.1	0.725017	0.34251	111.491	26.4889	0
ENSMUSG00000059187.12	185.5	5.59892	0.548151	10.2142	1.71e-24	6.18e-23	Fam19a1	protein_coding	0.1	0.1	4.48483	5.06676	1.11898	0.7731	1
ENSMUSG00000108084.1	234.75	5.59756	0.531359	10.5344	5.99e-26	2.44e-24	Gm7932	lncRNA	0.1	0.145932	7.18607	13.434	2.07373	1.89503	0
ENSMUSG00000001123.15	246.75	5.59544	0.552157	10.1338	3.91e-24	1.38e-22	Lgals9	protein_coding	0.147705	0.189901	15.17	7.71235	1.14885	0.96262	0
ENSMUSG00000029712.14	172.5	5.59352	0.58952	9.48826	2.35e-21	6.61e-20	Actl6b	protein_coding	0.1	0.1	6.48795	10.965	2.08637	2.37878	1
ENSMUSG00000032419.8	160	5.59188	0.579859	9.64352	5.24e-22	1.55e-20	Tbx18	protein_coding	0.1	0.1	2.4316	2.24692	0.1	0.1	0
ENSMUSG00000030772.6	466.75	5.58891	0.448566	12.4595	1.24e-35	1.05e-33	Dkk3	protein_coding	0.124474	0.171234	10.94	7.67848	1.83114	2.52978	0
ENSMUSG00000073412.6	36.75	5.58496	1.09655	5.09321	3.52e-07	2.45e-06	Lst1	protein_coding	0.13777	0.1	15.0846	5.83413	1.39934	1.58049	1
ENSMUSG00000053024.14	182.5	5.57491	0.577799	9.64853	4.99e-22	1.48e-20	Cntn2	protein_coding	0.1	0.1	1.36489	2.05231	27.7409	15.2246	1
ENSMUSG00000031111.16	133.75	5.57399	0.621911	8.96268	3.17e-19	7.56e-18	Igsf1	protein_coding	0.1	0.1	2.27116	5.09989	0.345079	0.80664	0
ENSMUSG00000046844.6	1638	5.56	0.361927	15.3622	2.94e-53	7.06e-51	Vat1l	protein_coding	0.694636	0.70708	28.2695	45.8905	8.89113	10.2999	0
ENSMUSG00000029343.17	312.75	5.55813	0.473319	11.7429	7.68e-32	4.9e-30	Crybb1	protein_coding	0.363796	0.360049	28.3336	20.553	2.31158	2.97887	0
ENSMUSG00000030329.11	1395.25	5.55802	0.349233	15.9149	4.99e-57	1.47e-54	Pianp	protein_coding	0.790537	0.850308	45.6659	49.8094	12.134	14.0665	1
ENSMUSG00000000805.18	48	5.55458	0.931754	5.96143	2.5e-09	2.4e-08	Car4	protein_coding	0.1	0.1	2.44666	2.80898	0.199431	0.48904	0
102639769	24	5.55458	1.27898	4.34298	1.41e-05	7.37e-05	Gm36001	lncRNA	0.1	0.1	1.44719	1.09568	0.83973	1.30315	0
ENSMUSG00000043832.13	24	5.55458	1.37243	4.04726	5.18e-05	0.000241742	Clec4a3	protein_coding	0.1	0.1	2.24705	0.471664	0.376829	0.204311	1
ENSMUSG00000041362.16	71.5	5.54432	0.78538	7.0594	1.67e-12	2.27e-11	Shtn1	protein_coding	0.1	0.1	1.11947	1.01495	5.90151	2.71761	1
ENSMUSG00000000290.13	297.25	5.54102	0.531495	10.4253	1.9e-25	7.39e-24	Itgb2	protein_coding	0.140975	0.1	8.42669	4.46439	0.385108	0.437	0
ENSMUSG00000040794.5	473.75	5.53527	0.528557	10.4724	1.16e-25	4.57e-24	C1qtnf4	protein_coding	0.31068	0.712787	19.331	38.9957	4.28592	7.94558	0
ENSMUSG00000052760.15	35.5	5.53397	1.10332	5.01576	5.28e-07	3.57e-06	A630001G21Rik	protein_coding	0.1	0.1	2.17748	0.786547	0.1	0.1	0
ENSMUSG00000037872.5	47.25	5.53138	0.945456	5.85049	4.9e-09	4.53e-08	Ackr1	protein_coding	0.1	0.1	4.51056	3.29355	8.02081	11.188	0
ENSMUSG00000043953.12	448	5.5285	0.485623	11.3844	5e-30	2.78e-28	Ccrl2	protein_coding	0.262665	0.271516	28.444	14.9182	1.56909	2.81089	0
ENSMUSG00000028626.5	754.25	5.52797	0.383095	14.4298	3.36e-47	5.69e-45	Col9a2	protein_coding	0.255786	0.211712	11.7191	16.271	11.4768	17.8371	0
ENSMUSG00000026321.7	58.75	5.52356	0.919699	6.00583	1.9e-09	1.86e-08	Tnfrsf11a	protein_coding	0.1	0.1	1.97154	0.41573	0.1	0.1	1
ENSMUSG00000038811.13	46.75	5.5157	0.958866	5.75231	8.8e-09	7.84e-08	Gngt2	protein_coding	0.1	0.1	8.26985	5.10986	1.18156	0.951241	0
ENSMUSG00000022525.13	256.75	5.51355	0.487008	11.3213	1.03e-29	5.53e-28	Hrasls	protein_coding	0.101372	0.113868	9.09448	11.07	4.25408	3.80817	0
ENSMUSG00000022876.17	80.5	5.49185	0.856936	6.4087	1.47e-10	1.64e-09	Samsn1	protein_coding	0.1	0.1	4.37975	1.3443	0.1	0.1	1
ENSMUSG00000078591.1	46	5.49185	0.941943	5.83034	5.53e-09	5.06e-08	Hs3st4	protein_coding	0.1	0.1	0.704694	1.24431	0.129449	0.180471	1
ENSMUSG00000072115.10	34.25	5.48112	1.08956	5.03057	4.89e-07	3.32e-06	Ang	protein_coding	0.1	0.1	6.53858	3.10617	0.493554	0.313179	0
ENSMUSG00000110702.1	7966.75	5.47231	0.35147	15.5698	1.17e-54	3.03e-52	Gm45767	lncRNA	0.406459	0.388386	4.45932	5.96033	4.91713	7.00052	0
ENSMUSG00000043008.8	67.75	5.46488	0.855607	6.38714	1.69e-10	1.86e-09	Klhl6	protein_coding	0.1	0.1	2.95475	0.956492	0.1	0.147937	0
ENSMUSG00000030854.17	1602.25	5.46381	0.360597	15.1521	7.34e-52	1.57e-49	Ptpn5	protein_coding	0.686599	0.650285	26.7856	38.6852	4.5944	4.80432	1
ENSMUSG00000001025.8	1091.75	5.46011	0.412089	13.2498	4.52e-40	4.85e-38	S100a6	protein_coding	2.21138	2.23204	86.2854	167.344	95.1128	166.292	0
ENSMUSG00000024517.16	33.5	5.44845	1.07075	5.08844	3.61e-07	2.51e-06	Grp	protein_coding	0.1	0.1	2.02845	2.74733	0.343509	0.964051	0
ENSMUSG00000037813.13	443.25	5.43713	0.44711	12.1606	5.04e-34	3.66e-32	D630003M21Rik	protein_coding	0.103519	0.129677	4.97196	8.13203	2.10342	2.67839	0
ENSMUSG00000034098.14	497	5.43222	0.418494	12.9804	1.58e-38	1.55e-36	Fstl5	protein_coding	0.112193	0.13632	9.51413	8.46664	1.37538	0.642607	0
ENSMUSG00000063434.5	960.75	5.43204	0.358678	15.1446	8.23e-52	1.73e-49	Sorcs3	protein_coding	0.205594	0.192833	11.3552	11.833	2.18682	2.39892	1
ENSMUSG00000033022.7	4601.75	5.431	0.34136	15.9099	5.41e-57	1.57e-54	Cdo1	protein_coding	3.56546	4.24266	180.677	273.014	30.0881	30.7297	0
ENSMUSG00000033220.6	165.25	5.4285	0.641396	8.46356	2.59e-17	5.34e-16	Rac2	protein_coding	0.1	0.1	5.24026	2.04155	0.354397	0.321765	0
ENSMUSG00000087473.7	33	5.42626	1.06909	5.07558	3.86e-07	2.67e-06	Gm13883	lncRNA	0.1	0.1	0.776716	0.466335	1.97832	1.20247	0
ENSMUSG00000050370.4	22	5.42626	1.29203	4.19979	2.67e-05	0.000132034	Ch25h	protein_coding	0.1	0.1	1.43249	1.18716	0.1	0.1	0
ENSMUSG00000025150.10	86.75	5.40514	0.701707	7.70285	1.33e-14	2.19e-13	Cbr2	protein_coding	0.244457	0.1	7.09959	6.41421	0.215733	0.11228	0
ENSMUSG00000041538.15	32.5	5.40372	1.12239	4.81447	1.48e-06	9.22e-06	H2-Ob	protein_coding	0.1	0.1	1.58038	0.713533	0.176487	0.1	1
ENSMUSG00000000627.15	324.5	5.40145	0.460054	11.7409	7.86e-32	5e-30	Sema4f	protein_coding	0.123949	0.107745	4.81034	6.27997	22.0283	16.8163	0
ENSMUSG00000024672.11	21.5	5.39231	1.30369	4.13618	3.53e-05	0.000170182	Ms4a7	protein_coding	0.1	0.1	1.69632	1.43397	0.1	0.1	0
ENSMUSG00000045246.11	64.25	5.38658	0.817568	6.58854	4.44e-11	5.23e-10	Kcng4	protein_coding	0.1	0.1	1.45166	0.762	0.1	0.1	0
ENSMUSG00000022829.14	171	5.3837	0.628948	8.55986	1.13e-17	2.39e-16	Stxbp5l	protein_coding	0.1	0.1	4.33611	1.61525	1.7986	0.639207	1
ENSMUSG00000074657.5	2883.75	5.38274	0.39782	13.5306	1.03e-41	1.24e-39	Kif5a	protein_coding	0.494812	0.480917	16.1173	36.5569	58.9884	64.91	0
ENSMUSG00000024529.13	148.75	5.37504	0.571067	9.41227	4.86e-21	1.33e-19	Lox	protein_coding	0.1	0.1	3.02772	2.83173	0.605582	0.351736	0
ENSMUSG00000028435.8	21.25	5.37503	1.32133	4.06789	4.74e-05	0.00022298	Aqp3	protein_coding	0.1	0.1	0.500971	1.23124	0.619087	0.388905	0
ENSMUSG00000073528.7	21.25	5.37503	1.38258	3.88769	0.000101201	0.000443659	Gm10530	lncRNA	0.1	0.1	1.49925	0.319474	5.22905	2.27055	0
ENSMUSG00000072875.2	275.25	5.36968	0.467469	11.4867	1.54e-30	8.8e-29	Gpr27	protein_coding	0.202346	0.181429	10.5631	9.95006	4.81058	6.49022	0
ENSMUSG00000097929.9	31.75	5.36923	1.10326	4.86668	1.13e-06	7.2e-06	Tunar	protein_coding	0.1	0.1	0.1	0.1	1.28843	0.873874	0
69952	31.75	5.36923	1.10326	4.86668	1.13e-06	7.2e-06	Tunar	lncRNA	0.1	0.1	0.420723	0.974662	4.7037	6.36034	0
102636078	74	5.36757	0.755053	7.10886	1.17e-12	1.61e-11	Gm33250	lncRNA	0.1	0.1	1.64019	1.26571	0.516269	0.29001	0
ENSMUSG00000044080.9	4484.5	5.36482	0.352552	15.2171	2.72e-52	5.97e-50	S100a1	protein_coding	9.46289	9.80678	378.7	656.655	259.746	500.275	0
ENSMUSG00000044071.8	830.75	5.35978	0.392177	13.6667	1.6e-42	2.05e-40	Fam19a2	protein_coding	0.30919	0.387578	23.097	16.6259	4.63605	2.98018	1
ENSMUSG00000004366.3	42	5.35755	0.946498	5.66039	1.51e-08	1.3e-07	Sst	protein_coding	0.1	0.1	4.61012	6.01672	0.26567	1.51387	0
ENSMUSG00000035352.3	21	5.35754	1.35252	3.96117	7.46e-05	0.000336835	Ccl12	protein_coding	0.1	0.1	5.27402	1.62842	0.1	0.1	0
102637693	31.25	5.34577	1.15552	4.62631	3.72e-06	2.17e-05	Gm26512	lncRNA	0.1	0.1	1.43936	0.648524	0.300752	0.659862	0
ENSMUSG00000033488.11	197.5	5.34266	0.521682	10.2412	1.3e-24	4.77e-23	BC026585	protein_coding	0.151232	0.1	7.42731	10.1579	3.52055	4.57108	0
ENSMUSG00000024511.15	311.5	5.34104	0.47386	11.2713	1.82e-29	9.58e-28	Rab27b	protein_coding	0.115505	0.105966	5.63667	3.40242	1.40649	1.02598	0
ENSMUSG00000060780.2	826.25	5.33316	0.367361	14.5175	9.39e-48	1.64e-45	Lrrtm1	protein_coding	0.491963	0.482408	20.8323	24.5953	7.5962	6.52592	0
ENSMUSG00000040061.17	113.5	5.33173	0.696529	7.65472	1.94e-14	3.14e-13	Plcb2	protein_coding	0.1	0.1	1.88486	0.765933	0.104227	0.45498	0
ENSMUSG00000031264.13	61.75	5.32792	0.927831	5.74234	9.34e-09	8.27e-08	Btk	protein_coding	0.1	0.1	2.44637	0.569141	0.189055	0.119351	0
319752	20.5	5.32192	1.30681	4.07246	4.65e-05	0.000218898	B230209E15Rik	lncRNA	0.1	0.1	3.05603	1.63432	0.643614	0.288665	0
ENSMUSG00000054013.6	2974.5	5.31783	0.381578	13.9364	3.81e-44	5.35e-42	Tmem179	protein_coding	1.90294	1.96456	64.241	120.329	13.6583	20.8959	0
ENSMUSG00000033726.8	61	5.30985	0.838645	6.33146	2.43e-10	2.64e-09	Emx1	protein_coding	0.1	0.1	1.75054	4.22835	0.391694	0.817574	0
ENSMUSG00000016087.13	60.5	5.29768	0.847847	6.24839	4.15e-10	4.38e-09	Fli1	protein_coding	0.1	0.1	1.86335	0.783642	0.1	0.1	0
ENSMUSG00000037206.15	252	5.29719	0.524337	10.1026	5.38e-24	1.88e-22	Islr	protein_coding	0.191952	0.142832	5.40295	11.5482	0.192411	0.292663	0
ENSMUSG00000072720.9	191.5	5.29704	0.572309	9.25555	2.13e-20	5.57e-19	Myo18b	protein_coding	0.1	0.1	1.84314	1.06393	0.289428	0.324233	1
ENSMUSG00000029757.16	100.75	5.29646	0.682252	7.76319	8.28e-15	1.38e-13	Dync1i1	protein_coding	0.1	0.1	1.52493	3.62389	0.904404	0.717501	1
ENSMUSG00000024034.12	60	5.2854	0.817203	6.46767	9.95e-11	1.13e-09	Tmprss3	protein_coding	0.1	0.1	0.977763	1.76249	1.36297	1.76073	0
ENSMUSG00000041828.15	69.5	5.27479	0.749193	7.04064	1.91e-12	2.58e-11	Abca8a	protein_coding	0.1	0.1	0.828706	1.46563	0.314167	0.42706	0
ENSMUSG00000036062.13	208.25	5.27302	0.571216	9.23122	2.68e-20	6.91e-19	Phf24	protein_coding	0.1	0.1	1.18353	3.96966	0.397784	0.654957	1
ENSMUSG00000061451.13	138.25	5.26679	0.616814	8.53869	1.36e-17	2.86e-16	Tmem151a	protein_coding	0.300963	0.120264	1.532	3.20675	93.6987	95.0285	0
ENSMUSG00000041707.7	19.75	5.26678	1.34904	3.90411	9.46e-05	0.000417112	1810011H11Rik	protein_coding	0.1	0.1	1.16786	0.44222	0.1	0.103327	0
ENSMUSG00000051062.6	177.25	5.26262	0.578772	9.09273	9.66e-20	2.41e-18	Fbll1	protein_coding	0.197023	0.163216	5.37537	11.8263	1.23109	2.40877	1
ENSMUSG00000023336.6	29.5	5.26052	1.08762	4.83673	1.32e-06	8.31e-06	Wfdc1	protein_coding	0.1	0.1	1.21177	1.70439	0.1	0.1	0
ENSMUSG00000041757.16	973.25	5.26015	0.35732	14.7211	4.72e-49	8.57e-47	Plekha6	protein_coding	0.267659	0.23174	14.6162	13.9162	11.5782	10.695	1
ENSMUSG00000073599.9	78	5.24793	0.726646	7.22212	5.12e-13	7.32e-12	Ecscr	protein_coding	0.197799	0.1	5.8343	3.80484	0.453377	0.365652	0
108167736	19.5	5.24792	1.33834	3.92122	8.81e-05	0.000391773	LOC108167736	lncRNA	0.1	0.1	1.21326	0.592032	0.125539	0.1	1
ENSMUSG00000029651.16	107	5.24447	0.658515	7.96409	1.66e-15	2.97e-14	Mtus2	protein_coding	0.1	0.1	1.05055	2.01466	0.62165	0.792076	1
ENSMUSG00000024617.16	3887.75	5.23588	0.496401	10.5477	5.21e-26	2.14e-24	Camk2a	protein_coding	1.16115	1.25446	19.9796	84.4789	4.21806	10.1149	0
ENSMUSG00000043753.2	260	5.22953	0.50707	10.3132	6.14e-25	2.3e-23	Dmrta1	protein_coding	0.1	0.1	6.73804	4.44873	1.83297	1.14512	0
ENSMUSG00000062257.13	2463.75	5.22867	0.386876	13.5151	1.27e-41	1.5e-39	Opcml	protein_coding	0.681508	0.773693	40.2117	24.0114	29.3086	18.4795	1
ENSMUSG00000055541.17	201.5	5.22423	0.575493	9.07784	1.11e-19	2.76e-18	Lair1	protein_coding	0.1	0.146916	8.56346	4.69123	2.98773	1.8235	0
ENSMUSG00000045034.12	95.75	5.2211	0.659687	7.91451	2.48e-15	4.35e-14	Ankrd34b	protein_coding	0.1	0.1	1.84547	1.48249	0.433835	0.541348	0
ENSMUSG00000054162.15	38.25	5.21916	0.974166	5.35757	8.43e-08	6.49e-07	Spock3	protein_coding	0.1	0.1	1.26007	0.880165	10.3815	3.83389	0
ENSMUSG00000068696.6	38.25	5.21916	0.977923	5.33699	9.45e-08	7.22e-07	Gpr88	protein_coding	0.1	0.132252	0.616113	1.2507	0.1	0.1	0
ENSMUSG00000030474.9	38.25	5.21916	1.00942	5.17046	2.34e-07	1.68e-06	Siglece	protein_coding	0.1	0.116001	2.0428	0.799559	0.1	0.1	0
ENSMUSG00000060924.15	1531.75	5.21163	0.348944	14.9355	1.94e-50	3.76e-48	Csmd1	protein_coding	0.213607	0.285725	11.5552	8.8344	5.43793	5.37965	1
ENSMUSG00000022696.17	57	5.20945	0.806334	6.46066	1.04e-10	1.18e-09	Sidt1	protein_coding	0.1	0.1	1.56544	1.05357	0.236268	0.202682	1
ENSMUSG00000030218.2	28.5	5.20945	1.10926	4.69634	2.65e-06	1.59e-05	Mgp	protein_coding	0.1	0.1	2.72877	5.18958	0.589879	0.471049	0
ENSMUSG00000045613.9	161.25	5.20716	0.577846	9.01133	2.04e-19	4.95e-18	Chrm2	protein_coding	0.1	0.135503	2.75605	1.6836	0.496888	0.330426	0
ENSMUSG00000038147.13	132.25	5.20107	0.688886	7.54997	4.35e-14	6.81e-13	Cd84	protein_coding	0.1	0.1	4.90535	1.62186	0.121221	0.1	0
ENSMUSG00000027188.8	254.75	5.19931	0.485852	10.7014	1e-26	4.4e-25	Pamr1	protein_coding	0.128144	0.134134	4.85535	7.25774	0.646639	0.95105	0
ENSMUSG00000043463.6	112.25	5.18653	0.655054	7.91771	2.42e-15	4.25e-14	Rab9b	protein_coding	0.1	0.1	2.89694	1.56654	1.00088	0.551191	0
ENSMUSG00000037492.16	28	5.18322	1.09881	4.71713	2.39e-06	1.45e-05	Zmat4	protein_coding	0.1	0.1	0.476048	1.50245	0.1	0.1	1
ENSMUSG00000020399.14	130.5	5.18133	0.767333	6.75239	1.45e-11	1.79e-10	Havcr2	protein_coding	0.1	0.1	4.98663	0.850668	0.207874	0.119072	0
ENSMUSG00000029819.6	130.25	5.17849	0.578491	8.95171	3.5e-19	8.34e-18	Npy	protein_coding	0.360713	0.403017	16.9465	18.675	1.86205	3.55416	0
ENSMUSG00000031740.8	976.25	5.17754	0.372174	13.9116	5.38e-44	7.47e-42	Mmp2	protein_coding	0.493333	0.45578	17.4499	25.6645	13.0578	24.2946	0
ENSMUSG00000026786.14	249.75	5.16992	0.521631	9.91108	3.73e-23	1.21e-21	Apbb1ip	protein_coding	0.190554	0.1	7.67794	4.44987	0.724124	0.696454	0
ENSMUSG00000023995.11	18.5	5.16991	1.52322	3.39408	0.000688607	0.0024719	Tspo2	protein_coding	0.1	0.1	4.06756	0.400094	0.142546	0.1	0
ENSMUSG00000039194.15	5849.5	5.16146	0.367023	14.063	6.41e-45	9.27e-43	Rlbp1	protein_coding	3.54823	4.8687	132.547	233.006	26.8452	33.5189	0
ENSMUSG00000042724.8	321.75	5.16074	0.444748	11.6037	3.94e-31	2.34e-29	Map3k9	protein_coding	0.1	0.1	3.59586	5.20122	0.756041	1.35743	0
ENSMUSG00000015829.13	29417.8	5.15938	0.48714	10.5912	3.28e-26	1.37e-24	Tnr	protein_coding	3.87198	4.21954	276.351	91.4737	360.501	147.816	1
ENSMUSG00000018865.8	732	5.1538	0.418819	12.3056	8.45e-35	6.78e-33	Sult4a1	protein_coding	0.432454	0.431918	13.8534	25.8135	4.96322	8.22954	0
ENSMUSG00000036469.16	603	5.15159	0.400962	12.8481	8.82e-38	8.23e-36	March1	protein_coding	0.265329	0.260544	14.9271	11.7526	2.69199	2.07262	1
ENSMUSG00000111977.1	91	5.14568	0.693342	7.42156	1.16e-13	1.76e-12	AC132265.1	lncRNA	0.1	0.1	2.10999	3.9422	0.614075	0.692389	0
ENSMUSG00000063430.9	45.5	5.14567	0.912461	5.63934	1.71e-08	1.46e-07	Wscd2	protein_coding	0.1	0.1	0.56515	1.01074	0.163855	0.177071	0
ENSMUSG00000021367.8	45.25	5.1375	1.02867	4.99433	5.9e-07	3.94e-06	Edn1	protein_coding	0.1	0.1	2.51806	0.380482	0.1	0.1	0
ENSMUSG00000045967.11	649	5.13157	0.379007	13.5395	9.14e-42	1.11e-39	Gpr158	protein_coding	0.157239	0.1118	6.2286	6.46259	0.982664	1.13048	1
ENSMUSG00000064329.13	627	5.1222	0.48752	10.5067	8.05e-26	3.25e-24	Scn1a	protein_coding	0.175296	0.124989	8.50774	3.67421	1.52624	0.808271	0
ENSMUSG00000023911.12	53.5	5.11547	0.85359	5.99289	2.06e-09	2e-08	Flywch2	protein_coding	0.1	0.11994	3.2686	7.42097	1.90188	3.69624	0
ENSMUSG00000110216.1	44.5	5.1127	0.909549	5.62114	1.9e-08	1.61e-07	Gm45451	lncRNA	0.1	0.1	1.55568	0.927826	0.126285	0.1	0
ENSMUSG00000018381.15	106.75	5.112	0.670897	7.61965	2.54e-14	4.09e-13	Abi3	protein_coding	1.42843	1.58913	7.9356	3.47417	0.979758	1.29725	0
ENSMUSG00000022416.15	151	5.10975	0.605588	8.43768	3.24e-17	6.64e-16	Cacna1i	protein_coding	0.1	0.1	0.591968	2.12772	0.136323	0.457463	0
ENSMUSG00000025993.10	177.5	5.10852	0.61414	8.31818	8.93e-17	1.77e-15	Slc40a1	protein_coding	0.396998	0.121106	6.97998	2.29948	0.335903	0.667543	0
ENSMUSG00000020810.5	291	5.09899	0.505217	10.0927	5.95e-24	2.08e-22	Cygb	protein_coding	0.158807	0.244542	5.84483	12.9768	1.24511	2.62394	0
ENSMUSG00000030124.2	475.25	5.09608	0.44665	11.4095	3.75e-30	2.09e-28	Lag3	protein_coding	0.202759	0.300272	22.8401	13.4429	1.28524	1.57124	0
ENSMUSG00000040345.10	44	5.09592	0.913521	5.57833	2.43e-08	2.03e-07	Arhgap9	protein_coding	0.1	0.1	1.95379	1.11822	0.12115	0.111658	0
ENSMUSG00000069814.6	201.75	5.09115	0.519483	9.80042	1.12e-22	3.5e-21	Ccdc92b	protein_coding	0.1	0.1	2.4913	4.19066	0.652135	0.89802	0
ENSMUSG00000007480.3	122.75	5.09049	0.596715	8.53085	1.45e-17	3.05e-16	Mc5r	protein_coding	0.1	0.212314	6.73321	5.88595	2.28721	2.84223	0
ENSMUSG00000097391.8	26.25	5.08746	1.10889	4.5879	4.48e-06	2.58e-05	Mirg	lncRNA	0.1	0.1	2.18691	2.47072	0.367153	1.07919	0
ENSMUSG00000030798.15	218.25	5.08406	0.578464	8.7889	1.51e-18	3.45e-17	Cd37	protein_coding	0.156746	0.137221	19.4771	7.03228	0.847435	1.48028	0
ENSMUSG00000026177.11	96	5.0836	0.691395	7.35266	1.94e-13	2.89e-12	Slc11a1	protein_coding	0.175612	0.1	7.1696	2.54074	0.276548	0.49045	0
ENSMUSG00000021708.17	95.75	5.07973	0.66706	7.6151	2.63e-14	4.23e-13	Rasgrf2	protein_coding	0.1	0.1	1.14217	1.99212	1.34569	1.26489	1
ENSMUSG00000007682.6	1223.75	5.07537	0.501151	10.1274	4.17e-24	1.47e-22	Dio2	protein_coding	0.30911	0.382109	22.9622	7.12426	2.67892	1.63882	0
ENSMUSG00000039062.15	103.25	5.06249	0.64053	7.9036	2.71e-15	4.73e-14	Anpep	protein_coding	0.133925	0.1	4.09813	2.20909	0.171842	0.1	0
ENSMUSG00000051107.4	111.75	5.06111	0.603684	8.3837	5.13e-17	1.04e-15	Gm15440	protein_coding	0.103518	0.107533	4.90742	6.66435	395.556	513.96	0
ENSMUSG00000046410.10	120.25	5.05992	0.665949	7.59807	3.01e-14	4.79e-13	Kcnk6	protein_coding	0.1	0.160673	3.01084	1.53395	0.1	0.510642	0
ENSMUSG00000024064.13	128.75	5.05889	0.580637	8.71266	2.97e-18	6.61e-17	Galnt14	protein_coding	0.1	0.1	2.41789	3.5458	0.69594	0.561133	0
ENSMUSG00000062310.7	25.75	5.05889	1.23286	4.10338	4.07e-05	0.000193788	Glrp1	protein_coding	0.1	0.1	1.43576	0.229596	0.1	0.1	0
ENSMUSG00000019899.16	291.25	5.05592	0.444589	11.3721	5.76e-30	3.16e-28	Lama2	protein_coding	0.1	0.1	4.66657	3.25504	4.26629	2.19657	1
ENSMUSG00000068617.4	77	5.05408	0.691603	7.30777	2.72e-13	3.99e-12	Efcab1	protein_coding	0.1	0.1	2.23745	2.92927	1.13731	0.960979	0
ENSMUSG00000103719.1	1862.5	5.03842	0.529161	9.52153	1.71e-21	4.9e-20	Gm38039	lncRNA	2.49978	2.71397	179.654	47.4615	167.916	68.4671	0
ENSMUSG00000041797.7	625	5.03491	0.436323	11.5394	8.35e-31	4.86e-29	Abca9	protein_coding	0.213295	0.111654	8.60419	5.12172	0.329744	0.203008	0
102632359	16.75	5.02236	1.35763	3.69937	0.000216139	0.000876229	Gm30452	lncRNA	0.1	0.1	1.71964	1.20917	0.346122	0.315872	1
ENSMUSG00000021356.10	75.25	5.0199	0.776925	6.46124	1.04e-10	1.17e-09	Irf4	protein_coding	0.1	0.1	1.57785	0.566702	0.1	0.1	0
ENSMUSG00000062760.10	2305	5.0128	0.333522	15.0299	4.68e-51	9.34e-49	1810041L15Rik	protein_coding	0.672004	0.643876	26.4371	37.8698	125.549	159.816	0
ENSMUSG00000016194.14	116	5.00642	0.650752	7.6933	1.43e-14	2.35e-13	Hsd11b1	protein_coding	0.1	0.182604	7.88403	3.88342	0.330076	0.258255	0
ENSMUSG00000043068.6	281.5	5.00529	0.45635	10.9681	5.44e-28	2.62e-26	Fam89a	protein_coding	0.318593	0.275974	12.5022	17.3453	6.02779	7.02274	0
ENSMUSG00000043659.11	16.5	4.99999	1.35286	3.69587	0.000219135	0.000887293	Npsr1	protein_coding	0.1	0.1	0.542367	1.07997	1.05925	1.27215	0
ENSMUSG00000004814.10	16.5	4.99999	1.36027	3.67572	0.000237176	0.000952999	Ccl24	protein_coding	0.1	0.1	1.3081	1.51022	0.1	0.468882	0
105243280	16.5	4.99999	1.36297	3.66845	0.000244024	0.000976781	Gm39244	lncRNA	0.1	0.1	1.40846	1.13324	0.185348	0.148692	1
ENSMUSG00000049946.7	16.5	4.99999	1.36601	3.66029	0.000251925	0.00100298	BC030500	protein_coding	0.1	0.1	0.804803	1.66655	0.1	0.1	0
ENSMUSG00000005338.13	2314	4.99727	0.354967	14.0781	5.18e-45	7.54e-43	Cadm3	protein_coding	1.28232	1.42418	37.2464	56.3084	41.7047	60.7772	0
ENSMUSG00000062591.5	3899.5	4.98954	0.363148	13.7397	5.87e-43	7.76e-41	Tubb4a	protein_coding	2.67906	3.46218	98.8278	133.782	1232.05	1385.86	0
ENSMUSG00000020077.14	65.5	4.98868	0.831586	5.99899	1.99e-09	1.93e-08	Srgn	protein_coding	0.18716	0.102326	10.0772	3.1987	0.607024	0.54313	1
ENSMUSG00000026204.15	5803.5	4.98622	0.347047	14.3676	8.27e-47	1.36e-44	Ptprn	protein_coding	3.06279	3.3489	101.592	140.78	29.1889	43.4779	0
ENSMUSG00000050493.8	24.5	4.98489	1.12239	4.44133	8.94e-06	4.85e-05	Fam167b	protein_coding	0.1	0.1	1.62541	1.82402	0.153439	0.126089	0
ENSMUSG00000006411.12	236.75	4.98437	0.466387	10.6872	1.17e-26	5.09e-25	Nectin4	protein_coding	0.1	0.114371	3.70977	4.88106	0.665413	0.741266	0
ENSMUSG00000029771.12	220	4.98151	0.573204	8.69065	3.6e-18	7.95e-17	Irf5	protein_coding	4.68737	3.83397	12.1182	5.99894	1.41797	1.6531	0
ENSMUSG00000058441.7	187.25	4.98026	0.541564	9.19607	3.71e-20	9.52e-19	Panx2	protein_coding	0.1	0.1	2.63841	5.71636	0.957014	2.02197	0
ENSMUSG00000046182.8	470.25	4.97412	0.405	12.2818	1.13e-34	8.96e-33	Gsg1l	protein_coding	0.229235	0.183966	6.44187	9.16995	1.63239	2.07492	1
ENSMUSG00000059336.14	145.75	4.97218	0.568159	8.7514	2.11e-18	4.72e-17	Slc14a1	protein_coding	0.1	0.117282	2.90867	3.157	0.4439	0.962847	0
ENSMUSG00000025089.15	3933	4.96522	0.319438	15.5436	1.76e-54	4.5e-52	Gfra1	protein_coding	1.89788	1.67275	62.6264	83.5874	41.843	41.5024	1
ENSMUSG00000034402.3	193	4.96193	0.497116	9.98143	1.84e-23	6.16e-22	Kcnh5	protein_coding	0.1	0.1	3.40054	3.20757	1.30461	0.327472	0
ENSMUSG00000068373.14	546.75	4.9617	0.380917	13.0257	8.74e-39	8.68e-37	D430041D05Rik	protein_coding	0.227529	0.133041	3.8645	4.40364	15.8937	11.1563	0
ENSMUSG00000000489.6	208.25	4.95598	0.557129	8.89557	5.81e-19	1.36e-17	Pdgfb	protein_coding	0.129408	0.130132	6.63929	2.82363	0.1	0.207176	0
ENSMUSG00000048978.13	440.25	4.95504	0.458829	10.7993	3.47e-27	1.58e-25	Nrsn1	protein_coding	0.59756	0.453561	9.35152	21.2145	8.85428	10.6382	0
ENSMUSG00000107219.1	16	4.95419	1.36593	3.62696	0.000286781	0.00112847	Gm42738	lncRNA	0.1	0.1	1.2402	1.48381	0.146505	0.1	0
ENSMUSG00000039115.13	1532.5	4.94306	0.336817	14.6758	9.21e-49	1.66e-46	Itga9	protein_coding	0.534501	0.630971	15.3698	15.3345	5.14369	7.04549	1
ENSMUSG00000026458.13	230.25	4.94292	0.511798	9.65795	4.55e-22	1.36e-20	Ppfia4	protein_coding	0.102448	0.114282	2.43428	3.23963	0.630592	1.01964	0
ENSMUSG00000043924.16	63.5	4.94251	0.767449	6.44019	1.19e-10	1.34e-09	Ncmap	protein_coding	0.1	0.1	1.69123	4.22483	2.74493	3.92449	0
ENSMUSG00000024186.15	71.25	4.9386	0.709474	6.96092	3.38e-12	4.45e-11	Rgs11	protein_coding	0.159576	0.1	2.69251	2.38259	3.83663	1.62229	0
ENSMUSG00000046613.18	172.75	4.92643	0.516869	9.53129	1.55e-21	4.47e-20	Vwa5b2	protein_coding	0.458365	0.12787	3.08651	3.1398	1.35523	1.87177	0
ENSMUSG00000039838.11	470.25	4.92362	0.439349	11.2066	3.78e-29	1.97e-27	Slc45a1	protein_coding	0.271411	0.25058	8.17894	13.9199	3.50038	6.8452	0
ENSMUSG00000032484.8	23.5	4.92282	1.37311	3.58517	0.000336857	0.00130189	Ngp	protein_coding	0.1	0.1	2.75141	0.1	0.1	0.1	0
ENSMUSG00000030263.13	86	4.91995	0.699831	7.03019	2.06e-12	2.77e-11	Lrmp	protein_coding	0.146453	0.1	3.2658	1.64433	0.222928	0.116198	0
ENSMUSG00000045912.9	132.75	4.91816	0.56992	8.62956	6.16e-18	1.34e-16	C2cd4c	protein_coding	0.1	0.1	1.84277	3.32014	0.772244	0.94484	0
ENSMUSG00000036545.8	116.5	4.91009	0.586695	8.36907	5.81e-17	1.17e-15	Adamts2	protein_coding	0.1	0.1168	2.10689	2.67467	4.14488	2.96086	0
ENSMUSG00000041992.9	713	4.90689	0.404903	12.1187	8.41e-34	6.04e-32	Rapgef5	protein_coding	0.291182	0.23393	12.3764	8.44058	11.0088	7.14897	1
ENSMUSG00000021194.6	1673.75	4.90667	0.375015	13.0839	4.07e-39	4.12e-37	Chga	protein_coding	1.213	1.32724	34.3251	58.3706	8.00377	11.167	0
ENSMUSG00000075304.2	85	4.90251	0.71007	6.90427	5.05e-12	6.53e-11	Sp5	protein_coding	0.1	0.1	1.70658	4.64028	0.308708	0.896638	0
ENSMUSG00000089809.9	1215.5	4.89589	0.338746	14.453	2.4e-47	4.1e-45	Rasgef1b	protein_coding	0.782662	0.680429	27.9715	31.1892	97.2773	148.332	1
ENSMUSG00000036832.5	107	4.88613	0.59454	8.21834	2.06e-16	3.99e-15	Lpar3	protein_coding	0.111836	0.1	3.37085	4.00704	1.74786	2.23294	0
ENSMUSG00000020866.17	1090.5	4.88281	0.360271	13.5532	7.59e-42	9.29e-40	Cacna1g	protein_coding	0.422742	0.423942	14.607	15.171	5.07718	6.12552	1
ENSMUSG00000061911.15	281.75	4.88066	0.478051	10.2095	1.8e-24	6.48e-23	Myt1l	protein_coding	0.1	0.1	4.31887	2.68437	0.985039	0.76915	1
ENSMUSG00000074671.6	197.75	4.87888	0.493649	9.88328	4.92e-23	1.58e-21	Tspyl3	protein_coding	0.136454	0.117812	3.97586	5.83488	1.47491	1.9926	0
ENSMUSG00000066975.12	30.25	4.87036	1.02068	4.77167	1.83e-06	1.13e-05	Cryba4	protein_coding	0.1	0.1	3.69681	2.09687	0.17355	0.594453	0
ENSMUSG00000040606.13	2076.5	4.86808	0.347427	14.0118	1.32e-44	1.9e-42	Kazn	protein_coding	1.20217	1.21052	26.2098	36.2902	88.6077	125.659	0
ENSMUSG00000110086.1	196	4.86561	0.541417	8.98681	2.55e-19	6.12e-18	Gm45623	protein_coding	0.32904	0.203296	5.54941	12.5005	1.82667	2.30221	0
319903	82.75	4.86249	0.705209	6.89512	5.38e-12	6.94e-11	9630013A20Rik	lncRNA	0.1	0.1	3.72111	2.17397	229.621	91.1208	0
ENSMUSG00000023153.9	15	4.85797	1.51263	3.21161	0.00131992	0.00438494	Tmem52	protein_coding	0.1	0.1	2.0501	0.22571	0.125967	0.1	0
ENSMUSG00000043460.6	2970.5	4.85071	0.358977	13.5126	1.32e-41	1.54e-39	Elfn2	protein_coding	1.07469	1.16148	30.5708	47.8639	26.2977	41.3537	0
ENSMUSG00000034041.4	67	4.84688	0.760503	6.37326	1.85e-10	2.03e-09	Lyl1	protein_coding	0.1	0.1	3.22842	1.38593	0.137963	0.1	0
ENSMUSG00000026825.17	2165.75	4.84136	0.340321	14.2259	6.33e-46	9.87e-44	Dnm1	protein_coding	1.18308	1.723	37.6291	46.696	38.3791	31.7648	1
105246151	29.5	4.83288	1.20763	4.00197	6.28e-05	0.000288392	LOC105246151	lncRNA	0.1	0.1	2.01754	0.160916	0.211033	0.1	0
ENSMUSG00000102900.1	506.25	4.82517	0.396559	12.1676	4.63e-34	3.37e-32	Gm37811	lncRNA	0.405662	0.42325	16.8484	14.1951	6.51106	4.66933	1
ENSMUSG00000020061.17	44	4.82443	0.935745	5.15571	2.53e-07	1.8e-06	Mybpc1	protein_coding	0.1	0.1	1.81059	0.52434	0.151938	0.1	0
ENSMUSG00000038112.15	152.75	4.81225	0.525959	9.14948	5.72e-20	1.45e-18	AW551984	protein_coding	0.1	0.1	3.00915	2.87849	0.417915	0.365397	1
ENSMUSG00000010142.12	65.25	4.80735	0.728045	6.6031	4.03e-11	4.76e-10	Tnfrsf13b	protein_coding	0.1	0.1	2.71312	2.10961	0.211972	0.159325	0
ENSMUSG00000085881.2	29	4.80735	1.00959	4.76167	1.92e-06	1.18e-05	Gm15912	lncRNA	0.1	0.1	1.35186	1.96949	25.8762	21.9281	0
ENSMUSG00000028864.7	36.25	4.80735	1.04458	4.60218	4.18e-06	2.42e-05	Hgf	protein_coding	0.1	0.1	1.56026	0.268245	0.1	0.1	0
ENSMUSG00000113647.1	1080.25	4.79736	0.359586	13.3413	1.33e-40	1.46e-38	AC131739.1	lncRNA	0.1	0.1	0.804125	2.06083	0.698104	1.03969	0
ENSMUSG00000046352.7	108	4.79701	0.604282	7.93836	2.05e-15	3.63e-14	Gjb2	protein_coding	0.1	0.1	2.34099	4.06005	0.1	0.1	0
ENSMUSG00000029999.14	3669.75	4.7961	0.331704	14.459	2.2e-47	3.79e-45	Tgfa	protein_coding	1.53191	1.73524	61.7718	53.6341	61.3083	60.7855	0
ENSMUSG00000049252.17	1749	4.79036	0.459609	10.4227	1.95e-25	7.59e-24	Lrp1b	protein_coding	0.528397	0.422797	20.6007	8.28265	9.11558	2.97557	1
ENSMUSG00000030606.8	406.25	4.78182	0.40355	11.8494	2.17e-32	1.42e-30	Hapln3	protein_coding	0.352191	0.460606	8.90787	14.2593	2.23069	2.19718	0
ENSMUSG00000047180.8	57	4.78136	0.756169	6.32314	2.56e-10	2.77e-09	Neurl3	protein_coding	0.1	0.1	1.77187	1.37605	0.1	0.1	0
ENSMUSG00000110067.1	14.25	4.78135	1.41102	3.38858	0.000702564	0.00251252	6330411D24Rik	lncRNA	0.1	0.1	0.343906	1.00443	0.1	0.266019	0
ENSMUSG00000052551.16	439	4.77202	0.473836	10.071	7.42e-24	2.56e-22	Adarb2	protein_coding	0.666578	0.787181	9.15087	3.82718	1.9451	1.01143	0
ENSMUSG00000052821.3	28.25	4.76818	1.09906	4.33841	1.44e-05	7.51e-05	Cysltr1	protein_coding	0.1	0.1	1.40375	0.423631	0.109352	0.1	0
ENSMUSG00000025558.16	4947	4.76277	0.356006	13.3783	8.09e-41	9.03e-39	Dock9	protein_coding	1.70583	1.48548	63.3218	37.0102	70.5678	53.0987	1
ENSMUSG00000039539.13	63.25	4.76081	0.714588	6.66232	2.7e-11	3.24e-10	Sgcz	protein_coding	0.1	0.1	1.58197	2.07735	0.323807	0.277579	1
ENSMUSG00000023328.14	897.5	4.75739	0.355886	13.3677	9.33e-41	1.04e-38	Ache	protein_coding	1.1733	0.766073	24.5527	29.7005	5.64542	7.21379	0
ENSMUSG00000036264.9	70	4.75489	0.688529	6.90586	4.99e-12	6.47e-11	Fstl4	protein_coding	0.1	0.1	0.846903	1.12445	0.162403	0.159004	0
ENSMUSG00000050138.7	49	4.75489	0.815823	5.82833	5.6e-09	5.12e-08	Kcnk12	protein_coding	0.1	0.1	1.45675	2.3214	0.295491	0.243461	0
102634578	28	4.75488	1.06901	4.44793	8.67e-06	4.71e-05	Gm32124	lncRNA	0.1	0.1	2.12445	0.701824	0.332875	0.184649	1
ENSMUSG00000042082.7	15904.5	4.74509	0.307187	15.4469	7.92e-54	1.95e-51	Arsb	protein_coding	4.87368	5.24889	163.401	175.048	182.336	211.04	1
ENSMUSG00000021700.9	448	4.73168	0.415694	11.3826	5.11e-30	2.82e-28	Rab3c	protein_coding	0.101085	0.1332	4.64922	3.50375	1.02729	0.936948	0
ENSMUSG00000028528.16	199.75	4.73073	0.498637	9.48732	2.37e-21	6.66e-20	Dnajc6	protein_coding	0.1	0.1	2.29893	3.73709	8.83813	4.43722	0
ENSMUSG00000052613.16	6039.75	4.72879	0.430829	10.976	4.98e-28	2.41e-26	Pcdh15	protein_coding	1.53719	1.63517	94.2813	35.453	18.2849	8.23717	1
ENSMUSG00000044628.4	534.5	4.72303	0.408402	11.5646	6.23e-31	3.65e-29	Rnf208	protein_coding	1.42289	1.19552	32.6588	49.813	38.5126	58.2163	0
ENSMUSG00000078958.9	20.5	4.71881	1.16332	4.05634	4.98e-05	0.000233244	Atp6ap1l	protein_coding	0.1	0.1	1.24099	2.21677	0.486899	0.40186	1
ENSMUSG00000112023.1	20.5	4.71881	1.38933	3.39646	0.000682647	0.00245403	Lilr4b	protein_coding	0.1	0.1	1.46414	0.19918	0.1	0.1	0
ENSMUSG00000027520.15	170.5	4.71589	0.553615	8.51836	1.62e-17	3.39e-16	Zdbf2	protein_coding	0.1	0.1	1.65347	1.05911	0.462998	0.473818	1
ENSMUSG00000055415.7	61.25	4.71272	0.722098	6.52642	6.74e-11	7.77e-10	Atp10b	protein_coding	0.1	0.1	0.520839	0.556541	6.27796	5.89862	0
ENSMUSG00000039167.11	34	4.71149	0.975775	4.82846	1.38e-06	8.64e-06	Adgrl4	protein_coding	0.1	0.1	1.66107	0.782172	0.154329	0.1	0
ENSMUSG00000096606.2	190.25	4.71031	0.479245	9.82861	8.48e-23	2.68e-21	Tpbgl	protein_coding	0.159885	0.122549	3.24059	3.61726	0.436835	0.484716	0
ENSMUSG00000036553.16	81.5	4.70966	0.695058	6.77592	1.24e-11	1.53e-10	Sh3tc1	protein_coding	0.1	0.1	1.60657	0.649121	0.1	0.1	1
ENSMUSG00000052087.13	40.75	4.70966	0.880645	5.34796	8.9e-08	6.81e-07	Rgs14	protein_coding	0.1	0.1	0.665896	1.58103	0.1	0.177013	0
ENSMUSG00000053129.5	509	4.70855	0.435703	10.8068	3.2e-27	1.46e-25	Gsx1	protein_coding	0.766829	0.769059	15.7236	30.983	3.2457	7.23767	0
ENSMUSG00000064023.4	54.25	4.70736	0.756007	6.22661	4.77e-10	5e-09	Klk8	protein_coding	0.1	0.110536	2.98476	2.9192	0.537639	0.704825	0
ENSMUSG00000062563.15	81.25	4.70506	0.657117	7.16015	8.06e-13	1.13e-11	Cys1	protein_coding	0.1	0.168882	3.36816	3.9112	0.613861	1.09495	0
ENSMUSG00000100812.1	13.5	4.70043	1.42607	3.29607	0.000980471	0.00337519	A730098A19Rik	lncRNA	0.1	0.1	0.287833	1.01263	0.292757	0.108335	0
ENSMUSG00000029875.4	323.25	4.69697	0.494645	9.49563	2.19e-21	6.18e-20	Ccdc184	protein_coding	0.360297	0.23794	5.33175	13.274	1.82218	4.22951	1
ENSMUSG00000074457.10	10977.8	4.69339	0.379603	12.3639	4.1e-35	3.38e-33	S100a16	protein_coding	24.8929	27.3462	508.986	1010.51	317.373	542.069	0
ENSMUSG00000097582.1	8208	4.69061	0.308845	15.1876	4.27e-52	9.28e-50	Gm26527	lncRNA	6.94047	7.33901	245.013	255.731	257.631	302.269	0
ENSMUSG00000031210.10	315	4.68977	0.451606	10.3847	2.91e-25	1.12e-23	Gpr165	protein_coding	0.269261	0.243605	10.5969	7.20593	7.81007	5.81524	0
ENSMUSG00000048616.4	133	4.67807	0.534175	8.75756	2e-18	4.48e-17	Nog	protein_coding	0.235881	0.136978	5.22718	5.59798	1.02279	0.829576	0
ENSMUSG00000090084.7	53	4.67242	0.767111	6.09094	1.12e-09	1.12e-08	Srpx	protein_coding	0.1	0.1	1.44992	2.26093	0.359821	0.285645	0
ENSMUSG00000029212.11	463.25	4.67081	0.470482	9.92772	3.15e-23	1.03e-21	Gabrb1	protein_coding	0.1	0.1	4.90457	2.85137	0.908788	0.921028	0
ENSMUSG00000034958.11	2917.75	4.66704	0.36276	12.8654	7.05e-38	6.61e-36	Atcay	protein_coding	1.69455	1.56333	33.3136	59.5758	41.0944	65.4812	1
ENSMUSG00000061740.7	322.25	4.66141	0.474129	9.83153	8.24e-23	2.61e-21	Cyp2d22	protein_coding	0.23747	0.258039	10.7185	5.51708	0.810922	0.888489	0
ENSMUSG00000030495.12	755	4.65883	0.368281	12.6502	1.12e-36	1e-34	Slc7a10	protein_coding	0.937572	0.848287	33.2032	26.4342	2.55734	2.7082	0
ENSMUSG00000007944.8	387.25	4.65845	0.482761	9.6496	4.93e-22	1.46e-20	Ttc9b	protein_coding	0.288184	0.454071	8.21029	17.2513	2.61002	4.84786	0
102640173	111.25	4.654	0.752468	6.18498	6.21e-10	6.4e-09	Gm28175	lncRNA	0.1	0.1	1.52607	0.339034	0.163585	0.1	0
ENSMUSG00000041670.16	606.25	4.64819	0.388295	11.9708	5.06e-33	3.47e-31	Rims1	protein_coding	0.546569	0.441267	13.3156	10.334	13.5738	7.97233	1
ENSMUSG00000020805.14	958	4.64778	0.368232	12.6219	1.6e-36	1.43e-34	Slc13a5	protein_coding	0.40298	0.58732	15.413	23.1281	2.92206	3.83801	0
ENSMUSG00000027574.15	781.5	4.64674	0.396571	11.7173	1.04e-31	6.52e-30	Nkain4	protein_coding	1.39826	2.36219	57.5832	72.1199	18.6181	27.5548	1
ENSMUSG00000019235.9	423	4.64563	0.398847	11.6476	2.36e-31	1.42e-29	Rps6kl1	protein_coding	0.207188	0.219362	7.28456	9.40863	2.80642	4.00468	0
ENSMUSG00000063446.4	2269.75	4.64468	0.326832	14.2112	7.8e-46	1.21e-43	Plppr1	protein_coding	1.48928	1.64766	43.6281	59.1661	10.2141	10.9516	0
ENSMUSG00000094018.1	13	4.64385	1.43374	3.23898	0.00119958	0.00402739	S100a2	protein_coding	0.1	0.1	0.653553	1.14224	0.731279	0.739818	0
105243947	13	4.64385	1.43864	3.22795	0.00124683	0.00416471	Gm39655	lncRNA	0.1	0.1	1.24016	0.1	0.1	0.1	0
ENSMUSG00000071424.10	1071.5	4.64246	0.37295	12.4479	1.44e-35	1.21e-33	Grid2	protein_coding	0.413477	0.534801	18.4926	13.2295	17.533	12.8338	1
ENSMUSG00000102742.1	733	4.64079	0.358841	12.9327	2.94e-38	2.81e-36	Pcdhga11	protein_coding	0.707132	0.576638	18.0329	22.4915	13.0229	16.5852	0
ENSMUSG00000024168.7	109.75	4.63364	0.572975	8.08698	6.12e-16	1.13e-14	Tmem204	protein_coding	0.15292	0.1	4.53684	3.87311	0.1	0.226027	0
ENSMUSG00000085498.1	224.75	4.6256	0.644768	7.17406	7.28e-13	1.02e-11	Gm14023	lncRNA	0.202716	0.27799	1.68644	0.228605	0.288921	0.1	0
ENSMUSG00000047586.3	19.25	4.62448	1.18916	3.88888	0.000100707	0.000441623	Nccrp1	protein_coding	0.1	0.1	0.595332	1.11445	0.292043	0.571769	0
ENSMUSG00000020681.14	294.75	4.62237	0.453306	10.197	2.04e-24	7.32e-23	Ace	protein_coding	0.121626	0.141695	2.93755	4.70654	1.00041	1.42846	0
ENSMUSG00000051456.4	12.75	4.6147	1.42446	3.23961	0.00119693	0.00401983	Hspb3	protein_coding	0.1	0.1	1.25099	0.665655	0.466268	0.358491	0
ENSMUSG00000055003.14	395	4.61376	0.398756	11.5704	5.82e-31	3.42e-29	Lrtm2	protein_coding	0.267501	0.220255	6.42648	8.151	2.59357	3.33722	1
ENSMUSG00000024935.10	2028.25	4.60603	0.331551	13.8924	7.04e-44	9.63e-42	Slc1a1	protein_coding	1.57326	2.08259	61.7136	66.7253	118.177	142.143	1
ENSMUSG00000021983.15	177.25	4.60416	0.493726	9.32532	1.11e-20	2.95e-19	Atp8a2	protein_coding	0.1	0.244609	3.08318	4.11306	2.22534	1.76118	1
ENSMUSG00000022180.6	530	4.5992	0.439514	10.4643	1.26e-25	4.96e-24	Slc7a8	protein_coding	0.281703	0.311957	11.3804	6.09615	3.47393	3.50413	0
ENSMUSG00000079654.3	132.25	4.59637	0.566212	8.11775	4.75e-16	8.87e-15	Prrt4	protein_coding	0.1	0.102325	2.00468	3.62784	0.302163	0.646075	0
ENSMUSG00000030092.14	779.75	4.59414	0.393434	11.677	1.67e-31	1.02e-29	Cntn6	protein_coding	0.39269	0.569176	17.5994	14.0524	6.5664	4.70116	1
ENSMUSG00000017412.15	886.5	4.59389	0.439076	10.4626	1.28e-25	5.04e-24	Cacnb4	protein_coding	0.247271	0.962012	17.4941	9.84966	19.9123	7.02749	1
ENSMUSG00000029869.7	1110.5	4.59072	0.379945	12.0826	1.31e-33	9.34e-32	Ephb6	protein_coding	0.620971	0.768771	12.9235	24.6638	4.25191	7.46538	0
ENSMUSG00000045259.4	12.5	4.58495	1.42645	3.21423	0.00130793	0.0043509	Klhdc9	protein_coding	1.66797	1.57628	1.84754	2.70612	1.12709	2.30977	0
ENSMUSG00000039278.10	4246.25	4.58364	0.404232	11.3391	8.4e-30	4.54e-28	Pcsk1n	protein_coding	4.33098	5.9889	102.572	195.014	42.646	85.0678	0
ENSMUSG00000002603.15	279.25	4.57424	0.491302	9.31044	1.27e-20	3.37e-19	Tgfb1	protein_coding	0.421897	0.211653	12.1443	5.48638	0.365772	0.712466	0
ENSMUSG00000029420.12	521	4.57347	0.374956	12.1973	3.21e-34	2.4e-32	Rimbp2	protein_coding	0.18365	0.501872	6.494	6.90973	1.1452	1.44585	0
ENSMUSG00000016763.14	247.25	4.56834	0.442264	10.3294	5.19e-25	1.95e-23	Scube1	protein_coding	0.104986	0.111021	2.30898	2.95762	0.284905	0.455747	1
ENSMUSG00000032017.14	1234.25	4.5584	0.370762	12.2947	9.67e-35	7.73e-33	Grik4	protein_coding	0.629595	0.750447	16.4563	24.7674	6.92119	8.51497	1
ENSMUSG00000061186.15	159.25	4.55459	0.52313	8.70641	3.14e-18	6.97e-17	Sfmbt2	protein_coding	0.1	0.1	2.0355	1.5702	0.34216	0.42656	1
ENSMUSG00000001020.8	299.25	4.5502	0.457276	9.95066	2.51e-23	8.27e-22	S100a4	protein_coding	2.45979	1.32975	35.9175	66.732	12.8406	22.6606	0
ENSMUSG00000032313.11	237	4.54273	0.476155	9.54046	1.42e-21	4.1e-20	Tmem266	protein_coding	0.229773	0.168944	4.5943	8.30174	1.45252	2.38666	0
ENSMUSG00000036502.14	2302.5	4.54231	0.337652	13.4526	2.97e-41	3.41e-39	Tmem255a	protein_coding	4.75693	4.7749	69.5369	57.0099	14.2246	9.73468	0
ENSMUSG00000020723.3	13411	4.53992	0.315819	14.3751	7.42e-47	1.23e-44	Cacng4	protein_coding	11.2704	10.5476	270.479	338.58	81.6015	102.005	0
ENSMUSG00000050022.16	752	4.53966	0.38013	11.9424	7.12e-33	4.78e-31	Amz1	protein_coding	0.585565	0.686646	14.6236	20.6605	18.7561	26.8496	0
ENSMUSG00000033177.13	72.75	4.53916	0.657355	6.90518	5.01e-12	6.49e-11	Tmprss7	protein_coding	0.1	0.248197	1.51757	2.30914	0.977287	0.133218	0
ENSMUSG00000029123.8	72.75	4.53916	0.660184	6.8756	6.17e-12	7.9e-11	Stk32b	protein_coding	0.1	0.1	1.11268	1.67934	0.749092	0.548076	1
ENSMUSG00000049630.6	1303.25	4.53894	0.345649	13.1316	2.17e-39	2.26e-37	C1ql3	protein_coding	1.08028	0.626784	23.4064	17.5277	7.68995	5.08891	1
ENSMUSG00000021219.16	133.25	4.53775	0.524374	8.65365	4.99e-18	1.09e-16	Rgs6	protein_coding	0.1	0.140126	2.40178	3.12798	0.311855	0.639344	1
ENSMUSG00000059921.15	1406.25	4.53242	0.345319	13.1253	2.36e-39	2.44e-37	Unc5c	protein_coding	0.40796	0.39433	13.1673	12.1066	11.4351	7.63919	1
ENSMUSG00000029608.10	710	4.52781	0.42759	10.5891	3.35e-26	1.4e-24	Rph3a	protein_coding	0.270032	0.403263	6.97081	13.3525	4.81548	6.53493	1
ENSMUSG00000019489.7	18	4.52356	1.19888	3.77315	0.000161198	0.000672902	Cd70	protein_coding	0.1	0.1	1.12549	2.00337	0.152642	0.1	0
ENSMUSG00000049892.7	101.5	4.51616	0.643795	7.01491	2.3e-12	3.09e-11	Rasd1	protein_coding	0.1	0.1	2.25579	6.32205	0.1	0.1	0
ENSMUSG00000004961.7	214.75	4.51482	0.504618	8.94702	3.65e-19	8.68e-18	Syt5	protein_coding	0.496195	0.575074	6.50513	14.3692	2.30725	1.84824	0
ENSMUSG00000032744.4	89.25	4.51096	0.64397	7.00493	2.47e-12	3.3e-11	Heyl	protein_coding	0.1	0.123712	0.83281	1.69146	0.803956	1.15681	0
ENSMUSG00000047773.13	107	4.50955	0.568661	7.93013	2.19e-15	3.86e-14	Ankfn1	protein_coding	0.1	0.662029	3.44774	4.58235	0.555339	1.96202	1
ENSMUSG00000022754.5	41.5	4.50553	0.81677	5.51627	3.46e-08	2.82e-07	Tmem45a	protein_coding	0.1	0.1	1.30248	1.45475	0.833609	0.807452	1
ENSMUSG00000097974.1	130.25	4.50346	0.526132	8.55958	1.13e-17	2.4e-16	Gm10605	lncRNA	0.200916	0.141573	3.84539	3.71473	0.408008	0.298641	0
ENSMUSG00000009687.14	35.5	4.5025	0.922325	4.88168	1.05e-06	6.7e-06	Fxyd5	protein_coding	0.174984	0.1	3.55459	1.66888	0.274945	0.621234	0
ENSMUSG00000027398.13	17.75	4.50249	1.2706	3.5436	0.000394705	0.00150481	Il1b	protein_coding	0.1	0.1	1.27806	0.458156	0.1	0.1	0
ENSMUSG00000063234.4	41.25	4.49642	0.846426	5.31225	1.08e-07	8.21e-07	Gpr84	protein_coding	0.1	0.1	2.37802	1.46739	0.1	0.1	0
ENSMUSG00000055022.14	24515.5	4.49505	0.338037	13.2975	2.39e-40	2.6e-38	Cntn1	protein_coding	10.5326	11.1391	381.276	275.158	198.219	119.495	1
ENSMUSG00000006435.15	711	4.49212	0.427749	10.5018	8.48e-26	3.41e-24	Neurl1a	protein_coding	0.553053	0.448439	8.2134	17.7649	1.43035	3.21939	0
ENSMUSG00000057454.5	23.5	4.49185	1.13409	3.96074	7.47e-05	0.000337358	Lypd3	protein_coding	0.1	0.1	0.351008	1.56919	0.1	0.36368	0
ENSMUSG00000023349.14	11.75	4.49184	1.45657	3.08385	0.00204344	0.00645661	Clec4n	protein_coding	0.1	0.1	1.1554	0.540204	0.1	0.1	0
ENSMUSG00000003469.9	257.5	4.48601	0.545517	8.22342	1.98e-16	3.84e-15	Phyhip	protein_coding	0.20471	0.218525	3.11326	10.3278	0.590141	1.15056	0
ENSMUSG00000022096.14	789	4.48399	0.384741	11.6546	2.17e-31	1.32e-29	Hr	protein_coding	0.528275	0.285464	6.86862	14.5613	25.1909	33.0982	0
ENSMUSG00000044786.6	1912.25	4.47568	0.470252	9.51764	1.77e-21	5.08e-20	Zfp36	protein_coding	1.88657	2.06322	78.3847	26.1628	8.42374	6.38116	0
ENSMUSG00000053825.15	411.75	4.45121	0.434471	10.2451	1.24e-24	4.59e-23	Ppfia2	protein_coding	0.18295	0.178883	5.58862	4.01871	2.17709	1.37023	1
ENSMUSG00000066189.9	45.75	4.45121	0.787404	5.65302	1.58e-08	1.36e-07	Cacng3	protein_coding	0.1	0.1	0.892754	1.50154	0.1	0.215478	0
ENSMUSG00000030134.11	137	4.44846	0.566844	7.84777	4.24e-15	7.25e-14	Rasgef1a	protein_coding	0.1	0.1	1.62831	3.8291	0.711483	1.13575	0
ENSMUSG00000078954.9	22.75	4.44294	1.06368	4.17694	2.95e-05	0.000144375	Arhgap8	protein_coding	0.1	0.255945	0.89119	1.12984	1.97911	1.14786	0
ENSMUSG00000037820.15	556.5	4.44057	0.36597	12.1337	7e-34	5.05e-32	Tgm2	protein_coding	0.334164	0.333274	9.10503	12.6904	1.60408	2.38263	0
ENSMUSG00000029055.17	68	4.4374	0.737355	6.018	1.77e-09	1.73e-08	Plch2	protein_coding	0.160114	0.1	0.601358	1.50168	6.63022	9.04277	0
ENSMUSG00000048782.15	51	4.4374	0.754519	5.88111	4.08e-09	3.8e-08	Insc	protein_coding	0.1	0.157207	1.35946	2.35485	13.1164	11.0229	0
ENSMUSG00000074006.3	17	4.4374	1.20833	3.67233	0.00024035	0.000963619	Omp	protein_coding	0.1	0.1	0.520042	0.44199	1.58064	1.64606	0
ENSMUSG00000048489.12	16.75	4.41503	1.28702	3.43042	0.000602637	0.00219647	8430408G22Rik	protein_coding	0.166284	0.1	1.29401	0.225284	0.168541	0.1	0
ENSMUSG00000021200.14	39	4.41181	0.863226	5.11084	3.21e-07	2.26e-06	Asb2	protein_coding	0.1	0.1	1.18305	0.902961	0.1	0.128986	0
ENSMUSG00000035189.16	347.75	4.39776	0.398289	11.0416	2.41e-28	1.19e-26	Ano4	protein_coding	0.390675	0.490871	6.039	6.60302	19.4957	10.37	0
ENSMUSG00000035033.15	49.5	4.39232	0.751744	5.84283	5.13e-09	4.72e-08	Tbr1	protein_coding	0.1	0.1	0.942119	1.17383	0.15519	0.173689	0
ENSMUSG00000104347.1	16.5	4.39231	1.35896	3.2321	0.00122884	0.00411177	Gm37689	lncRNA	0.1	0.1	4.81311	0.952104	0.694073	1.33772	0
ENSMUSG00000057315.14	516.75	4.39159	0.371017	11.8366	2.52e-32	1.65e-30	Arhgap24	protein_coding	0.361104	0.306189	7.77992	9.95647	6.72086	8.69767	1
ENSMUSG00000032773.9	241.5	4.38919	0.484115	9.06642	1.23e-19	3.06e-18	Chrm1	protein_coding	0.199837	0.1	2.11361	4.1239	0.534666	0.380139	0
ENSMUSG00000000915.15	5350.75	4.389	0.333243	13.1706	1.3e-39	1.35e-37	Hip1r	protein_coding	2.12629	2.11308	41.803	58.4129	49.1634	63.2676	1
ENSMUSG00000036570.14	65.75	4.38658	0.702232	6.24662	4.19e-10	4.42e-09	Fxyd1	protein_coding	0.394582	0.354176	12.6993	6.37486	0.641211	0.959084	0
ENSMUSG00000036915.17	82	4.38313	0.646446	6.78034	1.2e-11	1.49e-10	Kirrel2	protein_coding	0.231698	0.121599	2.20262	1.26321	0.1	0.132361	0
ENSMUSG00000022235.14	70.5	4.37102	0.649147	6.73348	1.66e-11	2.03e-10	Cmbl	protein_coding	0.192883	0.101962	5.44074	7.64347	0.959134	1.21356	0
ENSMUSG00000084964.2	16.25	4.36923	1.22403	3.56954	0.000357604	0.00137427	Gm15503	lncRNA	0.111504	0.1	2.5576	2.136	0.247697	0.1	0
ENSMUSG00000000753.15	319.5	4.36884	0.433062	10.0883	6.23e-24	2.17e-22	Serpinf1	protein_coding	0.617412	0.499687	10.1823	17.7185	0.982803	1.4032	0
ENSMUSG00000002475.15	969.25	4.36871	0.354014	12.3405	5.48e-35	4.5e-33	Abhd3	protein_coding	1.49274	1.38743	42.5456	34.7475	47.4416	42.2809	0
ENSMUSG00000038068.14	724.75	4.35573	0.37322	11.6707	1.8e-31	1.09e-29	Rnf144b	protein_coding	0.374842	0.547104	11.9794	12.4141	4.6819	12.2159	0
ENSMUSG00000029228.15	1943	4.35541	0.346378	12.5742	2.93e-36	2.58e-34	Lnx1	protein_coding	2.96337	3.13364	55.2164	78.1489	10.374	8.12912	0
ENSMUSG00000041263.14	257.5	4.35462	0.449687	9.68367	3.54e-22	1.07e-20	Rusc1	protein_coding	1.81457	1.68012	12.9256	17.2092	4.41311	6.07299	0
ENSMUSG00000041836.10	1430	4.35214	0.366279	11.882	1.47e-32	9.77e-31	Ptpre	protein_coding	0.700363	0.647164	21.7045	13.8024	23.1426	18.6387	0
ENSMUSG00000029053.16	1272.75	4.34984	0.40725	10.681	1.25e-26	5.43e-25	Prkcz	protein_coding	0.790942	1.11379	16.1697	37.9217	91.6152	113.022	0
ENSMUSG00000032087.10	2127.5	4.34922	0.321541	13.5262	1.1e-41	1.3e-39	Dscaml1	protein_coding	0.96555	0.738528	18.99	21.2318	9.71206	14.2462	1
ENSMUSG00000030513.14	1536.5	4.34627	0.367789	11.8173	3.18e-32	2.06e-30	Pcsk6	protein_coding	0.929232	1.3395	19.1392	31.2943	13.1799	19.2056	1
ENSMUSG00000039714.9	16	4.34577	1.23729	3.51234	0.000444186	0.00167617	Cplx3	protein_coding	0.1	0.1	0.253563	0.493943	1.7282	3.23795	0
ENSMUSG00000036908.16	741.25	4.3456	0.371524	11.6967	1.32e-31	8.24e-30	Unc93b1	protein_coding	1.26776	1.08823	28.9065	19.9899	6.78643	6.9142	0
ENSMUSG00000025930.6	21.25	4.33985	1.08062	4.01605	5.92e-05	0.000272869	Msc	protein_coding	0.1	0.1	0.557112	1.27406	0.1	0.295814	0
ENSMUSG00000070720.3	147.25	4.3245	0.532834	8.11604	4.82e-16	8.99e-15	Tmem200b	protein_coding	0.429154	0.217197	4.86188	7.98013	0.888541	1.26018	0
ENSMUSG00000038843.17	136.5	4.32193	0.729141	5.92743	3.08e-09	2.93e-08	Gcnt1	protein_coding	0.1	0.104501	3.75775	0.553982	0.1	0.1	0
ENSMUSG00000026841.7	52.5	4.32193	0.771761	5.60008	2.14e-08	1.8e-07	Fibcd1	protein_coding	0.1	0.1	0.398733	1.00723	0.1	0.1	1
ENSMUSG00000022425.15	7632.5	4.31653	0.321835	13.4122	5.13e-41	5.75e-39	Enpp2	protein_coding	5.68569	7.11032	173.5	162.062	908.3	524.116	0
ENSMUSG00000036466.17	4241	4.31596	0.311299	13.8644	1.04e-43	1.41e-41	Megf11	protein_coding	2.04784	2.11941	51.917	65.3937	13.9013	17.1401	1
ENSMUSG00000034471.12	9433.75	4.31344	0.341958	12.614	1.77e-36	1.56e-34	Caskin2	protein_coding	5.30295	4.77989	92.9847	140.991	34.9126	51.0949	1
ENSMUSG00000021303.14	130	4.30743	0.599639	7.18337	6.8e-13	9.6e-12	Gng4	protein_coding	0.14809	0.1	1.61779	4.55506	20.1449	32.8586	0
ENSMUSG00000045573.9	26	4.30743	0.99188	4.34269	1.41e-05	7.37e-05	Penk	protein_coding	0.1	0.1	1.23815	1.46846	0.114876	0.124622	0
320092	41.5	4.30378	0.802853	5.3606	8.29e-08	6.39e-07	E030003E18Rik	lncRNA	0.1	0.119545	3.95586	2.77393	0.682616	0.223693	0
ENSMUSG00000030862.13	93	4.29768	0.587243	7.3184	2.51e-13	3.7e-12	Cpxm2	protein_coding	0.128629	0.149759	2.65356	2.29307	0.792536	0.406257	1
ENSMUSG00000011751.16	716.5	4.29416	0.364275	11.7882	4.49e-32	2.9e-30	Sptbn4	protein_coding	0.205205	0.289088	4.64389	5.7869	2.29142	3.37184	0
ENSMUSG00000035131.14	2481.25	4.29214	0.330772	12.9761	1.67e-38	1.61e-36	Brinp3	protein_coding	2.95545	3.69527	71.8764	88.2549	22.6821	24.3734	0
ENSMUSG00000032698.15	251.25	4.28616	0.440368	9.73311	2.18e-22	6.65e-21	Lmo2	protein_coding	0.435944	0.495423	13.21	10.1221	4.95258	4.00384	0
ENSMUSG00000057182.14	1653.75	4.28391	0.425445	10.0693	7.55e-24	2.61e-22	Scn3a	protein_coding	0.469012	1.05334	27.0954	15.6024	5.95923	2.83595	1
ENSMUSG00000025221.15	373.5	4.28287	0.436565	9.81038	1.02e-22	3.2e-21	Kcnip2	protein_coding	0.326584	0.520921	8.42057	14.3745	14.61	19.1514	0
ENSMUSG00000110790.1	81.75	4.28077	0.65136	6.57205	4.96e-11	5.81e-10	AC159314.1	lncRNA	0.1	0.1	1.07624	0.569813	0.1	0.1	0
ENSMUSG00000087038.9	97	4.27955	0.574305	7.45169	9.21e-14	1.42e-12	2900079G21Rik	lncRNA	0.466718	0.158177	6.02945	6.84674	2.19329	3.37688	0
ENSMUSG00000042677.7	198.75	4.27684	0.533795	8.01214	1.13e-15	2.04e-14	Zc3h12a	protein_coding	0.24737	0.155937	7.39903	2.63903	0.43892	0.259928	0
ENSMUSG00000097431.1	30.5	4.27302	0.900685	4.74418	2.09e-06	1.28e-05	Gm26782	lncRNA	0.1	0.1	1.55075	1.79206	1.92358	1.09999	0
ENSMUSG00000039452.6	1366.75	4.27228	0.359611	11.8803	1.5e-32	9.94e-31	Snx22	protein_coding	13.0753	15.1407	62.1273	89.7492	34.4184	55.1726	0
ENSMUSG00000031285.14	1785.25	4.26955	0.375158	11.3807	5.22e-30	2.88e-28	Dcx	protein_coding	0.651061	0.755491	22.2908	13.5224	7.35456	3.35207	0
ENSMUSG00000020312.12	744.25	4.26691	0.366663	11.6372	2.67e-31	1.59e-29	Shc2	protein_coding	0.837722	0.85339	16.6918	19.7206	6.12166	5.88743	0
ENSMUSG00000053141.16	2848.5	4.26589	0.366265	11.647	2.38e-31	1.42e-29	Ptprt	protein_coding	0.744771	0.767128	22.7917	19.4635	13.2259	16.2344	1
ENSMUSG00000018474.17	2553.5	4.25299	0.316241	13.4486	3.14e-41	3.58e-39	Chd3	protein_coding	1.41278	1.88834	39.372	37.0354	83.9265	79.8455	0
ENSMUSG00000040907.15	3299.75	4.24781	0.397015	10.6994	1.02e-26	4.49e-25	Atp1a3	protein_coding	2.54255	2.37451	34.9389	77.5466	6.88296	14.4942	0
ENSMUSG00000036304.13	119.75	4.24476	0.531289	7.98955	1.35e-15	2.45e-14	Zdhhc23	protein_coding	0.255967	0.172805	4.56206	4.51209	1.75279	1.88542	1
ENSMUSG00000020331.9	746.25	4.24031	0.416931	10.1703	2.69e-24	9.56e-23	Hcn2	protein_coding	0.813334	0.72165	11.1388	22.8268	20.2759	23.1799	0
ENSMUSG00000002012.13	494.75	4.23189	0.397579	10.6442	1.86e-26	7.94e-25	Pnck	protein_coding	1.01934	1.10715	17.1694	25.4242	6.25128	10.4413	0
ENSMUSG00000097872.1	385.5	4.2303	0.400329	10.567	4.24e-26	1.75e-24	Gm26702	lncRNA	0.176998	0.1	1.93928	2.11376	1.63596	1.77366	1
ENSMUSG00000010307.7	886.5	4.21654	0.360928	11.6825	1.57e-31	9.65e-30	Tmem86a	protein_coding	1.69721	1.61662	30.0482	44.0419	15.0566	19.6659	0
ENSMUSG00000021684.17	719	4.21448	0.352035	11.9718	5e-33	3.44e-31	Pde8b	protein_coding	0.542766	0.518271	14.8454	16.5771	6.30775	9.50905	1
ENSMUSG00000028778.15	44	4.21378	0.796723	5.28889	1.23e-07	9.22e-07	Hcrtr1	protein_coding	0.109252	0.1	1.01055	1.64386	0.135368	0.302956	0
ENSMUSG00000052372.10	234.5	4.2127	0.515964	8.16472	3.22e-16	6.11e-15	Il1rapl1	protein_coding	0.1	0.18333	3.75204	1.65517	2.66735	1.43153	1
ENSMUSG00000034156.16	2552.25	4.21102	0.320964	13.1199	2.53e-39	2.61e-37	Tspoap1	protein_coding	3.00204	1.9134	33.5961	25.4626	14.4053	14.5898	0
100040792	19.5	4.20945	1.15496	3.64466	0.000267742	0.00106024	Gm11627	lncRNA	0.1	0.1	1.46264	1.03035	0.129581	0.1	0
ENSMUSG00000028399.18	2577	4.20548	0.377077	11.1528	6.94e-29	3.54e-27	Ptprd	protein_coding	1.24078	1.49902	31.357	24.8704	178.452	65.5648	1
ENSMUSG00000029419.8	388.5	4.20359	0.398539	10.5475	5.22e-26	2.14e-24	Gm996	protein_coding	0.265848	0.310263	5.28764	6.35535	4.63996	3.44649	0
100043072	106.75	4.20235	0.585116	7.18207	6.87e-13	9.68e-12	A230070E04Rik	lncRNA	0.174281	0.1	3.95781	2.28791	0.712406	0.510886	0
ENSMUSG00000007908.14	184	4.19916	0.475003	8.84028	9.55e-19	2.2e-17	Hmgcll1	protein_coding	0.239226	0.20382	4.4255	4.50498	1.44199	1.69799	0
ENSMUSG00000026768.10	498	4.19691	0.374069	11.2196	3.27e-29	1.71e-27	Itga8	protein_coding	0.30363	0.280154	5.77933	5.5249	0.819067	0.748293	0
ENSMUSG00000036596.6	29	4.19639	0.980759	4.27872	1.88e-05	9.61e-05	Cpz	protein_coding	0.1	0.1	0.442815	1.22189	0.1	0.100188	0
ENSMUSG00000044433.16	430	4.19581	0.384967	10.8991	1.16e-27	5.55e-26	Camsap3	protein_coding	0.278908	0.271017	5.3037	6.45218	1.9192	3.35047	0
ENSMUSG00000054944.7	390.75	4.1748	0.398063	10.4878	9.83e-26	3.93e-24	5330416C01Rik	lncRNA	0.342246	0.738107	16.6893	15.1715	2.88495	3.82774	0
ENSMUSG00000004266.15	199.5	4.16992	0.482364	8.64477	5.39e-18	1.18e-16	Ptpn6	protein_coding	0.229239	0.374649	5.35556	4.87245	0.316164	0.567154	0
ENSMUSG00000108325.1	42.75	4.16992	0.838155	4.97512	6.52e-07	4.31e-06	Gm44898	lncRNA	0.1	0.1	2.46798	1.14263	2.65291	0.943457	0
ENSMUSG00000002771.12	387	4.16012	0.394908	10.5344	6e-26	2.44e-24	Grin2d	protein_coding	0.259622	0.206239	4.76446	6.46015	1.04373	2.22431	0
ENSMUSG00000033538.13	33	4.15843	1.04969	3.96158	7.45e-05	0.000336325	Casp4	protein_coding	0.1	0.1	3.17667	0.487406	0.1	0.1	0
ENSMUSG00000058427.10	28.25	4.1565	1.03754	4.00612	6.17e-05	0.000283566	Cxcl2	protein_coding	0.1	0.1	3.02379	0.561226	0.205898	0.267454	0
ENSMUSG00000041046.7	23.5	4.1538	1.02204	4.06423	4.82e-05	0.000225972	Ramp3	protein_coding	0.1	0.1	0.844999	1.8614	0.443106	0.382613	0
ENSMUSG00000053519.15	849.25	4.15121	0.385549	10.767	4.93e-27	2.21e-25	Kcnip1	protein_coding	1.39736	1.62853	23.6295	43.1203	5.82741	8.31196	1
ENSMUSG00000033805.12	159.25	4.14855	0.485614	8.5429	1.31e-17	2.76e-16	Ephx4	protein_coding	0.457209	0.400944	9.16491	12.8729	11.6896	13.5363	1
ENSMUSG00000027827.16	210.5	4.14658	0.451948	9.17492	4.52e-20	1.15e-18	Kcnab1	protein_coding	0.261478	0.291795	4.52013	5.09445	1.07371	0.700676	1
ENSMUSG00000021567.15	242.25	4.14034	0.444059	9.32384	1.12e-20	2.98e-19	Nkd2	protein_coding	0.192469	0.200286	3.3609	5.41347	0.679408	1.55689	0
ENSMUSG00000021451.15	652	4.13984	0.354642	11.6733	1.74e-31	1.06e-29	Sema4d	protein_coding	0.547967	0.412012	11.0249	9.84699	444.61	536.313	1
ENSMUSG00000089760.1	55.75	4.13614	0.762363	5.42542	5.78e-08	4.56e-07	D030046N08Rik	lncRNA	0.1	0.1	0.908881	1.91948	0.133423	0.1	0
100043450	27.75	4.12928	0.936902	4.40738	1.05e-05	5.63e-05	AA387883	lncRNA	0.1	0.1	0.906533	1.42777	0.1	0.184329	0
ENSMUSG00000048752.7	50.75	4.12553	0.75846	5.43935	5.35e-08	4.24e-07	Prss50	protein_coding	0.1	0.1	1.36581	3.23607	0.264625	0.779191	0
ENSMUSG00000060791.15	41.5	4.12469	0.856538	4.81554	1.47e-06	9.17e-06	Gmfg	protein_coding	0.1	0.305359	6.28747	3.24242	0.666921	0.289993	0
ENSMUSG00000097452.1	13.75	4.11547	1.37407	2.9951	0.00274354	0.00835533	Gm2824	lncRNA	0.116793	0.1	2.13018	0.376731	0.293614	0.1	0
ENSMUSG00000066752.4	128.25	4.11449	0.526058	7.82135	5.23e-15	8.88e-14	Gm10176	lncRNA	0.1	0.144435	2.54871	3.65252	5.28719	4.77624	0
ENSMUSG00000087633.1	63.75	4.10553	0.66215	6.20031	5.64e-10	5.84e-09	Gm14455	lncRNA	0.1	0.1	1.86132	1.23564	0.1	0.1	1
ENSMUSG00000028373.16	2550.5	4.10311	0.343296	11.9521	6.33e-33	4.3e-31	Astn2	protein_coding	1.96676	1.72436	29.6653	48.5449	17.0941	31.3582	1
ENSMUSG00000025083.17	2811.5	4.10165	0.316598	12.9554	2.19e-38	2.1e-36	Afap1l2	protein_coding	2.14825	1.93184	38.9904	48.0435	21.8811	25.683	0
102632785	31.75	4.09953	0.864775	4.74058	2.13e-06	1.3e-05	Gm30769	lncRNA	0.1	0.1	1.29214	1.54606	5.27006	3.52436	0
ENSMUSG00000038402.2	45	4.08746	0.748799	5.45869	4.8e-08	3.83e-07	Foxf2	protein_coding	0.1	0.1	1.32082	1.5282	0.1	0.10052	0
ENSMUSG00000018845.14	13.5	4.08746	1.2813	3.19009	0.00142227	0.00468831	Unc45b	protein_coding	0.1	0.1	0.127101	1.42473	0.1	0.40191	0
ENSMUSG00000054728.16	863	4.07776	0.398373	10.236	1.37e-24	5.01e-23	Phactr1	protein_coding	0.501202	0.531883	9.31687	15.9682	162.698	109.62	1
ENSMUSG00000037280.12	31.25	4.07529	0.915925	4.44937	8.61e-06	4.69e-05	Galnt6	protein_coding	0.1	0.1	0.579205	0.244919	13.9234	10.0056	1
ENSMUSG00000028064.17	165	4.07363	0.478664	8.51043	1.73e-17	3.62e-16	Sema4a	protein_coding	0.284754	0.169443	3.54119	4.381	62.0626	54.3605	1
ENSMUSG00000058624.12	124.75	4.07223	0.510986	7.96935	1.6e-15	2.85e-14	Gda	protein_coding	0.1	0.1	1.5984	1.82506	0.186608	0.171695	0
ENSMUSG00000024544.8	396	4.0702	0.397994	10.2268	1.5e-24	5.45e-23	Ldlrad4	protein_coding	0.39878	0.524232	10.5895	9.95352	4.93905	4.93914	1
ENSMUSG00000086951.1	142.25	4.06878	0.49007	8.30244	1.02e-16	2.01e-15	1700051A21Rik	lncRNA	0.1	0.1	0.576263	1.26156	0.256125	0.310636	0
ENSMUSG00000029380.11	97.75	4.06804	0.576519	7.05622	1.71e-12	2.32e-11	Cxcl1	protein_coding	0.401515	0.400531	6.26268	11.9448	0.284553	0.583091	0
ENSMUSG00000040759.8	948.5	4.06428	0.357211	11.3778	5.39e-30	2.97e-28	Cmtm5	protein_coding	3.74883	4.50452	82.2237	99.9175	325.721	352.795	1
ENSMUSG00000015243.4	2637.5	4.05166	0.36736	11.0291	2.77e-28	1.36e-26	Abca1	protein_coding	0.816917	0.754539	20.5107	12.4939	6.92194	5.70699	0
ENSMUSG00000032940.16	140.25	4.04712	0.494821	8.17896	2.86e-16	5.48e-15	Rbm11	protein_coding	0.177873	0.226118	3.71336	5.23317	4.39535	4.09702	0
ENSMUSG00000044788.10	564.75	4.04541	0.358138	11.2957	1.38e-29	7.32e-28	Fads6	protein_coding	0.366701	0.367721	6.97207	7.77126	5.36313	3.82611	0
ENSMUSG00000033717.5	78.75	4.04439	0.604248	6.69326	2.18e-11	2.64e-10	Adra2a	protein_coding	0.1	0.1	1.35024	1.76268	0.117894	0.214976	0
ENSMUSG00000022840.8	1625.75	4.04275	0.353919	11.4228	3.22e-30	1.8e-28	Adcy5	protein_coding	0.783572	0.766841	11.9769	18.396	14.2838	15.4707	0
ENSMUSG00000026814.16	249	4.04209	0.428399	9.43533	3.9e-21	1.08e-19	Eng	protein_coding	0.421387	0.280303	5.01911	4.05681	0.16783	0.597776	1
ENSMUSG00000045871.4	83	4.04209	0.661053	6.11462	9.68e-10	9.76e-09	Slitrk6	protein_coding	0.1	0.1	1.99092	0.946457	1.72331	0.530875	0
ENSMUSG00000071862.2	1737.5	4.0411	0.35605	11.3498	7.43e-30	4.03e-28	Lrrtm2	protein_coding	0.941483	1.25433	27.5572	21.3727	21.1946	11.2183	0
ENSMUSG00000035580.10	278.5	4.03617	0.448612	8.99703	2.32e-19	5.61e-18	Kcnh8	protein_coding	0.236209	0.166608	4.85723	3.37324	0.779787	0.652622	1
105244262	13	4.02974	1.28564	3.13444	0.00172185	0.00553955	Gm39903	lncRNA	0.1	0.1	0.640452	1.4066	0.1	0.174551	0
ENSMUSG00000002289.15	82.25	4.0282	0.614093	6.55959	5.4e-11	6.29e-10	Angptl4	protein_coding	0.146499	0.142291	1.76626	3.32254	0.357115	0.574135	0
ENSMUSG00000030235.17	645	4.02817	0.419017	9.61337	7.02e-22	2.06e-20	Slco1c1	protein_coding	0.813204	0.715494	20.9347	11.0591	0.451284	0.221555	0
ENSMUSG00000001334.9	519.25	4.02754	0.36429	11.0559	2.05e-28	1.02e-26	Fndc5	protein_coding	0.650271	0.545118	10.8949	13.4566	1.66788	2.06317	0
ENSMUSG00000030905.5	43.25	4.0268	0.771398	5.22013	1.79e-07	1.31e-06	Crym	protein_coding	0.1	0.1	1.4463	2.73305	0.646394	2.35407	1
ENSMUSG00000004187.10	871	4.02215	0.433719	9.27362	1.8e-20	4.73e-19	Kifc2	protein_coding	0.759793	0.673649	8.26741	21.3218	5.33053	6.62178	0
ENSMUSG00000076439.12	77.25	4.01495	0.609728	6.58483	4.55e-11	5.35e-10	Mog	protein_coding	0.1	0.1	3.00259	2.22357	629.762	550.153	1
ENSMUSG00000003206.6	42.75	4.00899	0.788183	5.08637	3.65e-07	2.53e-06	Ebi3	protein_coding	0.1	0.1	2.9619	1.38711	0.262167	0.698848	0
ENSMUSG00000027965.15	119.5	4.00643	0.526526	7.60917	2.76e-14	4.42e-13	Olfm3	protein_coding	0.1	0.121085	2.47885	2.20405	0.446067	0.539966	0
ENSMUSG00000063297.7	7861.25	4.0064	0.354589	11.2987	1.33e-29	7.09e-28	Luzp2	protein_coding	5.57782	6.11556	151.559	103.282	114.28	64.9567	1
ENSMUSG00000019139.10	243.25	4.00631	0.42674	9.38818	6.1e-21	1.66e-19	Isyna1	protein_coding	0.939552	0.339388	10.6812	9.14947	1.92021	2.72361	0
ENSMUSG00000079598.3	467.75	4.00082	0.422609	9.46695	2.88e-21	8.07e-20	Clec2l	protein_coding	1.17095	1.03782	13.982	29.2621	3.48988	8.95772	0
ENSMUSG00000034891.13	259.25	4	0.508618	7.86444	3.71e-15	6.4e-14	Sncb	protein_coding	0.564558	0.86925	7.20825	18.0782	1.70347	4.10942	0
ENSMUSG00000040867.12	208.25	4	0.529669	7.55189	4.29e-14	6.72e-13	Begain	protein_coding	0.718219	0.525207	4.00121	7.26247	2.12443	2.87134	0
ENSMUSG00000036931.15	156	3.98776	0.547695	7.28099	3.31e-13	4.8e-12	Nfkbid	protein_coding	0.201232	0.19439	6.23348	2.71757	0.195003	0.18547	0
ENSMUSG00000054976.14	147.5	3.98706	0.563089	7.08069	1.43e-12	1.96e-11	Nyap2	protein_coding	0.1	0.1	2.20695	1.11703	0.464468	0.217562	1
ENSMUSG00000078640.9	21	3.98185	1.09897	3.62327	0.000290903	0.00114244	Gm11627	protein_coding	0.1	0.1	1.69536	0.1	0.1	0.12496	0
ENSMUSG00000018507.16	75.25	3.97473	0.652215	6.0942	1.1e-09	1.1e-08	Trpv2	protein_coding	0.1	0.128229	2.51554	1.43864	0.186482	0.1	0
ENSMUSG00000016024.9	25	3.96962	1.14773	3.45867	0.000542848	0.00200379	Lbp	protein_coding	0.1	0.1	0.117952	1.70003	0.1	0.1	0
ENSMUSG00000031425.15	2217.75	3.96462	0.468982	8.45367	2.82e-17	5.8e-16	Plp1	protein_coding	3.67585	3.87713	83.504	30.3404	0.1	4794.8	0
ENSMUSG00000021313.16	402.75	3.96424	0.400111	9.90783	3.85e-23	1.25e-21	Ryr2	protein_coding	0.111804	0.250083	3.06013	2.28519	0.611777	0.334145	1
ENSMUSG00000026126.15	41.5	3.96347	0.769013	5.15397	2.55e-07	1.82e-06	Ptpn18	protein_coding	0.1	0.1	4.44035	1.59943	0.11236	0.616313	0
ENSMUSG00000039913.12	198	3.9542	0.448735	8.81188	1.23e-18	2.83e-17	Pak7	protein_coding	0.121962	0.196177	3.24895	2.99475	6.12678	2.27232	1
ENSMUSG00000063646.16	33	3.95419	0.852158	4.64022	3.48e-06	2.05e-05	Jakmip1	protein_coding	0.1314	0.1	0.751993	1.39374	3.39786	7.03574	1
ENSMUSG00000022197.15	972.75	3.95301	0.334404	11.8211	3.04e-32	1.98e-30	Pdzd2	protein_coding	0.317371	0.236859	9.34316	8.30402	2.60216	1.70554	1
ENSMUSG00000108776.1	119.5	3.95259	0.52439	7.53751	4.79e-14	7.49e-13	Gm45169	lncRNA	0.455899	0.71992	9.59013	15.6058	2.62552	2.77573	1
ENSMUSG00000050640.16	102.75	3.9486	0.540892	7.30016	2.87e-13	4.2e-12	Tmem150c	protein_coding	0.32699	0.105544	3.27991	4.35433	1.8717	1.76192	0
ENSMUSG00000031070.15	41	3.94486	0.772698	5.1053	3.3e-07	2.32e-06	Mrgprf	protein_coding	0.1	0.1	1.2867	1.42911	0.1	0.1	0
ENSMUSG00000005686.17	2736.75	3.94371	0.324482	12.1539	5.47e-34	3.96e-32	Ampd3	protein_coding	2.5436	2.65674	54.6879	54.2717	18.4471	17.5475	0
ENSMUSG00000030769.15	16.25	3.93073	1.15172	3.41294	0.000642664	0.00232453	Slc5a11	protein_coding	0.1	0.1	0.500634	1.37735	1.62752	1.66611	0
ENSMUSG00000003420.8	251.25	3.92692	0.415808	9.44406	3.59e-21	9.94e-20	Fcgrt	protein_coding	0.647963	0.541763	9.4783	10.3934	0.386192	0.436167	0
ENSMUSG00000069601.14	2386.5	3.92668	0.321446	12.2157	2.56e-34	1.95e-32	Ank3	protein_coding	1.81778	1.3843	27.922	27.135	118.792	68.1181	1
ENSMUSG00000042846.8	1441	3.92515	0.361945	10.8446	2.12e-27	9.87e-26	Lrrtm3	protein_coding	1.33612	1.81989	36.2818	24.7908	11.0109	9.15937	1
ENSMUSG00000008136.14	206.25	3.92376	0.506013	7.75427	8.89e-15	1.48e-13	Fhl2	protein_coding	0.422634	0.501612	5.18326	13.0309	3.22479	5.96465	1
ENSMUSG00000039236.18	206	3.9219	0.709084	5.53094	3.19e-08	2.61e-07	Isg20	protein_coding	0.682737	0.314587	24.5456	2.16514	0.530352	0.684796	0
ENSMUSG00000052759.7	28.25	3.92056	0.895728	4.37696	1.2e-05	6.4e-05	Gpr25	protein_coding	0.138862	0.1	1.74958	2.62546	0.911471	1.01334	0
ENSMUSG00000050751.14	237.75	3.91826	0.479875	8.16517	3.21e-16	6.09e-15	Pgbd5	protein_coding	0.344163	0.289576	3.27643	7.58104	1.61435	1.86227	1
ENSMUSG00000035849.14	80.5	3.91648	0.598464	6.54421	5.98e-11	6.92e-10	Krt222	protein_coding	0.1	0.1	2.23829	1.61988	0.692958	0.373045	0
ENSMUSG00000108871.1	40.25	3.91648	0.767998	5.09959	3.4e-07	2.38e-06	Gm45102	lncRNA	0.154097	0.1	3.96919	3.05508	1.55055	0.701258	0
ENSMUSG00000020787.14	40.25	3.91648	0.791601	4.94753	7.52e-07	4.92e-06	P2rx1	protein_coding	0.1	0.1	1.29089	0.720949	0.1	0.1	0
ENSMUSG00000025876.15	280.5	3.90964	0.435133	8.98491	2.59e-19	6.21e-18	Unc5a	protein_coding	0.274785	0.23782	3.63065	6.0903	0.666645	1.77973	0
ENSMUSG00000025880.11	336.25	3.90803	0.434841	8.98726	2.53e-19	6.1e-18	Smad7	protein_coding	0.35482	0.598693	8.04181	4.76684	42.502	38.9018	1
ENSMUSG00000053559.12	32	3.90689	0.857165	4.55792	5.17e-06	2.94e-05	Smagp	protein_coding	0.1	0.119897	2.47787	1.73024	0.12016	0.386846	1
ENSMUSG00000021536.7	975.75	3.9002	0.338488	11.5224	1.02e-30	5.89e-29	Adcy2	protein_coding	0.813894	0.900322	16.0943	16.2552	2.16481	3.35245	0
ENSMUSG00000064293.14	803.5	3.89069	0.372612	10.4417	1.6e-25	6.24e-24	Cntn4	protein_coding	0.814232	0.889609	19.8648	15.259	4.98606	2.63857	1
ENSMUSG00000034488.14	2541	3.89062	0.343266	11.3341	8.89e-30	4.8e-28	Edil3	protein_coding	2.12206	2.51643	53.1394	40.7977	54.2535	26.0045	1
ENSMUSG00000021062.15	728.25	3.89059	0.414068	9.39603	5.67e-21	1.55e-19	Rab15	protein_coding	0.953552	1.02876	9.08861	19.1251	3.86481	5.19739	1
ENSMUSG00000025777.8	641	3.89017	0.371469	10.4724	1.16e-25	4.57e-24	Gdap1	protein_coding	0.56068	0.78344	14.8714	11.2484	5.21642	3.34376	0
ENSMUSG00000031662.8	43.5	3.8893	0.740182	5.25452	1.48e-07	1.1e-06	Snx20	protein_coding	0.1	0.1	1.80814	1.20777	0.1	0.22344	0
ENSMUSG00000009092.5	59.25	3.88752	0.66569	5.83984	5.22e-09	4.8e-08	Derl3	protein_coding	0.337337	0.268483	4.13602	4.21052	1.97708	1.98546	0
ENSMUSG00000000402.2	35.5	3.88536	0.843669	4.60531	4.12e-06	2.39e-05	Egfl6	protein_coding	0.1	0.1	1.08467	0.51912	0.1	0.1	0
ENSMUSG00000020573.17	118.25	3.88427	0.713859	5.44123	5.29e-08	4.2e-07	Pik3cg	protein_coding	0.1	0.121791	2.19772	0.733035	0.1	0.1	0
ENSMUSG00000037405.8	314	3.87774	0.47418	8.17779	2.89e-16	5.51e-15	Icam1	protein_coding	0.39372	0.357855	8.69165	3.78338	0.19229	0.1	0
ENSMUSG00000086746.1	11.75	3.87446	1.31917	2.93705	0.00331347	0.00985354	Gm15222	lncRNA	0.1	0.1	0.180443	0.542428	0.254518	1.71032	1
ENSMUSG00000031504.6	144.25	3.86736	0.484497	7.98223	1.44e-15	2.58e-14	Rab20	protein_coding	0.252622	0.265249	4.45846	5.75413	0.526319	1.76898	1
ENSMUSG00000091722.1	74	3.86581	0.613876	6.29739	3.03e-10	3.24e-09	Siah3	protein_coding	0.134997	0.465531	5.56351	5.96116	2.02698	4.85274	0
108168696	54.5	3.86507	0.698284	5.5351	3.11e-08	2.56e-07	LOC108168696	lncRNA	0.1	0.1	1.79941	1.34336	0.103306	0.367838	0
ENSMUSG00000056596.8	186.75	3.86419	0.495389	7.8003	6.18e-15	1.04e-13	Trnp1	protein_coding	0.672147	0.489854	5.81777	12.1154	2.62828	3.80371	0
ENSMUSG00000022099.16	284	3.8641	0.478913	8.06848	7.12e-16	1.31e-14	Dmtn	protein_coding	0.198486	0.184705	2.30957	5.89888	0.656318	1.29992	1
108168645	136	3.86224	0.535174	7.2168	5.32e-13	7.57e-12	LOC108168645	lncRNA	0.210149	0.137973	6.05461	3.04452	1.20388	0.600054	0
ENSMUSG00000024620.11	287	3.85932	0.426919	9.03994	1.57e-19	3.85e-18	Pdgfrb	protein_coding	0.128065	0.204807	3.12366	3.06257	0.1	0.1	0
ENSMUSG00000034472.13	139.5	3.85798	0.492714	7.83006	4.88e-15	8.31e-14	Rasd2	protein_coding	0.186632	0.170148	2.52052	3.68475	2.29739	4.98709	0
ENSMUSG00000104459.1	158.75	3.85677	0.555752	6.93973	3.93e-12	5.14e-11	Gm37824	lncRNA	0.164932	0.146335	3.90505	0.690564	0.363674	0.1	0
ENSMUSG00000103428.1	42.5	3.85345	0.755397	5.10122	3.37e-07	2.36e-06	Gm20754	lncRNA	0.26361	0.307535	5.13828	3.78269	1.94982	1.02017	1
ENSMUSG00000029648.13	84.5	3.84435	0.697845	5.50888	3.61e-08	2.93e-07	Flt1	protein_coding	0.1	0.1	1.29034	0.351505	0.151118	0.1	1
ENSMUSG00000055805.15	626	3.84418	0.354959	10.8299	2.48e-27	1.14e-25	Fmnl1	protein_coding	0.546403	0.757182	9.57292	9.13324	1.05047	1.83899	0
ENSMUSG00000102428.1	547	3.83801	0.393223	9.7604	1.67e-22	5.14e-21	Pcdhga12	protein_coding	0.656675	0.77114	9.5286	15.4404	5.40185	9.32771	0
ENSMUSG00000032523.11	26.75	3.8365	0.945979	4.05558	5e-05	0.000233836	Hhatl	protein_coding	0.1	0.1	0.633208	0.937044	2.03902	1.98653	0
ENSMUSG00000026018.12	339.75	3.83488	0.391219	9.8024	1.1e-22	3.44e-21	Ica1l	protein_coding	3.99181	5.00497	13.8413	14.12	6.1441	7.74755	1
ENSMUSG00000057604.9	400.5	3.83361	0.430123	8.91284	4.97e-19	1.17e-17	Lmcd1	protein_coding	0.84184	0.858099	10.03	19.837	3.6529	5.90458	0
ENSMUSG00000097454.1	61	3.83289	0.645978	5.93346	2.97e-09	2.83e-08	Gm26892	lncRNA	0.1	0.1	1.76934	2.29897	0.594543	0.935268	0
ENSMUSG00000092283.1	144.75	3.83156	0.475138	8.06409	7.38e-16	1.36e-14	Gm20412	lncRNA	0.313252	0.674681	13.1908	11.6643	1.43639	1.22735	0
ENSMUSG00000039419.17	60.75	3.82655	0.646088	5.92264	3.17e-09	3.01e-08	Cntnap2	protein_coding	0.1	0.1	1.16545	1.03235	0.383443	0.1	1
ENSMUSG00000021108.18	49.25	3.82312	0.724119	5.27969	1.29e-07	9.66e-07	Prkch	protein_coding	0.1	0.1	1.07581	0.691815	0.1	0.264973	0
ENSMUSG00000009075.2	71.5	3.81277	0.632991	6.02342	1.71e-09	1.68e-08	Cabp7	protein_coding	0.701228	0.714577	1.98581	3.49861	0.726144	1.12555	0
ENSMUSG00000039936.18	191.75	3.81139	0.515232	7.39742	1.39e-13	2.09e-12	Pik3cd	protein_coding	0.373798	0.257659	3.47345	2.27574	0.219757	0.306149	0
ENSMUSG00000038393.14	1041	3.8107	0.343775	11.0849	1.49e-28	7.49e-27	Txnip	protein_coding	1.51083	1.50757	28.449	24.1921	1.75586	3.60151	1
ENSMUSG00000031543.18	630.25	3.80797	0.358604	10.6189	2.44e-26	1.04e-24	Ank1	protein_coding	0.467207	0.347194	4.35788	5.22845	1.88263	1.91372	0
ENSMUSG00000044055.5	18.75	3.80735	1.07956	3.52678	0.000420651	0.0015952	Otos	protein_coding	0.1	0.1	1.39671	1.97218	0.404816	0.364175	0
ENSMUSG00000063415.12	104.75	3.80367	0.543186	7.00251	2.51e-12	3.35e-11	Cyp26b1	protein_coding	0.1	0.1	1.25942	2.02289	1.00058	2.19476	0
ENSMUSG00000005089.15	27113.2	3.80249	0.428555	8.87282	7.13e-19	1.66e-17	Slc1a2	protein_coding	9.54977	10.402	245.866	99.5097	19.6538	12.1587	1
ENSMUSG00000087185.1	1012.25	3.80126	0.422682	8.99319	2.4e-19	5.8e-18	Gm13872	lncRNA	0.1	0.183802	1.80142	1.29769	0.117097	0.127402	0
ENSMUSG00000028989.3	44.75	3.79874	0.756178	5.0236	5.07e-07	3.43e-06	Angptl7	protein_coding	0.1	0.1	1.3545	0.917971	0.1	0.107811	1
ENSMUSG00000030707.15	495.25	3.79647	0.365632	10.3833	2.95e-25	1.14e-23	Coro1a	protein_coding	1.40312	1.06938	21.4537	20.2322	2.02564	3.34484	0
ENSMUSG00000071531.2	33.5	3.79586	0.849526	4.46821	7.89e-06	4.33e-05	Gprin2	protein_coding	0.1	0.1	0.763401	1.56741	0.1	0.202612	0
ENSMUSG00000032492.14	227	3.79548	0.445969	8.51064	1.73e-17	3.62e-16	Pth1r	protein_coding	0.415442	0.484555	5.49486	8.28903	1.26842	1.57769	1
ENSMUSG00000024008.15	29.75	3.79441	0.891457	4.25642	2.08e-05	0.000105159	Cpne5	protein_coding	0.1	0.189373	0.657061	1.0449	0.1	0.115338	0
ENSMUSG00000105708.1	22.25	3.79007	1.05717	3.58512	0.000336917	0.00130189	Gm36070	lncRNA	0.1	0.1	1.46782	0.419749	0.165593	0.112074	0
ENSMUSG00000093661.1	81.5	3.7885	0.602486	6.2881	3.21e-10	3.43e-09	Eif4e3	protein_coding	0.1	0.176456	2.74208	2.13769	2.01982	1.6583	0
ENSMUSG00000074483.2	18.5	3.78659	1.24329	3.04562	0.00232203	0.00722748	Bglap	protein_coding	0.1	0.167818	0.192477	9.18282	0.1	0.1	0
ENSMUSG00000027375.14	158	3.77586	0.51018	7.40104	1.35e-13	2.04e-12	Mal	protein_coding	0.309199	0.585829	5.07813	2.83068	1128.44	561.388	0
ENSMUSG00000051652.4	121	3.77259	0.508351	7.42123	1.16e-13	1.77e-12	Lrrc3	protein_coding	0.13643	0.1	2.02866	1.72003	0.369985	0.320348	0
105243368	22	3.77259	1.00755	3.74432	0.00018088	0.000747092	Gm39314	lncRNA	0.1	0.1	0.203018	0.268327	1.02373	1.01164	0
ENSMUSG00000021250.13	10783.2	3.77253	0.309952	12.1713	4.42e-34	3.23e-32	Fos	protein_coding	20.5029	20.4252	339.647	340.781	90.1834	85.4615	0
ENSMUSG00000037169.15	347.75	3.76999	0.443622	8.49821	1.93e-17	4e-16	Mycn	protein_coding	0.673312	0.49123	5.66287	12.4501	1.76732	3.85329	1
ENSMUSG00000037996.17	142.25	3.76445	0.489973	7.68297	1.55e-14	2.54e-13	Slc24a2	protein_coding	0.1	0.1	1.05856	0.828606	21.779	8.75328	0
ENSMUSG00000022025.13	32.75	3.76081	0.821715	4.57678	4.72e-06	2.71e-05	Cnmd	protein_coding	0.117839	0.1	1.2076	1.62657	2.58471	1.83823	0
ENSMUSG00000028137.9	712	3.75816	0.356452	10.5432	5.46e-26	2.23e-24	Celf3	protein_coding	1.1427	1.37268	15.5955	25.4637	4.62198	3.61917	0
ENSMUSG00000040490.4	374	3.75748	0.427761	8.78407	1.58e-18	3.59e-17	Lrfn2	protein_coding	0.353313	0.490916	5.15689	9.17577	1.10509	1.81338	0
ENSMUSG00000109498.1	83.25	3.75256	0.770036	4.87323	1.1e-06	6.98e-06	Gm45222	lncRNA	0.1	0.1	2.69892	0.461258	1.36381	0.439311	0
ENSMUSG00000039059.11	46.75	3.7425	0.764873	4.89297	9.93e-07	6.35e-06	Hrh3	protein_coding	0.117738	0.1	0.7288	1.90096	0.205305	0.556447	0
ENSMUSG00000067879.3	15009.5	3.73796	0.303547	12.3143	7.59e-35	6.13e-33	3110035E14Rik	protein_coding	16.8655	17.4997	270.43	335.043	146.429	203.818	1
ENSMUSG00000026986.14	164.25	3.73147	0.515591	7.23726	4.58e-13	6.57e-12	Hnmt	protein_coding	0.500905	0.522678	11.4437	6.02449	4.93633	1.33357	0
ENSMUSG00000005373.13	132	3.73013	0.673892	5.5352	3.11e-08	2.56e-07	Mlxipl	protein_coding	0.119787	0.227401	5.07528	0.878967	0.156775	0.334983	1
ENSMUSG00000030270.11	28.5	3.72792	0.878397	4.244	2.2e-05	0.00011051	Cpne9	protein_coding	0.104093	0.1	0.843909	1.04926	0.1	0.438341	0
ENSMUSG00000049612.10	2676.75	3.72662	0.351667	10.597	3.08e-26	1.3e-24	Omg	protein_coding	4.17316	5.95866	99.6312	77.2087	111.355	49.4481	1
ENSMUSG00000030898.15	32	3.72489	0.849517	4.38471	1.16e-05	6.19e-05	Cckbr	protein_coding	0.1	0.1	0.546738	1.18533	0.1	0.132212	0
ENSMUSG00000044468.14	607	3.72234	0.548448	6.78704	1.14e-11	1.43e-10	Fam46c	protein_coding	0.475553	0.729557	12.4749	2.81195	0.703479	1.37083	0
105242943	46	3.71741	0.728094	5.10567	3.3e-07	2.31e-06	Gm39014	lncRNA	0.1	0.103484	2.65526	1.62142	4.45149	1.43477	0
ENSMUSG00000030731.13	166.25	3.71687	0.477546	7.78327	7.07e-15	1.19e-13	Syt3	protein_coding	0.221385	0.506176	4.0118	5.68475	2.36381	1.64225	0
ENSMUSG00000022269.13	24.75	3.7162	0.927284	4.00762	6.13e-05	0.000281967	March11	protein_coding	0.1	0.1	1.40421	1.86665	0.44569	0.255702	0
ENSMUSG00000079419.4	35.25	3.71149	0.806918	4.59959	4.23e-06	2.45e-05	Ms4a6c	protein_coding	0.1	0.1	1.79806	1.34068	0.141278	0.1	1
ENSMUSG00000062561.3	45.75	3.70895	0.783121	4.73611	2.18e-06	1.33e-05	Gm10118	protein_coding	0.1	0.1	1.79614	0.736795	0.537148	0.134278	0
ENSMUSG00000020717.19	63.25	3.70659	0.699357	5.3	1.16e-07	8.71e-07	Pecam1	protein_coding	0.1	0.1	1.54412	0.83395	0.227593	0.190733	0
ENSMUSG00000103955.1	133.5	3.70627	0.507665	7.30062	2.86e-13	4.19e-12	Gm37270	lncRNA	0.869642	0.552106	16.3147	25.4422	16.0872	31.403	0
ENSMUSG00000050761.3	137	3.70612	0.524784	7.06219	1.64e-12	2.23e-11	Gp1bb	protein_coding	0.51494	0.685794	5.80735	10.4233	43.8849	101.134	1
ENSMUSG00000046447.3	2627.25	3.70592	0.372173	9.95752	2.34e-23	7.76e-22	Camk2n1	protein_coding	2.53869	2.7238	29.448	57.8511	15.3092	16.9588	0
ENSMUSG00000061298.14	49	3.70044	0.69672	5.31122	1.09e-07	8.25e-07	Agbl4	protein_coding	0.316116	0.190307	1.07794	2.91146	0.425813	0.427218	1
ENSMUSG00000022658.10	1111	3.69765	0.339572	10.8891	1.3e-27	6.12e-26	Tagln3	protein_coding	3.52906	3.74414	52.9814	66.5532	10.4973	15.1061	0
ENSMUSG00000021573.15	1385	3.6954	0.321709	11.4868	1.54e-30	8.8e-29	Tppp	protein_coding	1.02974	1.01329	16.3775	18.0959	268.696	170.73	0
ENSMUSG00000046500.8	286	3.69502	0.459553	8.04045	8.95e-16	1.64e-14	Fam19a4	protein_coding	0.363357	0.759777	7.49009	11.928	1.12152	1.01747	0
ENSMUSG00000006205.13	3830.25	3.68681	0.316444	11.6507	2.28e-31	1.37e-29	Htra1	protein_coding	8.61267	9.10349	128.237	136.891	16.7614	17.4847	0
ENSMUSG00000050967.5	1454.25	3.6837	0.329154	11.1914	4.49e-29	2.33e-27	Creg2	protein_coding	0.924012	0.854879	15.889	13.352	5.7777	5.24385	0
ENSMUSG00000020241.13	401.5	3.68312	0.485346	7.58865	3.23e-14	5.13e-13	Col6a2	protein_coding	0.349159	0.334186	2.6672	7.5837	1.05112	1.5026	1
ENSMUSG00000026437.11	20.75	3.68182	1.01415	3.63045	0.000282924	0.00111505	Cdk18	protein_coding	0.111527	0.1	0.694313	0.606137	52.3615	49.0623	0
ENSMUSG00000009281.6	31	3.67556	0.835379	4.39988	1.08e-05	5.81e-05	Rarres2	protein_coding	1.79565	2.19857	5.43325	7.07036	1.84263	1.86339	0
ENSMUSG00000033544.6	113.5	3.67328	0.507948	7.23161	4.77e-13	6.84e-12	Angptl1	protein_coding	0.198777	0.115331	3.13328	3.35944	0.543313	0.13772	0
ENSMUSG00000042961.13	65.25	3.67094	0.639028	5.74456	9.22e-09	8.17e-08	Egflam	protein_coding	0.1	0.1	0.612705	1.15322	6.00868	5.85293	0
ENSMUSG00000109714.1	24	3.66838	0.9529	3.8497	0.000118264	0.000509221	Gm45381	lncRNA	0.314457	0.758612	5.88653	6.11253	1.26893	2.13903	0
ENSMUSG00000038264.8	627	3.66732	0.359892	10.1901	2.2e-24	7.85e-23	Sema7a	protein_coding	0.754574	0.753029	10.0982	13.5336	8.26417	9.07132	0
ENSMUSG00000001435.15	1415.25	3.66379	0.380684	9.62422	6.32e-22	1.86e-20	Col18a1	protein_coding	1.03089	0.969755	10.7324	18.6484	1.12578	1.20611	0
ENSMUSG00000047428.14	82	3.66296	0.56232	6.51402	7.32e-11	8.4e-10	Dlk2	protein_coding	0.245173	0.228026	3.8832	4.00255	38.4951	33.3079	0
ENSMUSG00000021061.15	638.25	3.66134	0.379408	9.65015	4.91e-22	1.46e-20	Sptb	protein_coding	0.263999	0.232168	2.60053	4.1927	3.00802	4.34497	1
ENSMUSG00000028222.2	58	3.66073	0.68179	5.36929	7.9e-08	6.11e-07	Calb1	protein_coding	0.1	0.2343	0.623479	2.3857	0.1	0.151695	0
ENSMUSG00000021070.6	105.75	3.66051	0.602217	6.07839	1.21e-09	1.21e-08	Bdkrb2	protein_coding	0.1	0.1	0.833843	2.32525	0.1411	0.54331	1
ENSMUSG00000043843.16	557.5	3.65507	0.362231	10.0904	6.09e-24	2.13e-22	Tmem145	protein_coding	1.13395	1.4277	20.4692	19.8243	6.966	8.70409	0
ENSMUSG00000000958.9	98.5	3.65377	0.553197	6.60483	3.98e-11	4.71e-10	Slc7a7	protein_coding	0.28865	0.501498	4.89289	3.65396	0.601171	0.243737	1
ENSMUSG00000045930.3	78	3.65136	0.57311	6.37114	1.88e-10	2.06e-09	Clec14a	protein_coding	0.1	0.1	1.23923	1.25018	0.303461	0.146175	0
ENSMUSG00000024965.8	301.5	3.64968	0.426076	8.56579	1.07e-17	2.28e-16	Fermt3	protein_coding	0.28553	0.241242	7.87609	4.57162	0.392789	0.498832	0
ENSMUSG00000086546.1	152	3.64514	0.474268	7.68582	1.52e-14	2.49e-13	Gm13709	lncRNA	0.1	0.1	1.8962	1.94215	1.73262	1.11757	0
ENSMUSG00000074217.8	20.25	3.64385	1.02884	3.5417	0.000397563	0.00151455	2210011C24Rik	protein_coding	0.1	0.22691	1.20852	1.1744	10.2055	11.7489	0
ENSMUSG00000001227.11	1180.75	3.6432	0.410452	8.87606	6.93e-19	1.61e-17	Sema6b	protein_coding	1.45012	1.32258	12.5599	27.6314	7.78717	13.8442	0
ENSMUSG00000097596.1	819	3.64172	0.372874	9.76662	1.57e-22	4.84e-21	Gm26673	lncRNA	0.221383	0.208566	1.95643	3.04808	2.55619	1.35409	0
ENSMUSG00000026778.13	3069.25	3.63942	0.325794	11.1709	5.66e-29	2.91e-27	Prkcq	protein_coding	3.66374	3.73118	45.9454	64.5085	52.8787	66.8511	0
ENSMUSG00000011171.11	275.75	3.63822	0.401455	9.06257	1.27e-19	3.16e-18	Vipr2	protein_coding	0.515798	0.380982	5.81287	5.13043	1.06469	0.959069	0
ENSMUSG00000026141.13	73.75	3.63332	0.615882	5.89938	3.65e-09	3.43e-08	Col19a1	protein_coding	0.103001	0.1	1.68094	0.772681	0.337731	0.174661	0
ENSMUSG00000047013.15	476	3.63325	0.402755	9.02099	1.86e-19	4.58e-18	Fbxo41	protein_coding	0.283792	0.286399	3.30361	5.66778	0.732031	0.903487	0
ENSMUSG00000042312.9	1417.75	3.63304	0.342887	10.5954	3.13e-26	1.32e-24	S100a13	protein_coding	10.4768	11.076	131.537	185.376	114.93	159.696	0
ENSMUSG00000043811.5	80.25	3.62936	0.626109	5.79668	6.76e-09	6.11e-08	Rtn4r	protein_coding	0.103894	0.237674	2.05935	3.42261	0.594546	1.67425	0
ENSMUSG00000019850.11	638.25	3.62836	0.413485	8.77508	1.71e-18	3.86e-17	Tnfaip3	protein_coding	0.56807	0.563315	11.4152	5.87722	1.05028	3.18195	0
ENSMUSG00000084796.1	20	3.62449	1.02386	3.54003	0.000400074	0.00152324	Mir142hg	lncRNA	0.1	0.1	1.41418	0.363517	0.1	0.1	0
ENSMUSG00000026628.13	2290	3.61996	0.376855	9.60571	7.56e-22	2.21e-20	Atf3	protein_coding	4.64082	4.24471	85.8185	48.8931	5.7353	10.1541	0
ENSMUSG00000032911.6	17842.8	3.61833	0.332989	10.8662	1.67e-27	7.85e-26	Cspg4	protein_coding	11.3524	11.2872	143.177	176.478	29.0792	33.6374	1
ENSMUSG00000056553.14	1420.5	3.61773	0.349169	10.361	3.73e-25	1.42e-23	Ptprn2	protein_coding	1.41454	1.59967	21.3664	30.5932	6.65254	10.2153	1
ENSMUSG00000016494.9	112.75	3.61644	0.521764	6.93118	4.17e-12	5.44e-11	Cd34	protein_coding	0.327355	0.205856	3.45442	2.5145	0.159164	0.367276	0
ENSMUSG00000052981.6	659.5	3.61545	0.415645	8.69841	3.37e-18	7.45e-17	Ube2ql1	protein_coding	1.09781	1.23452	12.0173	22.2513	3.86269	8.64894	0
ENSMUSG00000009292.18	145.75	3.61471	0.512501	7.05308	1.75e-12	2.37e-11	Trpm2	protein_coding	0.476604	0.278351	2.51091	1.26183	0.563835	0.479886	1
ENSMUSG00000026765.12	59.5	3.61143	0.671443	5.37862	7.51e-08	5.82e-07	Lypd6b	protein_coding	0.1	0.118125	1.32269	2.34311	0.439798	0.475765	0
ENSMUSG00000063063.12	2502	3.60918	0.312348	11.555	6.96e-31	4.07e-29	Ctnna2	protein_coding	2.62212	3.01339	40.1776	42.8414	21.1872	23.8736	1
102639872	33	3.60881	0.876384	4.11784	3.82e-05	0.000183203	Gm36082	lncRNA	0.1	0.1	1.64057	0.661414	0.704441	0.1	0
ENSMUSG00000075602.10	16.5	3.60881	1.21095	2.98015	0.00288107	0.0087085	Ly6a	protein_coding	0.1	0.1	2.80106	0.465091	1.70851	1.90079	0
ENSMUSG00000021614.16	19316.8	3.60656	0.384539	9.37891	6.67e-21	1.8e-19	Vcan	protein_coding	10.4665	10.3702	213.193	118.936	109.801	67.8836	1
ENSMUSG00000024044.16	1353	3.60501	0.330013	10.9238	8.87e-28	4.25e-26	Epb41l3	protein_coding	1.1523	1.32106	18.5873	20.3397	32.5759	17.502	1
ENSMUSG00000071679.4	65.75	3.60288	0.636149	5.66359	1.48e-08	1.28e-07	Zcchc16	protein_coding	0.1	0.109036	1.66328	0.990777	0.338039	0.159938	0
ENSMUSG00000002799.6	95.25	3.60145	0.531128	6.78075	1.2e-11	1.49e-10	Jag2	protein_coding	0.183943	0.113251	1.33518	1.26483	0.939419	2.28673	0
ENSMUSG00000048826.6	72	3.59585	0.674152	5.33389	9.61e-08	7.33e-07	Dact2	protein_coding	0.108962	0.1	0.740786	2.28543	0.164261	0.364695	0
ENSMUSG00000003279.16	2390.5	3.59037	0.315271	11.3882	4.79e-30	2.66e-28	Dlgap1	protein_coding	2.4812	2.42328	35.4616	37.6501	18.3455	17.3894	1
ENSMUSG00000027995.10	150	3.59018	0.597989	6.00376	1.93e-09	1.88e-08	Tlr2	protein_coding	0.16908	0.269044	5.0417	1.60216	0.193924	0.151815	0
ENSMUSG00000110020.1	81.5	3.58976	0.599154	5.99138	2.08e-09	2.02e-08	Gm45441	lncRNA	0.1	0.1	1.50469	2.24222	0.223744	0.241554	0
ENSMUSG00000030554.16	778.25	3.58798	0.362093	9.909	3.8e-23	1.23e-21	Synm	protein_coding	0.441963	0.307622	6.60216	4.99801	3.2126	1.97037	0
ENSMUSG00000047897.10	48.75	3.58496	0.711844	5.03616	4.75e-07	3.24e-06	Ripply2	protein_coding	0.294209	0.643058	5.02149	7.38871	0.811218	0.589926	0
ENSMUSG00000058153.15	6171.25	3.58319	0.324221	11.0517	2.15e-28	1.07e-26	Sez6l	protein_coding	4.27771	4.53741	56.8048	72.1424	72.1648	89.9808	0
ENSMUSG00000041762.16	2256.75	3.57684	0.349215	10.2425	1.28e-24	4.71e-23	Gpr155	protein_coding	2.30921	2.39305	39.7308	29.5268	48.3777	28.7408	0
ENSMUSG00000045625.4	67.75	3.57347	0.599737	5.95839	2.55e-09	2.45e-08	Pigz	protein_coding	0.13826	0.108339	3.7698	2.74049	12.4089	8.91873	0
ENSMUSG00000042129.8	627.5	3.56947	0.345578	10.329	5.21e-25	1.96e-23	Rassf4	protein_coding	0.481654	0.602534	7.60334	7.31062	1.6602	1.17259	0
ENSMUSG00000031298.15	61	3.56585	0.659153	5.40975	6.31e-08	4.95e-07	Adgrg2	protein_coding	0.1	0.1	1.13464	0.802408	0.335856	0.183324	0
ENSMUSG00000047992.10	416.75	3.56353	0.401403	8.8777	6.83e-19	1.59e-17	Fam69c	protein_coding	0.653709	1.16209	12.6278	16.8738	2.3725	1.40882	0
ENSMUSG00000026489.13	312.5	3.55522	0.420424	8.45627	2.76e-17	5.68e-16	Coq8a	protein_coding	1.02965	0.836595	4.94672	9.04627	4.58125	6.05938	0
ENSMUSG00000028111.4	86	3.55345	0.575914	6.1701	6.82e-10	6.99e-09	Ctsk	protein_coding	0.126367	0.170283	2.5665	4.98069	13.6166	14.1389	0
ENSMUSG00000038879.7	73.25	3.55325	0.589495	6.02762	1.66e-09	1.64e-08	Nipal2	protein_coding	0.1	0.110321	1.25413	1.78755	0.429676	0.596436	1
ENSMUSG00000041073.10	700	3.5518	0.378842	9.37539	6.89e-21	1.86e-19	Nacad	protein_coding	0.476122	0.603795	7.47978	11.9245	17.3852	16.2605	0
ENSMUSG00000039546.9	85.75	3.54889	0.607136	5.8453	5.06e-09	4.65e-08	Ajap1	protein_coding	0.134978	0.167511	1.13488	4.22172	0.327945	1.14925	0
ENSMUSG00000052387.15	196.75	3.54764	0.518702	6.83946	7.95e-12	1.01e-10	Trpm3	protein_coding	0.129192	0.130847	2.91944	1.48838	0.309455	0.195496	1
ENSMUSG00000041544.11	1239.5	3.54601	0.351601	10.0853	6.42e-24	2.23e-22	Disp3	protein_coding	1.99796	1.28862	14.8283	20.069	3.66143	3.60428	0
ENSMUSG00000027858.13	1394.5	3.54563	0.329141	10.7724	4.65e-27	2.09e-25	Tspan2	protein_coding	1.63969	1.72966	26.5667	25.6126	878.177	451.75	0
ENSMUSG00000056966.7	1679	3.54494	0.457361	7.75086	9.13e-15	1.52e-13	Gjc3	protein_coding	1.97841	2.39222	48.1345	17.8813	194.744	94.5499	0
ENSMUSG00000029309.7	23759.2	3.53764	0.374316	9.45094	3.36e-21	9.34e-20	Sparcl1	protein_coding	29.4811	29.3193	550.941	301.64	45.1852	28.8601	0
ENSMUSG00000054293.10	15.75	3.53605	1.14218	3.09586	0.0019624	0.00622023	A630033H20Rik	protein_coding	0.1	0.1	1.0344	0.730715	0.1	0.1	0
ENSMUSG00000041141.7	939.25	3.53172	0.36121	9.77748	1.41e-22	4.35e-21	Pnmal1	protein_coding	0.972722	0.971437	10.5558	18.0248	2.63921	4.31403	0
ENSMUSG00000031383.8	150.75	3.53138	0.511258	6.90725	4.94e-12	6.41e-11	Dusp9	protein_coding	0.250754	0.228282	2.17124	4.47819	4.8898	7.68092	0
ENSMUSG00000040265.16	1192.5	3.52603	0.355476	9.91918	3.44e-23	1.12e-21	Dnm3	protein_coding	3.01494	2.83096	30.2465	25.9425	52.4864	42.5381	1
ENSMUSG00000048385.8	372.25	3.52514	0.435897	8.08709	6.11e-16	1.13e-14	Scrt1	protein_coding	0.550095	0.476903	4.26321	8.52105	0.910016	2.0637	0
ENSMUSG00000070291.4	74.5	3.51307	0.69911	5.02506	5.03e-07	3.41e-06	Ddx43	protein_coding	0.1	0.1	2.60801	0.905833	0.658394	0.449089	0
ENSMUSG00000029861.17	1001.75	3.51167	0.36562	9.60469	7.64e-22	2.23e-20	Fam131b	protein_coding	1.17347	1.06358	11.8437	20.0976	21.5436	23.428	0
ENSMUSG00000028310.2	46.5	3.51096	0.773131	4.54123	5.59e-06	3.16e-05	Ppp3r2	protein_coding	0.1	0.1	1.27348	0.488118	0.365928	0.214294	0
ENSMUSG00000073154.10	15.5	3.51096	1.13395	3.09623	0.00195997	0.00621705	9330158H04Rik	lncRNA	0.1	0.1	0.384184	1.27453	0.1	0.54174	0
ENSMUSG00000034177.15	1520.75	3.50957	0.343814	10.2078	1.83e-24	6.58e-23	Rnf43	protein_coding	3.20148	2.22346	33.6975	28.5721	10.7589	9.71755	1
ENSMUSG00000006345.10	24.75	3.50779	0.977383	3.58896	0.000331994	0.00128736	Ggt1	protein_coding	0.1	0.199021	0.792878	1.47109	1.42019	2.65345	0
ENSMUSG00000042401.6	172.5	3.50098	0.501576	6.97996	2.95e-12	3.92e-11	Crtac1	protein_coding	0.208157	0.347729	3.1051	5.33319	4.66295	3.746	1
ENSMUSG00000048779.5	86.25	3.50098	0.600869	5.82654	5.66e-09	5.17e-08	P2ry6	protein_coding	0.232561	0.209282	4.26653	1.99133	0.1	0.1	0
ENSMUSG00000053113.3	1328.75	3.49866	0.337357	10.3708	3.37e-25	1.29e-23	Socs3	protein_coding	2.48191	2.66164	29.3656	34.4602	4.897	9.1036	0
ENSMUSG00000057246.14	101.5	3.49864	0.523431	6.68405	2.32e-11	2.81e-10	BC051142	protein_coding	0.492314	1.39678	4.58616	6.33159	2.0786	2.46854	0
ENSMUSG00000027956.11	824.25	3.49854	0.348164	10.0485	9.32e-24	3.18e-22	Tmem144	protein_coding	1.84947	1.86792	29.1794	29.1253	10.1043	7.92551	0
ENSMUSG00000024990.12	76.75	3.49569	0.577581	6.0523	1.43e-09	1.41e-08	Rbp4	protein_coding	0.470798	0.264797	4.31685	5.35931	0.629781	0.735832	0
ENSMUSG00000021209.12	386.75	3.49541	0.427165	8.1828	2.77e-16	5.32e-15	Ppp4r4	protein_coding	0.526958	0.443878	7.64521	5.74824	2.51468	1.47672	0
ENSMUSG00000029816.10	217.75	3.49411	0.426705	8.18859	2.64e-16	5.08e-15	Gpnmb	protein_coding	0.281215	0.275931	3.87828	5.27675	1.169	1.48221	0
ENSMUSG00000043456.16	272.75	3.49293	0.403923	8.64752	5.26e-18	1.15e-16	Zfp536	protein_coding	0.496533	0.355198	6.92939	5.20084	22.7378	10.6984	1
ENSMUSG00000090125.3	732.25	3.49252	0.368931	9.46659	2.89e-21	8.08e-20	Pou3f1	protein_coding	1.38154	0.965157	11.1881	17.2938	7.71833	8.05285	0
ENSMUSG00000032702.16	4460	3.4836	0.311645	11.1781	5.22e-29	2.69e-27	Kank1	protein_coding	4.83739	4.50582	52.1443	45.7837	64.3262	60.2157	1
ENSMUSG00000073529.9	139.75	3.47925	0.475921	7.31057	2.66e-13	3.92e-12	F830208F22Rik	lncRNA	0.1	0.1	1.2722	1.22894	0.24041	0.260552	1
ENSMUSG00000027612.7	306.75	3.47878	0.44024	7.90201	2.74e-15	4.78e-14	Mmp24	protein_coding	0.415698	0.286747	3.26105	6.15655	0.609702	1.09514	0
ENSMUSG00000021947.10	631	3.47698	0.381408	9.11617	7.78e-20	1.95e-18	Cryl1	protein_coding	2.16978	2.17382	22.3634	36.9176	8.30524	13.3028	1
ENSMUSG00000024140.9	4613.25	3.47356	0.443004	7.84093	4.47e-15	7.64e-14	Epas1	protein_coding	3.8092	3.95914	75.7072	27.9441	23.3214	10.7599	1
ENSMUSG00000053199.13	719.75	3.47205	0.380045	9.13589	6.49e-20	1.64e-18	Arhgap20	protein_coding	0.544382	0.375425	7.91987	5.50588	4.89227	4.74972	0
ENSMUSG00000026156.8	1757.25	3.46684	0.320692	10.8105	3.07e-27	1.41e-25	B3gat2	protein_coding	1.65415	1.74593	25.9611	26.9332	13.2484	12.1586	1
ENSMUSG00000038077.7	2293.25	3.46648	0.329867	10.5087	7.88e-26	3.19e-24	Kcna6	protein_coding	2.62527	3.00621	29.8409	42.1792	29.8995	19.9208	0
ENSMUSG00000018143.10	854	3.46312	0.357378	9.69036	3.31e-22	1e-20	Mafk	protein_coding	1.67714	1.43025	16.809	25.0221	11.9325	22.4036	0
ENSMUSG00000002147.18	216	3.45943	0.466283	7.41916	1.18e-13	1.79e-12	Stat6	protein_coding	0.290206	0.222327	4.62967	3.20996	0.161441	0.155357	0
ENSMUSG00000074342.3	39	3.45943	0.809852	4.27168	1.94e-05	9.89e-05	I830077J02Rik	protein_coding	0.1	0.1	1.53291	0.450087	0.1	0.12819	0
ENSMUSG00000019590.16	30	3.45943	0.847156	4.08358	4.43e-05	0.000209572	Cyb561	protein_coding	0.1	0.1	0.543917	1.19508	1.12748	1.16995	0
ENSMUSG00000066944.1	21	3.45943	1.10752	3.12359	0.00178658	0.00572108	4921513D11Rik	protein_coding	0.1	0.1	1.7931	0.245901	1.67261	0.582168	0
ENSMUSG00000103897.1	335	3.45474	0.382052	9.04259	1.53e-19	3.77e-18	Pcdhga8	protein_coding	0.681775	0.589786	8.14433	10.0894	5.34805	5.79346	0
ENSMUSG00000021948.15	293	3.45407	0.520595	6.63485	3.25e-11	3.87e-10	Prkcd	protein_coding	0.564979	0.536364	12.5925	4.34552	0.323862	0.453364	0
ENSMUSG00000030793.4	56.75	3.45251	0.678949	5.08508	3.67e-07	2.55e-06	Pycard	protein_coding	0.1	0.1	3.53208	1.76991	0.708248	0.927537	0
ENSMUSG00000039579.15	2901.25	3.44821	0.310662	11.0996	1.26e-28	6.39e-27	Grin3a	protein_coding	2.06308	2.05211	27.7795	29.0389	6.08432	6.0132	1
ENSMUSG00000070366.5	1462.75	3.44204	0.366755	9.38511	6.28e-21	1.7e-19	Plpp4	protein_coding	8.51292	9.17628	84.1013	141.585	19.2514	26.7018	0
ENSMUSG00000006651.8	5887.5	3.44069	0.353487	9.73356	2.17e-22	6.63e-21	Aplp1	protein_coding	11.248	11.692	114.979	183.048	1013.07	1220.4	0
ENSMUSG00000047259.2	118.25	3.43629	0.508956	6.75166	1.46e-11	1.8e-10	Mc4r	protein_coding	0.154765	0.283797	2.90615	3.4709	0.546746	0.547992	0
ENSMUSG00000033910.13	829.5	3.434	0.341051	10.0689	7.58e-24	2.61e-22	Gucy1a3	protein_coding	0.942775	0.787882	13.0897	13.4623	5.26177	4.04133	0
ENSMUSG00000026442.14	2923.5	3.42822	0.321402	10.6665	1.46e-26	6.29e-25	Nfasc	protein_coding	2.6143	3.4572	24.4988	33.7291	1144.79	906.849	1
ENSMUSG00000038576.15	2547.25	3.42472	0.343068	9.98262	1.82e-23	6.09e-22	Susd4	protein_coding	4.55731	4.53016	47.0129	72.0389	53.0382	89.0518	0
ENSMUSG00000019564.12	82	3.42146	0.648882	5.27286	1.34e-07	1e-06	Arid3a	protein_coding	0.1	0.1	1.38613	0.461839	0.34763	0.242371	0
ENSMUSG00000050700.11	70.25	3.42066	0.610183	5.60596	2.07e-08	1.75e-07	Emilin3	protein_coding	0.1	0.1	0.707253	1.29206	0.1	0.108944	0
ENSMUSG00000040447.15	578.75	3.41845	0.371058	9.2127	3.18e-20	8.17e-19	Spns2	protein_coding	1.01648	1.13735	14.3265	17.4214	49.2635	51.9644	0
102632460	23.25	3.40939	0.935933	3.64277	0.000269718	0.00106764	Gm30527	lncRNA	0.1	0.1	1.11907	0.616614	5.41519	2.76379	0
ENSMUSG00000042804.13	491.5	3.40118	0.394949	8.61169	7.2e-18	1.56e-16	Gpr153	protein_coding	0.70181	0.687041	6.29181	10.7735	1.69341	2.97045	0
ENSMUSG00000050994.20	83.75	3.39941	0.639413	5.31644	1.06e-07	8.04e-07	Adgb	protein_coding	0.1	0.1	1.22644	0.492585	0.848746	0.540433	0
ENSMUSG00000041794.13	169.25	3.38882	0.495544	6.83859	8e-12	1.01e-10	Myrip	protein_coding	0.241477	0.154168	1.55926	2.62754	1.13415	1.43758	1
ENSMUSG00000023036.14	395.75	3.38833	0.394459	8.58981	8.71e-18	1.87e-16	Pcdhgc4	protein_coding	42.5241	38.7524	37.1803	23.3462	15.5078	19.4224	0
ENSMUSG00000052581.13	722.25	3.3874	0.375773	9.0145	1.98e-19	4.84e-18	Lrrtm4	protein_coding	1.66137	1.64156	24.726	20.273	8.25068	3.8594	1
ENSMUSG00000048004.15	375.25	3.38654	0.50971	6.64405	3.05e-11	3.64e-10	Tmem196	protein_coding	0.784678	0.990572	20.2633	10.3753	3.68707	1.68853	0
ENSMUSG00000079671.8	1780.75	3.38568	0.324113	10.446	1.53e-25	5.97e-24	2610203C22Rik	lncRNA	1.80218	2.13603	7.19379	8.80033	3.31691	4.37746	1
ENSMUSG00000022619.5	1765.75	3.37739	0.365083	9.25102	2.22e-20	5.8e-19	Mapk8ip2	protein_coding	1.48208	1.68106	15.0632	25.4787	5.73879	9.68046	0
ENSMUSG00000039798.2	88.25	3.37672	0.541505	6.2358	4.49e-10	4.72e-09	2600006K01Rik	lncRNA	0.102411	0.116249	2.09136	2.23663	2.85488	2.10494	1
ENSMUSG00000063531.7	91	3.37504	0.552348	6.11035	9.94e-10	1e-08	Sema3e	protein_coding	0.1	0.1	1.11139	0.940781	3.75577	2.36068	1
ENSMUSG00000050732.9	99.5	3.37454	0.532875	6.33271	2.41e-10	2.62e-09	Vamp8	protein_coding	0.621859	0.352082	8.15875	6.0872	0.833256	1.67991	0
ENSMUSG00000036256.13	167.5	3.37239	0.446149	7.55888	4.07e-14	6.39e-13	Igfbp7	protein_coding	1.12011	0.921438	12.3596	14.6085	10.074	14.4823	1
ENSMUSG00000023224.12	116.25	3.37037	0.579778	5.81321	6.13e-09	5.58e-08	Serping1	protein_coding	0.213162	0.470118	2.85514	6.21594	0.102571	0.213021	0
ENSMUSG00000022054.11	175.75	3.36998	0.464731	7.25147	4.12e-13	5.94e-12	Nefm	protein_coding	0.146474	0.108859	1.55248	1.17049	0.299512	0.420754	0
ENSMUSG00000005045.16	1079.5	3.36923	0.338077	9.96588	2.15e-23	7.15e-22	Chd5	protein_coding	0.561058	0.527265	5.7921	7.5581	1.38684	1.57271	1
ENSMUSG00000042476.12	673.75	3.36786	0.34777	9.68416	3.52e-22	1.06e-20	Abcb4	protein_coding	0.839781	0.727718	12.0695	9.81668	2.61738	1.87137	0
ENSMUSG00000016200.14	403.75	3.36369	0.406476	8.27525	1.28e-16	2.52e-15	Syt14	protein_coding	0.272732	0.295436	4.56858	2.91675	2.00552	1.57365	0
ENSMUSG00000031389.17	183.5	3.36349	0.528347	6.36607	1.94e-10	2.12e-09	Arhgap4	protein_coding	0.380775	0.300062	5.64621	2.62562	0.979729	1.07727	0
ENSMUSG00000000197.7	2116.5	3.36289	0.335558	10.0218	1.22e-23	4.14e-22	Nalcn	protein_coding	1.41482	1.56726	22.8069	18.633	14.8471	10.6408	0
ENSMUSG00000097330.2	973.25	3.36234	0.338532	9.93212	3.02e-23	9.88e-22	Gm26672	lncRNA	0.294815	0.114073	1.13833	1.35814	0.383044	0.578412	0
ENSMUSG00000028803.18	1503.5	3.36223	0.352651	9.53415	1.51e-21	4.35e-20	Nipal3	protein_coding	2.17199	1.91179	15.5386	26.4217	23.1078	38.4138	0
ENSMUSG00000017740.17	529.75	3.36054	0.390753	8.60018	7.96e-18	1.71e-16	Slc12a5	protein_coding	0.721985	0.516256	5.65813	8.63608	0.887489	1.32068	0
ENSMUSG00000035104.14	129.5	3.35908	0.543335	6.18234	6.32e-10	6.5e-09	Eva1a	protein_coding	0.517137	0.27707	6.52045	3.01287	0.292828	0.1	0
ENSMUSG00000028358.15	106.75	3.3557	0.502587	6.67686	2.44e-11	2.94e-10	Zfp618	protein_coding	0.1	0.1	0.932783	1.09565	0.544557	0.82789	0
ENSMUSG00000026938.10	25.25	3.35364	0.885287	3.78819	0.000151749	0.000637515	Fcna	protein_coding	0.1	0.1	0.985161	1.20544	0.426644	0.260901	0
ENSMUSG00000053835.17	42	3.3505	0.730601	4.58595	4.52e-06	2.6e-05	H2-T24	protein_coding	0.1	0.1	1.29114	0.673266	0.186824	0.1	0
ENSMUSG00000104868.1	16.75	3.34577	1.05019	3.18587	0.00144321	0.00474556	Gm9954	lncRNA	0.1	0.30832	0.414197	1.27636	0.1	0.1	0
ENSMUSG00000061143.15	150.5	3.34314	0.455406	7.34103	2.12e-13	3.14e-12	Maml3	protein_coding	0.1	0.10424	1.15663	1.06972	0.270366	0.104079	1
ENSMUSG00000021991.8	509.5	3.3415	0.361904	9.23312	2.63e-20	6.8e-19	Cacna2d3	protein_coding	0.73056	0.511201	8.65119	8.64409	1.87035	1.37385	1
ENSMUSG00000009378.3	172.5	3.34042	0.444977	7.50695	6.05e-14	9.38e-13	Slc16a12	protein_coding	0.200396	0.274095	3.13534	3.17144	0.537374	0.501498	0
ENSMUSG00000039954.8	934	3.339	0.340376	9.80975	1.02e-22	3.21e-21	Stk32a	protein_coding	1.08302	1.16444	15.2617	13.9084	3.54116	3.66507	1
ENSMUSG00000052726.15	164	3.33894	0.491878	6.78816	1.14e-11	1.42e-10	Kcnt2	protein_coding	0.128006	0.174194	3.05995	1.77049	1.24868	0.67812	1
ENSMUSG00000049971.17	77.5	3.3322	0.579963	5.74554	9.16e-09	8.13e-08	Glt1d1	protein_coding	0.227637	0.1	1.48983	1.39904	0.451995	0.498917	0
ENSMUSG00000024190.6	2063.25	3.32674	0.344954	9.64402	5.21e-22	1.54e-20	Dusp1	protein_coding	6.84524	6.82284	96.4762	68.4745	15.9844	13.6973	0
ENSMUSG00000031438.11	244.75	3.32193	0.454882	7.30284	2.82e-13	4.13e-12	Rnf128	protein_coding	0.443827	0.623595	8.62603	5.61929	17.3017	10.9492	0
ENSMUSG00000045009.9	148.5	3.32193	0.483597	6.8692	6.46e-12	8.23e-11	Prrt3	protein_coding	0.172524	0.208428	1.94171	3.13371	0.885205	1.09457	0
ENSMUSG00000036560.14	33	3.32193	0.842762	3.94171	8.09e-05	0.000362576	Lgi4	protein_coding	0.1	0.1	2.09695	1.43571	0.1	0.205622	0
ENSMUSG00000067276.5	22	3.32193	0.930449	3.57024	0.000356653	0.00137126	Capn6	protein_coding	0.1	0.1	0.349072	0.423153	3.82629	3.4436	0
ENSMUSG00000039774.12	49.25	3.31389	0.700828	4.72853	2.26e-06	1.38e-05	Galnt12	protein_coding	0.111937	0.101851	1.77273	0.901626	1.45291	1.35661	0
ENSMUSG00000098087.1	79	3.30693	0.559897	5.90631	3.5e-09	3.3e-08	Gm17750	lncRNA	1.18411	0.975764	11.51	17.4183	1.50436	2.8519	0
ENSMUSG00000036242.14	3298.75	3.3016	0.320024	10.3167	5.92e-25	2.22e-23	3632451O06Rik	protein_coding	4.42852	5.56723	58.8789	72.2991	28.2628	22.1902	0
ENSMUSG00000017417.14	86.75	3.29921	0.577471	5.7132	1.11e-08	9.72e-08	Plxdc1	protein_coding	0.25262	0.1	1.56805	2.00521	0.1	0.1	0
ENSMUSG00000021294.7	818.25	3.29833	0.375701	8.77914	1.65e-18	3.72e-17	Kif26a	protein_coding	0.607845	0.549457	5.91006	8.26729	13.3486	17.1876	1
ENSMUSG00000003934.5	915.25	3.29269	0.390943	8.42244	3.69e-17	7.54e-16	Efnb3	protein_coding	1.50451	1.77217	14.4412	25.4329	139.445	123.322	0
ENSMUSG00000032177.17	356	3.291	0.394379	8.34475	7.14e-17	1.42e-15	Pde4a	protein_coding	0.35355	0.452226	4.92709	6.3268	2.95192	2.42847	1
ENSMUSG00000021340.12	2484.75	3.28981	0.314746	10.4523	1.43e-25	5.61e-24	Gpld1	protein_coding	6.60764	5.59553	38.2663	49.2815	15.8163	22.0598	0
ENSMUSG00000022562.14	797.5	3.2894	0.365956	8.98851	2.51e-19	6.04e-18	Oplah	protein_coding	1.94735	1.68214	12.8794	17.9209	3.7381	6.00675	0
ENSMUSG00000038020.5	409.5	3.28929	0.383314	8.58119	9.39e-18	2.01e-16	Rapgefl1	protein_coding	0.506528	0.769064	8.88294	9.88496	4.01849	2.98892	0
ENSMUSG00000006344.17	78	3.28668	0.557253	5.898	3.68e-09	3.46e-08	Ggt5	protein_coding	0.173653	0.251203	1.97694	3.26537	0.451756	0.1	0
ENSMUSG00000044519.8	946.75	3.28666	0.353154	9.30661	1.32e-20	3.49e-19	Zfp488	protein_coding	1.09783	1.11192	16.5541	12.379	21.9779	19.8965	0
102639643	51	3.28345	0.954982	3.43823	0.00058552	0.00214151	Gm35906	lncRNA	0.1	0.1	2.22117	0.148775	0.1	0.1	0
ENSMUSG00000001930.17	141	3.26926	0.474886	6.88431	5.81e-12	7.45e-11	Vwf	protein_coding	0.185323	0.150966	1.32242	1.71397	3.3029	6.701	1
ENSMUSG00000022636.13	3385.75	3.26758	0.358816	9.10657	8.5e-20	2.13e-18	Alcam	protein_coding	4.31794	5.86213	69.4303	42.6218	19.5885	11.3238	0
ENSMUSG00000021032.13	85	3.26679	0.596532	5.4763	4.34e-08	3.49e-07	Ngb	protein_coding	0.197732	0.320263	2.5114	5.09787	1.03983	3.47041	0
ENSMUSG00000051335.6	897.25	3.26579	0.330268	9.88831	4.68e-23	1.5e-21	Gfod1	protein_coding	0.798245	0.682837	8.75446	9.56262	7.14802	5.90258	0
ENSMUSG00000022494.13	1189.25	3.26578	0.333158	9.80251	1.1e-22	3.44e-21	Shisa9	protein_coding	1.86732	1.6425	22.9012	21.9011	7.93591	11.728	0
ENSMUSG00000022766.12	26.5	3.26303	0.860198	3.79335	0.000148627	0.000626581	Serpind1	protein_coding	0.1	0.1	0.601957	0.957256	3.94816	4.15432	0
ENSMUSG00000046854.16	18.5	3.25873	1.0377	3.14034	0.00168751	0.00544662	Pip5kl1	protein_coding	0.210541	0.1	0.437658	1.02754	0.557881	0.685184	0
ENSMUSG00000050272.9	6145.25	3.2541	0.309429	10.5165	7.25e-26	2.94e-24	Dscam	protein_coding	4.0771	3.99373	44.9694	49.3302	25.4284	35.4947	1
102634536	60.5	3.25122	0.618364	5.25779	1.46e-07	1.08e-06	Gm32093	lncRNA	0.114429	0.139205	1.76881	1.6966	0.262947	0.139555	0
ENSMUSG00000045007.9	163	3.25037	0.496111	6.55171	5.69e-11	6.6e-10	Tubg2	protein_coding	0.359081	0.383235	3.68989	7.00763	2.90693	4.2611	0
ENSMUSG00000025359.10	410	3.24987	0.398673	8.15173	3.59e-16	6.78e-15	Pmel	protein_coding	0.208477	0.204313	9.17528	15.7838	6.93045	12.1934	0
ENSMUSG00000057716.6	480.75	3.24917	0.361645	8.98441	2.6e-19	6.23e-18	Tmem178b	protein_coding	2.00234	1.85681	26.444	20.4818	34.6412	18.1105	1
ENSMUSG00000047507.12	21	3.24793	0.949814	3.41954	0.000627274	0.00227505	Baiap3	protein_coding	0.149054	0.1	0.233672	1.20388	0.1	0.274314	1
ENSMUSG00000020926.16	793.75	3.24467	0.335089	9.683	3.56e-22	1.07e-20	Adam11	protein_coding	1.55746	1.13258	13.2962	15.1089	31.8193	26.6197	0
ENSMUSG00000039316.14	49.75	3.24393	0.652861	4.96878	6.74e-07	4.45e-06	Rftn1	protein_coding	0.116623	0.1	1.10202	1.13663	9.25272	6.22816	0
ENSMUSG00000046204.13	133.5	3.24345	0.471334	6.88143	5.93e-12	7.59e-11	Pnma2	protein_coding	0.167369	0.129008	1.93024	1.84691	0.705883	0.361763	0
ENSMUSG00000042436.12	240.75	3.24297	0.470891	6.88688	5.7e-12	7.33e-11	Mfap4	protein_coding	0.754966	1.01901	6.5686	13.0643	0.112391	0.145117	0
ENSMUSG00000034837.12	41.75	3.2384	0.706942	4.58086	4.63e-06	2.66e-05	Gnat1	protein_coding	0.237916	0.1	0.978224	2.17442	0.353956	0.276598	0
ENSMUSG00000048304.8	1300.5	3.23647	0.377246	8.57919	9.55e-18	2.04e-16	Slitrk3	protein_coding	1.51407	1.67025	23.639	14.7594	9.76678	5.65789	0
ENSMUSG00000027544.16	1352.5	3.23325	0.365904	8.83635	9.89e-19	2.28e-17	Nfatc2	protein_coding	1.86864	1.51066	14.5516	25.9128	4.25878	14.4663	0
ENSMUSG00000022421.18	1037.75	3.2332	0.410633	7.87369	3.44e-15	5.96e-14	Nptxr	protein_coding	1.48367	1.38489	9.88614	22.5636	2.09871	3.76908	0
105242688	163.25	3.22729	0.548967	5.87885	4.13e-09	3.85e-08	Gm38837	lncRNA	0.116577	0.109397	2.21454	0.542805	0.783073	0.103194	0
ENSMUSG00000048960.13	380.75	3.22659	0.594314	5.4291	5.66e-08	4.47e-07	Prex2	protein_coding	0.275146	0.218437	4.23184	0.904248	1.04512	0.370071	1
ENSMUSG00000028159.14	64.75	3.22651	0.785472	4.10773	4e-05	0.000190581	Dapp1	protein_coding	0.129575	0.177337	2.28313	0.479013	0.170772	0.102655	1
ENSMUSG00000040640.10	642.25	3.22633	0.347286	9.29013	1.54e-20	4.06e-19	Erc2	protein_coding	0.985631	1.20934	7.06326	10.9674	2.13156	2.85552	1
ENSMUSG00000063506.13	274.25	3.22482	0.423343	7.61752	2.59e-14	4.15e-13	Arhgap22	protein_coding	0.216607	0.307818	2.09967	8.77216	0.85136	1.21369	1
ENSMUSG00000043857.16	2042	3.21323	0.362472	8.86475	7.67e-19	1.78e-17	Mgat5b	protein_coding	3.28454	3.56579	24.0921	38.8564	10.3702	16.2815	0
ENSMUSG00000075318.12	1082.75	3.21148	0.38689	8.30076	1.03e-16	2.04e-15	Scn2a	protein_coding	1.95682	2.32492	12.0686	7.26212	3.46915	1.96314	0
ENSMUSG00000040181.14	186.5	3.20464	0.423974	7.55858	4.08e-14	6.4e-13	Fmo1	protein_coding	0.477984	0.501881	7.14174	8.81582	1.62449	1.11466	0
ENSMUSG00000021665.8	4473.25	3.20366	0.380803	8.4129	4e-17	8.16e-16	Hexb	protein_coding	19.6245	20.5269	304.487	171.185	21.1772	22.1334	1
ENSMUSG00000001119.7	520.75	3.20332	0.419823	7.63018	2.34e-14	3.78e-13	Col6a1	protein_coding	0.550869	0.610565	4.37059	8.75236	0.1	0.174604	0
ENSMUSG00000020701.12	710.75	3.19433	0.390934	8.17103	3.06e-16	5.82e-15	Tmem132e	protein_coding	0.894242	1.2276	7.82845	12.8974	1.52898	2.83472	0
ENSMUSG00000026090.16	245.5	3.18962	0.449137	7.10167	1.23e-12	1.69e-11	2010300C02Rik	protein_coding	0.300816	0.238652	2.4841	4.82172	0.395949	1.12517	0
ENSMUSG00000036098.15	860.25	3.18913	0.354087	9.00663	2.12e-19	5.15e-18	Myrf	protein_coding	1.06402	0.867315	7.88113	12.0566	201.567	230.75	0
ENSMUSG00000019889.10	1349	3.18364	0.32469	9.80517	1.07e-22	3.36e-21	Ptprk	protein_coding	1.68269	1.5823	22.3678	19.9552	9.55181	11.0587	1
ENSMUSG00000032334.10	65.5	3.1822	0.635856	5.00459	5.6e-07	3.75e-06	Loxl1	protein_coding	0.1	0.130699	0.843411	1.50977	0.1	0.1	0
ENSMUSG00000033597.8	2458.75	3.18055	0.327814	9.70229	2.95e-22	8.93e-21	Caskin1	protein_coding	2.20543	1.96392	19.1537	25.4199	7.77347	11.909	0
ENSMUSG00000054556.6	150.5	3.17526	0.464711	6.83276	8.33e-12	1.05e-10	Gm4876	lncRNA	4.28992	4.46238	43.9394	44.541	24.3147	39.0918	0
ENSMUSG00000040811.15	694.25	3.17397	0.373198	8.5048	1.82e-17	3.79e-16	Eml2	protein_coding	1.82077	1.71595	11.8267	18.5197	30.9856	28.543	0
ENSMUSG00000038065.13	410	3.16993	0.398405	7.95654	1.77e-15	3.14e-14	Mturn	protein_coding	0.411635	0.511418	4.48008	6.78645	4.55033	5.36705	0
ENSMUSG00000030237.14	40	3.16992	0.846877	3.74308	0.000181781	0.000750195	Slco1a4	protein_coding	0.1	0.1	1.82389	0.256468	0.105199	0.1	0
ENSMUSG00000091956.2	25	3.16992	0.909386	3.48579	0.000490694	0.00183023	C2cd4b	protein_coding	0.145205	0.1	0.612234	1.82905	0.52611	0.731268	0
108169033	17.5	3.16992	1.07841	2.93945	0.003288	0.00979239	LOC108169033	lncRNA	0.1	0.1	0.361552	0.117737	1.01173	0.292827	0
ENSMUSG00000014846.12	144.25	3.16161	0.526172	6.0087	1.87e-09	1.83e-08	Tppp3	protein_coding	0.592895	0.603349	3.55621	10.2429	66.9972	86.0615	0
ENSMUSG00000050222.10	479.75	3.16076	0.38448	8.22087	2.02e-16	3.92e-15	Il17d	protein_coding	3.21653	2.36895	21.8559	35.5109	7.31926	12.1021	0
ENSMUSG00000028195.4	1950	3.15764	0.350393	9.0117	2.03e-19	4.95e-18	Cyr61	protein_coding	5.52528	5.65765	47.4373	77.9651	5.59998	6.62009	0
ENSMUSG00000105076.1	2073.25	3.15319	0.331576	9.5097	1.91e-21	5.45e-20	A930003O13Rik	lncRNA	0.54189	0.382519	2.56365	2.81127	0.766227	0.461657	0
ENSMUSG00000046178.3	4166.5	3.14661	0.307668	10.2273	1.5e-24	5.43e-23	Nxph1	protein_coding	10.3021	10.2155	110.578	114.126	25.7152	20.0648	1
ENSMUSG00000058589.14	5578	3.14651	0.315817	9.96308	2.21e-23	7.35e-22	Anks1b	protein_coding	18.6949	19.0707	189.756	181.051	210.626	118.731	1
ENSMUSG00000056602.11	1980	3.13982	0.330105	9.51157	1.88e-21	5.36e-20	Fry	protein_coding	2.53162	2.34174	20.0974	12.9953	7.76367	6.22029	1
ENSMUSG00000054850.4	152	3.13856	0.477825	6.56843	5.08e-11	5.94e-10	Smim10l2a	protein_coding	0.373588	0.340534	2.21188	4.26342	0.496829	1.07655	0
ENSMUSG00000027570.15	2605.5	3.13821	0.329906	9.51243	1.86e-21	5.32e-20	Col9a3	protein_coding	5.76361	6.08589	45.492	52.6397	209.21	240.099	0
ENSMUSG00000035681.7	95.25	3.13245	0.514876	6.0839	1.17e-09	1.17e-08	Kcnc2	protein_coding	0.140636	0.128651	1.25588	1.67307	0.369754	0.19275	0
ENSMUSG00000034463.3	442	3.13224	0.359146	8.72136	2.75e-18	6.13e-17	Scara3	protein_coding	0.656803	0.627157	6.71187	7.14772	0.856335	1.06126	0
ENSMUSG00000026430.16	153.75	3.13124	0.488347	6.41192	1.44e-10	1.61e-09	Rassf5	protein_coding	0.313531	0.20276	4.19872	2.81879	0.305633	0.345731	0
ENSMUSG00000028655.11	7743.25	3.13117	0.329331	9.50766	1.95e-21	5.55e-20	Mfsd2a	protein_coding	25.1951	26.0865	219.859	310.625	143.211	230.972	0
ENSMUSG00000034730.16	7523.25	3.13057	0.362575	8.63425	5.91e-18	1.29e-16	Adgrb1	protein_coding	19.0305	21.7126	85.5594	137.692	56.7398	83.2828	0
ENSMUSG00000041605.16	1618.25	3.12903	0.376172	8.31809	8.94e-17	1.77e-15	5730559C18Rik	protein_coding	2.979	3.46946	23.3203	39.9125	17.2532	34.2832	0
ENSMUSG00000037362.8	56	3.12749	0.623907	5.01275	5.37e-07	3.62e-06	Nov	protein_coding	0.126623	0.108381	1.17813	1.73326	0.1	0.324721	0
ENSMUSG00000047842.7	955.5	3.1211	0.341726	9.13333	6.64e-20	1.68e-18	Diras2	protein_coding	1.23233	1.29506	11.6513	15.6229	2.5396	2.73985	0
ENSMUSG00000033147.16	291	3.12102	0.385416	8.09778	5.6e-16	1.04e-14	Slc22a15	protein_coding	0.729921	0.731779	6.43379	6.72488	2.38254	1.92062	0
ENSMUSG00000113121.1	24.25	3.12101	0.874966	3.56701	0.000361075	0.00138639	AC160995.1	lncRNA	0.1	0.1	0.379774	1.21002	0.197292	0.143673	0
ENSMUSG00000063564.13	116	3.11548	0.508851	6.12257	9.21e-10	9.31e-09	Col23a1	protein_coding	0.1	0.109261	0.793709	1.34955	0.867021	0.483287	1
ENSMUSG00000096956.2	65.25	3.11548	0.667761	4.66556	3.08e-06	1.83e-05	Snhg18	lncRNA	0.403399	0.104743	1.9933	4.16353	1.19047	1.46163	0
ENSMUSG00000096914.3	29	3.11548	0.810644	3.84321	0.000121435	0.000521748	Galntl6	protein_coding	0.1	0.1	1.03337	1.15407	0.242287	0.1	0
ENSMUSG00000020181.16	1821.75	3.11511	0.349664	8.90887	5.16e-19	1.21e-17	Nav3	protein_coding	1.5299	1.12999	19.0269	13.8761	4.84142	5.36276	1
ENSMUSG00000029436.9	1465.5	3.11392	0.367801	8.46633	2.53e-17	5.23e-16	Mmp17	protein_coding	1.32546	1.46992	10.2322	17.7394	2.63997	3.7361	0
ENSMUSG00000037625.7	243.5	3.11163	0.40101	7.75948	8.53e-15	1.42e-13	Cldn11	protein_coding	0.946434	0.989249	10.0215	10.6244	2759.66	2318.22	0
ENSMUSG00000079173.11	19.25	3.10852	0.977125	3.18129	0.00146619	0.00481084	Zan	protein_coding	0.465204	0.707328	0.618913	0.49999	0.970825	1.41693	1
ENSMUSG00000046999.2	81.75	3.10729	0.5386	5.7692	7.96e-09	7.14e-08	1110032F04Rik	protein_coding	0.242897	0.215364	2.53729	2.5084	0.590988	0.373032	0
ENSMUSG00000033308.16	779	3.10723	0.336443	9.23553	2.57e-20	6.66e-19	Dpyd	protein_coding	1.26979	1.22329	17.0036	14.6515	5.92312	3.67564	1
ENSMUSG00000040183.13	1297.75	3.10651	0.325452	9.54521	1.36e-21	3.94e-20	Ankrd6	protein_coding	1.74765	1.58945	16.6072	16.376	5.04427	5.02651	0
ENSMUSG00000022574.6	192	3.10434	0.450561	6.88994	5.58e-12	7.19e-11	Naprt	protein_coding	0.518189	0.28397	4.50056	7.41087	1.0814	1.37604	0
ENSMUSG00000063239.16	174.5	3.09789	0.434296	7.13313	9.81e-13	1.36e-11	Grm4	protein_coding	0.351945	0.223499	2.32142	2.69523	1.28349	1.61261	0
ENSMUSG00000051262.9	31	3.09398	0.78942	3.9193	8.88e-05	0.000394464	Nat8f3	protein_coding	0.102089	0.131034	1.00516	1.0668	0.18857	0.1	0
ENSMUSG00000026202.13	382.75	3.08904	0.399315	7.73586	1.03e-14	1.7e-13	Tuba4a	protein_coding	1.42638	1.28083	10.8882	21.3374	3.33268	5.01329	0
ENSMUSG00000034330.10	272.5	3.08377	0.433123	7.11984	1.08e-12	1.49e-11	Plcg2	protein_coding	0.360108	0.29963	4.2213	2.45232	4.11839	5.24123	0
ENSMUSG00000110386.1	433.25	3.08235	0.35746	8.62294	6.53e-18	1.41e-16	Gm42031	lncRNA	1.41456	1.2645	12.8892	14.4464	4.55256	5.19322	0
ENSMUSG00000032174.5	174.75	3.07826	0.502779	6.12249	9.21e-10	9.31e-09	Icam5	protein_coding	0.176899	0.181778	1.28756	3.43064	0.250314	0.592045	0
ENSMUSG00000036913.15	952.5	3.07565	0.329755	9.32707	1.09e-20	2.91e-19	Trim67	protein_coding	0.764691	0.588467	6.17673	7.38634	1.29649	1.19007	1
ENSMUSG00000024524.16	843.75	3.07508	0.350002	8.78589	1.55e-18	3.54e-17	Gnal	protein_coding	1.01397	1.03578	11.2199	8.73919	3.79161	2.69305	0
ENSMUSG00000106379.1	11086.5	3.07473	0.329374	9.33506	1.01e-20	2.71e-19	Lhfpl3	protein_coding	26.4492	31.6008	353.122	283.549	94.9213	61.6341	1
ENSMUSG00000105594.1	44.75	3.074	0.726601	4.23066	2.33e-05	0.000116424	Gm43398	lncRNA	0.142572	0.1	1.46112	0.555878	0.415157	0.223567	0
ENSMUSG00000017978.18	447	3.0722	0.361043	8.50923	1.75e-17	3.65e-16	Cadps2	protein_coding	0.94637	0.510501	6.24893	7.13675	2.21465	2.94843	0
ENSMUSG00000036206.12	7114.5	3.06583	0.338168	9.06601	1.23e-19	3.07e-18	Sh3bp4	protein_coding	8.4085	8.85029	67.1857	101.483	47.7023	93.1837	0
ENSMUSG00000031748.16	5973.5	3.06463	0.311264	9.84576	7.15e-23	2.27e-21	Gnao1	protein_coding	10.3859	9.81077	117.139	91.9384	188.787	162.215	1
ENSMUSG00000051839.7	32.75	3.06301	0.964572	3.17551	0.00149574	0.00489733	Gypa	protein_coding	0.1	0.1	2.24655	0.252109	0.1	0.1	0
ENSMUSG00000024268.15	371	3.05889	0.367798	8.31678	9.04e-17	1.79e-15	Celf4	protein_coding	0.543702	0.482748	5.244	6.40872	1.23147	1.30648	1
ENSMUSG00000039529.8	28	3.05889	0.837418	3.65277	0.00025943	0.00103039	Atp8b1	protein_coding	0.1	0.1	0.322127	0.213823	2.6277	1.08607	1
ENSMUSG00000070469.12	700.75	3.05525	0.361343	8.45525	2.78e-17	5.73e-16	Adamtsl3	protein_coding	1.2148	0.554054	8.74934	6.27793	1.20748	0.784142	0
ENSMUSG00000030376.8	1947.75	3.05261	0.355704	8.5819	9.33e-18	1.99e-16	Slc8a2	protein_coding	2.49832	2.52601	19.8645	30.9714	6.81933	12.7852	0
ENSMUSG00000053693.16	821.5	3.05006	0.354845	8.59549	8.29e-18	1.78e-16	Mast1	protein_coding	0.864501	0.812024	8.57121	12.0409	2.26933	2.96519	0
ENSMUSG00000074622.4	770	3.04913	0.439629	6.93568	4.04e-12	5.28e-11	Mafb	protein_coding	1.55556	1.45666	20.6936	8.65461	1.42295	1.30698	0
ENSMUSG00000004933.17	620.75	3.047	0.355993	8.55915	1.14e-17	2.4e-16	Matk	protein_coding	1.77885	1.73067	16.4642	19.5781	4.48593	6.95342	0
ENSMUSG00000026888.14	613.5	3.04621	0.348004	8.75337	2.07e-18	4.65e-17	Grb14	protein_coding	1.98499	2.01227	20.4352	23.7995	69.4692	40.8326	1
ENSMUSG00000027546.15	6385.5	3.04398	0.374604	8.12587	4.44e-16	8.31e-15	Atp9a	protein_coding	10.7669	10.9489	74.1946	142.174	116.204	177.007	1
ENSMUSG00000014158.12	39.25	3.04182	0.705338	4.31257	1.61e-05	8.35e-05	Trpv4	protein_coding	0.1	0.1	0.620466	0.768005	0.773916	1.72818	0
ENSMUSG00000033318.7	32.25	3.03813	0.842333	3.60681	0.000309984	0.00120905	Gstt2	protein_coding	0.334714	0.1	1.81	2.51806	0.544417	0.459214	0
ENSMUSG00000087259.7	635.25	3.03677	0.350154	8.67268	4.22e-18	9.27e-17	2610035D17Rik	lncRNA	2.22491	2.59291	23.7584	25.7184	27.7534	42.9883	1
ENSMUSG00000045777.14	250.5	3.03433	0.413832	7.33228	2.26e-13	3.35e-12	Ifitm10	protein_coding	1.80593	2.03534	15.717	20.0502	3.29827	4.95779	0
ENSMUSG00000052837.6	2628.75	3.03412	0.331217	9.16051	5.17e-20	1.31e-18	Junb	protein_coding	11.0036	9.69376	101.228	87.74	6.86754	7.13843	0
ENSMUSG00000040249.15	40314	3.03238	0.321827	9.4224	4.41e-21	1.21e-19	Lrp1	protein_coding	23.859	25.2079	186.664	198.479	52.9209	72.7544	1
105245062	508.25	3.02816	0.420534	7.20074	5.99e-13	8.49e-12	Gm40566	lncRNA	0.513727	0.601094	4.18373	9.43552	1.17581	5.5796	0
ENSMUSG00000041907.9	93.5	3.02183	0.516523	5.85033	4.91e-09	4.53e-08	Gpr45	protein_coding	1.19389	1.55292	6.24642	4.94734	3.29296	3.36857	0
ENSMUSG00000041423.16	20.5	3.0199	0.943838	3.19959	0.00137622	0.00455001	Paqr6	protein_coding	0.1	0.1	1.23201	0.642735	0.37462	0.494041	0
ENSMUSG00000015879.8	106.75	3.01527	0.503518	5.9884	2.12e-09	2.06e-08	Fam184b	protein_coding	0.1	0.144071	1.13819	1.14955	0.390344	0.536263	1
ENSMUSG00000026399.12	54.5	3.01495	0.64901	4.64546	3.39e-06	2e-05	Cd55	protein_coding	0.1	0.147497	2.22821	1.36774	0.29796	0.23803	0
ENSMUSG00000058297.16	5417.75	3.01346	0.33435	9.01287	2.01e-19	4.91e-18	Spock2	protein_coding	5.88528	6.15788	48.3512	72.7569	17.2257	17.1174	1
ENSMUSG00000074743.4	70.25	3.01159	0.599096	5.02689	4.99e-07	3.38e-06	Thbd	protein_coding	0.147116	0.100181	0.84975	1.68492	0.1	0.1	0
ENSMUSG00000025855.13	946.75	3.01075	0.420659	7.15722	8.23e-13	1.15e-11	Prkar1b	protein_coding	2.1754	2.26037	12.7513	31.5369	9.95459	16.751	0
ENSMUSG00000034786.17	38.5	3.01057	0.717421	4.19638	2.71e-05	0.000133807	Gpsm3	protein_coding	0.187091	0.109532	2.94082	1.7478	0.16542	0.477037	0
ENSMUSG00000020098.7	138	3.00884	0.479171	6.27926	3.4e-10	3.62e-09	Pcbd1	protein_coding	1.14068	1.46136	10.9709	15.8823	3.65717	4.58224	0
ENSMUSG00000110698.1	212	3.00383	0.416006	7.22065	5.17e-13	7.38e-12	Gm45875	lncRNA	0.1	0.184133	0.673269	2.02678	0.137812	0.150198	0
ENSMUSG00000010825.17	234.5	3.00346	0.420847	7.13671	9.56e-13	1.33e-11	Grid2ip	protein_coding	0.249015	0.359191	4.12003	3.76107	0.912584	0.564037	0
ENSMUSG00000024851.13	1329	3.00183	0.36642	8.19234	2.56e-16	4.93e-15	Pitpnm1	protein_coding	2.46367	2.68894	20.2412	27.8599	5.90097	9.41527	0
102638224	38.25	3	0.875511	3.42657	0.000611258	0.00222342	Gm34836	lncRNA	0.1	0.1	1.0317	0.316597	0.185756	0.1	0
ENSMUSG00000032355.16	27	3	0.825279	3.63513	0.000277838	0.00109696	Mlip	protein_coding	0.188839	0.146014	1.48106	1.54259	0.606364	0.1	0
102638094	22.5	3	0.893922	3.356	0.000790799	0.00278566	Gm34739	lncRNA	0.154348	0.107932	1.51289	1.05228	0.221787	0.532108	0
ENSMUSG00000037411.10	94	2.99139	0.510736	5.85702	4.71e-09	4.37e-08	Serpine1	protein_coding	0.209882	0.169604	2.16537	1.94878	0.1	0.1	0
ENSMUSG00000066705.7	5098.75	2.99079	0.3616	8.27101	1.33e-16	2.6e-15	Fxyd6	protein_coding	18.9395	20.4785	135.388	242.985	48.5548	89.8127	0
ENSMUSG00000026879.14	3268.5	2.98738	0.366907	8.14206	3.89e-16	7.32e-15	Gsn	protein_coding	7.52904	8.40829	52.8648	94.3279	501.129	528.654	0
ENSMUSG00000028979.17	89.25	2.98641	0.596432	5.00712	5.52e-07	3.71e-06	Masp2	protein_coding	0.283958	0.358789	7.38496	4.1095	5.36814	4.32238	0
ENSMUSG00000040280.10	29	2.98606	0.872472	3.42253	0.000620418	0.00225346	Ndufa4l2	protein_coding	0.140944	0.244775	1.23402	2.88066	0.1	0.1	0
ENSMUSG00000023232.17	341.25	2.9752	0.40387	7.36671	1.75e-13	2.61e-12	Serinc2	protein_coding	1.43965	1.5047	10.7732	16.5036	1.64626	2.53801	0
ENSMUSG00000087639.1	192.75	2.97491	0.440977	6.74617	1.52e-11	1.87e-10	Gm15512	lncRNA	0.439865	0.334275	2.75321	4.56701	0.984315	1.5408	1
ENSMUSG00000033998.9	856.5	2.97319	0.352048	8.44541	3.03e-17	6.22e-16	Kcnk1	protein_coding	2.63608	2.432	20.3261	30.7607	3.88191	5.12242	0
ENSMUSG00000048249.14	1133.75	2.97088	0.384892	7.71875	1.17e-14	1.94e-13	Crebrf	protein_coding	1.18275	1.26107	16.5838	8.65883	11.2911	10.0483	0
ENSMUSG00000058740.14	226.5	2.96276	0.415993	7.12213	1.06e-12	1.47e-11	Kcnt1	protein_coding	0.776819	0.821628	3.98488	3.8381	1.35484	2.01729	0
ENSMUSG00000030711.15	70.25	2.96	0.581538	5.08995	3.58e-07	2.49e-06	Sult1a1	protein_coding	0.1	0.191765	4.42439	3.03807	0.318056	0.1	0
ENSMUSG00000043336.14	149.25	2.95966	0.62096	4.76627	1.88e-06	1.16e-05	Filip1l	protein_coding	0.202332	0.221916	3.5178	0.824852	0.648439	0.223396	0
ENSMUSG00000028909.17	818	2.95395	0.343095	8.60972	7.32e-18	1.58e-16	Ptpru	protein_coding	1.1132	0.934101	7.73554	10.0392	1.62223	2.08924	1
ENSMUSG00000073888.12	233.75	2.95202	0.406664	7.25912	3.9e-13	5.62e-12	Ccl27a	protein_coding	2.95721	2.82971	22.1302	32.1726	10.4346	17.7049	0
ENSMUSG00000073680.2	252.75	2.94776	0.403883	7.29856	2.91e-13	4.25e-12	Tmem88b	protein_coding	0.474706	0.487464	4.31492	6.49267	205.793	172.828	0
ENSMUSG00000054640.14	437.75	2.947	0.3701	7.96271	1.68e-15	3e-14	Slc8a1	protein_coding	0.715702	0.927921	9.12415	8.21463	3.26774	2.46776	1
ENSMUSG00000097535.1	93.5	2.94442	0.566783	5.19497	2.05e-07	1.49e-06	Gm26592	lncRNA	0.201726	0.134185	0.998356	1.99881	0.302107	0.565618	0
ENSMUSG00000061576.15	5903.75	2.94088	0.319261	9.21154	3.21e-20	8.25e-19	Dpp6	protein_coding	8.62946	8.74481	71.3679	96.4584	23.3143	32.1726	1
ENSMUSG00000022661.14	1143.5	2.9348	0.321723	9.12213	7.37e-20	1.85e-18	Cd200	protein_coding	5.60551	4.94879	34.7369	39.8162	9.21195	9.50825	1
ENSMUSG00000031133.12	388.75	2.93336	0.451292	6.49992	8.04e-11	9.19e-10	Arhgef6	protein_coding	0.868401	1.12786	13.7967	6.59797	2.74229	0.711934	0
ENSMUSG00000094910.1	1804.75	2.92876	0.401475	7.29499	2.99e-13	4.36e-12	D430019H16Rik	protein_coding	1.46105	1.51405	8.06996	19.429	2.2175	9.57916	0
ENSMUSG00000026748.13	932	2.92784	0.402136	7.28073	3.32e-13	4.81e-12	Plxdc2	protein_coding	1.22566	1.2925	17.3698	10.5787	7.98652	5.3016	0
ENSMUSG00000000275.16	490.75	2.92783	0.363382	8.05718	7.81e-16	1.44e-14	Trim25	protein_coding	0.543027	0.541379	5.90039	4.81187	2.20375	1.80742	0
ENSMUSG00000040543.16	188.25	2.91778	0.47435	6.15111	7.69e-10	7.84e-09	Pitpnm3	protein_coding	0.308459	0.269987	1.22067	2.58298	0.371069	0.515322	0
ENSMUSG00000060477.14	282.25	2.91706	0.40889	7.13408	9.74e-13	1.35e-11	Irak2	protein_coding	0.670058	0.742527	6.52376	5.58683	0.919854	2.05509	0
ENSMUSG00000023017.9	4651.25	2.90975	0.335585	8.67068	4.3e-18	9.42e-17	Asic1	protein_coding	8.03474	7.77674	57.8748	90.0114	22.1537	33.836	1
ENSMUSG00000032452.12	161.75	2.90942	0.441941	6.58327	4.6e-11	5.4e-10	Clstn2	protein_coding	0.189128	0.229613	2.04086	2.48103	0.568842	0.637251	1
ENSMUSG00000031028.14	3799.75	2.907	0.313548	9.27131	1.84e-20	4.81e-19	Tub	protein_coding	4.83874	5.35144	47.6816	51.6533	21.4595	50.0589	1
ENSMUSG00000041696.14	272	2.90689	0.439063	6.62068	3.58e-11	4.24e-10	Rasl12	protein_coding	0.709028	0.819889	5.29761	9.14287	2.41923	3.28787	0
ENSMUSG00000043629.12	245.75	2.90191	0.426981	6.79634	1.07e-11	1.34e-10	1700019D03Rik	protein_coding	0.536381	0.437912	5.86113	4.25857	2.60138	0.673698	0
ENSMUSG00000029552.19	175.75	2.90108	0.538565	5.38669	7.18e-08	5.58e-07	Tes	protein_coding	0.243199	0.490032	3.86651	1.31554	1.62977	0.964477	0
ENSMUSG00000034336.3	531.25	2.90036	0.369758	7.84394	4.37e-15	7.46e-14	Ina	protein_coding	1.13654	1.22301	9.23211	13.7578	2.69705	3.72328	1
ENSMUSG00000054453.11	59.25	2.9	0.766979	3.78107	0.000156153	0.000653616	Sytl5	protein_coding	0.145342	0.1	1.81135	0.462087	5.36032	1.3949	0
ENSMUSG00000038175.10	192.5	2.89947	0.517426	5.60365	2.1e-08	1.77e-07	Mylip	protein_coding	0.409851	0.442681	4.91068	2.04862	0.683833	1.45311	0
ENSMUSG00000035910.15	97.25	2.8985	0.522357	5.5489	2.87e-08	2.38e-07	Dcdc2a	protein_coding	0.366394	0.373903	3.22665	2.32994	2.35454	0.984214	0
ENSMUSG00000007021.4	640.5	2.89829	0.358721	8.07952	6.5e-16	1.2e-14	Syngr3	protein_coding	2.84361	2.42904	18.2338	27.0132	3.82827	5.35309	0
ENSMUSG00000020627.10	116.25	2.89812	0.487325	5.947	2.73e-09	2.61e-08	Klhl29	protein_coding	0.108561	0.11516	0.810505	1.39012	0.611769	0.507724	1
ENSMUSG00000032482.9	38713.2	2.89606	0.339049	8.54172	1.32e-17	2.79e-16	Cspg5	protein_coding	101.711	102.85	828.925	1311.34	141.65	164.663	1
ENSMUSG00000090698.2	90.75	2.89566	0.516233	5.60922	2.03e-08	1.72e-07	Apold1	protein_coding	0.162046	0.19854	1.81385	1.82816	0.429327	0.344261	0
ENSMUSG00000034265.7	917	2.89379	0.339901	8.51361	1.69e-17	3.53e-16	Zdhhc14	protein_coding	2.34933	2.00863	16.0644	21.8669	31.0002	40.4987	1
ENSMUSG00000024897.8	951.75	2.8883	0.346094	8.34543	7.1e-17	1.42e-15	Apba1	protein_coding	1.01526	0.871153	6.71844	10.0222	13.6251	14.0763	0
ENSMUSG00000072844.6	105	2.88753	0.581802	4.96307	6.94e-07	4.57e-06	G530011O06Rik	lncRNA	0.208458	0.169665	3.99252	1.73813	1.10493	0.390943	0
ENSMUSG00000001520.12	73.5	2.88753	0.553367	5.2181	1.81e-07	1.32e-06	Nrip2	protein_coding	0.362111	0.328192	2.78968	4.17443	1.09745	0.995683	0
ENSMUSG00000060402.7	41.75	2.87774	0.724527	3.97189	7.13e-05	0.00032335	Chst8	protein_coding	0.31052	0.2468	1.41231	2.10488	18.6537	30.9544	0
ENSMUSG00000049119.14	611.5	2.87738	0.349546	8.23176	1.84e-16	3.59e-15	Fam110b	protein_coding	2.44385	1.95162	18.4652	23.3707	5.11386	7.61828	0
ENSMUSG00000019852.7	672	2.87732	0.425618	6.76033	1.38e-11	1.7e-10	Arfgef3	protein_coding	0.339037	0.285406	3.868	1.88734	1.08158	0.534344	0
ENSMUSG00000026188.11	179.25	2.87523	0.438773	6.55289	5.64e-11	6.55e-10	Tmem169	protein_coding	0.456671	0.439195	5.0639	3.55635	2.41437	1.09266	0
ENSMUSG00000046607.6	190.75	2.86661	0.428411	6.69126	2.21e-11	2.68e-10	Hrk	protein_coding	0.246328	0.26879	1.99485	2.80971	0.849023	0.928162	0
ENSMUSG00000039787.13	418.5	2.86535	0.35906	7.98015	1.46e-15	2.62e-14	Cercam	protein_coding	1.21076	1.17543	12.6972	10.5824	12.6351	14.1674	1
ENSMUSG00000005357.9	277.5	2.86465	0.42768	6.69811	2.11e-11	2.56e-10	Slc1a6	protein_coding	1.09955	0.832436	6.27521	12.048	1.79976	2.93514	0
ENSMUSG00000022523.9	778.5	2.85127	0.339507	8.39827	4.53e-17	9.2e-16	Fgf12	protein_coding	1.84031	1.8694	19.025	18.5327	6.15632	4.4759	0
ENSMUSG00000018920.11	80	2.84902	0.602364	4.72974	2.25e-06	1.37e-05	Cxcl16	protein_coding	0.167939	0.395404	3.89416	2.29086	0.325503	0.124024	0
ENSMUSG00000031595.9	397.5	2.84717	0.386091	7.37435	1.65e-13	2.47e-12	Pdgfrl	protein_coding	1.64666	1.61905	11.1252	18.0015	2.60225	1.12287	0
ENSMUSG00000031442.20	1461.75	2.84351	0.32011	8.88291	6.51e-19	1.52e-17	Mcf2l	protein_coding	3.83722	2.75769	21.5352	24.7858	8.04049	9.72915	0
ENSMUSG00000038173.15	46.75	2.83399	0.658969	4.30064	1.7e-05	8.78e-05	Enpp6	protein_coding	0.1	0.170242	0.544985	1.4806	272.517	206.541	1
ENSMUSG00000069072.9	204.75	2.82963	0.415157	6.8158	9.37e-12	1.18e-10	Slc7a14	protein_coding	0.1	0.1	1.52994	1.40116	0.843769	0.638601	0
ENSMUSG00000031659.13	194.25	2.82655	0.570822	4.95172	7.36e-07	4.82e-06	Adcy7	protein_coding	0.120511	0.194823	2.83431	0.775145	0.266255	0.176289	0
ENSMUSG00000085069.2	44.5	2.82597	0.733794	3.85118	0.000117551	0.000506697	Gm13111	lncRNA	0.1	0.1	1.12045	0.414842	0.143996	0.124122	0
ENSMUSG00000024065.7	2384.25	2.8228	0.31406	8.9881	2.52e-19	6.06e-18	Ehd3	protein_coding	4.10705	4.15741	35.8698	36.6399	27.2551	38.2868	0
ENSMUSG00000027624.17	1949.75	2.82242	0.358982	7.86229	3.77e-15	6.49e-14	Epb41l1	protein_coding	3.24047	2.98192	16.5996	30.612	39.701	49.659	0
ENSMUSG00000032589.14	1004.75	2.82177	0.353484	7.98274	1.43e-15	2.58e-14	Bsn	protein_coding	0.524577	0.45125	3.69287	5.55191	1.3261	1.1948	0
ENSMUSG00000049336.16	114.75	2.81816	0.473933	5.94632	2.74e-09	2.62e-08	Tenm2	protein_coding	0.1	0.284745	1.089	3.9719	0.454406	1.81097	1
ENSMUSG00000022231.9	4876.75	2.81303	0.327451	8.59068	8.65e-18	1.86e-16	Sema5a	protein_coding	3.37258	3.40556	34.2834	27.071	84.7145	57.3761	0
ENSMUSG00000041078.6	2065	2.81295	0.338285	8.31533	9.15e-17	1.81e-15	Grid1	protein_coding	3.01055	3.26911	26.9911	21.8958	15.9643	15.0919	1
ENSMUSG00000001985.9	2430.75	2.81194	0.315989	8.89886	5.64e-19	1.32e-17	Grik3	protein_coding	1.80191	1.79669	14.8566	16.2415	20.0841	17.7128	0
ENSMUSG00000034949.18	316.5	2.80996	0.384022	7.31719	2.53e-13	3.73e-12	Zfr2	protein_coding	0.874772	1.04102	7.38518	8.65667	7.54807	9.91777	1
ENSMUSG00000017754.13	388.5	2.80948	0.405311	6.93166	4.16e-12	5.43e-11	Pltp	protein_coding	1.96835	2.51947	14.0598	23.6527	0.574435	0.790182	0
ENSMUSG00000023966.8	226	2.80735	0.430801	6.51659	7.19e-11	8.26e-10	Rsph9	protein_coding	1.79375	1.46083	11.6441	20.4474	4.59507	6.19489	0
ENSMUSG00000035864.14	717.75	2.80678	0.337067	8.32706	8.29e-17	1.65e-15	Syt1	protein_coding	1.09024	1.03204	8.54481	11.1456	1.34774	1.72765	0
ENSMUSG00000087366.7	2120.25	2.80289	0.35453	7.90592	2.66e-15	4.65e-14	Junos	lncRNA	2.9998	3.20359	26.3617	22.3031	11.6803	10.5874	1
ENSMUSG00000018500.2	259.25	2.80259	0.394186	7.10982	1.16e-12	1.6e-11	Adora2b	protein_coding	1.13097	1.13569	8.84105	11.3416	1.33855	1.54091	0
ENSMUSG00000060808.4	332.75	2.80117	0.477259	5.86929	4.38e-09	4.07e-08	B9d1os	lncRNA	3.50283	2.32585	35.1194	13.7486	5.80922	2.86037	0
ENSMUSG00000097406.1	37.75	2.79647	0.737972	3.78939	0.000151017	0.000635314	Gm26833	lncRNA	0.1	0.583872	2.95707	3.63132	4.3395	1.7188	0
ENSMUSG00000026389.16	288	2.79594	0.406015	6.8863	5.73e-12	7.36e-11	Steap3	protein_coding	0.879052	0.744225	4.86104	8.05266	0.313667	0.470738	1
ENSMUSG00000032046.15	5930.75	2.79482	0.340643	8.20452	2.32e-16	4.46e-15	Abhd12	protein_coding	20.4186	22.2762	148.261	222.751	108.672	182.614	0
ENSMUSG00000067889.4	4283.25	2.79479	0.454538	6.14864	7.81e-10	7.96e-09	Sptbn2	protein_coding	2.87281	2.34647	10.7857	36.6748	2.42257	5.62387	0
ENSMUSG00000020151.16	246	2.794	0.394482	7.0827	1.41e-12	1.93e-11	Ptprr	protein_coding	0.533456	0.530264	4.41249	5.21124	1.04006	0.721557	0
ENSMUSG00000031576.16	47.5	2.79008	0.650783	4.28726	1.81e-05	9.27e-05	Kcnu1	protein_coding	0.167676	0.215292	2.45936	1.90651	2.37064	2.44245	1
ENSMUSG00000039470.15	3344.75	2.79006	0.314982	8.85782	8.16e-19	1.89e-17	Zdhhc2	protein_coding	10.9695	8.99419	88.8556	82.8633	46.1835	41.7455	0
ENSMUSG00000019789.9	225.5	2.78916	0.404985	6.88708	5.7e-12	7.33e-11	Hey2	protein_coding	0.652747	0.765179	6.24007	6.27169	2.68031	3.53319	0
ENSMUSG00000016918.15	730	2.7849	0.335146	8.30951	9.61e-17	1.9e-15	Sulf1	protein_coding	1.27128	1.33645	8.1747	8.91227	1.68339	1.13923	1
ENSMUSG00000046378.11	33.5	2.7829	0.737737	3.77221	0.000161805	0.000675151	Asphd1	protein_coding	0.1	0.112249	1.52387	2.40535	0.345537	0.386763	0
ENSMUSG00000026979.16	31.5	2.78136	0.851418	3.26674	0.00108795	0.00369234	Psd4	protein_coding	0.274789	0.1	0.762775	1.1124	0.1	0.133358	0
ENSMUSG00000032988.3	25.5	2.77529	0.83875	3.30884	0.000936827	0.00324565	Slc16a8	protein_coding	0.1	0.1	0.120943	0.339272	3.25298	1.70941	0
ENSMUSG00000011148.14	37.25	2.77444	0.719188	3.85774	0.00011444	0.000494783	Adssl1	protein_coding	0.393021	0.1	0.929872	1.34296	20.6176	16.9191	1
ENSMUSG00000050711.7	158.75	2.77389	0.445354	6.22851	4.71e-10	4.94e-09	Scg2	protein_coding	0.379233	0.369857	2.64053	4.14349	0.502946	0.285829	0
ENSMUSG00000026259.14	607	2.77236	0.34748	7.97849	1.48e-15	2.66e-14	Ngef	protein_coding	1.73508	1.42764	12.2295	15.0244	1.70458	2.1952	0
ENSMUSG00000045312.12	1907	2.77223	0.315271	8.79316	1.45e-18	3.33e-17	Lhfpl2	protein_coding	3.58863	3.44475	26.965	33.2669	45.0136	70.4663	0
ENSMUSG00000033676.13	1780.25	2.77089	0.364315	7.60574	2.83e-14	4.52e-13	Gabrb3	protein_coding	2.84956	2.54562	29.0551	18.3322	5.61894	3.1452	0
ENSMUSG00000027577.14	3249	2.76967	0.329517	8.40523	4.27e-17	8.7e-16	Chrna4	protein_coding	4.98043	4.91767	34.3602	49.0586	6.45565	9.36395	0
ENSMUSG00000037887.11	1344.25	2.764	0.365569	7.56081	4.01e-14	6.3e-13	Dusp8	protein_coding	2.17929	2.27699	13.6615	22.904	12.6826	15.0766	0
ENSMUSG00000045629.7	37	2.7633	0.727488	3.79841	0.000145626	0.000614836	Sh3tc2	protein_coding	0.1	0.1	0.335406	0.593622	1.78007	2.02862	0
ENSMUSG00000020135.13	3193.25	2.76207	0.365659	7.55366	4.23e-14	6.63e-13	Apc2	protein_coding	3.2074	3.57196	23.6758	41.8666	13.7883	18.6296	0
ENSMUSG00000064202.15	138	2.76015	0.520468	5.3032	1.14e-07	8.58e-07	4430402I18Rik	protein_coding	0.508799	0.537049	10.3237	9.11936	14.569	16.937	0
ENSMUSG00000052684.4	15688.2	2.75594	0.335321	8.21883	2.05e-16	3.98e-15	Jun	protein_coding	37.5729	36.6746	337.242	249.793	151.854	137.508	1
ENSMUSG00000008496.19	212.5	2.75002	0.4657	5.90513	3.52e-09	3.32e-08	Pou2f2	protein_coding	0.407474	0.267149	3.83105	2.34209	0.916686	0.440978	1
ENSMUSG00000028919.11	270	2.74723	0.390688	7.03179	2.04e-12	2.75e-11	Arhgef19	protein_coding	0.739614	0.895948	4.5009	6.49951	7.10176	6.5625	0
ENSMUSG00000028226.15	2260.25	2.74297	0.38152	7.18958	6.5e-13	9.2e-12	Mmp16	protein_coding	4.73612	4.7889	45.047	26.9673	9.72454	3.83209	1
ENSMUSG00000032024.10	119.25	2.74277	0.487475	5.62648	1.84e-08	1.57e-07	Clmp	protein_coding	0.218073	0.113123	2.07587	2.00471	0.1	0.1	0
ENSMUSG00000097877.2	25	2.7425	0.832412	3.29465	0.00098546	0.00338854	Gm26703	lncRNA	0.105006	0.1	0.883466	1.35864	0.1	0.32826	0
ENSMUSG00000042604.5	55.75	2.74193	0.624801	4.38849	1.14e-05	6.09e-05	Kcna4	protein_coding	0.1	0.1	1.51553	0.594704	0.507036	0.622545	0
ENSMUSG00000020154.10	98	2.7412	0.587551	4.66547	3.08e-06	1.83e-05	Ptprb	protein_coding	0.1	0.1	0.650112	0.296098	4.06984	2.80945	1
ENSMUSG00000035946.7	59.5	2.73929	0.633478	4.32421	1.53e-05	7.96e-05	Gsx2	protein_coding	0.298168	0.319025	1.5929	3.37301	0.271458	0.522977	0
ENSMUSG00000055494.5	23	2.73696	0.865458	3.16245	0.00156449	0.00509071	Gm14168	lncRNA	0.1	0.1	0.643825	0.576612	1.05154	1.01999	0
ENSMUSG00000010505.15	4299.25	2.73186	0.344581	7.92806	2.23e-15	3.93e-14	Myt1	protein_coding	6.06519	6.32519	63.5132	43.0675	13.4289	12.4592	0
ENSMUSG00000033768.16	13804	2.73078	0.354939	7.69365	1.43e-14	2.35e-13	Nrxn2	protein_coding	32.6625	31.0417	134.332	226.393	54.6618	78.8244	0
ENSMUSG00000031610.3	2998.75	2.7291	0.321551	8.48728	2.12e-17	4.38e-16	Scrg1	protein_coding	31.8203	39.3157	252.701	324.022	227.382	285.314	0
ENSMUSG00000019970.15	4619.75	2.72482	0.335219	8.12849	4.35e-16	8.16e-15	Sgk1	protein_coding	17.5876	15.664	160.746	119.033	87.4812	124.333	1
ENSMUSG00000046959.16	98.75	2.72163	0.527942	5.15516	2.53e-07	1.81e-06	Slc26a1	protein_coding	0.225708	0.211131	1.51476	2.2186	1.50521	2.18892	0
ENSMUSG00000022449.14	199.25	2.72038	0.454427	5.98641	2.15e-09	2.08e-08	Adamts20	protein_coding	0.22489	0.251773	2.41148	1.56787	1.71248	1.10183	0
ENSMUSG00000001507.16	267.5	2.71998	0.419933	6.47718	9.35e-11	1.06e-09	Itga3	protein_coding	0.572041	0.325946	2.41961	3.95918	1.52779	1.91784	0
ENSMUSG00000021609.6	58.75	2.71823	0.61851	4.3948	1.11e-05	5.93e-05	Slc6a3	protein_coding	0.104408	0.140638	0.769742	1.39506	0.20685	0.351596	0
ENSMUSG00000080058.2	6143.75	2.71813	0.369745	7.35137	1.96e-13	2.92e-12	Gm11175	lncRNA	84.9101	95.0074	519.609	764.103	294.158	472.666	1
ENSMUSG00000107969.1	283.75	2.71516	0.419771	6.4682	9.92e-11	1.13e-09	Gm44085	lncRNA	0.142412	0.41089	1.77274	1.30652	1.26718	0.849922	0
ENSMUSG00000092242.1	115.25	2.71312	0.626873	4.32802	1.5e-05	7.85e-05	Gm20515	lncRNA	0.151803	0.209348	2.40255	0.668722	2.42547	1.10817	0
ENSMUSG00000039007.9	1596.75	2.70553	0.331263	8.16732	3.15e-16	6e-15	Cpq	protein_coding	7.07694	8.12417	53.5145	71.6905	21.7011	28.0615	1
ENSMUSG00000052331.14	644.75	2.70464	0.402701	6.71625	1.86e-11	2.27e-10	Ankrd44	protein_coding	1.55735	1.82134	18.222	9.22551	31.0566	19.0503	1
ENSMUSG00000039157.12	2838.25	2.70345	0.347872	7.77138	7.76e-15	1.3e-13	Fam102a	protein_coding	5.43345	5.44905	34.3939	59.0663	74.1181	98.5541	1
ENSMUSG00000046876.16	462	2.70314	0.3899	6.93291	4.12e-12	5.38e-11	Atxn1	protein_coding	0.356946	0.339966	3.54042	2.47274	0.989619	0.546394	1
ENSMUSG00000034839.5	148.25	2.70184	0.489445	5.52022	3.39e-08	2.76e-07	Larp6	protein_coding	0.392943	0.437935	2.2824	4.36528	10.0543	9.11629	0
ENSMUSG00000022044.14	1629.75	2.70082	0.356379	7.57852	3.5e-14	5.53e-13	Stmn4	protein_coding	7.29935	8.83484	53.0352	88.2525	158.885	141.469	0
ENSMUSG00000074892.9	307.25	2.69909	0.373199	7.2323	4.75e-13	6.81e-12	B3galt5	protein_coding	0.540057	0.450768	4.40896	4.22837	14.5165	9.80552	1
ENSMUSG00000031144.15	1860.25	2.69564	0.351065	7.67845	1.61e-14	2.62e-13	Syp	protein_coding	3.30479	5.55165	21.761	45.1845	6.91533	9.50564	0
ENSMUSG00000020032.14	302.75	2.69495	0.405255	6.65	2.93e-11	3.51e-10	Nuak1	protein_coding	0.440952	0.389017	3.74293	3.09653	5.26232	3.69775	1
ENSMUSG00000038037.4	78.25	2.68983	0.589442	4.56336	5.03e-06	2.87e-05	Socs1	protein_coding	0.817858	0.582497	2.8964	6.76162	2.10643	2.31147	0
ENSMUSG00000031137.17	409.5	2.68828	0.389084	6.90926	4.87e-12	6.32e-11	Fgf13	protein_coding	1.42527	1.49827	8.82407	15.8649	2.18121	2.54151	0
ENSMUSG00000042106.5	33.5	2.68806	0.749301	3.58742	0.000333967	0.00129275	Fam212a	protein_coding	0.139492	0.446206	1.80162	2.04485	2.08837	2.22593	0
ENSMUSG00000049281.16	1029	2.68774	0.340691	7.88909	3.04e-15	5.28e-14	Scn3b	protein_coding	2.06118	2.21141	14.3462	20.2833	3.14614	3.70889	0
ENSMUSG00000050587.14	1625.25	2.68666	0.33683	7.97631	1.51e-15	2.7e-14	Lrrc4c	protein_coding	3.3393	3.65523	34.821	26.7561	14.6375	8.97898	1
ENSMUSG00000071076.6	7996	2.68509	0.364948	7.35748	1.87e-13	2.79e-12	Jund	protein_coding	19.9017	19.3951	115.707	164.953	63.3286	105.488	1
ENSMUSG00000091735.2	35.25	2.68281	0.744819	3.60196	0.000315827	0.00122992	Gpr62	protein_coding	0.118566	0.167169	0.878502	1.68219	28.9513	22.611	0
ENSMUSG00000020653.12	745	2.68099	0.365901	7.32707	2.35e-13	3.47e-12	Klf11	protein_coding	1.56396	1.69226	14.3964	10.8889	11.4017	14.9954	0
ENSMUSG00000026764.15	1167.5	2.67829	0.321451	8.33188	7.96e-17	1.59e-15	Kif5c	protein_coding	1.15654	1.18209	9.90963	10.0995	17.4539	12.2548	0
ENSMUSG00000050390.12	554.75	2.67732	0.399715	6.69807	2.11e-11	2.56e-10	C77080	protein_coding	0.86554	0.828697	4.32898	8.27895	1.90912	6.65563	0
ENSMUSG00000018909.15	2225.75	2.67545	0.318761	8.39328	4.73e-17	9.58e-16	Arrb1	protein_coding	2.47776	2.51976	18.0479	22.412	6.07662	10.91	1
108167641	53.5	2.6734	0.738613	3.61949	0.000295189	0.00115677	LOC108167641	lncRNA	0.1	0.102665	1.16068	0.306703	1.52403	0.893647	0
ENSMUSG00000027004.3	307.5	2.67022	0.375286	7.11516	1.12e-12	1.54e-11	Frzb	protein_coding	0.906438	1.22741	6.79198	9.56346	1.36969	1.15842	0
ENSMUSG00000087644.1	898.25	2.66964	0.344852	7.7414	9.83e-15	1.63e-13	Gm14703	lncRNA	2.47455	2.27985	14.8881	24.5251	3.55187	5.97314	0
ENSMUSG00000062444.14	1662.5	2.66816	0.344994	7.73395	1.04e-14	1.73e-13	Ap3b2	protein_coding	3.16379	3.24053	17.9068	28.4917	7.24288	9.41284	0
ENSMUSG00000044912.10	988	2.66579	0.332591	8.01521	1.1e-15	2e-14	Syt16	protein_coding	2.99948	2.35267	17.1209	23.9271	4.93395	6.36972	1
ENSMUSG00000042589.18	892.25	2.66531	0.336726	7.91536	2.47e-15	4.33e-14	Cux2	protein_coding	1.49528	1.5182	8.39374	12.3354	13.2249	13.7936	1
ENSMUSG00000052920.14	216.25	2.66232	0.430305	6.18706	6.13e-10	6.33e-09	Prkg1	protein_coding	0.422984	0.435173	4.61154	3.02373	1.86489	1.20177	1
ENSMUSG00000018387.12	133.75	2.66192	0.488024	5.4545	4.91e-08	3.91e-07	Shroom1	protein_coding	0.232537	0.343098	2.30423	2.69543	2.81373	3.03259	0
ENSMUSG00000060275.11	257.5	2.65649	0.39989	6.64304	3.07e-11	3.66e-10	Nrg2	protein_coding	0.853933	0.678841	5.46953	7.39399	2.02935	4.18048	1
ENSMUSG00000056069.8	195.25	2.65514	0.458349	5.79283	6.92e-09	6.25e-08	Fam105a	protein_coding	0.449908	0.55872	5.51435	3.35152	0.400937	0.530545	0
ENSMUSG00000103088.1	502.75	2.6522	0.355655	7.45721	8.84e-14	1.36e-12	Pcdhgb6	protein_coding	1.77606	1.61328	11.424	14.7166	6.34945	8.70162	0
ENSMUSG00000036800.7	94.5	2.64829	0.585686	4.52168	6.13e-06	3.45e-05	Fam135b	protein_coding	0.132425	0.133732	1.50464	0.674944	0.242977	0.114928	0
ENSMUSG00000041351.16	8008.5	2.64783	0.331662	7.98353	1.42e-15	2.56e-14	Rap1gap	protein_coding	27.0515	27.2521	151.885	191.568	129.067	150.798	1
ENSMUSG00000046215.3	27.25	2.6477	0.853923	3.10063	0.00193112	0.00613276	Rprml	protein_coding	0.293662	0.122473	0.909488	2.68906	0.172359	0.314608	0
ENSMUSG00000034656.17	1004.25	2.64709	0.331599	7.98279	1.43e-15	2.58e-14	Cacna1a	protein_coding	1.93363	2.06972	12.7657	12.9294	4.86059	3.48026	0
ENSMUSG00000020424.3	34.5	2.64689	0.736705	3.59287	0.00032705	0.00126917	Gatsl3	protein_coding	0.136546	0.124758	1.4029	1.03674	0.166379	0.1	0
ENSMUSG00000039620.17	167	2.64636	0.424083	6.2402	4.37e-10	4.6e-09	6430573F11Rik	protein_coding	0.696246	0.516885	4.5143	5.98103	1.96855	2.15312	0
ENSMUSG00000006731.10	637	2.64599	0.385493	6.86391	6.7e-12	8.51e-11	B4galnt1	protein_coding	2.67255	3.00769	15.7773	25.147	4.07268	6.42271	0
ENSMUSG00000043670.4	210.5	2.64584	0.505391	5.23524	1.65e-07	1.21e-06	Diras1	protein_coding	0.430771	0.594879	2.25911	5.75114	10.1969	10.1213	0
ENSMUSG00000044816.10	29	2.64386	0.786707	3.36066	0.000777562	0.00274387	D630023F18Rik	protein_coding	0.138307	0.182715	1.69478	2.10302	0.521222	0.594459	0
ENSMUSG00000024084.7	1806.75	2.64357	0.331882	7.96539	1.65e-15	2.94e-14	Qpct	protein_coding	8.2346	7.64442	71.1905	57.2284	18.7184	10.8684	0
102637959	67	2.6423	0.77724	3.39959	0.000674879	0.00242786	Gm38504	lncRNA	0.1	0.1	1.09563	0.174907	0.395133	0.1	1
ENSMUSG00000019737.14	38	2.64111	0.706535	3.73811	0.000185408	0.000762517	Syne4	protein_coding	0.619442	0.601541	4.50402	2.57263	1.93374	1.09453	0
ENSMUSG00000029330.8	123	2.64046	0.506451	5.21365	1.85e-07	1.35e-06	Cds1	protein_coding	0.234531	0.484584	3.09658	1.66467	0.912825	1.63082	0
ENSMUSG00000027368.6	110.25	2.63912	0.509899	5.17577	2.27e-07	1.64e-06	Dusp2	protein_coding	0.646373	0.577144	6.56621	3.73861	0.439033	1.9259	0
ENSMUSG00000015476.6	439	2.63838	0.38872	6.78737	1.14e-11	1.42e-10	Prrt1	protein_coding	2.63174	2.91515	16.6244	17.7147	17.5284	10.9775	0
ENSMUSG00000026959.13	1226.5	2.63815	0.363548	7.25667	3.97e-13	5.72e-12	Grin1	protein_coding	2.298	1.93464	12.3022	21.6781	2.20561	2.87622	1
ENSMUSG00000090546.1	50.5	2.63559	0.84387	3.12322	0.00178886	0.00572745	Cdr1	protein_coding	0.1	0.107723	1.43463	0.164184	0.517742	0.276352	0
ENSMUSG00000042751.14	2409.25	2.63411	0.314805	8.36743	5.89e-17	1.19e-15	Nmnat2	protein_coding	4.52847	4.17556	30.4693	36.341	9.3157	10.8466	1
ENSMUSG00000112907.1	104.5	2.63387	0.694714	3.7913	0.000149858	0.000630972	AC164623.1	lncRNA	0.196128	0.292704	2.24874	0.472471	0.1	0.1	0
ENSMUSG00000024696.8	54	2.63227	0.631572	4.1678	3.08e-05	0.000149841	Lpxn	protein_coding	0.186216	0.221439	2.46059	1.53132	0.366627	0.456692	0
ENSMUSG00000040435.12	2113	2.63211	0.349536	7.53029	5.06e-14	7.9e-13	Ppp1r15a	protein_coding	5.77857	5.53505	33.0086	67.2049	15.5346	31.4121	0
ENSMUSG00000102440.1	327.25	2.63048	0.369506	7.11891	1.09e-12	1.5e-11	Pcdhga9	protein_coding	1.07175	1.03939	7.53144	8.51428	4.72763	6.12478	0
ENSMUSG00000102222.1	270	2.62113	0.387763	6.75962	1.38e-11	1.71e-10	Pcdhga10	protein_coding	0.995774	0.787925	5.96388	7.54213	4.42565	6.43073	0
ENSMUSG00000038026.12	128.25	2.61471	0.48912	5.34574	9e-08	6.89e-07	Kcnj9	protein_coding	0.263092	0.30913	1.46672	2.15372	0.257148	0.393322	0
ENSMUSG00000029695.13	46.25	2.61244	0.748793	3.48887	0.000485059	0.0018109	Aass	protein_coding	0.165802	0.1	1.45777	0.353449	0.1	0.1	0
ENSMUSG00000044072.14	311.25	2.61218	0.431668	6.05138	1.44e-09	1.42e-08	Eml6	protein_coding	0.417638	0.357372	3.62897	1.89958	2.79666	1.3868	1
ENSMUSG00000016487.15	4271.5	2.61194	0.355696	7.34317	2.09e-13	3.1e-12	Ppfibp1	protein_coding	7.00598	7.87237	87.6139	47.3102	72.6443	44.4289	1
ENSMUSG00000015224.10	1487.75	2.61115	0.321192	8.12956	4.31e-16	8.1e-15	Cyp2j9	protein_coding	5.23491	5.73596	45.0093	43.1918	16.6447	14.9048	0
ENSMUSG00000040035.14	1684.25	2.61036	0.319652	8.16623	3.18e-16	6.04e-15	Disp2	protein_coding	2.20898	2.1241	14.8934	16.8107	3.76707	4.31168	0
ENSMUSG00000024180.13	148.5	2.60204	0.449076	5.7942	6.86e-09	6.2e-08	Tmem8	protein_coding	0.378237	0.315989	2.08169	3.15024	1.71759	1.92929	0
ENSMUSG00000071753.11	99	2.60204	0.673934	3.86097	0.000112939	0.000489142	C230004F18Rik	lncRNA	0.477538	0.380228	6.14771	2.23653	1.45722	0.622143	0
ENSMUSG00000066687.5	212	2.6009	0.404271	6.43357	1.25e-10	1.4e-09	Zbtb16	protein_coding	0.419725	0.264831	2.71707	2.78942	1.41996	1.15616	0
ENSMUSG00000020182.16	53	2.6009	0.610505	4.26025	2.04e-05	0.000103582	Ddc	protein_coding	0.334803	0.244557	1.56646	2.70308	50.3626	58.2415	0
ENSMUSG00000029449.11	155.25	2.59856	0.478461	5.43108	5.6e-08	4.43e-07	Rhof	protein_coding	0.707544	0.482369	2.23231	4.97985	0.818972	1.31058	0
ENSMUSG00000020435.17	108.75	2.58884	0.545241	4.74805	2.05e-06	1.26e-05	Osbp2	protein_coding	0.190098	0.225348	1.46318	4.34893	1.61685	1.40855	1
ENSMUSG00000032202.11	143.5	2.58496	0.441777	5.85129	4.88e-09	4.51e-08	Rab27a	protein_coding	0.428675	0.343056	3.47353	3.25972	0.572714	0.501459	1
ENSMUSG00000001946.14	47.25	2.58496	0.678348	3.81067	0.000138589	0.000588488	Esam	protein_coding	0.11917	0.206796	2.33855	1.64641	0.154388	0.552662	0
ENSMUSG00000010064.15	5013.25	2.58479	0.330324	7.82502	5.08e-15	8.65e-14	Slc38a3	protein_coding	17.733	18.9916	116.044	157.928	15.6235	20.9928	0
ENSMUSG00000022208.11	709.25	2.582	0.444683	5.80638	6.38e-09	5.8e-08	Jph4	protein_coding	1.7924	1.55849	5.67579	14.297	1.68324	2.16387	0
ENSMUSG00000100192.1	204	2.57878	0.415045	6.21327	5.19e-10	5.41e-09	Gm29587	lncRNA	0.1	0.318652	1.69987	3.35327	0.1	0.210584	1
ENSMUSG00000036856.4	751.75	2.57547	0.398184	6.46804	9.93e-11	1.13e-09	Wnt4	protein_coding	1.17376	1.27914	6.11233	12.9178	2.73509	5.17117	1
ENSMUSG00000031750.15	189.25	2.57167	0.454169	5.66235	1.49e-08	1.29e-07	Il34	protein_coding	0.988961	0.865876	5.91008	12.7047	0.621118	0.80188	0
ENSMUSG00000048965.9	263.75	2.57065	0.385644	6.66588	2.63e-11	3.16e-10	Mrgpre	protein_coding	0.614561	0.531388	4.27912	3.8852	2.78347	3.39368	0
ENSMUSG00000037138.17	159.5	2.5692	0.434588	5.9118	3.38e-09	3.2e-08	Aff3	protein_coding	0.378526	0.334173	2.51752	2.36516	1.2597	2.48052	1
ENSMUSG00000031428.11	1608.75	2.56907	0.321042	8.00229	1.22e-15	2.21e-14	Zcchc18	protein_coding	5.8685	5.95635	35.8838	47.9882	15.8851	22.0854	0
ENSMUSG00000025964.15	1591.5	2.56733	0.314471	8.16396	3.24e-16	6.14e-15	Adam23	protein_coding	4.13724	4.17082	24.1411	27.5353	25.2772	26.168	0
ENSMUSG00000054364.5	6014.75	2.56498	0.322116	7.96292	1.68e-15	3e-14	Rhob	protein_coding	24.9768	24.6429	166.968	178.837	159.555	160.358	0
ENSMUSG00000108713.1	122.75	2.5645	0.461761	5.55373	2.8e-08	2.32e-07	Gm44591	lncRNA	0.1	0.1	1.53808	2.1475	0.603667	0.510991	0
ENSMUSG00000042010.16	72.25	2.55605	0.549639	4.65042	3.31e-06	1.95e-05	Acacb	protein_coding	0.113324	0.1	0.403686	0.713464	0.543766	1.24471	1
ENSMUSG00000034981.9	357.75	2.55577	0.366896	6.96592	3.26e-12	4.3e-11	Parm1	protein_coding	0.548406	0.650763	4.24713	4.73402	10.3919	7.8473	0
ENSMUSG00000108348.2	290.5	2.55477	0.49248	5.18756	2.13e-07	1.54e-06	Gm42372	protein_coding	0.406447	0.455479	4.78367	1.77077	2.20613	0.668794	0
ENSMUSG00000033032.15	331.5	2.55348	0.373344	6.83948	7.95e-12	1.01e-10	Afap1l1	protein_coding	0.509399	0.455487	3.8634	4.01292	13.4355	11.6783	1
ENSMUSG00000032181.7	5007.25	2.55303	0.366326	6.96929	3.19e-12	4.2e-11	Scg3	protein_coding	15.6357	17.6513	144.823	88.5857	31.7086	24.0272	1
ENSMUSG00000029765.12	467.75	2.54929	0.350071	7.28222	3.28e-13	4.77e-12	Plxna4	protein_coding	0.315695	0.255619	2.06773	2.16594	0.49816	0.608248	1
ENSMUSG00000047669.8	219.25	2.54882	0.404625	6.29923	2.99e-10	3.21e-09	Msl3l2	protein_coding	1.07051	0.924686	6.11815	8.64528	3.56364	3.67329	0
ENSMUSG00000022376.7	590.5	2.54754	0.354909	7.17801	7.07e-13	9.96e-12	Adcy8	protein_coding	0.928384	0.97022	5.86869	8.02942	0.842305	1.37027	1
ENSMUSG00000025255.18	391.25	2.5445	0.481833	5.28088	1.29e-07	9.6e-07	Zfhx4	protein_coding	0.222877	0.220311	3.0019	1.19944	1.10585	0.360703	0
ENSMUSG00000096847.1	727.75	2.54432	0.426861	5.96053	2.51e-09	2.42e-08	Tmem151b	protein_coding	1.89903	1.67803	6.9005	16.2381	2.78514	3.61468	0
ENSMUSG00000037370.13	410	2.54432	0.355991	7.14715	8.86e-13	1.23e-11	Enpp1	protein_coding	0.702147	0.734779	5.19954	6.20331	1.12256	0.635835	0
ENSMUSG00000027848.12	935	2.54221	0.347825	7.30888	2.69e-13	3.96e-12	Olfml3	protein_coding	1.68401	1.64053	12.9252	9.25825	0.654056	0.978664	1
ENSMUSG00000079056.12	7030.25	2.54197	0.332119	7.6538	1.95e-14	3.16e-13	Kcnip3	protein_coding	19.9501	20.6547	110.699	164.122	29.8404	33.5282	0
ENSMUSG00000062110.14	926.75	2.53962	0.335041	7.58001	3.46e-14	5.47e-13	Scfd2	protein_coding	3.00228	2.54888	24.0472	27.6231	8.37117	11.3062	1
ENSMUSG00000050212.4	52.75	2.53766	0.636883	3.98449	6.76e-05	0.000308684	Eva1b	protein_coding	0.460182	0.237944	1.66715	3.10611	0.116441	0.1	0
ENSMUSG00000052504.6	95	2.5325	0.508474	4.98058	6.34e-07	4.2e-06	Epha3	protein_coding	0.140062	0.143945	1.24278	0.958952	0.219426	0.215865	1
ENSMUSG00000020340.16	4357.5	2.53028	0.316357	7.99816	1.26e-15	2.28e-14	Cyfip2	protein_coding	5.58804	5.39057	33.5172	46.3202	82.7688	121.495	0
ENSMUSG00000038807.18	1684.75	2.52759	0.340968	7.41297	1.23e-13	1.87e-12	Rap1gap2	protein_coding	2.66073	2.79954	15.7337	23.2683	4.91342	7.3246	1
ENSMUSG00000033854.10	676.5	2.52732	0.348779	7.24621	4.29e-13	6.17e-12	Kcnk10	protein_coding	1.88549	2.06238	12.7836	12.8021	2.36518	2.19357	1
ENSMUSG00000031224.6	84.5	2.52607	0.565721	4.46522	8e-06	4.38e-05	Magee2	protein_coding	0.278376	0.290325	2.79763	1.3928	0.914999	0.280166	0
ENSMUSG00000024087.3	229.5	2.52356	0.409029	6.16964	6.84e-10	7.01e-09	Cyp1b1	protein_coding	0.467091	0.357378	2.57993	3.79487	0.1	0.1	0
ENSMUSG00000032936.13	504.5	2.52335	0.478936	5.26866	1.37e-07	1.02e-06	Camkv	protein_coding	1.34495	1.19828	4.06057	13.4554	0.786397	2.19774	0
ENSMUSG00000031503.13	2677.75	2.5191	0.365818	6.88621	5.73e-12	7.36e-11	Col4a2	protein_coding	2.94972	2.61607	14.198	23.8898	0.62508	0.5349	1
ENSMUSG00000096979.1	804.5	2.51555	0.329833	7.62673	2.41e-14	3.88e-13	Gm26880	lncRNA	5.55118	4.47738	36.492	42.1321	11.246	13.3459	0
ENSMUSG00000035711.4	52	2.51341	0.665558	3.7764	0.000159114	0.000665036	Dok3	protein_coding	0.1	0.249133	2.42583	1.29727	0.344663	0.639581	0
ENSMUSG00000032000.17	85.5	2.51245	0.594342	4.22728	2.37e-05	0.000117946	Birc3	protein_coding	0.318884	0.251116	4.00753	0.977084	0.145548	0.1	0
ENSMUSG00000025429.8	502.25	2.50447	0.38088	6.57549	4.85e-11	5.68e-10	Pstpip2	protein_coding	1.9905	1.92498	18.5964	13.807	6.14598	3.06524	1
ENSMUSG00000078695.8	126.75	2.50362	0.462174	5.41704	6.06e-08	4.76e-07	Cisd3	protein_coding	2.16683	2.00704	10.593	15.2071	22.5004	28.1352	0
ENSMUSG00000023034.6	3348.75	2.49765	0.32599	7.66174	1.83e-14	2.98e-13	Nr4a1	protein_coding	13.049	12.554	75.5122	96.6708	20.8751	29.718	0
ENSMUSG00000050423.10	103	2.49701	0.560125	4.45796	8.27e-06	4.52e-05	Ppp1r3g	protein_coding	0.487418	0.32438	3.60188	1.51031	0.135187	0.198524	0
ENSMUSG00000104063.1	510.25	2.49227	0.368198	6.76882	1.3e-11	1.61e-10	Pcdhgb7	protein_coding	1.62278	1.90507	9.50604	14.4291	5.24681	8.04623	0
ENSMUSG00000069805.10	34.75	2.49033	0.745606	3.34	0.000837778	0.00293303	Fbp1	protein_coding	0.157818	0.195787	0.810572	1.9717	0.844468	1.68308	0
ENSMUSG00000064115.13	4437.25	2.48811	0.406116	6.12661	8.98e-10	9.1e-09	Cadm2	protein_coding	9.19673	10.0235	80.3377	63.8213	149.309	100.106	1
ENSMUSG00000050447.15	1236.25	2.48598	0.319815	7.77316	7.65e-15	1.29e-13	Lypd6	protein_coding	3.39878	3.35487	25.9781	25.5356	5.49883	6.32626	1
ENSMUSG00000086773.1	42.75	2.47947	0.68677	3.61034	0.0003058	0.0011932	Gm16192	lncRNA	0.305675	0.521896	3.53262	2.45227	4.15807	2.74113	0
ENSMUSG00000027859.10	26.25	2.47573	0.813963	3.04158	0.0023534	0.00730991	Ngf	protein_coding	0.161128	0.222097	1.4397	1.97581	0.90452	1.75516	0
ENSMUSG00000040133.2	141	2.4746	0.457258	5.41183	6.24e-08	4.9e-07	Gpr176	protein_coding	0.388448	0.303056	1.80097	2.85781	4.35044	5.00451	0
ENSMUSG00000040536.15	118	2.47393	0.483448	5.11727	3.1e-07	2.19e-06	Necab1	protein_coding	0.1	0.122951	1.69558	1.56833	0.298931	0.10236	0
ENSMUSG00000083282.2	1609.5	2.47058	0.333996	7.39704	1.39e-13	2.1e-12	Ctsf	protein_coding	6.98597	6.60835	39.1661	56.5988	25.4992	37.7598	0
ENSMUSG00000027297.14	67	2.469	0.566314	4.35976	1.3e-05	6.87e-05	Ltk	protein_coding	0.267144	0.165124	1.25343	1.78319	0.225584	0.540617	0
ENSMUSG00000020599.13	630.75	2.46891	0.337809	7.30861	2.7e-13	3.97e-12	Rgs9	protein_coding	1.99516	1.93142	13.8325	13.7929	2.9692	3.1689	0
ENSMUSG00000070866.4	70.25	2.46855	0.570379	4.32792	1.51e-05	7.85e-05	Zfp804a	protein_coding	0.102215	0.136183	1.01339	0.672314	1.24065	0.971211	0
ENSMUSG00000031216.13	151.5	2.46366	0.469625	5.24601	1.55e-07	1.15e-06	Stard8	protein_coding	0.218839	0.263541	2.58597	1.55369	0.1	0.1	0
ENSMUSG00000051735.7	50.5	2.46366	0.624159	3.94716	7.91e-05	0.000355146	Rinl	protein_coding	0.16019	0.167376	1.35777	0.780507	8.2147	6.68611	0
ENSMUSG00000035566.6	2632.75	2.4617	0.398089	6.18379	6.26e-10	6.44e-09	Pcdh17	protein_coding	2.48704	2.44623	22.6199	11.1719	36.1432	13.9763	0
ENSMUSG00000039005.13	32.5	2.45943	0.811616	3.03029	0.00244319	0.00756407	Tlr4	protein_coding	0.117295	0.125132	1.04614	0.282549	0.1	0.1	0
ENSMUSG00000038233.9	172	2.45696	0.4297	5.71783	1.08e-08	9.47e-08	Fam198a	protein_coding	0.302447	0.401718	3.16485	2.5748	0.409276	0.287535	1
ENSMUSG00000026730.12	1746	2.45382	0.339793	7.22153	5.14e-13	7.34e-12	Pter	protein_coding	7.98214	9.43121	39.821	31.2434	14.1693	9.46258	1
ENSMUSG00000063838.6	30.75	2.45251	0.753585	3.25446	0.00113609	0.00383874	1700027J19Rik	protein_coding	0.27722	0.461667	1.61625	2.29707	0.357421	0.339706	0
102639235	45.25	2.45003	0.66722	3.672	0.000240657	0.000964462	Gm35591	lncRNA	0.1	0.1	0.464342	0.1	0.300381	1.31258	0
ENSMUSG00000003273.14	773.25	2.44816	0.353375	6.92795	4.27e-12	5.56e-11	Car11	protein_coding	6.17199	7.69625	32.9683	39.403	17.4406	19.852	0
ENSMUSG00000041817.14	621	2.44677	0.365775	6.68928	2.24e-11	2.71e-10	Fam169a	protein_coding	1.26415	1.21508	10.1845	7.95469	3.50824	3.08737	0
ENSMUSG00000040276.14	343.5	2.44644	0.502275	4.87072	1.11e-06	7.06e-06	Pacsin1	protein_coding	0.972582	0.802121	2.14961	7.30657	0.606688	1.05685	1
331480	79	2.44599	0.535042	4.57157	4.84e-06	2.77e-05	Gm5126	lncRNA	0.389609	0.260414	1.7926	2.601	1.21485	1.43434	0
ENSMUSG00000043441.5	106.25	2.44345	0.476685	5.12592	2.96e-07	2.09e-06	Gpr149	protein_coding	0.24131	0.237004	2.01761	2.88248	0.262315	0.379305	0
105245340	421.75	2.44332	0.361072	6.76685	1.32e-11	1.63e-10	Gm40812	lncRNA	1.97303	1.61988	18.195	16.0279	3.07396	2.0884	0
ENSMUSG00000026109.14	984.5	2.44218	0.339901	7.18499	6.72e-13	9.49e-12	Tmeff2	protein_coding	2.70757	3.50301	19.0191	26.3535	164.552	121.142	1
ENSMUSG00000052914.4	3447.75	2.43999	0.306653	7.95684	1.76e-15	3.14e-14	Cyp2j6	protein_coding	7.86836	8.6624	56.3801	63.8601	60.7525	62.9333	0
ENSMUSG00000103037.1	338.5	2.43751	0.373742	6.52191	6.94e-11	7.98e-10	Pcdhgb1	protein_coding	1.17404	1.14816	6.7508	8.84619	4.85121	6.18015	0
ENSMUSG00000017943.15	749.75	2.43513	0.398497	6.11078	9.91e-10	9.99e-09	Gdap1l1	protein_coding	3.35295	3.43653	13.8767	27.627	3.54794	8.09898	0
75880	299.5	2.43467	0.375093	6.49086	8.53e-11	9.74e-10	4930592A05Rik	lncRNA	0.525498	0.618726	2.53564	4.20211	1.38926	2.19747	0
ENSMUSG00000023885.8	180.5	2.43012	0.416096	5.84028	5.21e-09	4.79e-08	Thbs2	protein_coding	0.24016	0.242395	1.51602	1.87001	0.581802	0.834237	0
ENSMUSG00000001672.14	28.75	2.42999	0.804456	3.02066	0.00252227	0.00777818	Marveld3	protein_coding	0.1	0.1	0.449379	1.0455	0.1	0.1	0
ENSMUSG00000040570.14	256.75	2.42731	0.387922	6.25721	3.92e-10	4.15e-09	Rundc3b	protein_coding	0.628394	0.752208	4.43545	5.47503	5.64891	6.89517	0
ENSMUSG00000056306.5	258	2.42502	0.39622	6.12039	9.33e-10	9.42e-09	Sertm1	protein_coding	0.80932	0.756082	4.38229	6.43713	3.6468	4.253	0
ENSMUSG00000051067.8	1194	2.42438	0.379252	6.39254	1.63e-10	1.8e-09	Lingo3	protein_coding	3.4487	3.34564	15.2516	28.2018	3.34683	3.96037	0
ENSMUSG00000004952.13	105	2.42321	0.488733	4.95815	7.12e-07	4.68e-06	Rasa4	protein_coding	0.601269	0.336045	3.59178	2.21317	0.1	0.365314	0
ENSMUSG00000032724.5	4137.25	2.42095	0.344704	7.02326	2.17e-12	2.91e-11	Abtb2	protein_coding	8.60743	8.11701	39.4728	61.933	64.9161	115.943	0
ENSMUSG00000060579.12	73	2.41895	0.56974	4.24572	2.18e-05	0.000109723	Fhit	protein_coding	1.97088	1.06171	6.04729	8.698	4.05373	3.4992	1
ENSMUSG00000040938.16	52.25	2.41504	0.621953	3.88299	0.000103179	0.000451375	Slc16a11	protein_coding	0.216706	0.304007	2.68851	2.45608	1.43646	0.1	1
ENSMUSG00000033510.14	385.75	2.41245	0.377153	6.39647	1.59e-10	1.76e-09	Otud7a	protein_coding	1.49032	2.15764	7.01538	7.94718	3.11263	5.68788	0
ENSMUSG00000033491.13	102.75	2.41226	0.506746	4.76029	1.93e-06	1.19e-05	Prss35	protein_coding	0.178934	0.300394	1.48663	2.06612	0.642205	0.682506	0
ENSMUSG00000002985.16	31176.5	2.40717	0.315429	7.63142	2.32e-14	3.75e-13	Apoe	protein_coding	336.181	306.338	2014.38	1748.13	192.096	272.988	0
ENSMUSG00000071847.12	1215.5	2.40543	0.348752	6.89725	5.3e-12	6.85e-11	Apcdd1	protein_coding	3.61327	3.6063	18.871	29.0846	4.92544	6.31169	0
ENSMUSG00000030930.14	657.5	2.40378	0.339322	7.08405	1.4e-12	1.91e-11	Chst15	protein_coding	1.41944	1.21719	8.50105	8.1069	1.79683	1.50885	1
102632328	33	2.4021	0.746235	3.21896	0.00128658	0.00428773	Gm30429	lncRNA	0.129417	0.231684	1.50516	0.831878	0.61946	0.125351	0
ENSMUSG00000032436.17	89.5	2.40073	0.514632	4.66494	3.09e-06	1.83e-05	Cmtm7	protein_coding	0.930415	1.02536	8.29689	6.22082	3.64816	3.51586	1
ENSMUSG00000032549.7	2080	2.39904	0.322814	7.43163	1.07e-13	1.64e-12	Rab6b	protein_coding	4.10131	4.12583	23.1603	31.6963	10.7568	12.2258	0
ENSMUSG00000025475.17	261.25	2.39437	0.414174	5.78108	7.42e-09	6.68e-08	Adgra1	protein_coding	0.51932	0.572325	3.07961	4.22537	0.657464	1.77137	0
ENSMUSG00000026170.6	115.75	2.39417	0.469729	5.09692	3.45e-07	2.41e-06	Cyp27a1	protein_coding	0.476874	0.791095	4.65562	4.25689	34.898	34.7665	0
ENSMUSG00000031502.11	4989	2.3923	0.346785	6.89849	5.26e-12	6.79e-11	Col4a1	protein_coding	7.30286	6.50509	31.6852	52.1869	2.10335	2.27611	1
ENSMUSG00000004951.10	71.75	2.38933	0.558572	4.27756	1.89e-05	9.65e-05	Hspb1	protein_coding	0.608657	0.711132	4.64065	5.60099	0.219593	0.427565	0
ENSMUSG00000022415.12	1955.25	2.3887	0.336233	7.10429	1.21e-12	1.66e-11	Syngr1	protein_coding	11.8244	12.7603	42.55	55.812	41.741	55.3994	0
ENSMUSG00000020743.15	1594.75	2.38499	0.347914	6.85512	7.13e-12	9.04e-11	Mif4gd	protein_coding	12.8023	12.8488	62.8659	100.242	47.2858	65.479	1
ENSMUSG00000072612.2	42	2.38466	0.691452	3.44878	0.000563133	0.00207063	Gm10382	protein_coding	0.699368	0.655147	3.10359	2.10052	4.89974	3.87035	0
ENSMUSG00000097796.1	173.25	2.37504	0.421796	5.63078	1.79e-08	1.53e-07	Gm16702	lncRNA	0.221145	0.381023	3.44624	5.0864	1.29749	0.894154	0
ENSMUSG00000032515.8	581	2.37319	0.377293	6.29005	3.17e-10	3.39e-09	Csrnp1	protein_coding	2.33003	2.37416	11.4177	18.8896	20.545	26.3824	0
ENSMUSG00000050556.9	1152	2.3721	0.321753	7.37242	1.68e-13	2.5e-12	Kcnb1	protein_coding	1.61266	1.46279	7.29422	10.7779	1.51281	2.0803	0
ENSMUSG00000002007.5	172.25	2.36507	0.471845	5.0124	5.38e-07	3.62e-06	Srpk3	protein_coding	0.802141	0.784276	7.10741	3.97101	46.1937	41.4175	0
ENSMUSG00000006360.11	30.75	2.36457	0.752869	3.14075	0.00168517	0.00544084	Crip1	protein_coding	0.774395	0.508982	5.24799	5.22171	3.32452	6.59615	0
ENSMUSG00000022018.7	1802.25	2.36192	0.34	6.94682	3.74e-12	4.9e-11	Rgcc	protein_coding	20.3546	21.2622	102.14	142.424	28.2175	34.8905	0
ENSMUSG00000021458.17	213.25	2.36084	0.403496	5.85096	4.89e-09	4.52e-08	2010111I01Rik	protein_coding	1.25259	1.62493	8.88866	9.96537	14.7054	17.6287	0
ENSMUSG00000052188.6	1037.5	2.35895	0.372285	6.33643	2.35e-10	2.56e-09	Gm14964	lncRNA	0.836648	1.51739	4.70489	8.33847	1.25472	1.86058	0
ENSMUSG00000100113.1	1251.5	2.3582	0.343045	6.87431	6.23e-12	7.95e-11	Gm28592	lncRNA	10.0394	10.1117	61.4142	68.8828	34.279	36.0063	0
ENSMUSG00000040710.10	121	2.358	0.508586	4.63638	3.55e-06	2.08e-05	St8sia4	protein_coding	0.227225	0.195553	1.93765	1.07197	0.410659	0.161251	0
ENSMUSG00000006930.15	2779	2.35742	0.35336	6.67143	2.53e-11	3.05e-10	Hap1	protein_coding	6.3812	7.15062	35.7353	52.2988	10.9774	16.5143	0
ENSMUSG00000036298.10	604.25	2.35586	0.346556	6.79791	1.06e-11	1.33e-10	Slc2a13	protein_coding	1.00792	1.09984	7.30733	6.68487	4.00704	2.79407	1
ENSMUSG00000031486.15	335	2.35578	0.379727	6.20389	5.51e-10	5.72e-09	Adgra2	protein_coding	0.533603	0.546765	2.9829	3.95683	0.723948	0.605234	0
ENSMUSG00000021190.14	4024.5	2.35509	0.32138	7.32806	2.34e-13	3.45e-12	Lgmn	protein_coding	18.367	17.8365	126.51	105.441	144.531	193.484	0
ENSMUSG00000031129.9	1167.5	2.35405	0.320535	7.34412	2.07e-13	3.08e-12	Slc9a9	protein_coding	3.58007	3.42393	20.2404	24.2892	14.4554	15.7343	1
ENSMUSG00000086191.1	30.5	2.3505	0.782265	3.00473	0.00265815	0.00813497	Zfp652os	lncRNA	0.581509	0.653893	2.71815	5.81277	1.59596	2.15526	0
ENSMUSG00000051242.1	430	2.3503	0.364804	6.44263	1.17e-10	1.32e-09	Pcdhb9	protein_coding	1.2796	1.25854	6.87968	9.86532	4.30602	4.7142	0
ENSMUSG00000027447.6	34003.5	2.34736	0.341	6.88374	5.83e-12	7.48e-11	Cst3	protein_coding	453.825	451.895	3348.81	2336.98	336.341	442.959	0
ENSMUSG00000018451.6	1961.25	2.34656	0.351521	6.67545	2.46e-11	2.97e-10	6330403K07Rik	lncRNA	12.5048	13.6631	63.183	102.186	16.3014	20.3437	0
ENSMUSG00000060240.12	709.5	2.344	0.369501	6.34369	2.24e-10	2.44e-09	Cend1	protein_coding	3.59805	3.57087	16.401	27.6492	23.2409	26.5311	0
93895	39.5	2.34395	0.70608	3.31967	0.000901238	0.00313443	Msx1os	lncRNA	0.222936	0.124866	0.678354	1.48404	0.108367	0.121829	0
ENSMUSG00000021803.9	80.25	2.33817	0.564321	4.14333	3.42e-05	0.000165448	Cdhr1	protein_coding	0.151583	0.151891	0.621426	1.36383	0.266426	0.288465	0
ENSMUSG00000020102.15	455.75	2.33813	0.402596	5.80764	6.34e-09	5.76e-08	Slc16a7	protein_coding	1.64797	2.15285	12.5648	12.8009	15.8127	7.12223	1
ENSMUSG00000042757.16	284.5	2.3372	0.384898	6.07224	1.26e-09	1.26e-08	Tmem108	protein_coding	1.44368	1.26249	5.53373	6.91714	61.6974	61.0801	1
ENSMUSG00000079657.10	42.25	2.3322	0.685852	3.40044	0.000672778	0.00242161	Rab26	protein_coding	0.844887	0.438549	2.04931	2.25029	0.801632	0.490738	0
ENSMUSG00000031778.13	2414.75	2.33145	0.375772	6.20442	5.49e-10	5.7e-09	Cx3cl1	protein_coding	7.82657	7.14193	30.2963	60.5083	7.64474	19.0083	0
ENSMUSG00000003949.16	1153	2.3302	0.347452	6.70655	1.99e-11	2.42e-10	Hlf	protein_coding	2.51078	2.61418	20.3804	13.6622	3.45502	3.57058	1
ENSMUSG00000054723.5	311.75	2.32888	0.418133	5.56971	2.55e-08	2.13e-07	Vmac	protein_coding	1.54808	1.44421	6.49557	12.7815	6.57185	10.0706	0
ENSMUSG00000029759.9	70.75	2.32805	0.649126	3.58644	0.000335217	0.00129648	Pon3	protein_coding	0.261808	0.601449	3.65416	2.19892	0.287294	0.1	0
ENSMUSG00000102543.5	197	2.32633	0.415869	5.59389	2.22e-08	1.87e-07	Pcdhgc5	protein_coding	1.08662	0.883123	4.52281	8.69719	0.963712	2.05422	0
ENSMUSG00000039431.16	261.5	2.31532	0.379951	6.09373	1.1e-09	1.11e-08	Mtmr7	protein_coding	0.833513	0.80126	5.37175	5.88715	3.05989	2.70281	0
ENSMUSG00000098178.1	42219.2	2.31151	0.536053	4.31209	1.62e-05	8.36e-05	Gm42418	lncRNA	115.965	187.054	452.137	0.1	148.185	1669.66	0
ENSMUSG00000042182.16	533.75	2.31141	0.344022	6.7188	1.83e-11	2.23e-10	Bend6	protein_coding	2.47811	2.02701	11.5356	14.6071	5.34896	4.92256	0
ENSMUSG00000024663.17	356.25	2.31102	0.366861	6.29944	2.99e-10	3.2e-09	Rab3il1	protein_coding	1.36902	1.33786	8.53309	8.40968	1.62775	2.36527	0
ENSMUSG00000045404.16	104.25	2.30951	0.479282	4.81868	1.45e-06	9.04e-06	Kcnk13	protein_coding	0.457534	0.302175	2.08261	2.02857	6.11922	3.77793	0
ENSMUSG00000004626.14	83.25	2.30639	0.549089	4.20039	2.66e-05	0.000131781	Stxbp2	protein_coding	0.903898	0.452917	4.02381	2.7125	49.2307	27.1768	0
ENSMUSG00000028497.12	71.25	2.30378	0.542141	4.24941	2.14e-05	0.000108093	Hacd4	protein_coding	0.620311	0.713179	2.09916	2.17906	0.590152	0.447698	1
ENSMUSG00000003032.8	2139.5	2.30179	0.326065	7.0593	1.67e-12	2.27e-11	Klf4	protein_coding	7.73093	6.75581	36.9435	49.447	6.64536	14.2152	1
ENSMUSG00000044122.14	51.75	2.29698	0.612176	3.75216	0.000175319	0.000726229	Proca1	protein_coding	0.249625	0.254938	2.53708	1.94163	0.302294	1.16535	0
ENSMUSG00000024725.12	2214.25	2.293	0.319697	7.17241	7.37e-13	1.03e-11	Ostf1	protein_coding	7.8511	7.96872	47.0473	57.9612	12.1386	12.5843	0
ENSMUSG00000030748.9	272.75	2.29199	0.377894	6.06515	1.32e-09	1.31e-08	Il4ra	protein_coding	0.671628	0.574072	3.39613	4.52436	0.319775	0.687963	0
ENSMUSG00000030917.13	100	2.28758	0.494141	4.6294	3.67e-06	2.15e-05	Tmem159	protein_coding	0.689785	0.775877	3.76332	5.60116	58.257	65.8896	0
ENSMUSG00000063600.14	36.75	2.28688	0.692709	3.30136	0.000962169	0.0033202	Egfem1	protein_coding	0.298411	0.128249	1.25649	1.53465	1.13408	0.433391	0
ENSMUSG00000031385.14	2364.25	2.28616	0.319197	7.16223	7.94e-13	1.11e-11	Plxnb3	protein_coding	3.54165	3.62932	21.8238	22.6747	193.537	245.005	0
ENSMUSG00000085830.1	606.75	2.28585	0.373024	6.12789	8.9e-10	9.03e-09	Grin1os	lncRNA	0.107028	0.176418	0.576559	1.21094	0.162745	0.267228	0
ENSMUSG00000017057.9	198.25	2.28513	0.43238	5.285	1.26e-07	9.4e-07	Il13ra1	protein_coding	0.465622	0.633001	4.1301	3.09262	0.188122	0.163384	1
ENSMUSG00000022747.16	693.75	2.28298	0.347077	6.57772	4.78e-11	5.6e-10	St3gal6	protein_coding	6.20925	5.73789	29.8481	24.2926	7.21528	5.14685	0
ENSMUSG00000024261.5	338.75	2.28268	0.382527	5.96736	2.41e-09	2.32e-08	Syt4	protein_coding	0.776122	0.75395	3.76044	6.53125	1.79056	2.77657	0
ENSMUSG00000051022.7	95.25	2.28141	0.524615	4.34874	1.37e-05	7.19e-05	Hs3st1	protein_coding	0.666461	0.660437	2.66839	4.72875	25.8996	16.0304	0
ENSMUSG00000028838.11	351.5	2.28046	0.445591	5.11784	3.09e-07	2.18e-06	Extl1	protein_coding	0.756369	0.835714	3.05258	7.04683	0.558462	1.46623	1
ENSMUSG00000022270.15	513.25	2.27769	0.364881	6.24228	4.31e-10	4.54e-09	Fam134b	protein_coding	1.68986	1.66685	11.6342	9.29367	13.3876	7.63555	1
ENSMUSG00000109005.1	108	2.27436	0.770877	2.95036	0.00317406	0.00949271	Gm45221	lncRNA	0.523232	0.560091	5.82832	0.534006	1.99334	0.555833	0
ENSMUSG00000040111.16	1430.25	2.27434	0.322248	7.05772	1.69e-12	2.29e-11	Gramd1b	protein_coding	2.10716	2.51607	14.9739	16.6594	8.08014	7.57525	1
ENSMUSG00000043439.5	214.5	2.27403	0.459284	4.95126	7.37e-07	4.83e-06	Epop	protein_coding	1.09354	1.01903	3.83065	7.26187	3.37501	5.3146	0
ENSMUSG00000020205.8	1838.75	2.27144	0.329557	6.89241	5.49e-12	7.07e-11	Phlda1	protein_coding	7.83675	6.89369	35.3507	41.3319	21.3844	21.3132	0
ENSMUSG00000021728.7	222.75	2.27009	0.395164	5.74467	9.21e-09	8.17e-08	Emb	protein_coding	1.26903	1.41552	7.23614	8.20027	2.08729	2.04421	1
ENSMUSG00000001240.13	568	2.26626	0.390908	5.79742	6.73e-09	6.09e-08	Ramp2	protein_coding	5.72431	7.32539	31.5208	46.2208	10.0517	18.6106	0
ENSMUSG00000000594.7	15902.2	2.26495	0.32339	7.00379	2.49e-12	3.33e-11	Gm2a	protein_coding	37.4014	41.303	194.6	285.743	69.5719	104.984	1
ENSMUSG00000050908.12	545.5	2.26399	0.369605	6.12545	9.04e-10	9.16e-09	Tvp23a	protein_coding	2.8453	2.66321	11.907	20.4072	8.5578	11.9947	0
ENSMUSG00000058254.12	14564.2	2.26153	0.313529	7.21314	5.47e-13	7.77e-12	Tspan7	protein_coding	98.3727	108.322	649.413	625.373	168.578	204.659	0
ENSMUSG00000038515.10	747	2.26024	0.356457	6.34084	2.29e-10	2.49e-09	Grtp1	protein_coding	3.67888	4.22997	16.6054	26.7801	9.36271	16.1533	0
ENSMUSG00000031673.6	1203	2.26021	0.331509	6.81795	9.23e-12	1.16e-10	Cdh11	protein_coding	2.11397	2.14105	14.7282	12.5871	15.7902	7.77743	1
ENSMUSG00000036564.17	1228.75	2.25977	0.351973	6.4203	1.36e-10	1.52e-09	Ndrg4	protein_coding	4.68222	5.52701	23.6374	32.9162	6.57469	8.30487	0
ENSMUSG00000053897.15	68	2.25919	0.578115	3.90786	9.31e-05	0.000411775	Slc39a8	protein_coding	0.205731	0.219567	1.63013	0.975052	0.126888	0.137766	1
ENSMUSG00000061603.8	973.25	2.25838	0.343749	6.56987	5.04e-11	5.89e-10	Akap6	protein_coding	0.829462	0.705945	5.03606	4.87316	3.36796	2.66344	1
ENSMUSG00000059824.12	507.5	2.25806	0.394165	5.72872	1.01e-08	8.92e-08	Dbp	protein_coding	3.92791	4.40628	21.0296	27.1848	7.37692	8.66854	0
ENSMUSG00000039578.16	360	2.25796	0.383805	5.88308	4.03e-09	3.77e-08	Ccser1	protein_coding	2.81023	1.76496	14.2031	14.2282	3.39477	2.63463	1
ENSMUSG00000031103.12	79.5	2.25756	0.584078	3.86517	0.000111014	0.000482163	Elf4	protein_coding	0.129301	0.129495	1.06824	0.462864	0.1	0.1	0
ENSMUSG00000050830.17	201.5	2.2501	0.431094	5.2195	1.79e-07	1.31e-06	Vwc2	protein_coding	1.34483	1.45132	5.58967	11.2144	2.35824	3.01987	0
ENSMUSG00000079396.4	59	2.24978	0.597393	3.76599	0.000165888	0.000690458	Gm3411	protein_coding	0.243711	0.306235	2.24113	1.58958	0.395335	0.406206	0
ENSMUSG00000044258.9	70.5	2.24948	0.604683	3.72009	0.000199152	0.00081281	Ctla2a	protein_coding	0.1	0.1	3.72728	2.13026	0.139503	0.1	0
ENSMUSG00000029206.13	152.5	2.24936	0.471901	4.7666	1.87e-06	1.16e-05	Nsun7	protein_coding	0.458351	0.415253	3.39687	2.0625	0.674489	0.883403	0
ENSMUSG00000022150.16	1316	2.24884	0.387027	5.81054	6.23e-09	5.66e-08	Dab2	protein_coding	4.52029	3.9125	28.5938	15.9945	3.89584	3.31748	1
ENSMUSG00000025586.17	536.5	2.24427	0.401963	5.58327	2.36e-08	1.98e-07	Cpeb1	protein_coding	4.69015	3.41934	29.8221	15.1268	12.4151	11.2551	0
100040529	156.25	2.24304	0.634912	3.53284	0.000411116	0.00156082	Gm2824	lncRNA	0.274833	0.281828	3.48753	0.631156	0.750089	0.24599	0
ENSMUSG00000096883.1	154.75	2.24229	0.484129	4.6316	3.63e-06	2.12e-05	Shisa8	protein_coding	1.18112	0.838186	3.6032	7.05453	3.39241	3.2413	0
ENSMUSG00000046807.10	415.5	2.23614	0.362823	6.16316	7.13e-10	7.29e-09	Lrrc75b	protein_coding	0.845249	0.928863	5.00221	5.37279	3.05301	3.2783	0
ENSMUSG00000044835.15	81.25	2.2332	0.515406	4.33289	1.47e-05	7.68e-05	Ankrd45	protein_coding	0.271347	0.313186	1.85816	1.87601	0.584945	0.40515	0
ENSMUSG00000050357.9	57	2.23266	0.657066	3.39793	0.000678989	0.00244221	Carmil2	protein_coding	0.195017	0.144984	0.882242	1.89832	0.498885	0.771607	0
ENSMUSG00000054793.8	12900.2	2.2305	0.35987	6.19806	5.72e-10	5.92e-09	Cadm4	protein_coding	58.1904	60.4934	252.98	417.311	447.48	575.752	0
ENSMUSG00000006958.13	408.25	2.22956	0.383455	5.81438	6.09e-09	5.54e-08	Chrd	protein_coding	1.08027	1.22117	5.89326	7.35352	1.51424	1.72943	1
ENSMUSG00000054150.12	29.75	2.22239	0.749709	2.96434	0.00303333	0.00912238	Syne3	protein_coding	0.1	0.1	0.275142	0.250633	2.44133	2.28354	1
ENSMUSG00000034308.13	328.5	2.2215	0.368367	6.03069	1.63e-09	1.61e-08	Sdr42e1	protein_coding	1.51949	1.40353	7.09194	9.03473	1.80794	1.84923	0
ENSMUSG00000079164.8	53.75	2.21968	0.628234	3.53321	0.000410554	0.00155928	Tlr5	protein_coding	0.155505	0.280991	1.54269	0.836715	0.339401	0.524881	1
ENSMUSG00000022575.4	131.25	2.21573	0.488651	4.53438	5.78e-06	3.26e-05	Gsdmd	protein_coding	0.639882	0.538882	4.37784	2.55819	0.361008	0.354565	0
ENSMUSG00000031139.14	108.5	2.21299	0.528628	4.1863	2.84e-05	0.000139197	Mcf2	protein_coding	0.19937	0.266284	1.9291	1.0552	0.452277	0.195973	0
ENSMUSG00000022199.10	15923	2.21287	0.346997	6.37719	1.8e-10	1.98e-09	Slc22a17	protein_coding	81.7277	82.8052	370.896	542.396	366.294	498.412	0
ENSMUSG00000051177.16	1018	2.21166	0.376058	5.88118	4.07e-09	3.8e-08	Plcb1	protein_coding	1.39848	1.32316	10.2767	6.61424	9.48218	8.04495	1
ENSMUSG00000019775.17	370.25	2.20472	0.477144	4.62066	3.83e-06	2.23e-05	Rgs17	protein_coding	0.896301	0.736475	4.7358	2.94728	0.989252	0.560932	0
ENSMUSG00000001986.16	4879.25	2.20425	0.466447	4.72561	2.29e-06	1.39e-05	Gria3	protein_coding	10.5588	11.4102	91.6426	30.5551	22.988	9.2066	0
ENSMUSG00000042662.16	728	2.20163	0.33558	6.56068	5.36e-11	6.24e-10	Dusp15	protein_coding	5.40813	4.75236	21.2241	26.0805	154.22	188.63	0
ENSMUSG00000042807.15	471.75	2.20145	0.356777	6.17038	6.81e-10	6.99e-09	Hecw2	protein_coding	0.619089	0.682511	5.06185	9.17361	2.36506	2.47967	0
ENSMUSG00000073805.5	97.75	2.19715	0.492364	4.46245	8.1e-06	4.44e-05	Fam196a	protein_coding	0.665902	0.746317	3.80762	4.68411	0.898293	2.10935	0
ENSMUSG00000019846.11	487.25	2.19677	0.347626	6.31935	2.63e-10	2.84e-09	Lama4	protein_coding	0.658821	0.717651	4.15563	4.13089	1.88014	1.75475	0
ENSMUSG00000024292.14	62.75	2.19465	0.574442	3.82049	0.000133188	0.000567848	Cyp4f14	protein_coding	0.295392	0.272443	1.93099	1.33594	0.113852	0.1	0
ENSMUSG00000113343.1	75.25	2.19348	0.572698	3.83008	0.000128102	0.000548389	AC140285.1	lncRNA	0.112742	0.122719	1.14242	0.622384	0.451099	0.243733	1
ENSMUSG00000103034.1	1754.25	2.18771	0.329139	6.64676	3e-11	3.58e-10	Gm8797	protein_coding	55.0062	53.5212	238.452	326.259	220.265	294.397	0
ENSMUSG00000029120.10	1592.25	2.1852	0.402328	5.43139	5.59e-08	4.42e-07	Ppp2r2c	protein_coding	3.8283	3.91278	13.4186	30.3734	45.2403	38.0457	0
ENSMUSG00000028434.12	468.75	2.18502	0.352697	6.19519	5.82e-10	6.02e-09	Epb41l4b	protein_coding	0.838761	0.976972	5.31318	5.27917	5.75176	5.95548	1
ENSMUSG00000031837.14	1024	2.18353	0.386651	5.64728	1.63e-08	1.4e-07	Necab2	protein_coding	5.02674	5.14199	19.7614	38.9407	11.0355	21.8004	0
ENSMUSG00000000560.9	415.25	2.18163	0.56722	3.84618	0.000119973	0.000516133	Gabra2	protein_coding	0.881017	0.785593	8.91811	1.7301	1.18665	0.565166	1
ENSMUSG00000017314.12	1260.25	2.18062	0.387799	5.62307	1.88e-08	1.59e-07	Mpp2	protein_coding	3.23438	3.8675	12.7931	28.0807	21.3217	22.3001	0
ENSMUSG00000037754.13	2524.5	2.17955	0.325333	6.69945	2.09e-11	2.54e-10	Ppp1r16b	protein_coding	3.70322	3.71017	17.3803	24.1307	106.996	119.553	1
ENSMUSG00000062044.15	2256	2.17717	0.339654	6.40995	1.46e-10	1.63e-09	Lmtk3	protein_coding	9.41977	7.94973	33.1419	34.1031	37.88	35.0117	0
ENSMUSG00000029544.16	161.5	2.17676	0.432562	5.03225	4.85e-07	3.3e-06	Cabp1	protein_coding	1.71523	1.67955	6.81616	8.5645	1.83772	2.17771	0
ENSMUSG00000029311.16	1471.75	2.17547	0.32086	6.78013	1.2e-11	1.49e-10	Hsd17b11	protein_coding	8.8112	8.83648	45.8789	56.3412	23.0093	23.4893	0
ENSMUSG00000032766.9	104.75	2.17414	0.48434	4.48887	7.16e-06	3.97e-05	Gng11	protein_coding	1.03665	1.22211	5.6371	7.35347	22.1248	20.0083	0
ENSMUSG00000032122.15	219	2.17295	0.421674	5.15314	2.56e-07	1.83e-06	Slc37a2	protein_coding	0.440076	0.613015	3.56935	2.52539	0.251391	0.248311	0
ENSMUSG00000049036.7	1040.75	2.17204	0.412712	5.26285	1.42e-07	1.05e-06	Tmem121	protein_coding	8.61693	9.26989	31.307	61.5228	8.54776	14.2959	0
ENSMUSG00000031451.6	2242	2.17052	0.317765	6.83056	8.46e-12	1.07e-10	Gas6	protein_coding	8.1343	7.30576	28.4113	35.7737	10.0244	17.6655	0
ENSMUSG00000107881.1	72.75	2.1669	0.659607	3.28513	0.00101935	0.00348796	Gm44250	lncRNA	0.170387	0.144417	1.46564	0.464248	0.157781	0.1	0
ENSMUSG00000008307.11	48	2.16534	0.717394	3.01834	0.00254165	0.00783246	1700109H08Rik	protein_coding	0.576515	0.469133	3.38934	1.87897	2.33026	1.31434	0
ENSMUSG00000015599.8	896	2.16354	0.395982	5.46374	4.66e-08	3.73e-07	Ttbk1	protein_coding	1.22229	1.19265	4.15954	8.65505	4.97902	7.31387	1
ENSMUSG00000000325.15	2003.25	2.16257	0.338064	6.39691	1.59e-10	1.76e-09	Arvcf	protein_coding	5.47033	5.77705	26.0501	32.2126	20.7356	27.9069	0
ENSMUSG00000036766.12	6011	2.16253	0.30706	7.04269	1.89e-12	2.55e-11	Dner	protein_coding	21.0527	19.7136	104.045	119.414	27.4298	31.9591	1
ENSMUSG00000048537.16	10000.2	2.16119	0.32566	6.63634	3.22e-11	3.83e-10	Phldb1	protein_coding	31.7346	30.7157	107.183	135.7	307.337	311.2	0
ENSMUSG00000025738.7	1786	2.15897	0.386555	5.58516	2.33e-08	1.96e-07	Fbxl16	protein_coding	5.67017	5.55182	19.6098	40.4252	5.73063	9.01824	0
ENSMUSG00000032503.18	1015	2.14896	0.340214	6.3165	2.68e-10	2.89e-09	Arpp21	protein_coding	5.61819	6.41923	21.0411	18.2708	10.1707	10.008	0
ENSMUSG00000042195.9	81.5	2.14839	0.516337	4.16083	3.17e-05	0.000154188	Slc35f2	protein_coding	0.325928	0.370301	1.80378	2.33465	2.56803	5.18833	0
ENSMUSG00000021703.8	10676	2.14674	0.307216	6.98771	2.79e-12	3.72e-11	Serinc5	protein_coding	21.2709	22.5975	126.022	124.127	156.593	132.595	0
108167755	48136.8	2.14267	0.516864	4.14551	3.39e-05	0.000163991	LOC108167755	lncRNA	646.942	1478.18	2245.83	8678.77	663.659	5261.73	0
ENSMUSG00000016356.17	338.25	2.14143	0.366134	5.84877	4.95e-09	4.57e-08	Col20a1	protein_coding	0.516772	0.406376	2.89731	3.7698	9.26868	12.2526	0
ENSMUSG00000079235.10	66.25	2.14018	0.550849	3.88523	0.000102232	0.000447806	Ccdc13	protein_coding	0.483738	0.364096	3.20435	4.04246	21.7401	30.3476	0
ENSMUSG00000024347.16	730.75	2.13847	0.408996	5.22859	1.71e-07	1.26e-06	Psd2	protein_coding	1.58216	1.4683	10.9859	5.24885	1.57794	1.41997	0
ENSMUSG00000033585.5	2695.75	2.13737	0.373321	5.72529	1.03e-08	9.09e-08	Ndn	protein_coding	7.82817	8.63911	30.7094	65.8522	24.7224	42.6033	1
ENSMUSG00000028132.15	523.75	2.13733	0.399205	5.35398	8.6e-08	6.6e-07	Tmem56	protein_coding	1.10087	1.29821	7.9185	4.96293	3.48113	2.4115	0
ENSMUSG00000006586.15	112	2.13671	0.586932	3.64048	0.000272131	0.00107677	Runx1t1	protein_coding	0.212795	0.209138	2.24164	0.57196	0.323073	0.286053	0
ENSMUSG00000105867.2	569	2.13533	0.417521	5.1143	3.15e-07	2.22e-06	Gm42517	protein_coding	3.6931	3.86733	14.0733	25.7819	4.08917	5.84545	0
ENSMUSG00000097142.1	1616.25	2.1334	0.464249	4.59538	4.32e-06	2.49e-05	Gm26778	lncRNA	4.92012	4.00316	36.2752	12.5647	3.57152	2.88345	0
ENSMUSG00000045589.7	1927	2.13181	0.335078	6.36215	1.99e-10	2.18e-09	Frrs1l	protein_coding	3.41823	3.3973	22.4193	18.0669	7.64178	6.04744	0
ENSMUSG00000026833.18	2182.25	2.13147	0.335541	6.35233	2.12e-10	2.32e-09	Olfm1	protein_coding	11.139	10.1661	50.4483	79.2971	33.7986	45.3185	0
ENSMUSG00000031099.16	654.75	2.13021	0.40583	5.24903	1.53e-07	1.13e-06	Smarca1	protein_coding	1.36175	1.50022	11.4353	6.53059	2.54802	1.14435	0
ENSMUSG00000030096.8	1120	2.1282	0.324836	6.5516	5.69e-11	6.6e-10	Slc6a6	protein_coding	2.15993	2.33062	13.9742	14.5603	24.9796	22.1474	0
ENSMUSG00000064225.6	326	2.1264	0.400287	5.31218	1.08e-07	8.21e-07	Paqr9	protein_coding	0.473209	0.478763	3.16516	2.12514	0.827572	0.467546	0
ENSMUSG00000084845.9	52.25	2.12399	0.612695	3.46663	0.000527019	0.00195041	Tmem240	protein_coding	0.435713	0.436798	1.3658	2.74457	0.678782	1.02524	0
ENSMUSG00000025735.13	280	2.12395	0.399524	5.3162	1.06e-07	8.04e-07	Rhbdl1	protein_coding	0.965629	0.889497	5.94458	11.3133	2.56169	5.71708	0
ENSMUSG00000020297.10	3641.5	2.12272	0.330051	6.43149	1.26e-10	1.42e-09	Nsg2	protein_coding	17.9862	19.2121	81.9241	116.856	15.7684	26.2582	0
ENSMUSG00000034295.9	405.25	2.12096	0.36788	5.76536	8.15e-09	7.28e-08	Fhod3	protein_coding	0.664251	0.629074	2.7938	4.18817	0.812177	1.32606	1
ENSMUSG00000020654.15	1087	2.12038	0.349806	6.0616	1.35e-09	1.34e-08	Adcy3	protein_coding	3.49788	2.76767	12.4062	17.8644	3.76762	3.83047	0
ENSMUSG00000045903.8	96.25	2.12009	0.511258	4.14682	3.37e-05	0.000163139	Npas4	protein_coding	0.293434	0.293229	1.09631	1.99252	0.191003	0.56901	0
76505	1352	2.11898	0.344399	6.1527	7.62e-10	7.76e-09	1500009C09Rik	lncRNA	7.88036	9.31973	38.9121	55.3477	12.4726	24.5076	0
ENSMUSG00000041577.5	359.25	2.11836	0.368497	5.74865	9e-09	7.99e-08	Prelp	protein_coding	1.18357	1.00777	4.63579	6.36144	0.1	0.1	0
ENSMUSG00000052560.15	312.25	2.1169	0.386348	5.47926	4.27e-08	3.43e-07	Cpne8	protein_coding	2.10851	2.56187	10.0858	9.39036	4.51506	3.10266	1
ENSMUSG00000004892.13	39155.5	2.11673	0.32055	6.60342	4.02e-11	4.75e-10	Bcan	protein_coding	147.025	138.809	609.585	772.736	563.794	800.637	0
ENSMUSG00000018012.11	433.25	2.11514	0.392335	5.39115	7e-08	5.46e-07	Rac3	protein_coding	4.5902	5.72475	19.7175	33.308	10.4992	21.0761	0
ENSMUSG00000036073.17	790.5	2.1151	0.359538	5.88284	4.03e-09	3.77e-08	Galt	protein_coding	7.27973	7.73073	36.4655	54.6783	12.4162	20.1148	0
ENSMUSG00000026344.9	334	2.11194	0.387426	5.4512	5e-08	3.98e-07	Lypd1	protein_coding	6.37246	5.82203	43.1098	70.7597	10.3554	14.5532	0
ENSMUSG00000034957.10	718.5	2.11177	0.346974	6.08625	1.16e-09	1.16e-08	Cebpa	protein_coding	3.68646	3.35466	18.2859	15.3133	0.695266	3.06402	0
ENSMUSG00000019906.15	144.75	2.10833	0.504208	4.18148	2.9e-05	0.000141764	Lin7a	protein_coding	0.563968	0.92652	5.45405	2.97991	0.881264	0.621299	1
ENSMUSG00000061013.5	103.5	2.10692	0.50876	4.14127	3.45e-05	0.000166649	Mkx	protein_coding	0.528189	0.440011	2.4915	1.82601	1.34913	1.57809	1
ENSMUSG00000019996.17	399.25	2.10623	0.38575	5.4601	4.76e-08	3.8e-07	Map7	protein_coding	1.61535	2.41612	9.9709	7.60573	124.71	51.9342	0
ENSMUSG00000033174.17	2630.25	2.10263	0.341469	6.15761	7.39e-10	7.54e-09	Mgll	protein_coding	7.12873	7.96394	30.993	46.8153	53.1069	81.0784	0
ENSMUSG00000028341.9	549.25	2.10231	0.368588	5.70369	1.17e-08	1.02e-07	Nr4a3	protein_coding	1.23377	1.15245	4.86756	8.4783	1.86915	3.13494	0
ENSMUSG00000008206.16	1269	2.10199	0.334866	6.27711	3.45e-10	3.66e-09	Cers4	protein_coding	6.49565	5.42314	26.5586	33.5051	5.4953	6.11315	0
ENSMUSG00000022893.14	2730.25	2.10051	0.396751	5.29429	1.19e-07	8.97e-07	Adamts1	protein_coding	6.34253	5.43473	43.427	21.1883	6.05111	6.04712	1
ENSMUSG00000018659.12	179.75	2.09989	0.414773	5.06275	4.13e-07	2.84e-06	Pnpo	protein_coding	0.942671	0.963693	5.58092	4.81674	2.19637	2.97316	0
ENSMUSG00000059602.14	111	2.09954	0.467863	4.4875	7.21e-06	3.99e-05	Syn3	protein_coding	6.85555	7.25523	16.3135	15.3131	8.11899	8.39113	1
ENSMUSG00000040855.15	469	2.09913	0.428666	4.89688	9.74e-07	6.24e-06	Reps2	protein_coding	0.769806	0.758857	5.39166	2.76484	2.17733	1.20895	1
ENSMUSG00000059588.13	2101	2.09612	0.367408	5.70516	1.16e-08	1.02e-07	Calcrl	protein_coding	7.3514	8.29885	57.729	36.8607	12.1757	7.33711	0
ENSMUSG00000007207.10	590.5	2.09502	0.397593	5.26925	1.37e-07	1.02e-06	Stx1a	protein_coding	2.44284	3.40383	9.3202	19.573	7.6161	11.5193	0
ENSMUSG00000056895.4	317.25	2.09274	0.456635	4.58295	4.58e-06	2.63e-05	Hist3h2ba	protein_coding	6.69355	8.7804	26.8629	51.0263	48.7235	55.2913	0
ENSMUSG00000000296.8	184.25	2.0923	0.42893	4.87796	1.07e-06	6.82e-06	Tpd52l1	protein_coding	1.9241	1.79342	6.76017	12.2746	2.45834	3.32957	0
ENSMUSG00000042675.15	762	2.09229	0.35416	5.90777	3.47e-09	3.28e-08	Ypel3	protein_coding	7.97227	9.32998	39.6017	46.9763	31.0824	33.3053	0
ENSMUSG00000020620.14	627.75	2.09226	0.40251	5.19803	2.01e-07	1.46e-06	Abca8b	protein_coding	0.812701	0.834441	5.72129	3.52526	1.39341	0.594592	1
ENSMUSG00000034255.17	165.75	2.0915	0.45362	4.61068	4.01e-06	2.33e-05	Arhgap27	protein_coding	0.537885	0.558408	3.17319	2.88919	0.313965	0.365705	1
ENSMUSG00000035863.14	1593.75	2.09082	0.442453	4.72552	2.3e-06	1.39e-05	Palm	protein_coding	6.27186	5.96116	15.52	43.8523	6.20883	12.9697	0
ENSMUSG00000021662.9	565.25	2.09022	0.337896	6.18599	6.17e-10	6.37e-09	Arhgef28	protein_coding	0.85835	0.777823	3.98232	4.63232	13.7449	12.7465	0
ENSMUSG00000073433.10	281.25	2.08984	0.439028	4.76015	1.93e-06	1.19e-05	Arhgdig	protein_coding	3.01644	2.85348	9.74144	20.1304	3.63605	9.29381	0
ENSMUSG00000106847.1	2164	2.08829	0.329225	6.34305	2.25e-10	2.45e-09	Peg13	lncRNA	5.3548	5.49611	23.6107	33.1211	9.09301	11.7534	0
102634011	42	2.08746	0.700808	2.97865	0.00289519	0.00874779	Gm26868	lncRNA	0.223985	0.166687	0.648247	1.74918	0.196618	0.299523	0
ENSMUSG00000036949.16	762	2.08615	0.414422	5.03387	4.81e-07	3.27e-06	Slc39a12	protein_coding	3.25638	3.01408	23.6583	11.4141	0.318425	0.309821	0
ENSMUSG00000027296.7	134.75	2.08168	0.604846	3.44168	0.000578122	0.00211755	Itpka	protein_coding	0.858086	0.640412	1.36971	6.2885	0.234097	0.508365	0
ENSMUSG00000091475.2	2485.5	2.07874	0.337788	6.15398	7.56e-10	7.71e-09	2810468N07Rik	lncRNA	20.3384	23.9883	102.95	129.635	234.131	258.288	1
ENSMUSG00000037126.15	1559	2.0767	0.438191	4.73926	2.15e-06	1.31e-05	Psd	protein_coding	2.82206	2.96956	10.2389	28.8752	3.16014	6.53799	0
ENSMUSG00000002980.14	408.25	2.0763	0.408698	5.08029	3.77e-07	2.61e-06	Bcam	protein_coding	1.6498	2.2446	6.91831	11.9863	1.32855	2.46353	1
ENSMUSG00000027947.11	344.25	2.07584	0.494982	4.19378	2.74e-05	0.000135083	Il6ra	protein_coding	0.777051	0.561888	4.71335	1.83248	0.206432	0.392542	0
ENSMUSG00000035828.10	1166.5	2.07499	0.332831	6.23437	4.54e-10	4.76e-09	Pim3	protein_coding	6.77793	5.61492	25.8866	33.1058	81.9661	133.074	0
ENSMUSG00000070822.5	696	2.07167	0.364787	5.67914	1.35e-08	1.17e-07	Zscan18	protein_coding	2.2047	2.50865	17.5895	12.8872	5.48404	6.16247	0
ENSMUSG00000028360.9	522.5	2.07005	0.353932	5.84872	4.95e-09	4.57e-08	Slc44a5	protein_coding	1.80573	2.15369	11.0733	11.0002	8.24202	10.1766	0
ENSMUSG00000032946.16	187	2.06848	0.415076	4.98338	6.25e-07	4.15e-06	Rasgrp2	protein_coding	3.45748	2.57419	15.0856	13.1339	4.696	6.78432	1
ENSMUSG00000051726.6	223.25	2.06759	0.412738	5.00945	5.46e-07	3.67e-06	Kcnf1	protein_coding	0.492587	0.498703	2.0059	3.11468	0.310025	0.485073	0
ENSMUSG00000048218.5	103.75	2.06609	0.478554	4.31736	1.58e-05	8.18e-05	Amigo2	protein_coding	0.411209	0.401999	2.37211	1.94701	0.196495	0.583017	0
ENSMUSG00000034825.14	76.5	2.06572	0.52687	3.92075	8.83e-05	0.000392356	Nrip3	protein_coding	0.19233	0.151505	0.927641	1.37489	0.177857	0.349426	0
ENSMUSG00000018774.13	557.5	2.06559	0.391737	5.2729	1.34e-07	1e-06	Cd68	protein_coding	5.61555	4.53477	38.3761	19.6401	2.67383	4.68749	0
ENSMUSG00000021822.2	229	2.06183	0.460008	4.48215	7.39e-06	4.08e-05	Plau	protein_coding	1.11886	0.999643	7.00297	3.69609	5.60067	5.41945	0
ENSMUSG00000020644.9	1809	2.057	0.370868	5.54644	2.92e-08	2.41e-07	Id2	protein_coding	17.1644	19.9128	119.604	74.5366	19.3107	36.0581	0
ENSMUSG00000074664.3	139.25	2.05568	0.435891	4.71605	2.4e-06	1.46e-05	A830092H15Rik	lncRNA	1.10592	0.759314	5.05691	4.76788	1.75105	1.93474	0
ENSMUSG00000103677.1	390.25	2.05374	0.363169	5.65506	1.56e-08	1.34e-07	Pcdhga4	protein_coding	1.69959	1.69113	7.1464	10.6049	4.43065	6.03667	0
ENSMUSG00000038156.16	8265.5	2.05362	0.309763	6.62963	3.37e-11	4e-10	Spon1	protein_coding	14.1694	14.7598	68.1439	85.3166	29.0726	33.6348	1
ENSMUSG00000037852.8	24238.2	2.05043	0.356064	5.75861	8.48e-09	7.57e-08	Cpe	protein_coding	135.806	136.318	886.624	537.605	165.591	184.433	0
ENSMUSG00000030774.13	1633.5	2.04992	0.323885	6.32917	2.46e-10	2.67e-09	Pak1	protein_coding	7.32178	6.61965	28.6823	40.5307	65.5944	35.2189	1
ENSMUSG00000025650.12	204.25	2.04906	0.396843	5.16341	2.42e-07	1.74e-06	Col7a1	protein_coding	0.861796	0.491169	2.19771	2.36003	1.13213	1.39344	0
ENSMUSG00000036368.7	280	2.0488	0.474717	4.31583	1.59e-05	8.23e-05	Rmdn2	protein_coding	1.60913	1.4465	11.0613	4.90994	9.3361	4.76377	0
ENSMUSG00000001768.15	2206.5	2.04871	0.324515	6.31315	2.73e-10	2.95e-09	Rin2	protein_coding	5.23333	4.51046	39.5843	33.5233	20.8449	25.8091	0
ENSMUSG00000034612.7	8505.75	2.04835	0.305035	6.71513	1.88e-11	2.29e-10	Chst11	protein_coding	18.7823	17.3912	84.3618	102.471	19.1612	20.9579	1
ENSMUSG00000030549.6	75.75	2.04809	0.528789	3.87318	0.000107426	0.000467886	Rhcg	protein_coding	0.35532	0.384155	1.71121	2.78192	0.692637	0.377304	1
ENSMUSG00000035202.8	164561	2.04802	0.503768	4.06541	4.79e-05	0.000224988	Lars2	protein_coding	233.752	435.741	733.063	2866.48	202.2	1815.23	1
ENSMUSG00000006782.16	5632.5	2.0424	0.353432	5.77875	7.53e-09	6.77e-08	Cnp	protein_coding	25.7878	26.6799	96.3715	163.562	3113.13	3906.18	0
ENSMUSG00000053297.14	230.25	2.04148	0.427129	4.77953	1.76e-06	1.09e-05	AI854703	protein_coding	0.800774	0.579973	2.65108	5.16997	1.54278	2.24641	0
ENSMUSG00000043635.12	186.75	2.0414	0.467709	4.36468	1.27e-05	6.73e-05	Adamts3	protein_coding	0.516778	0.551325	3.44914	1.78153	1.11134	0.505464	0
ENSMUSG00000032012.8	990	2.04134	0.343124	5.94927	2.69e-09	2.58e-08	Nectin1	protein_coding	2.09376	1.8644	7.90738	11.1298	12.6958	13.4969	1
ENSMUSG00000026955.13	2199.25	2.0324	0.344892	5.89286	3.8e-09	3.56e-08	Sapcd2	protein_coding	12.6441	13.4589	54.8363	85.4314	8.75465	10.1931	0
ENSMUSG00000098557.1	2178.25	2.03188	0.462331	4.39486	1.11e-05	5.93e-05	Kctd12	protein_coding	2.42368	2.99448	15.627	7.74557	1.27074	1.62194	0
ENSMUSG00000041771.13	129.75	2.03148	0.449227	4.52216	6.12e-06	3.44e-05	Slc24a4	protein_coding	0.479022	0.398349	2.52169	2.68524	0.830863	0.576129	1
ENSMUSG00000031150.12	233.75	2.02911	0.397203	5.10849	3.25e-07	2.28e-06	Ccdc120	protein_coding	1.44754	1.36837	4.97902	7.86417	2.31818	3.18794	0
ENSMUSG00000056091.12	701.25	2.02586	0.340581	5.94824	2.71e-09	2.6e-08	St3gal5	protein_coding	3.2802	3.53361	17.5135	17.3795	5.06869	5.28532	0
ENSMUSG00000027434.11	818.25	2.02103	0.331457	6.0974	1.08e-09	1.08e-08	Nkx2-2	protein_coding	6.43398	4.91217	33.1242	40.0446	67.2286	78.3407	0
ENSMUSG00000047959.4	132.75	2.02046	0.49069	4.1176	3.83e-05	0.000183349	Kcna3	protein_coding	0.843586	0.810191	5.16976	2.75678	1.1238	0.538816	0
ENSMUSG00000108434.1	44.25	2.02046	0.641803	3.14811	0.00164331	0.00531601	Gm45768	lncRNA	0.143549	0.206154	1.06928	1.1122	3.78459	1.95848	0
ENSMUSG00000015468.14	68.25	2.0199	0.540593	3.73645	0.000186635	0.000767373	Notch4	protein_coding	0.183061	0.614973	0.487961	1.41017	0.69565	0.85736	0
ENSMUSG00000020183.11	46.75	2.01937	0.627812	3.21651	0.00129758	0.00431865	Cpm	protein_coding	0.14476	0.182622	0.770496	0.834138	33.06	24.7299	0
ENSMUSG00000028597.11	557	2.01869	0.377545	5.34688	8.95e-08	6.85e-07	Gpx7	protein_coding	5.7342	5.922	20.1288	36.5171	6.38547	11.562	0
ENSMUSG00000097207.7	49.25	2.01838	0.64153	3.14619	0.00165411	0.00534746	6030443J06Rik	lncRNA	0.59665	0.784262	2.05959	1.4457	0.513332	0.55936	1
ENSMUSG00000027954.9	123.25	2.011	0.494237	4.06889	4.72e-05	0.000222174	Efna1	protein_coding	0.819536	1.00757	3.1512	5.96448	4.22051	4.35818	0
ENSMUSG00000022842.16	1215.5	2.01004	0.323604	6.21141	5.25e-10	5.47e-09	Ece2	protein_coding	8.46021	8.24768	20.7486	23.8568	6.4938	7.88266	1
ENSMUSG00000037060.3	310.25	2.00874	0.426297	4.71206	2.45e-06	1.48e-05	Prkcdbp	protein_coding	1.3677	1.49146	5.36856	10.2742	1.03114	1.52999	0
ENSMUSG00000030844.11	517.5	2.00873	0.373593	5.37679	7.58e-08	5.87e-07	Rgs10	protein_coding	7.04095	6.11868	38.7493	26.2145	3.40073	3.6196	1
ENSMUSG00000031661.12	1393.5	2.00778	0.347459	5.77845	7.54e-09	6.77e-08	Nkd1	protein_coding	6.13028	6.33916	20.0522	31.7799	16.6206	17.636	0
ENSMUSG00000022756.15	314.75	2.00574	0.421104	4.76305	1.91e-06	1.17e-05	Slc7a4	protein_coding	1.88902	2.62689	5.65162	9.92729	2.7541	4.6027	0
ENSMUSG00000051439.6	367.25	2.00492	0.418947	4.7856	1.7e-06	1.06e-05	Cd14	protein_coding	2.67386	3.27974	16.7496	10.3806	0.312414	0.246399	0
ENSMUSG00000005142.10	2343.25	2.00443	0.317819	6.30683	2.85e-10	3.06e-09	Man2b1	protein_coding	7.22215	7.2385	35.9593	34.6709	17.9882	24.9526	0
ENSMUSG00000071567.6	152.5	2	0.49475	4.04244	5.29e-05	0.000245958	A830039N20Rik	lncRNA	1.49328	1.04262	8.2493	4.32134	1.7335	1.41451	0
ENSMUSG00000039652.16	559.25	1.99758	0.354761	5.63078	1.79e-08	1.53e-07	Cpeb3	protein_coding	1.87526	1.76702	10.6948	8.54808	7.90942	5.9601	0
ENSMUSG00000040009.6	522.5	1.99569	0.392466	5.085	3.68e-07	2.55e-06	Gnaz	protein_coding	1.94659	1.83432	6.21298	11.5943	2.88346	7.39212	0
ENSMUSG00000032531.15	2577.5	1.99563	0.322579	6.1865	6.15e-10	6.35e-09	Amotl2	protein_coding	7.21501	7.26938	36.3366	42.8814	28.4504	33.0315	0
ENSMUSG00000040274.11	601.75	1.99401	0.427224	4.66737	3.05e-06	1.81e-05	Cdk6	protein_coding	1.12298	0.60242	5.38779	4.68105	0.859718	0.611303	1
ENSMUSG00000011832.15	5763	1.99274	0.325444	6.12312	9.18e-10	9.29e-09	Evi5l	protein_coding	19.8301	20.2065	78.3337	99.6469	63.7587	71.1573	0
ENSMUSG00000048216.13	595	1.99243	0.338969	5.87793	4.15e-09	3.87e-08	Gpr85	protein_coding	2.89414	3.23928	15.6991	17.3222	7.43867	6.34461	0
ENSMUSG00000000732.9	217.75	1.99173	0.404589	4.92286	8.53e-07	5.52e-06	Icosl	protein_coding	0.903883	0.816347	4.6627	3.52227	0.936932	1.56902	0
ENSMUSG00000066607.5	720	1.99063	0.416091	4.78412	1.72e-06	1.06e-05	6030419C18Rik	protein_coding	3.81855	4.44666	12.139	26.1407	4.784	5.74199	0
ENSMUSG00000022887.8	1101.25	1.98979	0.354173	5.61812	1.93e-08	1.64e-07	Masp1	protein_coding	3.23417	3.63927	14.3953	23.4167	3.65237	3.34648	0
69548	249.75	1.98919	0.385448	5.16073	2.46e-07	1.76e-06	2310015A10Rik	lncRNA	1.0161	1.13684	5.57087	5.96946	2.01134	1.95161	0
ENSMUSG00000031297.14	1478.75	1.98632	0.320707	6.19357	5.88e-10	6.08e-09	Slc7a3	protein_coding	8.27146	8.65706	37.633	49.8657	7.72475	9.91776	0
ENSMUSG00000018470.8	260.5	1.98619	0.377974	5.25485	1.48e-07	1.1e-06	Kcnab3	protein_coding	1.31122	1.16168	5.60729	5.66497	1.60888	1.43625	0
ENSMUSG00000059456.13	203.25	1.98452	0.402908	4.9255	8.41e-07	5.45e-06	Ptk2b	protein_coding	0.634421	0.483137	2.35407	3.10652	0.234345	0.256878	0
ENSMUSG00000041272.11	594.5	1.98337	0.340536	5.82426	5.74e-09	5.24e-08	Tox	protein_coding	1.66703	1.81957	8.17813	9.82581	2.151	2.78726	1
ENSMUSG00000037032.16	3012.75	1.983	0.387757	5.11403	3.15e-07	2.22e-06	Apbb1	protein_coding	11.9106	11.8143	38.5667	81.2496	151.209	219.711	0
ENSMUSG00000111447.1	105.25	1.98293	0.491005	4.03851	5.38e-05	0.000249714	AC153845.3	lncRNA	0.1	0.190791	0.640517	0.1	3.69214	1.41488	0
ENSMUSG00000020689.4	96.5	1.98138	0.506303	3.91344	9.1e-05	0.000402914	Itgb3	protein_coding	0.167683	0.21794	1.09178	0.778331	1.89233	1.53067	1
ENSMUSG00000053580.16	2743.75	1.98036	0.401944	4.92697	8.35e-07	5.42e-06	Tanc2	protein_coding	3.44799	3.21687	30.767	15.8353	7.40667	5.45141	1
ENSMUSG00000027796.2	111.25	1.97982	0.465954	4.24896	2.15e-05	0.000108282	Smad9	protein_coding	0.219134	0.253102	1.1364	1.20755	0.644284	0.565245	1
ENSMUSG00000052584.9	194	1.97918	0.466784	4.24002	2.23e-05	0.000112232	Serp2	protein_coding	2.82139	3.35368	10.3483	20.9352	6.66551	10.7364	1
ENSMUSG00000037541.21	447.25	1.97892	0.352516	5.61372	1.98e-08	1.68e-07	Shank2	protein_coding	0.89197	0.650856	2.89206	3.53553	0.674709	0.927729	1
ENSMUSG00000025020.11	294	1.97863	0.372876	5.3064	1.12e-07	8.45e-07	Slit1	protein_coding	0.635966	0.537023	2.48007	2.83467	1.69157	2.4362	0
ENSMUSG00000009633.3	987.5	1.97502	0.365628	5.40172	6.6e-08	5.16e-07	G0s2	protein_coding	15.9962	14.1035	50.5868	85.5125	14.1033	18.0945	0
ENSMUSG00000025529.14	303.25	1.97486	0.482062	4.09669	4.19e-05	0.000199172	Zfp711	protein_coding	0.874918	0.879455	6.4816	2.6724	2.56284	1.04166	0
ENSMUSG00000021260.8	291.25	1.96924	0.383967	5.12867	2.92e-07	2.06e-06	Hhipl1	protein_coding	0.687031	0.72497	2.76386	3.43815	0.626087	0.831904	0
ENSMUSG00000021285.15	261.75	1.96919	0.393825	5.00018	5.73e-07	3.83e-06	Ppp1r13b	protein_coding	0.46903	0.51707	2.52701	3.12049	1.67498	2.33244	0
ENSMUSG00000038530.11	345.25	1.96886	0.42409	4.64256	3.44e-06	2.02e-05	Rgs4	protein_coding	1.32982	1.70311	4.81427	10.8143	0.653948	2.34499	0
ENSMUSG00000042622.13	625	1.96776	0.37074	5.30765	1.11e-07	8.4e-07	Maff	protein_coding	4.51077	3.31013	13.4322	23.39	3.20156	6.25446	0
ENSMUSG00000025422.9	6649.25	1.9668	0.385634	5.10018	3.39e-07	2.37e-06	Agap2	protein_coding	14.7299	12.8368	40.2111	84.0359	11.9652	18.1125	1
ENSMUSG00000041144.10	426.75	1.96539	0.533486	3.68405	0.000229561	0.000925026	Dnah7b	protein_coding	0.766706	0.379717	3.48759	1.29527	1.0413	0.240404	0
ENSMUSG00000000308.14	331.75	1.96225	0.456224	4.30106	1.7e-05	8.77e-05	Ckmt1	protein_coding	2.27983	2.27121	6.12425	15.6167	2.27153	3.96901	0
ENSMUSG00000020333.17	2567.5	1.96168	0.396163	4.95168	7.36e-07	4.82e-06	Acsl6	protein_coding	6.7423	7.84871	52.5029	27.0329	5.38727	4.57411	1
ENSMUSG00000024548.11	859.5	1.95994	0.369521	5.30402	1.13e-07	8.55e-07	Setbp1	protein_coding	0.969148	0.894615	5.43816	3.59501	2.57968	1.69002	1
ENSMUSG00000040121.5	66	1.95936	0.601163	3.25928	0.00111697	0.00378181	Rep15	protein_coding	0.204923	0.33701	3.14404	1.57378	1.84821	1.28445	0
ENSMUSG00000039154.6	829.25	1.95796	0.37629	5.20334	1.96e-07	1.43e-06	Shd	protein_coding	4.46003	5.10866	17.4285	29.0035	8.64786	13.7407	0
ENSMUSG00000051041.7	62.25	1.95693	0.556461	3.51675	0.000436872	0.00165144	Olfml1	protein_coding	0.264879	0.320629	1.71527	1.71095	1.29677	0.873217	0
ENSMUSG00000054000.5	101.25	1.95588	0.522586	3.74269	0.00018206	0.000750804	Tusc1	protein_coding	1.25824	0.86162	3.04737	6.07059	2.14198	3.76225	0
ENSMUSG00000053552.14	475.75	1.95587	0.350171	5.58545	2.33e-08	1.96e-07	Ebf4	protein_coding	1.93618	1.62931	8.49281	9.82846	4.60624	5.99639	0
ENSMUSG00000020785.17	462.25	1.95555	0.35905	5.44644	5.14e-08	4.08e-07	Camkk1	protein_coding	1.42849	1.31226	5.44416	7.69777	1.862	4.13134	0
ENSMUSG00000027890.17	129.25	1.95507	0.471038	4.15057	3.32e-05	0.000160683	Gstm4	protein_coding	1.15169	1.09254	3.66946	6.39092	3.4166	6.8992	0
ENSMUSG00000030638.13	905.75	1.95463	0.354243	5.51777	3.43e-08	2.79e-07	Sh3gl3	protein_coding	6.59752	7.89376	28.3478	43.0875	237.029	217.643	0
ENSMUSG00000035969.15	1894.25	1.9545	0.352781	5.54025	3.02e-08	2.49e-07	Rusc2	protein_coding	5.02571	6.14987	21.1638	26.1395	26.4706	38.4762	0
ENSMUSG00000030020.13	1009	1.95397	0.331019	5.9029	3.57e-09	3.36e-08	Prickle2	protein_coding	1.63076	1.67197	6.93587	9.4402	4.95418	6.50614	0
ENSMUSG00000029201.14	2918.5	1.95167	0.312281	6.24972	4.11e-10	4.34e-09	Ugdh	protein_coding	16.7068	18.2815	84.2885	83.6797	21.4271	19.0153	1
ENSMUSG00000048721.2	82.75	1.95146	0.505457	3.86077	0.000113029	0.000489318	Fndc9	protein_coding	0.332115	0.3712	1.76919	1.90414	3.105	3.37712	0
ENSMUSG00000020524.16	1185.75	1.95033	0.321388	6.06845	1.29e-09	1.28e-08	Gria1	protein_coding	3.10747	2.56173	10.3273	12.4968	2.1818	2.54164	0
ENSMUSG00000027316.15	189.5	1.94822	0.432883	4.50056	6.78e-06	3.78e-05	Gfra4	protein_coding	2.68516	2.10341	8.16264	13.8272	2.35124	5.3704	0
ENSMUSG00000050103.18	170	1.94753	0.524572	3.71261	0.000205131	0.000834993	Agmo	protein_coding	0.89569	1.67102	8.79894	3.51213	1.60478	0.716523	1
ENSMUSG00000022865.13	2229	1.94718	0.333193	5.84402	5.1e-09	4.69e-08	Cxadr	protein_coding	5.43332	5.37933	29.5042	24.3483	5.74438	4.51058	0
ENSMUSG00000027457.15	827	1.94236	0.421811	4.60481	4.13e-06	2.39e-05	Snph	protein_coding	2.47726	2.64421	6.29046	14.4819	2.0676	2.89566	0
ENSMUSG00000022176.11	123.5	1.94228	0.480857	4.03922	5.36e-05	0.000249074	Rem2	protein_coding	0.967812	0.712571	2.49725	4.8719	0.416968	0.72839	0
ENSMUSG00000059173.19	135.5	1.94084	0.44086	4.40239	1.07e-05	5.74e-05	Pde1a	protein_coding	0.583275	0.526841	2.34024	2.62395	0.590651	0.813372	1
ENSMUSG00000024986.11	59.25	1.93988	0.614888	3.15485	0.00160581	0.00520903	Hhex	protein_coding	0.461499	0.414887	2.53157	1.38663	0.1	0.1	0
ENSMUSG00000085133.2	760.25	1.9391	0.375	5.17093	2.33e-07	1.68e-06	B930095G15Rik	lncRNA	2.12438	1.93206	11.8664	7.60967	3.87714	3.25632	0
ENSMUSG00000020893.17	3487.5	1.93684	0.311479	6.21821	5.03e-10	5.26e-09	Per1	protein_coding	9.42103	8.40367	41.1028	47.1129	21.9491	20.7474	0
ENSMUSG00000033161.10	8830.75	1.93591	0.338917	5.71206	1.12e-08	9.77e-08	Atp1a1	protein_coding	27.5813	25.5761	96.1935	156.288	103.784	133.08	0
ENSMUSG00000041649.13	124	1.93189	0.485395	3.98003	6.89e-05	0.000313538	Klf8	protein_coding	0.346047	0.384825	2.64349	1.37549	2.23443	1.51575	0
ENSMUSG00000024883.6	96.25	1.93074	0.605364	3.18938	0.00142577	0.00469751	Rin1	protein_coding	0.264928	0.220431	0.436672	1.7394	0.278292	0.51234	0
ENSMUSG00000019894.14	327.25	1.93074	0.409235	4.71792	2.38e-06	1.44e-05	Slc6a15	protein_coding	1.34296	1.39172	9.34638	6.17717	3.81229	4.03339	0
ENSMUSG00000044024.15	68.5	1.92866	0.588237	3.27871	0.00104281	0.00355971	Rell2	protein_coding	0.56202	0.418497	1.73584	3.95739	0.893655	1.28268	0
ENSMUSG00000038777.19	505.5	1.92708	0.390682	4.93261	8.11e-07	5.28e-06	Sema6c	protein_coding	3.22611	3.35624	9.76192	18.841	3.25536	4.2228	0
ENSMUSG00000022580.12	367	1.92501	0.390138	4.93417	8.05e-07	5.24e-06	Rhpn1	protein_coding	1.49665	1.61871	5.59751	8.44654	1.61311	2.39308	0
ENSMUSG00000051359.14	10970.2	1.92498	0.332083	5.79668	6.76e-09	6.11e-08	Ncald	protein_coding	35.8763	41.1173	159.56	261.148	45.2841	70.2508	1
ENSMUSG00000034686.7	289.75	1.92192	0.477965	4.02104	5.79e-05	0.000267548	Prr7	protein_coding	3.26733	3.25703	7.81278	18.2504	6.85707	13.2817	0
ENSMUSG00000003872.9	56.25	1.92114	0.597829	3.21354	0.00131111	0.00435858	Lin7b	protein_coding	0.693629	0.830226	1.86315	3.60276	1.31236	2.96605	0
ENSMUSG00000024042.6	328.5	1.91769	0.372134	5.15323	2.56e-07	1.83e-06	Sik1	protein_coding	1.02676	0.759881	3.39451	4.63457	2.07984	3.41521	0
ENSMUSG00000021699.17	904.25	1.91765	0.32504	5.89973	3.64e-09	3.42e-08	Pde4d	protein_coding	3.06102	2.99802	14.3665	16.3909	17.5975	21.1621	1
ENSMUSG00000021259.5	603.25	1.9141	0.356277	5.3725	7.77e-08	6e-07	Cyp46a1	protein_coding	4.34237	4.21471	14.4801	19.8061	29.1824	30.9852	0
ENSMUSG00000059991.7	1916.5	1.91357	0.345268	5.54229	2.99e-08	2.46e-07	Nptx2	protein_coding	10.2797	9.2689	33.8996	51.4633	5.60617	9.34485	1
100503790	2425.25	1.91345	0.346002	5.53016	3.2e-08	2.62e-07	Gm19897	lncRNA	0.194009	0.114005	0.476206	0.35506	1.27158	0.970064	0
ENSMUSG00000020467.15	45.25	1.91194	0.646062	2.95938	0.00308255	0.00925229	Efemp1	protein_coding	0.168877	0.326143	1.6575	1.51875	0.242521	0.269138	0
ENSMUSG00000024232.1	225	1.91146	0.461491	4.14193	3.44e-05	0.000166252	Bambi	protein_coding	0.522727	0.63198	1.68815	4.28254	0.685889	1.68715	0
ENSMUSG00000071657.12	1595.25	1.90467	0.346918	5.49026	4.01e-08	3.24e-07	Bscl2	protein_coding	14.3177	14.6976	49.4557	71.0297	26.3418	40.6256	0
ENSMUSG00000105263.1	10778.2	1.90376	0.303885	6.26473	3.73e-10	3.96e-09	Gm42427	lncRNA	22.3577	21.5257	102.119	106.645	35.3988	37.9548	0
ENSMUSG00000101671.1	2305.25	1.90338	0.337065	5.64691	1.63e-08	1.4e-07	Gm28221	lncRNA	41.7485	46.4354	179.158	315.681	57.3685	74.7587	0
ENSMUSG00000056073.16	1259.5	1.90281	0.342777	5.55118	2.84e-08	2.35e-07	Grik2	protein_coding	4.42266	3.72648	21.2123	17.6124	33.0898	19.9816	1
ENSMUSG00000030401.16	1264	1.90247	0.398213	4.77751	1.77e-06	1.1e-05	Rtn2	protein_coding	9.14117	11.3557	36.1183	70.7513	15.4712	26.8574	0
ENSMUSG00000022623.15	1249.75	1.90242	0.379725	5.00999	5.44e-07	3.66e-06	Shank3	protein_coding	2.32802	2.63534	7.967	13.3886	2.97923	4.46032	0
ENSMUSG00000028654.13	1545.75	1.90224	0.359908	5.28535	1.25e-07	9.39e-07	Mycl	protein_coding	5.25095	5.91915	18.5672	30.6305	50.025	98.6123	0
ENSMUSG00000037703.14	731.25	1.90034	0.366056	5.19138	2.09e-07	1.51e-06	Lzts3	protein_coding	1.85875	2.04576	7.18993	10.2945	5.99222	5.7524	0
ENSMUSG00000031958.16	52	1.89812	0.594492	3.19284	0.00140879	0.00465001	Ldhd	protein_coding	2.06719	2.0579	4.60112	5.2024	10.7345	12.8028	0
ENSMUSG00000053040.13	171.25	1.89691	0.421564	4.49969	6.81e-06	3.79e-05	Aph1c	protein_coding	0.507753	0.465359	3.25371	2.36545	0.945917	1.06281	0
ENSMUSG00000049939.6	1279	1.89682	0.345489	5.49024	4.01e-08	3.24e-07	Lrrc4	protein_coding	4.00511	4.38658	15.7368	24.2233	13.0661	15.906	1
ENSMUSG00000030600.15	680.75	1.89501	0.385716	4.91296	8.97e-07	5.79e-06	Lrfn1	protein_coding	4.40937	4.20511	14.6019	24.5013	8.99649	15.1708	0
ENSMUSG00000021186.9	154.5	1.89436	0.441772	4.28808	1.8e-05	9.25e-05	Fbln5	protein_coding	0.774789	0.705377	2.65681	4.75526	0.95173	1.59253	1
ENSMUSG00000016206.6	44.75	1.89162	0.629135	3.00671	0.00264093	0.0080947	H2-M3	protein_coding	0.327112	0.276062	1.30192	1.55781	0.179772	0.294143	0
ENSMUSG00000016262.14	125.75	1.88789	0.465184	4.05837	4.94e-05	0.000231336	Sertad4	protein_coding	0.422863	0.584335	1.9288	2.70292	0.680772	1.75848	0
ENSMUSG00000044117.12	1858	1.88785	0.337048	5.60112	2.13e-08	1.8e-07	2900011O08Rik	protein_coding	12.1561	13.5897	43.6421	69.3381	35.1105	47.2961	1
ENSMUSG00000051790.15	9101.5	1.88633	0.327626	5.75758	8.53e-09	7.61e-08	Nlgn2	protein_coding	24.3266	23.3003	89.0221	124.378	71.6494	94.1118	0
105245586	693	1.88376	0.345175	5.4574	4.83e-08	3.86e-07	Gm41018	lncRNA	0.548778	0.422528	1.03093	1.42565	1.27177	1.08851	0
ENSMUSG00000020577.17	3048.25	1.88347	0.31896	5.90504	3.53e-09	3.32e-08	Tspan13	protein_coding	21.8419	26.6276	99.2394	125.142	23.8532	25.1838	1
ENSMUSG00000027993.16	1137	1.8831	0.344459	5.46683	4.58e-08	3.67e-07	Trim2	protein_coding	2.01638	2.24944	12.4109	9.32497	18.7387	10.9446	0
ENSMUSG00000038302.14	819.25	1.88289	0.348478	5.40317	6.55e-08	5.13e-07	Afg1l	protein_coding	3.6968	4.32715	17.638	27.1985	5.87771	7.1138	1
ENSMUSG00000072941.5	228.5	1.88252	0.405127	4.64674	3.37e-06	1.99e-05	Sod3	protein_coding	0.673896	0.860751	3.32225	3.57523	0.1	0.1	0
ENSMUSG00000055745.4	981.5	1.88165	0.362736	5.18738	2.13e-07	1.54e-06	Ldoc1l	protein_coding	2.96387	2.76345	9.49561	15.7416	9.69221	13.2738	1
ENSMUSG00000024339.12	589.25	1.87837	0.353945	5.30694	1.11e-07	8.43e-07	Tap2	protein_coding	3.78839	3.45468	14.2539	18.5808	3.35112	3.58683	0
ENSMUSG00000021696.8	296.75	1.87705	0.386309	4.85894	1.18e-06	7.47e-06	Elovl7	protein_coding	0.72806	0.767824	4.12566	3.35887	56.2445	28.0672	0
ENSMUSG00000020684.14	1400.75	1.87698	0.440067	4.26522	2e-05	0.000101638	Rasl10b	protein_coding	5.81148	5.74531	13.3127	36.4335	5.01922	10.161	0
ENSMUSG00000029675.12	1409.75	1.87501	0.362317	5.17506	2.28e-07	1.64e-06	Eln	protein_coding	5.04735	4.60072	16.0831	25.2862	2.19322	2.07467	0
ENSMUSG00000038486.9	1937.75	1.87439	0.340166	5.51022	3.58e-08	2.91e-07	Sv2a	protein_coding	6.86869	6.03201	20.5545	32.7245	102.436	107.752	0
ENSMUSG00000039202.12	13996	1.87425	0.303736	6.17065	6.8e-10	6.98e-09	Abhd2	protein_coding	27.4486	25.1524	107.701	132.985	27.7884	40.435	1
ENSMUSG00000029348.11	966.75	1.87146	0.373087	5.01616	5.27e-07	3.56e-06	Asphd2	protein_coding	7.23973	6.87784	23.5972	39.2909	14.0589	25.6445	0
ENSMUSG00000015354.8	295.5	1.8693	0.372897	5.01291	5.36e-07	3.62e-06	Pcolce2	protein_coding	1.38698	1.1242	4.69536	4.79203	0.952205	2.05478	0
ENSMUSG00000015149.14	9052.75	1.8675	0.341344	5.47102	4.47e-08	3.59e-07	Sirt2	protein_coding	61.2872	63.8588	211.094	328.118	2129.65	2888.97	1
ENSMUSG00000025537.12	75.5	1.86638	0.520252	3.58744	0.000333936	0.00129275	Phkg1	protein_coding	0.716367	0.815992	2.7326	1.75849	0.762915	1.36041	1
102639507	180	1.86598	0.600193	3.10897	0.00187741	0.00597932	Gm16168	lncRNA	0.245963	0.274713	1.8242	0.373482	5.42412	2.08755	1
ENSMUSG00000033595.6	325	1.86507	0.38758	4.81209	1.49e-06	9.32e-06	Lgi3	protein_coding	1.13731	1.27324	4.58959	6.36553	230.466	281.504	0
ENSMUSG00000006800.13	26019.5	1.86489	0.338967	5.50168	3.76e-08	3.05e-07	Sulf2	protein_coding	80.8187	76.4082	276.424	427.115	214.864	331.33	0
ENSMUSG00000039706.11	147.25	1.86306	0.430012	4.33258	1.47e-05	7.69e-05	Ldb2	protein_coding	0.845607	0.835588	4.91978	7.45789	0.917576	1.31439	0
ENSMUSG00000059146.12	3804.75	1.8572	0.342237	5.42664	5.74e-08	4.53e-07	Ntrk3	protein_coding	11.329	12.091	48.7848	41.6661	10.8393	11.9917	0
ENSMUSG00000000693.10	838.5	1.85592	0.33153	5.59805	2.17e-08	1.83e-07	Loxl3	protein_coding	2.99008	3.32563	12.2389	13.0618	3.31977	3.75032	0
ENSMUSG00000028804.20	2505.75	1.85555	0.321805	5.76607	8.11e-09	7.26e-08	Csmd2	protein_coding	4.12497	4.21002	17.8018	16.475	13.4221	10.2784	1
ENSMUSG00000032377.8	145.25	1.85244	0.50953	3.63559	0.00027734	0.00109543	Plscr4	protein_coding	0.760031	0.547657	4.05724	1.96215	0.488726	0.606938	0
ENSMUSG00000024713.15	192.5	1.85231	0.401202	4.6169	3.9e-06	2.27e-05	Pcsk5	protein_coding	0.395595	0.405715	1.58247	1.90318	0.377729	0.538944	1
ENSMUSG00000042066.15	964.75	1.8522	0.404271	4.58159	4.61e-06	2.65e-05	Tmcc2	protein_coding	3.18309	3.36618	9.03414	18.8622	60.482	73.8896	0
ENSMUSG00000039542.16	10027.8	1.85134	0.330985	5.59341	2.23e-08	1.87e-07	Ncam1	protein_coding	26.5494	26.065	171.821	136.745	308.96	307.845	1
ENSMUSG00000027358.6	197	1.85127	0.435376	4.25213	2.12e-05	0.000106979	Bmp2	protein_coding	0.708345	0.685792	2.18523	4.01209	1.22636	0.92588	0
ENSMUSG00000029096.15	809.25	1.84982	0.365844	5.05631	4.27e-07	2.93e-06	Htra3	protein_coding	6.37546	6.72993	20.4047	30.8745	14.8543	25.7082	0
ENSMUSG00000032537.15	1457.25	1.84825	0.32533	5.68115	1.34e-08	1.16e-07	Ephb1	protein_coding	3.70332	3.7424	14.4395	18.5817	76.5885	78.6421	1
ENSMUSG00000043415.5	308	1.8468	0.390503	4.72929	2.25e-06	1.37e-05	Otud1	protein_coding	2.17013	1.33536	8.41584	6.17466	1.16447	2.14685	0
ENSMUSG00000030276.19	170	1.84583	0.425834	4.33462	1.46e-05	7.63e-05	Ttll3	protein_coding	0.801351	0.597586	4.17051	3.4632	2.00469	2.99156	0
ENSMUSG00000015605.5	2543.5	1.84528	0.365762	5.04503	4.53e-07	3.1e-06	Srf	protein_coding	8.12658	7.61346	23.387	43.1737	12.455	21.8837	1
ENSMUSG00000045667.14	99.75	1.84246	0.530862	3.4707	0.000519113	0.001924	Smtnl2	protein_coding	0.44609	0.51163	1.19331	2.72187	4.14504	3.04756	0
ENSMUSG00000043614.13	402	1.84044	0.425565	4.3247	1.53e-05	7.95e-05	Vps37d	protein_coding	3.2761	3.33541	9.69408	19.1111	6.02258	11.6826	0
ENSMUSG00000056708.5	2023.5	1.84022	0.327033	5.62702	1.83e-08	1.56e-07	Ier5	protein_coding	8.07314	8.46824	38.0349	34.6333	3.83711	9.44904	0
ENSMUSG00000062961.7	130.5	1.83954	0.452912	4.06157	4.87e-05	0.000228455	Ccdc177	protein_coding	0.278767	0.242544	0.954779	1.19773	0.1791	0.209381	0
ENSMUSG00000052629.5	139.5	1.83745	0.449181	4.09066	4.3e-05	0.000203804	Gm9885	lncRNA	0.405926	0.582362	1.72053	2.24437	0.576894	0.488903	0
ENSMUSG00000029413.14	196.5	1.83583	0.487789	3.76357	0.000167502	0.000696206	Naaa	protein_coding	1.41836	1.29729	8.22044	3.46219	4.96521	3.99146	0
ENSMUSG00000031770.16	1343.5	1.83581	0.329475	5.57195	2.52e-08	2.11e-07	Herpud1	protein_coding	9.82817	10.3693	49.1267	49.4961	19.5102	38.769	0
ENSMUSG00000023019.12	3461.5	1.83456	0.332963	5.5098	3.59e-08	2.91e-07	Gpd1	protein_coding	14.3876	14.4977	50.111	71.8427	71.3594	98.488	0
ENSMUSG00000028347.14	1904	1.83318	0.318681	5.7524	8.8e-09	7.84e-08	Tmeff1	protein_coding	12.4913	12.5852	59.365	57.2479	129.525	86.6759	0
ENSMUSG00000036246.14	374	1.83227	0.416725	4.39683	1.1e-05	5.88e-05	Gmip	protein_coding	1.79236	1.31152	7.77191	3.90607	1.8814	1.47359	0
ENSMUSG00000031558.15	198.25	1.83085	0.403308	4.53959	5.64e-06	3.18e-05	Slit2	protein_coding	0.527158	0.362628	3.67538	4.05603	3.88111	2.90168	0
102635226	119.5	1.82879	0.469829	3.89245	9.92e-05	0.000435561	Gm32618	lncRNA	1.52637	1.67455	9.8914	7.4303	1.19555	1.54649	0
ENSMUSG00000019990.15	477.75	1.82782	0.357959	5.10623	3.29e-07	2.31e-06	Pde7b	protein_coding	1.47598	1.64874	11.979	10.5195	2.39663	1.58577	1
ENSMUSG00000034059.13	366.25	1.82196	0.392879	4.63745	3.53e-06	2.07e-05	Ypel4	protein_coding	3.04866	2.81662	15.5781	9.68331	3.05001	2.37788	0
ENSMUSG00000022894.5	212	1.82161	0.446714	4.07781	4.55e-05	0.000214283	Adamts5	protein_coding	0.33442	0.334558	1.90245	1.08217	0.37448	0.278556	0
ENSMUSG00000021411.16	1206.25	1.81988	0.352798	5.15842	2.49e-07	1.78e-06	Pxdc1	protein_coding	9.24947	8.27007	31.189	57.291	24.2584	45.9492	0
ENSMUSG00000020889.11	2136	1.81976	0.323028	5.63345	1.77e-08	1.51e-07	Nr1d1	protein_coding	13.8134	14.1399	54.982	56.4154	62.8247	106.218	0
ENSMUSG00000037344.13	2231.75	1.81933	0.338982	5.36704	8e-08	6.18e-07	Slc12a9	protein_coding	9.94439	10.0477	34.1148	45.0958	34.9291	50.6757	0
ENSMUSG00000059674.6	490	1.81826	0.350285	5.1908	2.09e-07	1.52e-06	Cdh24	protein_coding	2.26448	1.62847	7.41461	9.68526	1.81486	2.13782	0
ENSMUSG00000070802.5	3496.5	1.81812	0.336435	5.40408	6.51e-08	5.1e-07	Pnmal2	protein_coding	9.26416	9.42953	32.5867	48.6793	13.9892	14.8986	1
ENSMUSG00000040037.13	1080.5	1.81789	0.357143	5.09009	3.58e-07	2.49e-06	Negr1	protein_coding	3.54833	3.27711	18.4114	12.2892	7.46624	5.44391	1
ENSMUSG00000072966.11	1530.75	1.81372	0.328837	5.51557	3.48e-08	2.83e-07	Gprasp2	protein_coding	5.72819	5.43339	39.9004	27.0388	8.86508	7.94268	0
ENSMUSG00000062980.15	146.75	1.81368	0.427475	4.24278	2.21e-05	0.000111055	Cped1	protein_coding	0.282186	0.331428	1.3791	1.51821	0.1	0.1	1
ENSMUSG00000020034.7	424	1.81173	0.353034	5.13189	2.87e-07	2.03e-06	Tcp11l2	protein_coding	2.05785	2.31371	8.44947	10.6999	8.20617	7.36718	0
ENSMUSG00000086509.2	281.75	1.81065	0.380581	4.75759	1.96e-06	1.2e-05	Nkx2-2os	lncRNA	0.159639	0.175907	0.703926	0.803566	1.49177	1.19451	0
ENSMUSG00000032652.13	237.5	1.80833	0.438779	4.12128	3.77e-05	0.000180747	Crebl2	protein_coding	0.960973	1.35515	5.24123	3.29194	3.58811	1.70443	0
ENSMUSG00000051146.2	539.75	1.8065	0.450009	4.01435	5.96e-05	0.000274547	Camk2n2	protein_coding	6.14099	6.71003	14.1914	34.2856	4.29152	6.74743	0
ENSMUSG00000021895.9	760	1.80614	0.347871	5.19197	2.08e-07	1.51e-06	Arhgef3	protein_coding	2.54152	2.43825	8.72867	13.8889	3.46859	4.90455	0
ENSMUSG00000038400.15	757.75	1.80338	0.343322	5.25274	1.5e-07	1.11e-06	Pmepa1	protein_coding	2.20399	2.95552	10.9751	11.5891	11.3619	10.7967	0
ENSMUSG00000062960.10	103.25	1.80287	0.531006	3.39519	0.000685801	0.00246316	Kdr	protein_coding	0.246338	0.155368	1.14761	0.59541	0.250172	0.262318	0
ENSMUSG00000072476.6	250.25	1.80273	0.396565	4.54586	5.47e-06	3.09e-05	Gm9008	protein_coding	1.09673	1.08704	3.78371	5.96584	1.81279	2.53732	0
ENSMUSG00000030223.14	3842.25	1.80265	0.311547	5.78613	7.2e-09	6.49e-08	Ptpro	protein_coding	10.5686	10.6348	38.8421	48.8983	57.18	77.5591	1
ENSMUSG00000022546.4	212	1.80189	0.430569	4.18491	2.85e-05	0.000139847	Gpt	protein_coding	1.14676	1.12093	6.66631	4.28109	3.35004	2.67712	0
ENSMUSG00000035640.18	1476.25	1.80061	0.378956	4.7515	2.02e-06	1.24e-05	Cbarp	protein_coding	12.3323	10.2422	28.5997	46.1797	11.484	14.4063	1
ENSMUSG00000016128.14	779	1.80052	0.336107	5.35698	8.46e-08	6.51e-07	Stard13	protein_coding	1.96976	2.4843	10.6656	10.2069	13.8938	13.2787	0
ENSMUSG00000044005.13	130	1.80023	0.467506	3.85072	0.000117773	0.000507546	Gls2	protein_coding	0.649	1.04755	2.89828	4.44467	1.22195	1.61636	0
ENSMUSG00000031169.13	1192	1.79784	0.344409	5.22008	1.79e-07	1.31e-06	Porcn	protein_coding	9.8539	9.27991	36.8827	48.3364	35.0848	40.812	0
ENSMUSG00000039934.12	791.75	1.79625	0.381045	4.71402	2.43e-06	1.47e-05	Gsap	protein_coding	2.86054	3.07901	16.5071	10.1109	2.12977	2.3022	1
ENSMUSG00000051703.14	483	1.79586	0.429569	4.18061	2.91e-05	0.000142275	Tmem198	protein_coding	3.32444	3.5114	9.14744	20.4059	2.78386	4.31811	0
ENSMUSG00000046463.5	158.75	1.7957	0.440922	4.0726	4.65e-05	0.000218878	5930403N24Rik	lncRNA	1.30708	1.63736	4.15937	2.91014	4.3737	3.97002	1
ENSMUSG00000040537.17	2628.5	1.79504	0.371895	4.82673	1.39e-06	8.71e-06	Adam22	protein_coding	4.57394	4.52467	24.835	15.1044	23.2642	13.346	1
ENSMUSG00000005397.8	958.25	1.79167	0.3222	5.56076	2.69e-08	2.23e-07	Nid1	protein_coding	2.01918	1.8198	8.07251	8.69988	0.718097	0.641483	0
ENSMUSG00000003352.13	1671	1.7891	0.385993	4.63507	3.57e-06	2.09e-05	Cacnb3	protein_coding	7.41508	6.58146	18.4791	39.7432	14.4281	21.3526	0
ENSMUSG00000019539.11	618	1.78829	0.39565	4.51988	6.19e-06	3.47e-05	Rcn3	protein_coding	3.84845	4.52037	13.6262	21.2326	15.8761	24.4148	0
ENSMUSG00000096054.3	2140.25	1.78546	0.397829	4.48799	7.19e-06	3.98e-05	Syne1	protein_coding	2.17032	2.14291	11.0321	5.84588	6.49813	3.32372	1
ENSMUSG00000022297.14	102.25	1.78478	0.482867	3.69621	0.000218843	0.000886832	Fzd6	protein_coding	0.270825	0.37104	1.47881	1.34666	0.150624	0.3677	0
ENSMUSG00000045215.16	273.75	1.77955	0.422573	4.21123	2.54e-05	0.000125989	Asxl3	protein_coding	0.31719	0.261948	1.57812	0.988169	1.94953	0.907406	0
ENSMUSG00000025892.16	3750.5	1.77681	0.330651	5.37367	7.72e-08	5.97e-07	Gria4	protein_coding	10.3484	9.78832	49.027	39.3005	34.1498	22.3999	1
ENSMUSG00000022848.8	2174.75	1.77409	0.319155	5.55871	2.72e-08	2.26e-07	Dirc2	protein_coding	14.7481	12.7792	48.0619	64.4318	43.5441	70.8146	1
ENSMUSG00000050541.14	82.75	1.77118	0.52051	3.40278	0.000667031	0.00240266	Adra1b	protein_coding	0.530294	0.432874	1.64299	2.0158	2.22775	2.7633	0
ENSMUSG00000042763.9	1606.5	1.76996	0.337149	5.24977	1.52e-07	1.13e-06	Maneal	protein_coding	7.54615	7.98805	27.0419	36.6698	9.86496	11.478	0
ENSMUSG00000074923.10	319.5	1.76846	0.474978	3.72324	0.00019668	0.000803707	Pak6	protein_coding	1.17427	0.844151	2.26453	6.88752	0.607148	2.0235	0
ENSMUSG00000024403.16	516	1.7659	0.35463	4.97955	6.37e-07	4.22e-06	Atp6v1g2	protein_coding	5.9127	5.68625	18.6548	24.079	9.24079	12.0083	0
ENSMUSG00000033152.13	4359	1.76588	0.395117	4.46926	7.85e-06	4.31e-05	Podxl2	protein_coding	23.647	24.8419	58.6565	119.541	21.9927	43.3609	0
ENSMUSG00000018900.7	758	1.76578	0.330635	5.34058	9.26e-08	7.08e-07	Slc22a5	protein_coding	3.37345	3.16599	12.8366	15.6792	21.165	24.8959	0
ENSMUSG00000086999.1	706	1.76501	0.341406	5.16981	2.34e-07	1.68e-06	Bcas1os2	lncRNA	0.227431	0.185459	1.01497	0.1	2.39327	0.535713	0
ENSMUSG00000051065.8	1420	1.76251	0.320647	5.49674	3.87e-08	3.13e-07	Mb21d2	protein_coding	6.85498	6.4105	24.6787	31.2158	13.1666	20.0437	1
ENSMUSG00000048120.16	843	1.76155	0.388368	4.53578	5.74e-06	3.24e-05	Entpd1	protein_coding	12.7088	6.80862	31.4103	14.9591	1.10261	3.06965	1
ENSMUSG00000017639.13	815	1.76027	0.351234	5.01167	5.4e-07	3.63e-06	Rab11fip4	protein_coding	1.60721	1.40213	4.87464	7.48514	4.12963	3.38911	1
ENSMUSG00000017167.6	307	1.75946	0.402634	4.36987	1.24e-05	6.59e-05	Cntnap1	protein_coding	2.03	2.3834	3.48041	5.86249	0.956187	2.57352	0
ENSMUSG00000090122.3	94.25	1.75861	0.503248	3.49452	0.000474914	0.00177834	Kcne1l	protein_coding	0.872282	0.859746	2.7723	4.42214	0.664784	1.14527	0
ENSMUSG00000086541.8	94.25	1.75861	0.50067	3.51251	0.00044389	0.00167569	Has2os	lncRNA	0.399992	0.779265	3.7343	2.70488	3.46556	2.94772	1
ENSMUSG00000037977.6	72.25	1.75651	0.550963	3.18807	0.00143227	0.00471505	6430571L13Rik	protein_coding	0.271969	0.345278	1.14792	1.55574	0.35273	0.241384	0
ENSMUSG00000058145.16	96.25	1.75489	0.481449	3.64501	0.000267377	0.00105922	Adamts17	protein_coding	0.332789	0.221456	0.982657	2.07887	1.05103	2.1333	1
ENSMUSG00000091938.2	64.5	1.75398	0.575489	3.04781	0.00230514	0.00718122	Gm2564	protein_coding	1.27728	1.87515	4.82645	7.83264	1.34252	3.06548	0
ENSMUSG00000035246.16	1108.25	1.75352	0.326082	5.37753	7.55e-08	5.85e-07	Pcyt1b	protein_coding	2.51172	2.94228	11.0219	12.7619	6.07762	4.84166	0
ENSMUSG00000020901.13	137.5	1.75064	0.584515	2.99503	0.00274418	0.00835599	Pik3r5	protein_coding	0.353909	0.328919	3.10009	0.606742	0.1	0.1	1
ENSMUSG00000040147.14	114.5	1.74928	0.526374	3.32326	0.000889704	0.00309798	Maob	protein_coding	0.521193	0.729306	3.70602	1.88375	1.12844	1.25217	0
ENSMUSG00000062995.12	539.25	1.74742	0.370227	4.71986	2.36e-06	1.43e-05	Ica1	protein_coding	2.92522	3.37949	9.87069	18.9618	5.22659	5.59112	1
ENSMUSG00000038085.13	217.75	1.74631	0.393603	4.43674	9.13e-06	4.95e-05	Cnbd2	protein_coding	1.69945	1.74393	6.91074	8.59648	2.59134	3.39529	1
ENSMUSG00000042428.6	2190	1.7449	0.332119	5.25383	1.49e-07	1.1e-06	Mgat3	protein_coding	6.14938	6.22011	20.8769	29.5603	38.0667	36.2455	0
ENSMUSG00000001313.12	2094.5	1.74317	0.379968	4.58767	4.48e-06	2.58e-05	Rnd2	protein_coding	20.2643	21.7289	58.4162	106.759	535.859	870.247	0
ENSMUSG00000058966.13	861	1.74114	0.344519	5.05385	4.33e-07	2.97e-06	Fam57b	protein_coding	6.92232	6.77448	21.1179	26.5858	4.70854	5.42118	0
ENSMUSG00000004558.14	7642.25	1.73946	0.345014	5.04171	4.61e-07	3.15e-06	Ndrg2	protein_coding	41.2448	47.9005	221.773	160.36	36.0199	42.2114	0
ENSMUSG00000030518.17	833.75	1.73847	0.353649	4.91579	8.84e-07	5.71e-06	Fam189a1	protein_coding	2.49642	2.51908	8.18715	12.1295	3.954	6.23623	1
[truncated: 3,891 more rows]

## Sheet: NFOvsOPC
Row.names	baseMean	log2FoldChange	lfcSE	stat	pvalue	padj	geneName	type	NSC1	NSC2	OPC1	OPC2	NFO1	NFO2	NFO
ENSMUSG00000090053.9	80	3.12051	0.672618	4.63935	3.5e-06	3.78e-05	Palm2	protein_coding	0.332261	0.360651	0.19777	0.245372	2.70924	2.16881	1
ENSMUSG00000038173.15	13560.2	8.36517	0.446402	18.7391	2.38e-78	1.51e-74	Enpp6	protein_coding	0.1	0.170242	0.544985	1.4806	272.517	206.541	1
ENSMUSG00000017868.16	363.25	8.17791	0.80163	10.2016	1.95e-24	4.71e-22	Sgk2	protein_coding	0.1	0.1	0.1	0.1	10.2432	7.46359	1
ENSMUSG00000037625.7	50601.8	7.85083	0.402797	19.4908	1.32e-84	1.25e-80	Cldn11	protein_coding	0.946434	0.989249	10.0215	10.6244	2759.66	2318.22	1
ENSMUSG00000076439.12	13341	7.51081	0.426398	17.6146	1.9e-69	9.09e-66	Mog	protein_coding	0.1	0.1	3.00259	2.22357	629.762	550.153	1
ENSMUSG00000033740.17	939.25	7.0062	0.593928	11.7964	4.07e-32	1.94e-29	St18	protein_coding	0.1	0.1	0.1	0.1	17.4988	6.92096	1
ENSMUSG00000045394.8	361.25	6.57491	0.590972	11.1256	9.42e-29	3.21e-26	Epcam	protein_coding	0.1	0.1	0.14211	0.1	11.4123	16.3129	1
ENSMUSG00000041607.16	806482	6.55571	0.392674	16.6951	1.42e-62	3.88e-59	Mbp	protein_coding	1.63404	1.44151	281.184	353.523	0.1	0.1	1
ENSMUSG00000097736.8	45.5	6.49184	1.21491	5.34349	9.12e-08	1.47e-06	9530059O14Rik	lncRNA	0.1	0.1	0.1	0.1	1.22611	1.23507	1
ENSMUSG00000074758.10	87	6.42626	0.945566	6.7962	1.07e-11	4.34e-10	Gm5535	lncRNA	0.1	0.1	0.1	0.1	5.02144	2.42969	1
ENSMUSG00000006403.13	8384.5	6.37966	0.448473	14.2253	6.38e-46	6.09e-43	Adamts4	protein_coding	10.2433	10.3256	1.53056	1.89146	187.217	109.227	1
ENSMUSG00000038011.15	505.75	5.95928	0.522363	11.4083	3.8e-30	1.48e-27	Dnah10	protein_coding	0.1	0.1	0.1	0.1	5.00221	3.98046	1
ENSMUSG00000027790.14	74.5	5.87282	0.979604	5.9951	2.03e-09	4.84e-08	Sis	protein_coding	0.1	0.1	0.1	0.1	1.48712	0.323897	1
ENSMUSG00000045087.8	1369.5	5.80896	0.451119	12.8768	6.08e-38	3.87e-35	S1pr5	protein_coding	0.248868	0.409379	0.70649	0.765576	49.7969	36.9819	1
ENSMUSG00000069670.8	1490.25	5.60511	0.503425	11.1339	8.58e-29	2.98e-26	Nkain2	protein_coding	4.09199	5.3011	1.81972	0.650435	74.1892	45.4583	1
ENSMUSG00000035441.14	1162	5.52198	0.473935	11.6513	2.26e-31	9.58e-29	Myo1d	protein_coding	0.1	0.1	0.348131	0.297143	17.4385	13.4812	1
ENSMUSG00000070644.13	386.25	5.47382	0.51397	10.6501	1.74e-26	4.82e-24	Etnk2	protein_coding	0.166173	0.1	0.203153	0.318346	10.3193	16.7321	1
ENSMUSG00000034923.9	32.5	5.40372	1.10632	4.88439	1.04e-06	1.3e-05	Ly6g6f	protein_coding	0.1	0.1	0.1	0.1	1.35663	1.57636	1
ENSMUSG00000005220.10	41.5	5.33985	0.992544	5.37996	7.45e-08	1.23e-06	Corin	protein_coding	0.1	0.1	0.1	0.1	0.752887	1.356	1
ENSMUSG00000061451.13	5304	5.2616	0.45732	11.5053	1.24e-30	5.15e-28	Tmem151a	protein_coding	0.300963	0.120264	1.532	3.20675	93.6987	95.0285	1
ENSMUSG00000034714.9	3999.5	5.21298	0.407942	12.7787	2.16e-37	1.33e-34	Ttyh2	protein_coding	7.5747	7.31526	2.19766	1.98861	70.6375	93.0314	1
ENSMUSG00000000791.9	121.5	5.18526	0.666518	7.77961	7.27e-15	5.3e-13	Il12rb1	protein_coding	0.1	0.1	0.1	0.1	3.0918	2.3271	1
ENSMUSG00000056856.12	349.5	5.12293	0.567927	9.02039	1.87e-19	2.67e-17	Jakmip3	protein_coding	0.1	0.1	0.1	0.1	3.88874	2.84992	1
ENSMUSG00000022090.10	1592.75	5.00819	0.428357	11.6916	1.41e-31	6.24e-29	Pdlim2	protein_coding	1.94712	1.99867	2.16185	4.05735	106.436	110.467	1
ENSMUSG00000040298.6	138.75	4.984	0.611604	8.14907	3.67e-16	3.27e-14	Btbd16	protein_coding	0.1	0.1	0.1	0.1	2.97201	2.46464	1
ENSMUSG00000020150.13	1989	4.8423	0.436864	11.0842	1.5e-28	5.01e-26	Gamt	protein_coding	32.2293	33.899	4.39083	8.99006	164.595	188.894	1
ENSMUSG00000021451.15	17222.5	4.75025	0.393788	12.063	1.66e-33	9.01e-31	Sema4d	protein_coding	0.547967	0.412012	11.0249	9.84699	444.61	536.313	1
ENSMUSG00000006782.16	121028	4.6839	0.42544	11.0096	3.44e-28	1.11e-25	Cnp	protein_coding	25.7878	26.6799	96.3715	163.562	3113.13	3906.18	1
ENSMUSG00000037280.12	787	4.68246	0.52254	8.96095	3.22e-19	4.42e-17	Galnt6	protein_coding	0.1	0.1	0.579205	0.244919	13.9234	10.0056	1
ENSMUSG00000010021.13	3670.75	4.65113	0.436122	10.6647	1.49e-26	4.18e-24	Kif19a	protein_coding	0.796271	0.709388	2.27785	3.02206	69.6235	85.8666	1
102640899	13	4.64385	1.46019	3.1803	0.00147122	0.00763042	Gm36855	lncRNA	0.1	0.1	0.1	0.1	1.58731	0.984004	1
73989	233.5	4.4822	0.536817	8.34959	6.85e-17	6.92e-15	4930452G13Rik	lncRNA	0.1	0.1	0.304076	0.851422	13.6871	11.3894	1
ENSMUSG00000032841.15	705	4.45462	0.493923	9.01886	1.9e-19	2.69e-17	Prr5l	protein_coding	7.41701	7.27578	0.741693	0.788373	31.0163	19.0383	1
ENSMUSG00000029086.15	2302.25	4.41263	0.429618	10.2711	9.51e-25	2.39e-22	Prom1	protein_coding	2.47202	3.74156	2.8258	4.08075	58.0254	43.4759	1
ENSMUSG00000036158.12	3476.25	4.41167	0.421982	10.4547	1.4e-25	3.7e-23	Prickle1	protein_coding	1.09785	0.999914	1.92219	3.3021	52.2916	61.3832	1
ENSMUSG00000091735.2	606.25	4.23856	0.47255	8.96955	2.98e-19	4.15e-17	Gpr62	protein_coding	0.118566	0.167169	0.878502	1.68219	28.9513	22.611	1
ENSMUSG00000018543.8	36.5	4.10852	0.862377	4.76418	1.9e-06	2.22e-05	1700001P01Rik	protein_coding	0.810311	0.675447	0.1	0.230153	4.68443	4.50428	1
ENSMUSG00000025875.14	767.5	4.10145	0.476495	8.60755	7.46e-18	8.63e-16	Tspan17	protein_coding	7.16685	7.98319	1.63925	3.93014	41.3355	60.0745	1
ENSMUSG00000029832.16	203.5	4.09499	0.553964	7.39216	1.44e-13	8.2e-12	Nfe2l3	protein_coding	0.19584	0.226347	0.265517	0.251097	7.62893	6.1083	1
ENSMUSG00000021798.13	103.5	4.08746	0.650762	6.28104	3.36e-10	9.83e-09	Ldb3	protein_coding	0.1	0.151242	0.1	0.1	3.20472	1.59469	1
ENSMUSG00000060402.7	640	4.03694	0.511895	7.88626	3.11e-15	2.39e-13	Chst8	protein_coding	0.31052	0.2468	1.41231	2.10488	18.6537	30.9544	1
ENSMUSG00000022629.16	1906.25	3.98141	0.556513	7.15421	8.42e-13	4.12e-11	Kif21a	protein_coding	8.09388	8.69451	1.38142	0.730668	24.587	10.0783	1
ENSMUSG00000063296.4	581	3.97448	0.455713	8.72145	2.75e-18	3.32e-16	Tmem117	protein_coding	4.48593	4.64635	0.90255	1.31236	21.0034	16.9055	1
ENSMUSG00000026657.16	7220.25	3.9414	0.475938	8.28135	1.22e-16	1.2e-14	Frmd4a	protein_coding	12.8358	11.7699	6.26559	3.58149	86.4894	66.2366	1
ENSMUSG00000033066.15	6840	3.87657	0.45951	8.43632	3.27e-17	3.45e-15	Gas7	protein_coding	7.93481	6.95885	3.2083	7.49412	91.2389	72.1128	1
ENSMUSG00000021143.10	17632.2	3.87613	0.394713	9.82013	9.22e-23	1.87e-20	Pacs2	protein_coding	11.368	10.4038	14.3795	16.902	228.569	221.067	1
ENSMUSG00000070369.13	29.5	3.78136	0.959019	3.94294	8.05e-05	0.000594119	Itgad	protein_coding	0.1	0.1	0.1	0.1	1.78465	0.889976	1
ENSMUSG00000046337.17	39.75	3.75002	0.840766	4.46024	8.19e-06	8.02e-05	Fam178b	protein_coding	0.204967	0.262296	0.234302	0.155685	2.62418	3.15	1
ENSMUSG00000025584.17	631	3.72025	0.484372	7.68057	1.58e-14	1.1e-12	Pde8a	protein_coding	0.190442	0.222372	0.814102	0.557937	13.6386	9.0138	1
ENSMUSG00000026255.15	703.75	3.71652	0.527082	7.05113	1.77e-12	8.2e-11	Efhd1	protein_coding	8.93016	9.14857	2.50441	0.944732	28.9772	19.1984	1
ENSMUSG00000043333.12	374.25	3.6007	0.456996	7.87905	3.3e-15	2.51e-13	Rhbdl2	protein_coding	1.18455	1.23958	1.48258	2.29692	24.4986	21.0379	1
ENSMUSG00000023999.14	39	3.58496	0.832802	4.3047	1.67e-05	0.000150926	Kif6	protein_coding	0.713356	0.333068	0.181703	0.1	1.27737	0.72588	1
ENSMUSG00000037996.17	1685.25	3.55076	0.548894	6.46894	9.87e-11	3.28e-09	Slc24a2	protein_coding	0.1	0.1	1.05856	0.828606	21.779	8.75328	1
ENSMUSG00000073910.10	1144.5	3.54615	0.490713	7.22652	4.96e-13	2.55e-11	Mob3b	protein_coding	2.94464	3.17027	2.04041	1.10709	23.8513	15.5894	1
ENSMUSG00000000125.5	228.25	3.54604	0.491343	7.21703	5.31e-13	2.73e-11	Wnt3	protein_coding	0.541053	0.662888	0.326635	0.403064	5.05707	4.44671	1
ENSMUSG00000036528.15	677.25	3.49999	0.481285	7.27218	3.54e-13	1.85e-11	Ppfibp2	protein_coding	8.02743	7.66164	1.16309	0.654123	11.4406	10.1126	1
ENSMUSG00000033039.9	4871.5	3.47876	0.401285	8.66906	4.36e-18	5.16e-16	Micall1	protein_coding	3.67201	3.32812	3.84465	3.90368	48.8003	42.0887	1
ENSMUSG00000028927.6	1371.75	3.43296	0.414627	8.27964	1.24e-16	1.21e-14	Padi2	protein_coding	0.975334	0.920225	1.71971	1.48598	22.2972	20.9993	1
ENSMUSG00000030994.15	68	3.36923	0.717693	4.69454	2.67e-06	2.99e-05	D7Ertd443e	protein_coding	0.1	0.1	0.1	1.33232	2.80521	0.995906	1
ENSMUSG00000004633.17	5134.25	3.29494	0.413965	7.95946	1.73e-15	1.4e-13	Chn2	protein_coding	23.1467	26.7176	13.8201	16.532	151.394	126.732	1
ENSMUSG00000052727.5	8799.75	3.27249	0.458188	7.14224	9.18e-13	4.44e-11	Map1b	protein_coding	14.9334	12.7156	4.45019	4.03004	53.3008	30.0424	1
108167532	355	3.26259	0.511949	6.37287	1.86e-10	5.74e-09	LOC108167532	lncRNA	0.1	0.1	0.118277	0.1	1.46007	0.374409	1
ENSMUSG00000031605.8	5344.25	3.23848	0.424381	7.63107	2.33e-14	1.59e-12	Klhl2	protein_coding	11.6843	11.4075	11.8233	10.3112	132.352	96.1325	1
ENSMUSG00000041729.15	2010	3.22869	0.399833	8.0751	6.74e-16	5.87e-14	Coro2b	protein_coding	31.6114	30.2589	3.74506	4.06013	39.1164	38.1941	1
ENSMUSG00000050761.3	1294	3.19676	0.501213	6.37804	1.79e-10	5.57e-09	Gp1bb	protein_coding	0.51494	0.685794	5.80735	10.4233	43.8849	101.134	1
ENSMUSG00000020696.18	705	3.18706	0.492945	6.46534	1.01e-10	3.34e-09	Rffl	protein_coding	5.04997	5.03368	4.4496	3.76685	22.4428	13.7446	1
ENSMUSG00000032854.12	26623.2	3.16877	0.493987	6.41467	1.41e-10	4.53e-09	Ugt8a	protein_coding	0.524163	0.535652	74.2436	57.6221	841.477	395.824	1
ENSMUSG00000041653.4	567.25	3.09994	0.438744	7.06549	1.6e-12	7.47e-11	Pnpla3	protein_coding	4.96095	4.98857	0.877513	0.770838	8.27175	7.4095	1
ENSMUSG00000042757.16	2265.5	3.09406	0.407872	7.58586	3.3e-14	2.15e-12	Tmem108	protein_coding	1.44368	1.26249	5.53373	6.91714	61.6974	61.0801	1
ENSMUSG00000025140.15	1130.75	3.09121	0.434183	7.1196	1.08e-12	5.18e-11	Pycr1	protein_coding	12.4994	13.2085	4.7004	4.93008	32.1452	54.4271	1
ENSMUSG00000003746.16	2040.5	3.05428	0.56439	5.41165	6.24e-08	1.05e-06	Man1a	protein_coding	1.13422	0.910941	5.25607	2.32759	42.3552	20.4857	1
ENSMUSG00000021303.14	1132.75	3.02743	0.514304	5.88645	3.95e-09	8.79e-08	Gng4	protein_coding	0.14809	0.1	1.61779	4.55506	20.1449	32.8586	1
ENSMUSG00000001313.12	14692.8	3.01977	0.454032	6.65101	2.91e-11	1.07e-09	Rnd2	protein_coding	20.2643	21.7289	58.4162	106.759	535.859	870.247	1
ENSMUSG00000054150.12	222.75	3.01647	0.484055	6.23166	4.62e-10	1.31e-08	Syne3	protein_coding	0.1	0.1	0.275142	0.250633	2.44133	2.28354	1
ENSMUSG00000047712.8	6378.25	3.01482	0.396608	7.60151	2.93e-14	1.94e-12	Ust	protein_coding	4.53698	4.59861	11.2885	14.5197	101.016	120.818	1
ENSMUSG00000026028.12	7732.75	3.01126	0.418434	7.1965	6.18e-13	3.14e-11	Trak2	protein_coding	12.9528	12.749	10.9115	9.58083	101.887	78.8595	1
ENSMUSG00000051586.16	6357.5	2.99975	0.399394	7.51074	5.88e-14	3.57e-12	Mical3	protein_coding	4.86752	4.0696	7.73466	5.92274	65.7362	55.2217	1
ENSMUSG00000001700.9	2414.75	2.96142	0.4002	7.39984	1.36e-13	7.79e-12	Gramd3	protein_coding	9.35401	9.45716	6.76917	7.90951	59.3846	58.6033	1
ENSMUSG00000029622.16	4227.75	2.93298	0.415939	7.05147	1.77e-12	8.2e-11	Arpc1b	protein_coding	81.5517	84.2275	34.9339	27.7295	251.361	226.555	1
ENSMUSG00000023827.8	3953.75	2.93129	0.413822	7.08346	1.41e-12	6.66e-11	Agpat4	protein_coding	13.4883	16.013	14.95	22.5389	142.712	141.788	1
ENSMUSG00000055945.7	3306.75	2.91544	0.420367	6.93546	4.05e-12	1.75e-10	Prr18	protein_coding	49.3983	49.531	7.04848	10.514	76.0658	65.9979	1
ENSMUSG00000030849.18	1717	2.88077	0.464029	6.20816	5.36e-10	1.5e-08	Fgfr2	protein_coding	10.9113	10.636	5.66284	3.6129	43.7994	28.805	1
ENSMUSG00000025137.15	5778.75	2.82707	0.393594	7.18271	6.83e-13	3.42e-11	Pcyt2	protein_coding	147.439	153.226	43.5314	44.8924	302.529	279.998	1
ENSMUSG00000027309.18	10441	2.79963	0.408661	6.85074	7.35e-12	3.05e-10	4930402H24Rik	protein_coding	14.9812	15.9732	19.9892	19.1453	129.217	111.165	1
ENSMUSG00000042686.5	151.5	2.78034	0.533317	5.21329	1.86e-07	2.79e-06	Jph1	protein_coding	0.11669	0.1	0.329063	0.333733	2.87747	1.8054	1
ENSMUSG00000032198.9	3035	2.74377	0.395063	6.94514	3.78e-12	1.65e-10	Dock6	protein_coding	4.9901	4.36893	7.95715	5.43417	38.9299	34.713	1
ENSMUSG00000024077.15	4594.75	2.72267	0.552024	4.93215	8.13e-07	1.04e-05	Strn	protein_coding	7.03806	6.7486	7.55494	4.03225	54.3521	25.3458	1
ENSMUSG00000056220.14	847.25	2.71103	0.513048	5.28416	1.26e-07	1.97e-06	Pla2g4a	protein_coding	2.62479	3.14521	3.12121	2.36981	24.8338	12.0929	1
102636262	143.25	2.70917	0.536058	5.05388	4.33e-07	5.99e-06	Gm20544	lncRNA	0.503653	0.434352	0.641229	0.561771	4.79121	3.00184	1
ENSMUSG00000020154.10	638.75	2.69881	0.539009	5.00699	5.53e-07	7.39e-06	Ptprb	protein_coding	0.1	0.1	0.650112	0.296098	4.06984	2.80945	1
ENSMUSG00000030352.14	4305	2.6468	0.408514	6.47908	9.23e-11	3.11e-09	Tspan9	protein_coding	23.6369	23.4974	17.2726	24.5227	115.687	127.202	1
ENSMUSG00000039316.14	326.75	2.64642	0.470517	5.6245	1.86e-08	3.5e-07	Rftn1	protein_coding	0.116623	0.1	1.10202	1.13663	9.25272	6.22816	1
ENSMUSG00000022790.14	889.25	2.64597	0.529907	4.99328	5.94e-07	7.88e-06	Igsf11	protein_coding	8.2336	7.66992	3.79318	2.08821	24.8322	12.5851	1
102636836	47	2.63941	0.804484	3.28087	0.00103487	0.00561292	Gm17202	lncRNA	0.1	0.1	0.371035	0.258022	2.34365	0.915682	1
ENSMUSG00000035093.16	10339.8	2.62421	0.513056	5.11486	3.14e-07	4.51e-06	Secisbp2l	protein_coding	19.0332	16.0282	20.3629	12.0219	135.266	61.7845	1
ENSMUSG00000038780.14	3625.25	2.58056	0.393386	6.55986	5.39e-11	1.9e-09	Smurf1	protein_coding	9.64024	9.19377	6.43269	6.96266	39.7044	45.9924	1
ENSMUSG00000054162.15	259	2.57362	0.596585	4.31393	1.6e-05	0.000145725	Spock3	protein_coding	0.1	0.1	1.26007	0.880165	10.3815	3.83389	1
ENSMUSG00000037747.9	5646.75	2.56871	0.396467	6.47899	9.23e-11	3.11e-09	Phyhipl	protein_coding	31.5188	33.926	32.5089	35.3187	214.319	199.654	1
ENSMUSG00000048078.16	347.75	2.54898	0.455566	5.5952	2.2e-08	4.09e-07	Tenm4	protein_coding	0.400258	0.338372	0.445644	0.248313	2.64345	2.44872	1
ENSMUSG00000096948.1	53	2.54565	0.725284	3.50987	0.00044833	0.00270031	Gm4221	lncRNA	0.107653	0.227526	0.1	0.138697	1.7644	0.726267	1
ENSMUSG00000025880.11	2122.75	2.51943	0.4528	5.56411	2.63e-08	4.82e-07	Smad7	protein_coding	0.35482	0.598693	8.04181	4.76684	42.502	38.9018	1
ENSMUSG00000033577.18	5996	2.51224	0.523963	4.79469	1.63e-06	1.94e-05	Myo6	protein_coding	51.0727	54.8839	12.1415	5.87804	77.2822	42.7904	1
ENSMUSG00000019843.14	28643	2.50822	0.394579	6.3567	2.06e-10	6.32e-09	Fyn	protein_coding	125.984	129.007	91.1651	114.73	1115.47	1419.78	1
ENSMUSG00000079481.11	319.5	2.49102	0.512674	4.85888	1.18e-06	1.46e-05	Nhsl2	protein_coding	0.237007	0.323163	0.328116	0.539749	2.41362	1.13253	1
ENSMUSG00000026347.13	10200.8	2.4833	0.406009	6.11638	9.57e-10	2.49e-08	Tmem163	protein_coding	0.119283	0.1	63.4892	85.5637	431.621	548.389	1
ENSMUSG00000013523.13	37386	2.45505	0.394831	6.21797	5.04e-10	1.42e-08	Bcas1	protein_coding	28.142	29.7371	110.38	123.929	590.95	813.457	1
ENSMUSG00000047246.6	106.5	2.44746	0.562382	4.35195	1.35e-05	0.000124983	Hist1h2be	protein_coding	0.536019	1.0003	1.19589	0.576263	5.84309	4.13161	1
ENSMUSG00000028552.13	4501.25	2.44166	0.507087	4.81506	1.47e-06	1.76e-05	Eps15	protein_coding	38.446	39.9439	16.4823	10.8326	86.06	51.5224	1
ENSMUSG00000008393.8	4867.25	2.42568	0.409802	5.91916	3.24e-09	7.3e-08	Carhsp1	protein_coding	30.9886	33.7769	15.8364	24.0322	101.044	121.503	1
ENSMUSG00000037999.13	1661	2.41839	0.6602	3.66312	0.000249159	0.00161433	Arap2	protein_coding	23.6504	24.7178	4.77538	1.33481	25.1486	5.93236	1
ENSMUSG00000075415.13	3628.5	2.4163	0.494666	4.88471	1.04e-06	1.3e-05	Fnbp1	protein_coding	28.3475	29.0281	7.81686	5.90166	60.6349	29.4344	1
ENSMUSG00000030701.17	22505	2.40958	0.406098	5.9335	2.97e-09	6.78e-08	Plekhb1	protein_coding	48.3038	54.6551	129.989	195.721	779.568	918.301	1
ENSMUSG00000003410.8	7080.5	2.38646	0.449112	5.31372	1.07e-07	1.7e-06	Elavl3	protein_coding	6.0865	6.09013	15.2537	16.7361	107.148	59.6074	1
ENSMUSG00000037754.13	12816.8	2.37786	0.400365	5.93923	2.86e-09	6.56e-08	Ppp1r16b	protein_coding	3.70322	3.71017	17.3803	24.1307	106.996	119.553	1
ENSMUSG00000037306.13	1873	2.37196	0.433096	5.47674	4.33e-08	7.56e-07	Man1c1	protein_coding	2.19475	2.06571	5.81434	3.57984	26.5302	25.17	1
ENSMUSG00000030064.16	1078	2.3551	0.477146	4.93581	7.98e-07	1.03e-05	Frmd4b	protein_coding	7.34872	8.09442	5.60173	1.72607	18.3185	12.9653	1
ENSMUSG00000028385.14	3099	2.34298	0.424234	5.52284	3.34e-08	5.96e-07	Snx30	protein_coding	2.93244	2.38935	6.6848	5.10851	31.9114	28.3807	1
ENSMUSG00000078532.9	1815.25	2.3136	0.435604	5.31124	1.09e-07	1.72e-06	Nkain1	protein_coding	43.1629	41.6353	13.1781	23.7777	86.3858	99.3516	1
ENSMUSG00000038495.14	3805.5	2.30765	0.462287	4.9918	5.98e-07	7.92e-06	Otud7b	protein_coding	8.32949	7.84753	7.12432	5.65873	39.8055	22.1703	1
ENSMUSG00000017897.18	211.75	2.29956	0.532169	4.32111	1.55e-05	0.000141871	Eya2	protein_coding	5.20931	4.6846	1.3691	4.61356	12.2397	10.3379	1
ENSMUSG00000024597.10	10652	2.26712	0.555667	4.08	4.5e-05	0.000359247	Slc12a2	protein_coding	13.5758	11.915	29.5531	15.9467	165.207	62.5072	1
ENSMUSG00000027882.18	1514.5	2.23234	0.529325	4.21734	2.47e-05	0.000212563	Stxbp3	protein_coding	20.268	21.37	13.2036	5.57995	63.4183	33.157	1
ENSMUSG00000042066.15	4270.75	2.21812	0.457894	4.84418	1.27e-06	1.55e-05	Tmcc2	protein_coding	3.18309	3.36618	9.03414	18.8622	60.482	73.8896	1
ENSMUSG00000020483.14	16078.5	2.216	0.392039	5.6525	1.58e-08	3.02e-07	Dynll2	protein_coding	45.9641	46.3435	78.4324	95.9298	404.458	451.644	1
ENSMUSG00000019978.16	16675.2	2.21508	0.464816	4.7655	1.88e-06	2.21e-05	Epb41l2	protein_coding	26.2823	26.1411	75.205	34.5415	302.853	290.908	1
ENSMUSG00000073633.9	69.5	2.18903	0.602332	3.63426	0.000278774	0.00177784	Fbxo36	protein_coding	9.11564	10.0143	0.884588	1.10016	4.91149	4.45423	1
ENSMUSG00000032537.15	6312.5	2.18106	0.396216	5.50472	3.7e-08	6.58e-07	Ephb1	protein_coding	3.70332	3.7424	14.4395	18.5817	76.5885	78.6421	1
ENSMUSG00000022472.16	6271.25	2.17686	0.408083	5.33436	9.59e-08	1.53e-06	Desi1	protein_coding	23.9037	23.3557	23.7172	36.1497	138.14	145.157	1
ENSMUSG00000063646.16	165.75	2.11995	0.552141	3.8395	0.000123286	0.000868375	Jakmip1	protein_coding	0.1314	0.1	0.751993	1.39374	3.39786	7.03574	1
ENSMUSG00000034993.7	4709.25	2.08995	0.472978	4.4187	9.93e-06	9.52e-05	Vat1	protein_coding	21.1985	20.2523	13.7387	29.3522	72.9021	119.765	1
ENSMUSG00000018102.4	806.5	2.06287	0.441047	4.67722	2.91e-06	3.22e-05	Hist1h2bc	protein_coding	13.4086	13.6277	20.8835	14.3457	88.225	70.6315	1
ENSMUSG00000017146.12	967.75	2.04515	0.424824	4.8141	1.48e-06	1.77e-05	Brca1	protein_coding	6.40904	5.57385	2.15181	1.69206	6.66169	8.52391	1
ENSMUSG00000025856.15	1308	2.04067	0.431683	4.72725	2.28e-06	2.6e-05	Pdgfa	protein_coding	7.71381	6.90325	6.15469	9.98387	34.8135	40.2257	1
ENSMUSG00000089809.9	6001.25	2.03672	0.405322	5.02494	5.04e-07	6.81e-06	Rasgef1b	protein_coding	0.782662	0.680429	27.9715	31.1892	97.2773	148.332	1
ENSMUSG00000056966.7	7852.75	2.02778	0.563829	3.59644	0.000322604	0.0020262	Gjc3	protein_coding	1.97841	2.39222	48.1345	17.8813	194.744	94.5499	1
ENSMUSG00000001542.7	1072.25	2.02494	0.501576	4.03715	5.41e-05	0.000421205	Ell2	protein_coding	4.72511	5.72366	4.28513	6.36727	22.1148	11.1832	1
ENSMUSG00000038816.14	2057.75	2.02113	0.449659	4.4948	6.96e-06	6.94e-05	Ctnnal1	protein_coding	9.26766	9.68168	11.8098	7.14421	41.7707	36.5237	1
ENSMUSG00000009828.15	4547.25	2.01183	0.406949	4.94368	7.67e-07	9.92e-06	Ick	protein_coding	11.4726	12.0895	14.6568	20.6054	55.3718	56.3407	1
ENSMUSG00000045629.7	161.5	2.00279	0.509907	3.92776	8.57e-05	0.000628752	Sh3tc2	protein_coding	0.1	0.1	0.335406	0.593622	1.78007	2.02862	1
ENSMUSG00000038349.10	1182.5	1.9981	0.535676	3.73004	0.000191447	0.00127951	Plcl1	protein_coding	0.857308	0.828262	3.3442	2.34766	16.6302	6.50886	1
ENSMUSG00000049327.17	2119.75	1.95762	0.457951	4.27475	1.91e-05	0.000169983	Kmt5a	protein_coding	49.0149	48.9878	14.0624	11.2717	64.0427	39.7145	1
ENSMUSG00000055485.6	9426	1.95423	0.420964	4.64228	3.45e-06	3.73e-05	Soga1	protein_coding	10.3752	9.3574	11.7389	16.6418	44.6319	69.5953	1
ENSMUSG00000049044.16	1566.5	1.95043	0.456999	4.26792	1.97e-05	0.000174538	Rapgef4	protein_coding	6.11463	5.83995	4.11097	7.78788	26.1896	21.691	1
ENSMUSG00000042510.7	105	1.93644	0.602491	3.21405	0.00130878	0.00687579	AA986860	protein_coding	1.18476	1.46376	0.607743	0.307464	2.00187	1.51673	1
ENSMUSG00000036995.7	999.25	1.92974	0.409539	4.71199	2.45e-06	2.77e-05	Asap3	protein_coding	0.920738	1.08521	2.74044	2.59809	9.27842	12.2685	1
ENSMUSG00000019647.16	6322.5	1.91625	0.498031	3.84765	0.000119256	0.000844037	Sema6a	protein_coding	16.6414	15.9573	22.4908	13.4916	97.8892	47.4225	1
ENSMUSG00000028937.14	2387	1.90063	0.44005	4.31913	1.57e-05	0.000142946	Acot7	protein_coding	12.7225	12.7078	16.9834	31.3576	84.5378	107.514	1
ENSMUSG00000021385.10	571.5	1.88144	0.420864	4.47042	7.81e-06	7.68e-05	Ippk	protein_coding	4.49866	4.40571	2.62395	2.62788	9.05292	9.98263	1
ENSMUSG00000020023.18	5670.5	1.87955	0.391555	4.80022	1.58e-06	1.89e-05	Tmcc3	protein_coding	7.97587	8.58407	16.7095	18.9943	77.9717	86.6295	1
ENSMUSG00000020231.15	6350.25	1.87045	0.40105	4.66388	3.1e-06	3.39e-05	Dip2a	protein_coding	15.2914	12.9411	15.7803	15.1625	67.9648	55.22	1
ENSMUSG00000037679.9	1470.75	1.8522	0.426098	4.34688	1.38e-05	0.000127533	Inf2	protein_coding	5.72228	5.23763	4.5829	6.59352	22.2327	16.9541	1
ENSMUSG00000020604.13	814.5	1.8331	0.43944	4.17145	3.03e-05	0.000254976	Arsg	protein_coding	2.03556	1.92481	3.65618	5.37337	13.9154	14.5473	1
ENSMUSG00000039911.13	1797.75	1.8295	0.433074	4.22446	2.4e-05	0.000206605	Spsb1	protein_coding	3.80739	3.60698	7.64891	12.5639	28.6926	40.2164	1
ENSMUSG00000027254.13	12294.8	1.82535	0.488131	3.73947	0.000184407	0.00123679	Map1a	protein_coding	14.4666	15.1171	8.32798	22.8393	64.4609	67.7548	1
ENSMUSG00000034312.14	1887.25	1.81905	0.410724	4.4289	9.47e-06	9.15e-05	Iqsec1	protein_coding	14.0802	14.7246	5.27154	7.55107	26.2409	27.9799	1
ENSMUSG00000032883.15	8944	1.81887	0.478041	3.80483	0.0001419	0.00097853	Acsl3	protein_coding	98.9264	105.395	58.7914	44.9018	258.687	134.658	1
ENSMUSG00000036529.17	8946.5	1.81353	0.414705	4.37306	1.23e-05	0.00011499	Sbf1	protein_coding	25.3227	25.111	25.4791	33.4587	106.56	102.109	1
ENSMUSG00000032803.15	8392.5	1.81034	0.391172	4.62799	3.69e-06	3.96e-05	Cdv3	protein_coding	61.1168	60.2004	38.9782	40.3785	143.934	148.766	1
ENSMUSG00000075254.11	242.25	1.79304	0.543503	3.29904	0.000970151	0.00530566	Heg1	protein_coding	6.49044	6.35243	0.632537	0.382104	2.76225	1.02538	1
ENSMUSG00000020422.13	16144.2	1.78784	0.388794	4.59843	4.26e-06	4.5e-05	Tns3	protein_coding	18.1814	16.7091	32.5971	35.9975	113.601	121.851	1
ENSMUSG00000072214.6	8091.5	1.78615	0.500222	3.57072	0.000356	0.00220977	Sept5	protein_coding	27.7266	29.1542	39.577	90.7021	146.413	307.461	1
ENSMUSG00000029326.13	1897.75	1.77445	0.413304	4.29334	1.76e-05	0.00015819	Enoph1	protein_coding	14.4238	15.1153	14.261	21.1462	59.6647	63.3499	1
ENSMUSG00000069601.14	9886	1.77183	0.465967	3.80248	0.000143254	0.000986795	Ank3	protein_coding	1.81778	1.3843	27.922	27.135	118.792	68.1181	1
ENSMUSG00000076432.12	16013.5	1.76961	0.400734	4.41591	1.01e-05	9.62e-05	Ywhaq	protein_coding	211.589	218.659	126.441	171.994	547.778	503.935	1
ENSMUSG00000025950.16	5522.5	1.76794	0.414807	4.26207	2.03e-05	0.000178099	Idh1	protein_coding	167.689	186.133	42.4002	42.756	173.172	130.495	1
ENSMUSG00000029053.16	5342	1.76683	0.447938	3.94436	8e-05	0.00059182	Prkcz	protein_coding	0.790942	1.11379	16.1697	37.9217	91.6152	113.022	1
ENSMUSG00000029482.4	3625.75	1.75093	0.439424	3.98459	6.76e-05	0.000510009	Aacs	protein_coding	57.9518	57.6787	12.4881	22.3956	54.2842	65.5027	1
ENSMUSG00000039976.4	2435	1.74507	0.412309	4.23243	2.31e-05	0.000200329	Tbc1d16	protein_coding	5.21452	4.96821	4.0594	6.10286	16.6901	18.9496	1
ENSMUSG00000022892.10	32310	1.74381	0.41004	4.25277	2.11e-05	0.000184302	App	protein_coding	75.841	75.9025	137.704	162.521	587.041	456.457	1
ENSMUSG00000021835.14	1588.25	1.7294	0.408311	4.2355	2.28e-05	0.000197966	Bmp4	protein_coding	0.1	0.1	13.3089	13.0849	47.5068	43.4122	1
ENSMUSG00000000627.15	1365.5	1.72577	0.418787	4.12088	3.77e-05	0.000308411	Sema4f	protein_coding	0.123949	0.107745	4.81034	6.27997	22.0283	16.8163	1
ENSMUSG00000090213.1	1635	1.72114	0.402388	4.27733	1.89e-05	0.000168576	Tmem189	protein_coding	16.5139	15.0026	20.9499	21.2979	63.8843	80.8948	1
ENSMUSG00000000876.11	266.25	1.72	0.474681	3.62348	0.00029067	0.0018463	Pxmp4	protein_coding	11.5921	12.3851	2.13234	1.94198	6.11812	8.38252	1
ENSMUSG00000001930.17	547.75	1.71707	0.469387	3.6581	0.000254088	0.00164014	Vwf	protein_coding	0.185323	0.150966	1.32242	1.71397	3.3029	6.701	1
ENSMUSG00000087473.7	137.5	1.70645	0.516187	3.30588	0.000946795	0.00519281	Gm13883	lncRNA	0.1	0.1	0.776716	0.466335	1.97832	1.20247	1
ENSMUSG00000047881.14	2560	1.70311	0.416057	4.09346	4.25e-05	0.000341147	Rell1	protein_coding	6.73205	7.11263	13.4993	15.261	55.9705	42.8807	1
ENSMUSG00000068373.14	2252.5	1.70133	0.427533	3.97941	6.91e-05	0.00051899	D430041D05Rik	protein_coding	0.227529	0.133041	3.8645	4.40364	15.8937	11.1563	1
ENSMUSG00000045180.13	2458.25	1.69039	0.44549	3.79444	0.000147977	0.00101713	Shroom2	protein_coding	5.12583	4.98994	12.9831	11.3384	53.0333	37.2242	1
ENSMUSG00000020134.13	2578.5	1.67785	0.464412	3.61286	0.000302842	0.0019185	Peli1	protein_coding	36.5234	37.0147	20.309	14.3409	64.0225	44.4559	1
ENSMUSG00000028399.18	10245.5	1.67412	0.541078	3.09405	0.00197445	0.00982232	Ptprd	protein_coding	1.24078	1.49902	31.357	24.8704	178.452	65.5648	1
ENSMUSG00000022770.16	3615.5	1.67386	0.489427	3.42004	0.000626115	0.0036148	Dlg1	protein_coding	19.8131	19.8989	21.9057	14.7871	75.348	36.7888	1
ENSMUSG00000026821.15	8053.25	1.66373	0.407217	4.08561	4.4e-05	0.000351706	Ralgds	protein_coding	21.5434	21.8344	31.5611	42.0528	107.731	134.58	1
ENSMUSG00000024985.18	976.25	1.65528	0.490844	3.37231	0.000745404	0.00420925	Tcf7l2	protein_coding	9.60649	9.69623	7.33331	5.40804	25.5784	14.1467	1
ENSMUSG00000043733.14	7895	1.64903	0.392737	4.19881	2.68e-05	0.000228772	Ptpn11	protein_coding	31.4369	29.2318	20.1228	24.8206	70.1509	77.7736	1
ENSMUSG00000029621.14	5007.5	1.63593	0.400881	4.08083	4.49e-05	0.000358268	Arpc1a	protein_coding	55.264	63.1133	54.8486	73.6623	198.627	232.094	1
ENSMUSG00000023026.15	2891.25	1.63209	0.420968	3.87698	0.000105759	0.000759786	Dip2b	protein_coding	10.5162	9.13022	6.60312	5.26224	21.0338	18.0016	1
ENSMUSG00000037846.18	727.5	1.63161	0.420879	3.87668	0.00010589	0.000760438	Rtkn2	protein_coding	16.8326	16.9889	3.53995	3.67587	12.9759	12.1286	1
ENSMUSG00000029478.16	8503.25	1.63063	0.392441	4.15508	3.25e-05	0.000271417	Ncor2	protein_coding	57.8904	51.7686	24.1199	25.0662	95.8043	98.3068	1
ENSMUSG00000028059.15	3218	1.6253	0.405889	4.00429	6.22e-05	0.000476679	Arhgef2	protein_coding	39.2306	35.8768	16.9788	14.4132	52.0176	43.7339	1
ENSMUSG00000026113.17	2283	1.6078	0.428864	3.74898	0.000177556	0.00119531	Inpp4a	protein_coding	4.90435	4.49284	8.13501	7.30641	30.5002	22.1793	1
ENSMUSG00000024197.9	315.75	1.58954	0.440138	3.61145	0.000304491	0.00192703	Plin3	protein_coding	0.748278	0.959667	2.22479	2.60842	7.28011	7.91475	1
ENSMUSG00000063077.14	19954.5	1.58588	0.45339	3.49783	0.000469066	0.00281277	Kif1b	protein_coding	72.9725	70.9493	49.9031	37.9158	167.309	99.7989	1
ENSMUSG00000038481.13	2257.75	1.572	0.461513	3.40619	0.000658772	0.00377365	Cdk19	protein_coding	8.47479	8.67173	9.48839	6.92208	31.2237	20.4583	1
ENSMUSG00000021662.9	1809.75	1.56246	0.404127	3.86626	0.000110515	0.000788312	Arhgef28	protein_coding	0.85835	0.777823	3.98232	4.63232	13.7449	12.7465	1
ENSMUSG00000029781.7	4390	1.53587	0.397559	3.86324	0.000111894	0.000796365	Fkbp9	protein_coding	55.4451	52.4557	22.314	29.0206	73.3728	83.2725	1
ENSMUSG00000081534.2	4659.5	1.53564	0.392558	3.91187	9.16e-05	0.00066674	Slc48a1	protein_coding	28.4773	29.3523	32.5633	36.8932	103.778	108.478	1
ENSMUSG00000032036.15	2311.5	1.52199	0.423814	3.59117	0.000329203	0.00206154	Kirrel3	protein_coding	11.8588	11.0359	9.26682	12.4914	28.3744	36.4746	1
ENSMUSG00000037071.2	6240	1.51973	0.463786	3.27679	0.00104996	0.00568185	Scd1	protein_coding	259.224	266.504	32.1066	20.0772	93.6345	62.6994	1
ENSMUSG00000054942.13	2980.25	1.49174	0.449983	3.3151	0.000916097	0.00504184	Miga1	protein_coding	9.6253	9.43243	14.5707	10.7292	43.4869	30.9528	1
ENSMUSG00000059288.13	573.25	1.49004	0.418918	3.55688	0.000375289	0.0023122	Cdyl	protein_coding	7.53692	6.86581	2.91043	3.42902	9.38157	9.404	1
ENSMUSG00000033032.15	1065.75	1.46602	0.410846	3.56829	0.000359323	0.00222895	Afap1l1	protein_coding	0.509399	0.455487	3.8634	4.01292	13.4355	11.6783	1
ENSMUSG00000034839.5	482.75	1.463	0.472	3.09958	0.00193798	0.00967265	Larp6	protein_coding	0.392943	0.437935	2.2824	4.36528	10.0543	9.11629	1
ENSMUSG00000021036.10	1641.25	1.46018	0.428126	3.41064	0.000648115	0.00372603	Sptlc2	protein_coding	18.2747	19.2058	11.5822	19.6128	21.1944	19.8532	1
ENSMUSG00000033713.12	2927.25	1.44648	0.422755	3.42155	0.000622643	0.00359693	Foxn3	protein_coding	7.22095	6.466	12.5986	11.6496	31.6382	24.3825	1
ENSMUSG00000028173.10	2376.5	1.43542	0.420369	3.41466	0.00063862	0.00368012	Wls	protein_coding	50.1385	53.0665	18.6851	16.1546	52.6191	45.4815	1
ENSMUSG00000008318.10	724	1.42716	0.449157	3.17743	0.00148588	0.00770436	Relt	protein_coding	3.37099	3.29633	4.41994	7.70606	14.7294	19.3931	1
ENSMUSG00000027030.15	2066.5	1.42329	0.43296	3.28735	0.00101136	0.00549795	Stk39	protein_coding	17.9388	18.0719	12.1975	13.3994	42.3017	29.3064	1
ENSMUSG00000052040.10	3873.5	1.41534	0.413152	3.42571	0.000613204	0.0035495	Klf13	protein_coding	16.3226	14.4203	9.71566	14.2398	35.6465	32.4817	1
ENSMUSG00000022048.8	4077	1.40997	0.396556	3.55555	0.000377196	0.00232095	Dpysl2	protein_coding	17.4939	15.1593	19.6158	18.2153	50.9373	54.2608	1
ENSMUSG00000048899.8	452	1.40336	0.425094	3.30128	0.000962446	0.00526957	Rimkla	protein_coding	2.34504	2.17863	2.09437	2.46799	5.8421	6.73049	1
ENSMUSG00000032479.15	10076.5	1.39876	0.398657	3.50867	0.000450346	0.0027116	Map4	protein_coding	84.6323	81.7336	40.5751	44.4579	145.948	123.81	1
ENSMUSG00000057337.13	2579.25	1.39237	0.4102	3.39436	0.000687887	0.00392511	Chst3	protein_coding	6.03692	6.8445	6.55551	9.59223	21.9126	22.4489	1
ENSMUSG00000028633.7	1951.75	1.392	0.432563	3.21802	0.00129078	0.00679804	Ctps	protein_coding	28.7955	30.2806	11.6371	16.4152	45.4667	31.6335	1
ENSMUSG00000022946.8	2266.75	1.37583	0.405446	3.39336	0.000690396	0.0039359	Dopey2	protein_coding	3.24003	3.03594	5.28053	5.42834	15.2114	13.3103	1
ENSMUSG00000027695.16	1471.25	1.37451	0.436592	3.14827	0.00164241	0.00840866	Pld1	protein_coding	15.6314	14.3815	7.54033	5.17554	18.0367	14.4704	1
ENSMUSG00000029106.14	17985.5	1.36344	0.395543	3.44701	0.000566825	0.0033197	Add1	protein_coding	54.2644	57.5074	88.2298	116.942	233.294	262.588	1
ENSMUSG00000028149.12	6567.5	1.36328	0.390549	3.49067	0.000481804	0.0028783	Rap1gds1	protein_coding	37.9672	38.3048	36.7784	41.3131	101.552	109.173	1
ENSMUSG00000036053.16	5778.75	1.32508	0.423242	3.13078	0.00174344	0.00884279	Fmnl2	protein_coding	55.096	54.243	26.6003	21.7124	71.8631	55.5272	1
ENSMUSG00000037815.6	2256.5	1.31399	0.421615	3.11658	0.00182965	0.00920409	Ctnna1	protein_coding	46.4589	46.2163	11.2905	10.2028	31.3523	24.12	1
ENSMUSG00000061436.15	4628	1.31207	0.422113	3.10834	0.00188142	0.00941994	Hipk2	protein_coding	10.0985	8.0929	14.9031	15.7044	43.2126	29.7446	1
ENSMUSG00000014602.15	19967.5	1.27333	0.39268	3.24267	0.00118415	0.0063114	Kif1a	protein_coding	45.4609	42.2864	45.0878	55.1233	122.27	128.48	1
ENSMUSG00000026923.15	4862.5	-1.21921	0.391547	-3.11384	0.0018467	0.00927286	Notch1	protein_coding	28.5569	26.0244	24.6074	24.4457	11.4901	10.9197	1
ENSMUSG00000039477.16	2644.25	-1.2433	0.396478	-3.13586	0.00171348	0.008714	Tnrc18	protein_coding	19.989	16.004	19.9158	18.6823	9.37943	7.66198	1
ENSMUSG00000022799.4	5640	-1.24622	0.392669	-3.17373	0.00150496	0.00778847	Arhgap31	protein_coding	16.0078	13.419	29.0049	34.1959	12.8809	14.6205	1
ENSMUSG00000026587.15	7594	-1.27544	0.393188	-3.24383	0.00117934	0.00629454	Astn1	protein_coding	29.2194	29.0547	52.9053	57.6121	21.433	25.7785	1
ENSMUSG00000022494.13	1518.5	-1.28768	0.409234	-3.14657	0.00165198	0.00844803	Shisa9	protein_coding	1.86732	1.6425	22.9012	21.9011	7.93591	11.728	1
ENSMUSG00000024613.16	849.25	-1.29203	0.416014	-3.10575	0.001898	0.00948799	Tcof1	protein_coding	8.52136	8.05464	6.34223	8.19355	2.60586	3.45131	1
ENSMUSG00000032666.16	2711.5	-1.31858	0.413202	-3.19112	0.00141724	0.00737453	1700025G04Rik	protein_coding	12.8302	14.1008	36.8913	46.6439	17.8283	18.4411	1
ENSMUSG00000066406.15	2022.75	-1.31906	0.417468	-3.15966	0.00157954	0.00812157	Akap13	protein_coding	3.83997	3.78348	13.1196	11.9433	5.40409	5.56828	1
ENSMUSG00000056602.11	2490.75	-1.3195	0.40565	-3.25279	0.00114276	0.00611469	Fry	protein_coding	2.53162	2.34174	20.0974	12.9953	7.76367	6.22029	1
ENSMUSG00000035064.17	1044.25	-1.32265	0.408359	-3.23895	0.00119971	0.00637653	Eef2k	protein_coding	23.2589	23.8968	11.016	11.1919	5.28895	5.10284	1
ENSMUSG00000030498.15	475.25	-1.32618	0.424245	-3.12598	0.00177214	0.00896241	Gas2	protein_coding	6.03743	6.89516	11.4682	16.0847	5.09255	6.35428	1
ENSMUSG00000024978.10	1726.75	-1.3357	0.426833	-3.12933	0.00175208	0.00887952	Gpam	protein_coding	11.5826	11.1807	25.11	17.3615	8.92194	8.59099	1
ENSMUSG00000019952.15	500.75	-1.33709	0.424825	-3.14738	0.00164738	0.00843178	Poc1b	protein_coding	10.9587	11.2993	8.63197	9.5985	3.54642	4.03424	1
ENSMUSG00000038156.16	9286.75	-1.34301	0.391986	-3.42616	0.000612181	0.00354508	Spon1	protein_coding	14.1694	14.7598	68.1439	85.3166	29.0726	33.6348	1
ENSMUSG00000047766.15	1199	-1.35196	0.406059	-3.32947	0.000870119	0.00481518	Lrrc49	protein_coding	14.2412	14.2445	21.3202	24.1556	9.32852	10.7112	1
ENSMUSG00000050132.13	811.25	-1.35508	0.419855	-3.22749	0.0012488	0.00661144	Sarm1	protein_coding	3.29215	3.17649	8.89814	11.3464	3.24597	4.98892	1
ENSMUSG00000033400.14	1483.75	-1.35751	0.434456	-3.12461	0.00178039	0.00898957	Agl	protein_coding	14.1539	14.906	14.0232	9.44524	5.56125	4.63243	1
ENSMUSG00000040003.18	1757.25	-1.3576	0.407476	-3.33174	0.000863049	0.00478299	Magi2	protein_coding	14.1808	13.4364	21.7886	21.1142	8.34098	8.25682	1
ENSMUSG00000056486.17	1364.25	-1.35858	0.403704	-3.3653	0.000764601	0.00430746	Chn1	protein_coding	12.9769	12.3529	22.7633	27.0253	10.6661	11.2898	1
ENSMUSG00000030541.16	1156.75	-1.36808	0.416514	-3.28459	0.00102131	0.00554726	Idh2	protein_coding	83.6636	79.269	33.0202	34.1053	11.7723	16.2902	1
ENSMUSG00000039007.9	1920.25	-1.36973	0.412512	-3.32047	0.000898671	0.00495737	Cpq	protein_coding	7.07694	8.12417	53.5145	71.6905	21.7011	28.0615	1
ENSMUSG00000033565.16	1499.25	-1.37112	0.405904	-3.37795	0.000730272	0.00413727	Rbfox2	protein_coding	10.8248	11.3127	10.9273	13.4444	4.16137	5.6775	1
ENSMUSG00000028351.5	4291	-1.3713	0.39414	-3.47923	0.000502858	0.00297613	Brinp1	protein_coding	0.35425	0.360907	60.3868	73.2331	26.0947	27.587	1
ENSMUSG00000042182.16	615.5	-1.37527	0.427244	-3.21892	0.00128673	0.00678045	Bend6	protein_coding	2.47811	2.02701	11.5356	14.6071	5.34896	4.92256	1
ENSMUSG00000047787.7	751.25	-1.38024	0.411313	-3.35569	0.000791677	0.00443381	Flrt1	protein_coding	0.1	0.1	5.8036	5.69854	2.22067	2.32303	1
ENSMUSG00000003992.14	716.5	-1.38381	0.425531	-3.25197	0.00114609	0.00613079	Ssbp2	protein_coding	25.4885	28.5325	23.0988	23.6994	11.4751	9.19265	1
ENSMUSG00000108175.1	446.25	-1.3859	0.428259	-3.23614	0.00121159	0.0064307	Gm43938	lncRNA	1.13443	1.33092	3.47021	4.88053	1.34038	1.43996	1
ENSMUSG00000042807.15	535.5	-1.3886	0.438099	-3.1696	0.00152648	0.00788915	Hecw2	protein_coding	0.619089	0.682511	5.06185	9.17361	2.36506	2.47967	1
ENSMUSG00000031453.16	4486.75	-1.38865	0.402718	-3.44821	0.000564325	0.0033081	Rasa3	protein_coding	72.4165	73.1403	38.9025	54.0659	17.756	19.4883	1
ENSMUSG00000039959.13	7643.25	-1.39679	0.392727	-3.55665	0.000375618	0.00231348	Hip1	protein_coding	108.913	106.939	57.2376	64.4688	23.9066	22.9918	1
ENSMUSG00000035168.16	1479.25	-1.39754	0.418676	-3.338	0.000843833	0.00469012	Tanc1	protein_coding	14.1029	13.0739	9.38252	11.8694	3.49094	5.13335	1
ENSMUSG00000036242.14	4129	-1.40113	0.408757	-3.42779	0.000608506	0.00352808	3632451O06Rik	protein_coding	4.42852	5.56723	58.8789	72.2991	28.2628	22.1902	1
ENSMUSG00000033569.17	1271	-1.40154	0.407295	-3.44109	0.00057938	0.00337975	Adgrb3	protein_coding	13.6362	14.7017	13.8686	12.7808	5.3451	5.26521	1
ENSMUSG00000020121.15	1639.25	-1.40648	0.426633	-3.29669	0.000978317	0.00534114	Srgap1	protein_coding	4.13516	4.02439	11.9857	9.80844	4.50109	3.70916	1
ENSMUSG00000043668.13	1107	-1.41116	0.435098	-3.24331	0.00118151	0.00630259	Tox3	protein_coding	8.75985	7.447	23.4149	16.6585	7.89628	8.56614	1
ENSMUSG00000063887.13	2417.5	-1.41299	0.433189	-3.26182	0.00110698	0.00594494	Nlgn1	protein_coding	7.0772	8.04962	31.5255	28.305	13.6564	10.5452	1
ENSMUSG00000062110.14	1087.5	-1.41397	0.404538	-3.49528	0.000473563	0.00283707	Scfd2	protein_coding	3.00228	2.54888	24.0472	27.6231	8.37117	11.3062	1
ENSMUSG00000037012.18	2413.5	-1.41572	0.442439	-3.19981	0.00137517	0.00718109	Hk1	protein_coding	29.9634	28.3894	20.6006	33.7447	8.19718	13.6975	1
ENSMUSG00000050587.14	1933.25	-1.41786	0.454551	-3.11925	0.00181311	0.00913543	Lrrc4c	protein_coding	3.3393	3.65523	34.821	26.7561	14.6375	8.97898	1
ENSMUSG00000038351.14	1347.25	-1.42278	0.441295	-3.22409	0.00126372	0.00667582	Sgsm2	protein_coding	6.09845	6.65893	10.1998	15.5076	4.05918	6.06892	1
ENSMUSG00000064302.13	1808.5	-1.43006	0.409663	-3.49083	0.000481529	0.00287756	Clasp1	protein_coding	17.5977	18.3016	16.4789	13.4708	6.28298	6.26519	1
ENSMUSG00000062995.12	569.5	-1.43192	0.442792	-3.23383	0.00122141	0.0064774	Ica1	protein_coding	2.92522	3.37949	9.87069	18.9618	5.22659	5.59112	1
ENSMUSG00000040785.18	7959.25	-1.43264	0.420981	-3.40308	0.000666298	0.00381332	Ttc3	protein_coding	81.496	80.8749	91.2862	89.1466	37.1607	29.6743	1
ENSMUSG00000026018.12	434.75	-1.43717	0.434223	-3.30975	0.000933796	0.00513185	Ica1l	protein_coding	3.99181	5.00497	13.8413	14.12	6.1441	7.74755	1
ENSMUSG00000035877.17	1997.25	-1.43955	0.397249	-3.62379	0.000290313	0.00184464	Zhx3	protein_coding	10.3098	9.7229	13.2867	14.3414	5.13998	4.87882	1
ENSMUSG00000032290.7	1392.25	-1.44103	0.403963	-3.56723	0.00036078	0.0022358	Ptpn9	protein_coding	20.9748	18.7902	19.124	20.0319	6.64432	8.25318	1
ENSMUSG00000033059.7	1921.75	-1.44112	0.413757	-3.48301	0.000495807	0.00294339	Pygb	protein_coding	34.1112	33.1166	24.7341	21.3365	7.61349	9.83593	1
ENSMUSG00000031442.20	1755.5	-1.44113	0.409763	-3.517	0.000436462	0.00263882	Mcf2l	protein_coding	3.83722	2.75769	21.5352	24.7858	8.04049	9.72915	1
ENSMUSG00000108255.1	758	-1.44132	0.413362	-3.48681	0.000488809	0.00291063	Gm16499	lncRNA	7.17463	8.16504	13.5337	17.0806	5.47683	5.74836	1
ENSMUSG00000036377.18	1353.5	-1.4414	0.445328	-3.23673	0.00120909	0.00642098	C530008M17Rik	protein_coding	35.1367	33.8288	23.7057	12.9881	7.547	5.78151	1
ENSMUSG00000048895.13	1695	-1.44207	0.43053	-3.34952	0.000809518	0.00452178	Cdk5r1	protein_coding	6.47967	7.03	23.8365	26.9815	7.11988	12.7708	1
ENSMUSG00000015243.4	3401	-1.44522	0.451318	-3.20222	0.00136374	0.00712919	Abca1	protein_coding	0.816917	0.754539	20.5107	12.4939	6.92194	5.70699	1
ENSMUSG00000026385.16	4827.5	-1.44888	0.411485	-3.52109	0.00042977	0.00260663	Dbi	protein_coding	1528.55	1596.01	592.983	579.572	250.129	194.457	1
ENSMUSG00000078681.10	501.75	-1.44916	0.442102	-3.27788	0.0010459	0.00566153	Tm2d3	protein_coding	19.2703	21.0798	25.4635	45.2258	11.4985	15.6442	1
ENSMUSG00000031561.16	307.25	-1.45184	0.459341	-3.16069	0.00157394	0.00809937	Tenm3	protein_coding	5.80629	6.42965	2.16908	2.7348	1.11392	1.0649	1
ENSMUSG00000032017.14	1615.5	-1.45624	0.414847	-3.5103	0.000447603	0.00269678	Grik4	protein_coding	0.629595	0.750447	16.4563	24.7674	6.92119	8.51497	1
ENSMUSG00000022619.5	2196.75	-1.45876	0.450622	-3.23721	0.00120705	0.00641196	Mapk8ip2	protein_coding	1.48208	1.68106	15.0632	25.4787	5.73879	9.68046	1
ENSMUSG00000050945.7	216	-1.46285	0.463615	-3.15531	0.00160329	0.00823706	Zfp438	protein_coding	2.79847	2.75501	3.27146	3.24396	1.21676	1.26632	1
ENSMUSG00000021895.9	805	-1.46555	0.430136	-3.40717	0.000656402	0.00376233	Arhgef3	protein_coding	2.54152	2.43825	8.72867	13.8889	3.46859	4.90455	1
ENSMUSG00000043496.7	4751.5	-1.4677	0.394864	-3.71697	0.000201627	0.00133625	Tril	protein_coding	22.0941	18.673	40.7786	41.9093	16.317	15.2632	1
ENSMUSG00000031808.7	1125	-1.47093	0.403905	-3.64177	0.000270772	0.00173609	Slc27a1	protein_coding	55.1809	56.3076	29.5031	27.4362	10.3696	12.2492	1
ENSMUSG00000059895.12	667	-1.47181	0.452766	-3.2507	0.00115123	0.00615483	Ptp4a3	protein_coding	21.9794	24.7241	8.97827	12.3239	2.97614	5.23638	1
ENSMUSG00000035934.16	1060	-1.47455	0.425124	-3.46851	0.000523348	0.00308877	Pknox2	protein_coding	5.19166	5.59736	12.8599	16.3502	4.70509	7.89884	1
ENSMUSG00000030376.8	2361.25	-1.48033	0.456598	-3.24209	0.00118657	0.006319	Slc8a2	protein_coding	2.49832	2.52601	19.8645	30.9714	6.81933	12.7852	1
ENSMUSG00000021745.13	6720.5	-1.48272	0.404556	-3.66504	0.000247296	0.00160417	Ptprg	protein_coding	18.4444	16.014	59.3141	58.4769	26.6124	24.9549	1
ENSMUSG00000007476.18	950	-1.48347	0.41112	-3.60836	0.000308144	0.00194627	Lrrc8a	protein_coding	6.84922	6.51957	9.00045	11.1257	3.15267	4.30519	1
ENSMUSG00000092060.4	459.25	-1.48713	0.45394	-3.27606	0.00105268	0.00569335	Bend4	protein_coding	3.55237	3.32801	4.07555	2.89216	1.31342	1.27498	1
ENSMUSG00000054423.13	1545.75	-1.49037	0.409413	-3.64026	0.000272366	0.00174396	Cadps	protein_coding	4.93168	4.57965	13.2223	15.8678	5.74495	5.02404	1
ENSMUSG00000022332.7	1821.25	-1.49064	0.404631	-3.68396	0.000229642	0.00150165	Khdrbs3	protein_coding	41.0149	38.0475	45.4399	59.6549	17.6644	22.0434	1
ENSMUSG00000042734.6	715.75	-1.49172	0.428305	-3.48286	0.000496093	0.00294339	Ttc9	protein_coding	11.9143	11.6755	9.53753	15.1057	4.57059	5.10629	1
ENSMUSG00000046607.6	227.25	-1.49535	0.467056	-3.20165	0.00136643	0.00714128	Hrk	protein_coding	0.246328	0.26879	1.99485	2.80971	0.849023	0.928162	1
ENSMUSG00000045038.14	681.75	-1.49535	0.420113	-3.5594	0.000371704	0.00229456	Prkce	protein_coding	2.20939	2.1293	5.21771	7.20778	2.4028	2.15888	1
ENSMUSG00000049489.5	448	-1.49615	0.4587	-3.26172	0.00110738	0.00594538	Fam58b	protein_coding	13.226	15.0507	16.3476	27.9184	7.94176	8.59451	1
ENSMUSG00000027276.7	597.25	-1.49692	0.421153	-3.55434	0.000378932	0.00233013	Jag1	protein_coding	10.1558	8.00113	5.97669	6.35458	2.00543	2.71139	1
ENSMUSG00000020432.12	1403.25	-1.50018	0.406609	-3.6895	0.000224698	0.00147083	Tcn2	protein_coding	26.2565	27.266	34.7789	40.0581	11.9516	15.4788	1
ENSMUSG00000033768.16	16220.8	-1.50596	0.4311	-3.4933	0.000477097	0.00285465	Nrxn2	protein_coding	32.6625	31.0417	134.332	226.393	54.6618	78.8244	1
ENSMUSG00000022272.17	2836.75	-1.50652	0.427165	-3.52678	0.000420648	0.00255862	Myo10	protein_coding	79.0423	74.5982	31.3911	35.5748	10.2481	17.6394	1
ENSMUSG00000040875.12	485.75	-1.50971	0.440639	-3.42618	0.000612145	0.00354508	Osbpl10	protein_coding	3.07824	2.73224	8.03505	10.9694	3.09497	4.49657	1
ENSMUSG00000025981.13	352.75	-1.51359	0.445085	-3.40067	0.00067221	0.00384371	Coq10b	protein_coding	22.2104	24.5614	15.0105	14.5766	5.92245	5.34707	1
ENSMUSG00000003810.12	2327.25	-1.51574	0.41121	-3.68605	0.000227764	0.00149038	Mast2	protein_coding	23.4719	23.6073	24.1301	25.6289	8.10791	10.4295	1
ENSMUSG00000066877.11	375.5	-1.51661	0.440266	-3.44476	0.000571569	0.00334133	Nck2	protein_coding	12.5561	11.1416	7.34271	7.92828	2.95076	2.50541	1
ENSMUSG00000030092.14	1009	-1.52458	0.446491	-3.41459	0.00063878	0.00368012	Cntn6	protein_coding	0.39269	0.569176	17.5994	14.0524	6.5664	4.70116	1
ENSMUSG00000028884.14	479	-1.52534	0.453489	-3.36356	0.000769433	0.00432829	Rpa2	protein_coding	23.4891	22.9492	11.211	17.2416	4.00277	6.73541	1
ENSMUSG00000054843.8	1026.25	-1.52789	0.422269	-3.61827	0.000296575	0.0018813	Atrnl1	protein_coding	16.6666	15.6125	8.6468	9.01225	3.62102	2.87703	1
ENSMUSG00000018548.15	1632.25	-1.52807	0.416988	-3.66454	0.000247783	0.00160651	Trim37	protein_coding	26.1974	25.8201	17.8893	16.7903	6.78251	5.64755	1
ENSMUSG00000024420.8	1190.75	-1.52857	0.408723	-3.73986	0.000184121	0.00123531	Zfp521	protein_coding	5.29476	5.27634	9.86721	9.85769	3.68626	3.39973	1
ENSMUSG00000009739.16	2628.25	-1.52932	0.42865	-3.56777	0.000360033	0.00223207	Pou6f1	protein_coding	16.5061	16.3223	30.5224	47.4469	11.2645	17.1325	1
ENSMUSG00000054555.11	2835.5	-1.53219	0.418944	-3.65726	0.000254923	0.00164442	Adam12	protein_coding	26.8635	25.5956	22.4795	18.0579	8.87015	6.47863	1
ENSMUSG00000102900.1	658	-1.53281	0.447592	-3.42457	0.00061577	0.00356261	Gm37811	lncRNA	0.405662	0.42325	16.8484	14.1951	6.51106	4.66933	1
ENSMUSG00000041817.14	706	-1.53365	0.443149	-3.46079	0.000538586	0.00316793	Fam169a	protein_coding	1.26415	1.21508	10.1845	7.95469	3.50824	3.08737	1
ENSMUSG00000032397.7	498	-1.53518	0.423335	-3.62638	0.00028742	0.00182748	Tipin	protein_coding	44.0144	49.6811	27.1718	28.8512	11.7219	9.20328	1
ENSMUSG00000025921.7	390	-1.53605	0.437381	-3.51193	0.000444866	0.00268284	Rdh10	protein_coding	3.53046	3.35052	6.55975	8.71779	2.7034	2.69003	1
ENSMUSG00000030536.10	810.25	-1.53845	0.409935	-3.7529	0.0001748	0.00117982	Iqgap1	protein_coding	12.5548	12.0581	5.47231	5.96079	1.94517	2.25584	1
ENSMUSG00000025265.14	603.25	-1.54144	0.442768	-3.48138	0.000498833	0.00295505	Fgd1	protein_coding	12.3737	12.533	8.00233	9.30002	2.40841	4.07744	1
ENSMUSG00000037410.13	342.5	-1.54314	0.439079	-3.5145	0.000440587	0.00266208	Tbc1d2b	protein_coding	8.37414	6.66792	4.18182	6.57844	1.10867	1.10138	1
ENSMUSG00000021221.15	249	-1.54659	0.464475	-3.32976	0.000869219	0.00481159	Dpf3	protein_coding	30.9393	32.3216	5.05534	8.41305	2.20661	2.31437	1
ENSMUSG00000018537.16	439	-1.55012	0.43144	-3.5929	0.000327024	0.00204924	Pcgf2	protein_coding	3.13811	3.77481	12.8956	14.7289	5.16437	4.39365	1
ENSMUSG00000022885.15	1188.25	-1.55316	0.401957	-3.86401	0.000111542	0.000794154	St6gal1	protein_coding	7.15646	4.92049	15.4743	16.791	5.49122	5.99455	1
ENSMUSG00000036459.15	264.25	-1.55779	0.482064	-3.2315	0.00123142	0.00652507	Wtip	protein_coding	7.28151	6.84703	10.0744	13.8477	2.64402	5.14925	1
ENSMUSG00000001864.13	715.75	-1.56287	0.441541	-3.53959	0.000400747	0.00244928	Aif1l	protein_coding	37.8969	37.9657	11.271	18.6369	4.98938	6.83508	1
ENSMUSG00000031530.6	240.25	-1.56303	0.47197	-3.3117	0.000927293	0.00509904	Dusp4	protein_coding	5.54293	4.73577	3.60548	5.01683	1.31324	2.00986	1
ENSMUSG00000038587.9	768.25	-1.56314	0.410917	-3.80402	0.000142368	0.000981402	Akap12	protein_coding	29.7269	26.2256	4.23859	5.04008	1.45522	1.74237	1
ENSMUSG00000032698.15	319.75	-1.56548	0.462383	-3.38566	0.000710061	0.00403234	Lmo2	protein_coding	0.435944	0.495423	13.21	10.1221	4.95258	4.00384	1
ENSMUSG00000033214.9	1327	-1.56618	0.405302	-3.86423	0.000111441	0.000793732	Slitrk5	protein_coding	5.74159	5.56767	14.7537	15.5262	5.58517	5.22408	1
ENSMUSG00000038145.17	678.75	-1.5673	0.413125	-3.79377	0.000148375	0.0010195	Snrk	protein_coding	13.5509	13.9893	9.84784	10.8391	3.24762	5.39588	1
ENSMUSG00000038020.5	496.75	-1.56855	0.442109	-3.54788	0.000388346	0.00238188	Rapgefl1	protein_coding	0.506528	0.769064	8.88294	9.88496	4.01849	2.98892	1
ENSMUSG00000018001.18	382	-1.56989	0.431783	-3.63584	0.000277076	0.00176997	Cyth3	protein_coding	9.51333	9.00037	5.18019	5.8021	1.83621	1.94593	1
ENSMUSG00000040249.15	47997	-1.57304	0.406485	-3.86986	0.000108896	0.000779093	Lrp1	protein_coding	23.859	25.2079	186.664	198.479	52.9209	72.7544	1
ENSMUSG00000047045.17	841.25	-1.57412	0.440937	-3.56994	0.000357059	0.00221562	Tmem164	protein_coding	11.1336	10.5985	8.86384	11.6901	2.78856	4.48091	1
ENSMUSG00000028051.10	271	-1.57787	0.457661	-3.44769	0.000565413	0.00331245	Hcn3	protein_coding	1.32147	1.33189	5.57979	4.14583	1.80595	1.48582	1
ENSMUSG00000032640.10	683.5	-1.57793	0.423999	-3.72155	0.000198001	0.00131686	Chsy1	protein_coding	12.8684	11.2628	9.35651	8.72052	2.65251	3.8409	1
ENSMUSG00000034040.16	522.25	-1.5822	0.459873	-3.44051	0.00058061	0.00338588	Wbscr17	protein_coding	2.08822	2.37433	3.78302	6.99911	1.71203	2.47659	1
ENSMUSG00000013155.10	183	-1.58496	0.493906	-3.20903	0.00133182	0.00698334	Enkd1	protein_coding	12.7683	12.0236	5.01729	8.17516	2.07026	2.73192	1
ENSMUSG00000028565.18	1808	-1.58709	0.469737	-3.37867	0.000728364	0.00412769	Nfia	protein_coding	24.377	24.5912	15.583	11.7858	6.41552	4.3299	1
ENSMUSG00000031543.18	783.25	-1.59295	0.411793	-3.86834	0.000109579	0.0007831	Ank1	protein_coding	0.467207	0.347194	4.35788	5.22845	1.88263	1.91372	1
ENSMUSG00000044647.16	581.5	-1.59324	0.462787	-3.44271	0.000575908	0.00336138	Csrnp3	protein_coding	1.21793	1.36933	4.56009	3.52794	1.65294	1.1787	1
ENSMUSG00000020262.15	634.5	-1.59864	0.418178	-3.82286	0.000131912	0.000919958	Adarb1	protein_coding	3.3518	3.43216	6.0137	5.90354	2.99978	3.48392	1
ENSMUSG00000023966.8	263	-1.59963	0.484967	-3.29842	0.000972302	0.0053159	Rsph9	protein_coding	1.79375	1.46083	11.6441	20.4474	4.59507	6.19489	1
ENSMUSG00000042359.18	671.75	-1.60147	0.435706	-3.67558	0.000237307	0.00154646	Osbpl6	protein_coding	7.76022	6.91839	12.8101	17.3582	5.52316	6.72052	1
ENSMUSG00000093511.1	364.25	-1.60749	0.491762	-3.26884	0.00107988	0.0058174	Gm20680	lncRNA	0.240976	0.302921	1.50315	1.70882	0.262163	0.506324	1
ENSMUSG00000034187.18	1791.75	-1.61057	0.403425	-3.99225	6.54e-05	0.000496355	Nsf	protein_coding	15.9448	15.5203	21.4399	28.1225	8.04425	10.8128	1
ENSMUSG00000036977.8	307	-1.61646	0.471334	-3.42955	0.000604581	0.00350745	Anapc10	protein_coding	10.0764	11.1689	8.16355	8.15449	2.96299	1.8786	1
ENSMUSG00000028517.8	6511.5	-1.61869	0.417126	-3.88057	0.000104212	0.000750931	Plpp3	protein_coding	122.661	124.764	128.998	102.586	43.0519	35.9731	1
ENSMUSG00000059173.19	142.5	-1.61891	0.502208	-3.22358	0.00126597	0.00668399	Pde1a	protein_coding	0.583275	0.526841	2.34024	2.62395	0.590651	0.813372	1
ENSMUSG00000022075.6	1235	-1.62101	0.450583	-3.59759	0.000321181	0.0020186	Rhobtb2	protein_coding	4.9992	4.8058	9.01585	14.7469	3.04898	5.08312	1
ENSMUSG00000052188.6	1150.5	-1.62114	0.43701	-3.70961	0.000207582	0.00137004	Gm14964	lncRNA	0.836648	1.51739	4.70489	8.33847	1.25472	1.86058	1
ENSMUSG00000025903.14	530	-1.62149	0.468179	-3.46339	0.000533408	0.00314328	Lypla1	protein_coding	35.0613	38.6583	18.1741	16.9755	7.21095	4.20946	1
ENSMUSG00000028078.14	3833	-1.62234	0.3947	-4.11031	3.95e-05	0.000320826	Dclk2	protein_coding	66.687	65.0481	39.1508	44.8364	12.0402	16.0429	1
ENSMUSG00000031523.16	396.75	-1.62278	0.494972	-3.27854	0.00104346	0.0056501	Dlc1	protein_coding	0.856504	0.813881	3.5345	3.70091	0.725467	1.57235	1
ENSMUSG00000034613.12	535.25	-1.62568	0.420135	-3.86943	0.000109092	0.000779911	Ppm1h	protein_coding	2.23877	2.07975	5.39074	5.76912	1.82348	2.07235	1
ENSMUSG00000049556.5	1617.75	-1.63383	0.456558	-3.57858	0.000345465	0.00214998	Lingo1	protein_coding	9.6744	10.0524	23.2771	37.6204	7.69987	13.0606	1
ENSMUSG00000028944.14	377.5	-1.63897	0.437049	-3.75009	0.000176772	0.00119103	Prkag2	protein_coding	21.2214	21.0479	11.2919	10.9852	3.35859	3.95655	1
ENSMUSG00000029802.13	740	-1.64008	0.411437	-3.98622	6.71e-05	0.000507318	Abcg2	protein_coding	19.6347	23.652	21.241	33.9898	8.08604	7.21507	1
ENSMUSG00000041540.16	1580.5	-1.65208	0.402764	-4.10185	4.1e-05	0.000331021	Sox5	protein_coding	9.52224	8.26617	18.1635	18.1277	6.80093	6.54032	1
ENSMUSG00000038578.15	177.25	-1.65361	0.49012	-3.37389	0.000741151	0.00419019	Susd1	protein_coding	1.01583	1.10832	2.8372	3.56783	1.39091	0.837711	1
ENSMUSG00000049630.6	1646.5	-1.65414	0.442705	-3.73643	0.000186649	0.00125007	C1ql3	protein_coding	1.08028	0.626784	23.4064	17.5277	7.68995	5.08891	1
ENSMUSG00000029790.16	197	-1.65414	0.492835	-3.35638	0.000789686	0.00442396	Cep41	protein_coding	7.96751	9.26737	4.25509	3.64502	1.23695	0.933516	1
ENSMUSG00000020000.7	174.25	-1.65481	0.491961	-3.36369	0.000769065	0.00432749	Moxd1	protein_coding	2.24631	2.80084	2.83589	3.35554	0.811921	1.27545	1
ENSMUSG00000026110.15	787.75	-1.65604	0.456514	-3.62759	0.00028608	0.00181956	Mgat4a	protein_coding	1.86962	1.65388	8.66799	5.16036	2.38636	2.68002	1
ENSMUSG00000021047.7	2749.75	-1.65992	0.515185	-3.22198	0.00127308	0.00671042	Nova1	protein_coding	25.051	23.1722	47.9248	21.8685	15.5368	8.14759	1
ENSMUSG00000039115.13	1953.25	-1.66207	0.396692	-4.18984	2.79e-05	0.000237158	Itga9	protein_coding	0.534501	0.630971	15.3698	15.3345	5.14369	7.04549	1
ENSMUSG00000038602.7	5996	-1.66368	0.40954	-4.0623	4.86e-05	0.000383606	Slc35f1	protein_coding	25.9294	24.2139	87.0584	79.4904	30.3923	25.4253	1
ENSMUSG00000001942.8	439.75	-1.66368	0.432272	-3.8487	0.000118747	0.000840747	Siae	protein_coding	9.76044	9.8457	6.61065	8.64331	2.30323	2.85705	1
ENSMUSG00000022623.15	1296.75	-1.66583	0.464558	-3.58584	0.000335997	0.00209995	Shank3	protein_coding	2.32802	2.63534	7.967	13.3886	2.97923	4.46032	1
ENSMUSG00000056553.14	1727	-1.66746	0.422772	-3.9441	8.01e-05	0.000592078	Ptprn2	protein_coding	1.41454	1.59967	21.3664	30.5932	6.65254	10.2153	1
ENSMUSG00000013076.17	901.25	-1.66779	0.406729	-4.1005	4.12e-05	0.000332187	Amotl1	protein_coding	23.4325	20.5707	4.68688	5.51287	1.79072	1.62614	1
ENSMUSG00000033209.17	892	-1.66811	0.414999	-4.01956	5.83e-05	0.000449523	Ttc28	protein_coding	4.28897	4.30928	3.7672	4.80313	1.177	1.50183	1
ENSMUSG00000039835.16	1477	-1.66956	0.425168	-3.92682	8.61e-05	0.000630981	Nhsl1	protein_coding	11.3981	11.1523	14.844	11.5244	3.47001	4.11296	1
ENSMUSG00000025795.8	222.75	-1.67043	0.486836	-3.4312	0.000600926	0.00348731	Rassf3	protein_coding	18.2421	16.4314	3.89116	3.85804	0.842272	1.51184	1
ENSMUSG00000048445.6	129.75	-1.67151	0.508416	-3.28768	0.00101016	0.00549297	Ccdc57	protein_coding	1.24605	1.23697	1.50138	1.67049	0.375012	0.493445	1
ENSMUSG00000052534.15	2143.5	-1.67291	0.401676	-4.16482	3.12e-05	0.000261229	Pbx1	protein_coding	21.7939	25.0353	21.3984	23.0732	7.52441	7.5407	1
ENSMUSG00000071369.11	277.5	-1.67296	0.474219	-3.52782	0.000418999	0.00255062	Map3k5	protein_coding	0.755293	1.07734	2.94212	2.09834	0.847681	1.23347	1
ENSMUSG00000022306.8	621.75	-1.67533	0.456053	-3.67354	0.00023921	0.00155834	Zfpm2	protein_coding	5.9248	6.3944	7.77872	5.44632	2.36652	1.92542	1
ENSMUSG00000026494.12	548.5	-1.67583	0.477936	-3.50638	0.00045424	0.00273159	Kif26b	protein_coding	0.1	0.1	1.48406	3.48456	0.408274	1.07299	1
ENSMUSG00000007908.14	229	-1.6789	0.477082	-3.5191	0.000433017	0.00262215	Hmgcll1	protein_coding	0.239226	0.20382	4.4255	4.50498	1.44199	1.69799	1
ENSMUSG00000070056.6	569.75	-1.68023	0.417685	-4.02273	5.75e-05	0.000444227	Mfhas1	protein_coding	13.4988	12.3999	5.54478	5.5626	1.81566	2.12162	1
ENSMUSG00000030403.9	842.75	-1.68189	0.415687	-4.04606	5.21e-05	0.000407493	Vasp	protein_coding	29.5701	30.1548	22.1923	19.7016	6.201	7.248	1
ENSMUSG00000033147.16	342.25	-1.68361	0.438418	-3.84019	0.000122939	0.000866246	Slc22a15	protein_coding	0.729921	0.731779	6.43379	6.72488	2.38254	1.92062	1
ENSMUSG00000030605.15	2782.75	-1.68396	0.429225	-3.92327	8.74e-05	0.000639865	Mfge8	protein_coding	204.878	210.412	68.9988	74.0302	16.7936	29.7243	1
ENSMUSG00000061576.15	6846.25	-1.68657	0.406415	-4.14988	3.33e-05	0.00027645	Dpp6	protein_coding	8.62946	8.74481	71.3679	96.4584	23.3143	32.1726	1
ENSMUSG00000036591.15	3401.25	-1.68761	0.441597	-3.8216	0.000132589	0.000924006	Arhgap21	protein_coding	34.6208	35.8034	43.038	26.1266	11.4513	12.298	1
ENSMUSG00000020212.14	352.5	-1.68776	0.4428	-3.81155	0.000138096	0.000956448	Mdm1	protein_coding	8.96106	10.4075	7.56674	10.5562	2.56956	2.73672	1
ENSMUSG00000015968.16	1341.5	-1.69385	0.415432	-4.07734	4.56e-05	0.000362934	Cacna1d	protein_coding	0.107393	0.1	9.2478	7.40602	2.52689	2.81423	1
ENSMUSG00000024524.16	986.75	-1.69781	0.442555	-3.83638	0.00012486	0.000878304	Gnal	protein_coding	1.01397	1.03578	11.2199	8.73919	3.79161	2.69305	1
ENSMUSG00000034295.9	431	-1.6988	0.457048	-3.71689	0.000201688	0.00133625	Fhod3	protein_coding	0.664251	0.629074	2.7938	4.18817	0.812177	1.32606	1
ENSMUSG00000039057.11	861	-1.69893	0.434277	-3.9121	9.15e-05	0.000666694	Myo16	protein_coding	6.5443	6.53906	5.07075	7.02581	1.57396	2.51679	1
ENSMUSG00000020098.7	160.5	-1.70117	0.507423	-3.35257	0.000800639	0.00447481	Pcbd1	protein_coding	1.14068	1.46136	10.9709	15.8823	3.65717	4.58224	1
ENSMUSG00000026575.15	143.5	-1.70126	0.497804	-3.41753	0.000631924	0.00364503	Nme7	protein_coding	9.02779	9.06897	5.53832	5.75349	2.32603	1.60305	1
ENSMUSG00000041741.10	422	-1.70128	0.452387	-3.76067	0.000169462	0.00115071	Pde3a	protein_coding	1.70909	1.7407	2.3795	1.96897	0.776359	0.62912	1
ENSMUSG00000020042.15	270.25	-1.70306	0.499562	-3.4091	0.00065178	0.00373979	Btbd11	protein_coding	2.16873	1.56326	2.62038	3.94612	1.20414	1.51054	1
ENSMUSG00000031434.15	139.5	-1.70467	0.501552	-3.39879	0.000676849	0.00386675	Morc4	protein_coding	4.8762	4.74557	1.70523	3.11745	0.620608	1.20749	1
ENSMUSG00000002249.19	93.75	-1.70547	0.545117	-3.12864	0.00175619	0.00889803	Tead3	protein_coding	5.84286	5.99736	2.31338	2.68807	0.739947	0.555444	1
ENSMUSG00000057604.9	489	-1.70551	0.487761	-3.49661	0.000471218	0.00282479	Lmcd1	protein_coding	0.84184	0.858099	10.03	19.837	3.6529	5.90458	1
ENSMUSG00000055538.7	9753.75	-1.7062	0.400379	-4.26146	2.03e-05	0.000178416	Zcchc24	protein_coding	73.1154	75.3212	136.372	136.301	46.6115	40.0914	1
ENSMUSG00000008575.17	2010.75	-1.7079	0.475905	-3.58873	0.000332287	0.00207745	Nfib	protein_coding	44.0101	40.2858	17.5395	13.093	7.08084	3.53594	1
ENSMUSG00000022377.16	1703.75	-1.70931	0.416196	-4.10699	4.01e-05	0.000324919	Asap1	protein_coding	10.7408	10.94	18.965	15.2476	5.1388	5.9421	1
ENSMUSG00000030770.15	400	-1.71285	0.444621	-3.85238	0.000116975	0.000829127	Parva	protein_coding	23.3909	22.7196	4.93699	5.72661	1.35602	1.9503	1
ENSMUSG00000039683.16	650.75	-1.71424	0.456609	-3.75429	0.000173831	0.0011748	Sdk1	protein_coding	1.51412	1.71984	3.17351	5.86778	1.08274	1.37895	1
ENSMUSG00000038807.18	1873.25	-1.71445	0.422709	-4.05586	5e-05	0.000392872	Rap1gap2	protein_coding	2.66073	2.79954	15.7337	23.2683	4.91342	7.3246	1
ENSMUSG00000020681.14	369.5	-1.71548	0.47956	-3.57719	0.000347301	0.00215929	Ace	protein_coding	0.121626	0.141695	2.93755	4.70654	1.00041	1.42846	1
ENSMUSG00000020354.15	153.25	-1.71664	0.554827	-3.09402	0.00197466	0.00982232	Sgcd	protein_coding	0.1	0.1	9.86622	6.8323	3.14484	2.29736	1
ENSMUSG00000035640.18	1494.75	-1.72174	0.454324	-3.78968	0.000150842	0.00103347	Cbarp	protein_coding	12.3323	10.2422	28.5997	46.1797	11.484	14.4063	1
ENSMUSG00000004933.17	721	-1.72723	0.434105	-3.97882	6.93e-05	0.000519864	Matk	protein_coding	1.77885	1.73067	16.4642	19.5781	4.48593	6.95342	1
ENSMUSG00000025235.8	369.75	-1.72768	0.446882	-3.86608	0.000110599	0.000788619	Bbs4	protein_coding	2.8877	3.02369	5.92804	7.14617	2.0722	1.78362	1
ENSMUSG00000038332.13	725	-1.72921	0.418075	-4.13613	3.53e-05	0.000290999	Sesn1	protein_coding	14.7419	14.4828	15.2797	14.0656	3.96344	4.7871	1
ENSMUSG00000045934.15	265.5	-1.72991	0.456702	-3.78783	0.000151966	0.00104005	Mtmr11	protein_coding	52.0593	57.3761	4.58525	4.80922	3.17807	2.12818	1
ENSMUSG00000021913.7	1053.75	-1.73059	0.420413	-4.11641	3.85e-05	0.000313793	Ogdhl	protein_coding	10.9068	10.3373	11.964	16.4837	3.4873	5.35416	1
ENSMUSG00000026594.14	1245.25	-1.73446	0.430837	-4.02578	5.68e-05	0.000439575	Ralgps2	protein_coding	8.68172	8.12202	18.2411	12.8653	5.58557	5.57531	1
ENSMUSG00000002227.15	132	-1.7346	0.522967	-3.31684	0.000910419	0.00501323	Mov10	protein_coding	3.62676	3.72715	3.10987	2.43834	0.876529	0.971839	1
ENSMUSG00000039286.12	508	-1.73666	0.462856	-3.75205	0.000175398	0.00118302	Fndc3b	protein_coding	15.9269	15.0952	5.87189	3.42132	2.38235	2.12218	1
ENSMUSG00000053004.9	389	-1.73737	0.52862	-3.28661	0.00101402	0.00551084	Hrh1	protein_coding	6.50238	7.49623	6.44082	8.11895	1.09555	3.40335	1
ENSMUSG00000034573.14	677.25	-1.73743	0.470547	-3.69236	0.000222186	0.00145688	Ptpn13	protein_coding	10.8662	10.7255	5.05782	3.41141	1.48587	0.96724	1
ENSMUSG00000079157.4	1243.75	-1.73872	0.403298	-4.31126	1.62e-05	0.000147143	Fam155a	protein_coding	0.101722	0.135344	21.9054	23.1955	7.24957	7.06664	1
ENSMUSG00000026305.15	1053	-1.73889	0.44343	-3.92146	8.8e-05	0.00064418	Lrrfip1	protein_coding	59.2219	59.8741	22.2549	17.7389	5.89585	5.45708	1
ENSMUSG00000032363.15	224.75	-1.74114	0.478129	-3.64157	0.000270982	0.00173685	Adamts7	protein_coding	11.4342	9.8517	2.15456	2.61714	0.758517	0.855289	1
ENSMUSG00000030978.10	1667.5	-1.74212	0.40741	-4.2761	1.9e-05	0.000169112	Rrm1	protein_coding	58.4446	61.946	21.9571	31.1114	7.12649	8.01882	1
ENSMUSG00000052105.16	1126.75	-1.74252	0.418075	-4.16796	3.07e-05	0.000258224	Mtcl1	protein_coding	2.72394	3.54744	8.83139	8.98634	2.0646	3.57644	1
ENSMUSG00000060534.15	581.5	-1.74315	0.526704	-3.30955	0.000934462	0.00513402	Dcc	protein_coding	1.77305	2.23974	7.43701	4.1605	2.42312	1.18563	1
ENSMUSG00000042846.8	1755.5	-1.74445	0.44182	-3.94833	7.87e-05	0.000583837	Lrrtm3	protein_coding	1.33612	1.81989	36.2818	24.7908	11.0109	9.15937	1
ENSMUSG00000028532.14	613.25	-1.75051	0.42198	-4.14832	3.35e-05	0.000277856	Cachd1	protein_coding	8.68177	8.27023	5.92116	5.13225	1.73794	2.1166	1
ENSMUSG00000040387.16	438.25	-1.75342	0.433359	-4.04612	5.21e-05	0.000407493	Klhl32	protein_coding	4.24046	4.57722	8.26563	8.79255	2.43979	2.85778	1
ENSMUSG00000037169.15	420	-1.75489	0.528619	-3.31976	0.000900961	0.00496856	Mycn	protein_coding	0.673312	0.49123	5.66287	12.4501	1.76732	3.85329	1
ENSMUSG00000053040.13	175	-1.75489	0.479638	-3.65877	0.000253426	0.00163753	Aph1c	protein_coding	0.507753	0.465359	3.25371	2.36545	0.945917	1.06281	1
ENSMUSG00000064043.13	455.5	-1.75694	0.426126	-4.12305	3.74e-05	0.00030632	Trerf1	lncRNA	2.97623	2.92263	3.93889	4.03913	1.36086	1.48786	1
ENSMUSG00000050830.17	215.75	-1.75733	0.483434	-3.63509	0.000277885	0.00177395	Vwc2	protein_coding	1.34483	1.45132	5.58967	11.2144	2.35824	3.01987	1
ENSMUSG00000033342.13	5837.5	-1.7609	0.413501	-4.25852	2.06e-05	0.000180535	Plppr5	protein_coding	1.12083	1.07436	93.7559	81.4399	29.1838	25.3867	1
ENSMUSG00000021062.15	883.5	-1.76131	0.473806	-3.71737	0.00020131	0.00133468	Rab15	protein_coding	0.953552	1.02876	9.08861	19.1251	3.86481	5.19739	1
ENSMUSG00000024085.13	320.5	-1.76146	0.537271	-3.27853	0.0010435	0.0056501	Man2a1	protein_coding	5.21292	4.63251	3.32635	2.28207	1.11739	0.520806	1
ENSMUSG00000020181.16	2114.75	-1.76214	0.427467	-4.12228	3.75e-05	0.000307084	Nav3	protein_coding	1.5299	1.12999	19.0269	13.8761	4.84142	5.36276	1
ENSMUSG00000025006.15	503.25	-1.76349	0.440818	-4.00051	6.32e-05	0.000483271	Sorbs1	protein_coding	10.2083	10.7749	9.84105	8.0821	2.98655	2.69471	1
ENSMUSG00000001520.12	83.75	-1.76888	0.564062	-3.13597	0.00171289	0.00871332	Nrip2	protein_coding	0.362111	0.328192	2.78968	4.17443	1.09745	0.995683	1
ENSMUSG00000020902.12	4135	-1.76955	0.429938	-4.11583	3.86e-05	0.000314308	Ntn1	protein_coding	25.8686	23.033	32.668	56.2515	11.4654	15.4266	1
ENSMUSG00000029471.13	753	-1.76975	0.441304	-4.01027	6.06e-05	0.000465686	Camkk2	protein_coding	17.1314	14.3345	8.05519	12.1834	2.82444	3.94779	1
ENSMUSG00000003644.17	597.25	-1.77226	0.433344	-4.08973	4.32e-05	0.00034653	Rps6ka1	protein_coding	2.71693	2.83278	10.903	8.14942	3.24658	3.39137	1
ENSMUSG00000038302.14	833	-1.77361	0.423782	-4.18521	2.85e-05	0.000241503	Afg1l	protein_coding	3.6968	4.32715	17.638	27.1985	5.87771	7.1138	1
ENSMUSG00000021871.17	566.75	-1.77362	0.42725	-4.15124	3.31e-05	0.000275168	Pnp	protein_coding	38.4859	44.9823	19.4904	18.4806	4.71628	6.62885	1
ENSMUSG00000026173.15	98.5	-1.77693	0.570786	-3.11313	0.00185114	0.00928781	Plcd4	protein_coding	27.1781	27.1584	2.25918	1.20566	0.289976	0.338549	1
ENSMUSG00000019961.17	2628.75	-1.77867	0.408642	-4.35263	1.35e-05	0.000124776	Tmpo	protein_coding	86.4561	84.7787	50.4157	45.4846	14.9125	12.9787	1
ENSMUSG00000031562.15	208.75	-1.78303	0.467402	-3.81477	0.000136308	0.00094612	Dctd	protein_coding	13.5411	12.6697	6.90852	6.68799	1.86009	1.94218	1
ENSMUSG00000021217.7	388.75	-1.78361	0.443488	-4.02177	5.78e-05	0.00044586	Tshz3	protein_coding	1.17518	1.09634	4.49478	3.73527	1.12854	1.39404	1
ENSMUSG00000037225.13	173.5	-1.78606	0.530914	-3.36412	0.000767875	0.00432207	Fgf2	protein_coding	1.68839	1.54784	2.44962	1.46865	0.640267	0.554155	1
ENSMUSG00000032589.14	1135	-1.78883	0.427103	-4.18829	2.81e-05	0.000238676	Bsn	protein_coding	0.524577	0.45125	3.69287	5.55191	1.3261	1.1948	1
ENSMUSG00000025555.14	2912.25	-1.79282	0.403437	-4.44388	8.84e-06	8.57e-05	Farp1	protein_coding	10.3152	9.92178	29.7705	35.3366	8.52683	11.3418	1
ENSMUSG00000003153.10	1259.25	-1.79633	0.411621	-4.36404	1.28e-05	0.000119135	Slc2a3	protein_coding	7.65136	7.78613	18.7357	22.8657	5.76572	9.09632	1
ENSMUSG00000025551.13	238.25	-1.79667	0.48255	-3.72328	0.000196651	0.00130833	Fgf14	protein_coding	1.99943	1.7193	5.14508	3.93535	1.28061	1.69123	1
ENSMUSG00000004113.18	459.25	-1.79929	0.441221	-4.07797	4.54e-05	0.000362097	Cacna1b	protein_coding	1.8911	2.28625	2.92764	3.57587	0.900963	1.68795	1
ENSMUSG00000042751.14	2670	-1.80215	0.402611	-4.47616	7.6e-06	7.49e-05	Nmnat2	protein_coding	4.52847	4.17556	30.4693	36.341	9.3157	10.8466	1
ENSMUSG00000029313.18	465	-1.80436	0.428926	-4.2067	2.59e-05	0.000221873	Aff1	protein_coding	7.64554	6.00484	3.02688	2.75028	0.763781	0.950419	1
ENSMUSG00000015501.10	1050.25	-1.80449	0.409462	-4.40696	1.05e-05	9.97e-05	Hivep2	protein_coding	2.67871	2.40919	5.56337	5.10494	1.5026	1.68703	1
ENSMUSG00000055254.14	15652.8	-1.80556	0.400563	-4.50756	6.56e-06	6.59e-05	Ntrk2	protein_coding	68.7567	71.2338	131.419	122.662	40.0056	35.4183	1
ENSMUSG00000033361.13	475.75	-1.80687	0.429967	-4.20233	2.64e-05	0.000225738	Prrg3	protein_coding	1.5296	1.66094	4.97548	4.63057	1.53131	1.46369	1
ENSMUSG00000025969.15	874.25	-1.80762	0.408433	-4.42574	9.61e-06	9.27e-05	Nrp2	protein_coding	1.95006	2.23135	6.90951	6.92497	2.02576	2.09856	1
ENSMUSG00000007872.3	490.75	-1.8083	0.488651	-3.70059	0.000215098	0.00141576	Id3	protein_coding	104.688	106.58	18.8852	30.9027	5.06616	9.65381	1
ENSMUSG00000038301.15	522	-1.81135	0.423521	-4.27689	1.9e-05	0.000168748	Snx10	protein_coding	15.9898	16.3817	14.3787	15.4864	4.55417	4.43735	1
ENSMUSG00000020737.12	1437.75	-1.81171	0.433261	-4.18157	2.9e-05	0.000245078	Hn1	protein_coding	138.233	143.381	54.6494	82.4101	16.3989	24.0625	1
ENSMUSG00000033721.16	139	-1.81571	0.569277	-3.1895	0.0014252	0.00741392	Vav3	protein_coding	41.1878	40.6774	3.12213	1.66676	0.646633	0.519721	1
ENSMUSG00000031618.13	269	-1.81599	0.460857	-3.94046	8.13e-05	0.000599833	Nr3c2	protein_coding	0.990641	0.78707	2.73966	2.96379	0.8572	0.731918	1
ENSMUSG00000060371.12	154	-1.81943	0.521809	-3.48677	0.000488894	0.00291063	Caln1	protein_coding	0.1	0.1	0.69892	1.66461	0.274803	0.480815	1
ENSMUSG00000007655.16	3437	-1.82203	0.394832	-4.61471	3.94e-06	4.2e-05	Cav1	protein_coding	25.8203	25.0034	98.4122	100.091	27.8406	28.8066	1
ENSMUSG00000028906.16	3894.5	-1.82498	0.403254	-4.52563	6.02e-06	6.1e-05	Epb41	protein_coding	11.7866	12.4143	42.747	37.1168	10.3634	13.821	1
ENSMUSG00000041272.11	608	-1.82957	0.417731	-4.37977	1.19e-05	0.000111833	Tox	protein_coding	1.66703	1.81957	8.17813	9.82581	2.151	2.78726	1
ENSMUSG00000049119.14	689.25	-1.83373	0.459034	-3.99475	6.48e-05	0.000492708	Fam110b	protein_coding	2.44385	1.95162	18.4652	23.3707	5.11386	7.61828	1
ENSMUSG00000025427.14	385.25	-1.83701	0.434234	-4.23046	2.33e-05	0.000201808	Rnf165	protein_coding	3.20652	3.46682	3.8723	3.8961	1.24272	1.02563	1
ENSMUSG00000033308.16	893.25	-1.8379	0.418142	-4.39541	1.11e-05	0.000104595	Dpyd	protein_coding	1.26979	1.22329	17.0036	14.6515	5.92312	3.67564	1
ENSMUSG00000031285.14	2172	-1.83796	0.512984	-3.58287	0.000339835	0.00212116	Dcx	protein_coding	0.651061	0.755491	22.2908	13.5224	7.35456	3.35207	1
ENSMUSG00000022261.5	1541.5	-1.84035	0.411746	-4.46964	7.84e-06	7.71e-05	Sdc2	protein_coding	25.4749	25.987	32.7747	32.5552	10.0875	9.97255	1
ENSMUSG00000063810.7	455.5	-1.84375	0.544784	-3.38437	0.000713427	0.00405025	Alms1	protein_coding	3.22514	3.17742	3.57587	1.48883	0.905738	0.493952	1
ENSMUSG00000025076.9	427	-1.84454	0.433839	-4.25168	2.12e-05	0.000185116	Casp7	protein_coding	13.0394	11.9956	8.42596	11.3814	2.48218	3.05213	1
ENSMUSG00000023868.15	851.75	-1.84464	0.420562	-4.38614	1.15e-05	0.000108934	Pde10a	protein_coding	6.1392	6.07207	7.49909	7.83745	3.02449	2.98465	1
ENSMUSG00000029521.7	74.75	-1.848	0.582218	-3.17406	0.00150323	0.00778374	Chek2	protein_coding	12.1094	14.113	2.48408	2.30721	1.13605	0.837701	1
ENSMUSG00000045333.15	255	-1.85415	0.463089	-4.00387	6.23e-05	0.000477334	Zfp423	protein_coding	3	2.82535	2.27008	3.15746	0.669176	0.913437	1
ENSMUSG00000021010.8	1075.75	-1.85477	0.41516	-4.46761	7.91e-06	7.77e-05	Npas3	protein_coding	38.1453	32.7711	31.2666	18.412	12.8698	3.86897	1
ENSMUSG00000027560.4	191	-1.86009	0.473233	-3.9306	8.47e-05	0.000622095	Dok5	protein_coding	2.40846	2.18094	6.18419	7.2305	1.83895	1.98469	1
ENSMUSG00000040183.13	1483	-1.86027	0.402126	-4.62608	3.73e-06	3.99e-05	Ankrd6	protein_coding	1.74765	1.58945	16.6072	16.376	5.04427	5.02651	1
ENSMUSG00000000782.15	147.25	-1.86306	0.502574	-3.70704	0.000209695	0.00138258	Tcf7	protein_coding	2.2702	2.4036	3.55469	2.92175	0.837164	1.00207	1
ENSMUSG00000020387.15	201.75	-1.86312	0.53408	-3.48846	0.00048581	0.00289714	Jade2	protein_coding	0.882246	0.786797	2.08697	1.14209	0.338185	0.652156	1
ENSMUSG00000024109.18	6795	-1.86857	0.600038	-3.11409	0.00184514	0.00926747	Nrxn1	protein_coding	34.0193	35.2677	120.662	42.3876	36.3595	13.3449	1
ENSMUSG00000028931.11	673.5	-1.86902	0.580921	-3.21734	0.00129384	0.00680855	Kcnab2	protein_coding	6.02572	5.7571	5.04381	14.5635	1.60888	4.38858	1
ENSMUSG00000058297.16	6139.75	-1.86981	0.410725	-4.55247	5.3e-06	5.46e-05	Spock2	protein_coding	5.88528	6.15788	48.3512	72.7569	17.2257	17.1174	1
ENSMUSG00000037239.8	1240.25	-1.87286	0.409928	-4.56876	4.91e-06	5.1e-05	Spred3	protein_coding	13.0113	11.6253	22.7801	22.4905	7.16931	5.60975	1
ENSMUSG00000036902.11	2053	-1.87521	0.481736	-3.89261	9.92e-05	0.000717858	Neto2	protein_coding	35.1952	35.5346	34.4832	24.9271	10.3336	6.53096	1
ENSMUSG00000014164.14	130.75	-1.87564	0.539014	-3.47976	0.000501868	0.00297119	Klhl3	protein_coding	1.29055	1.18647	1.56431	1.90658	0.616154	0.361878	1
ENSMUSG00000037541.21	453.5	-1.88258	0.434365	-4.3341	1.46e-05	0.000134522	Shank2	protein_coding	0.89197	0.650856	2.89206	3.53553	0.674709	0.927729	1
ENSMUSG00000049336.16	127.75	-1.88287	0.512954	-3.67063	0.00024195	0.00157457	Tenm2	protein_coding	0.1	0.284745	1.089	3.9719	0.454406	1.81097	1
ENSMUSG00000025475.17	279	-1.88326	0.484183	-3.88956	0.000100426	0.00072667	Adgra1	protein_coding	0.51932	0.572325	3.07961	4.22537	0.657464	1.77137	1
ENSMUSG00000032369.13	91.5	-1.88452	0.57556	-3.27424	0.00105947	0.00572198	Plscr1	protein_coding	5.85153	6.66814	2.58792	4.41333	1.12619	0.889236	1
ENSMUSG00000024851.13	1501	-1.88673	0.46002	-4.10141	4.11e-05	0.0003311	Pitpnm1	protein_coding	2.46367	2.68894	20.2412	27.8599	5.90097	9.41527	1
ENSMUSG00000072294.4	286	-1.89057	0.544485	-3.47221	0.000516186	0.00304933	Klf12	protein_coding	9.75915	10.2342	9.75649	5.99215	2.8481	1.44598	1
ENSMUSG00000029121.15	1383.75	-1.89167	0.443483	-4.26548	1.99e-05	0.00017605	Crmp1	protein_coding	46.4323	49.9835	22.0247	32.4096	5.71778	9.17253	1
ENSMUSG00000038388.14	561.25	-1.8939	0.435877	-4.34503	1.39e-05	0.000128429	Mpp6	protein_coding	22.7425	20.7247	18.1908	12.3409	4.40407	3.84337	1
ENSMUSG00000026080.13	1027	-1.89601	0.43633	-4.34537	1.39e-05	0.000128352	Chst10	protein_coding	6.92926	6.34309	17.0758	22.6624	3.94082	7.1378	1
ENSMUSG00000034656.17	1098.5	-1.89714	0.411744	-4.60757	4.07e-06	4.33e-05	Cacna1a	protein_coding	1.93363	2.06972	12.7657	12.9294	4.86059	3.48026	1
ENSMUSG00000061911.15	345.5	-1.90029	0.489468	-3.88235	0.000103452	0.00074574	Myt1l	protein_coding	0.1	0.1	4.31887	2.68437	0.985039	0.76915	1
ENSMUSG00000032400.17	209.5	-1.9009	0.512069	-3.7122	0.000205469	0.00135706	Zwilch	protein_coding	25.6293	25.9433	8.91751	4.92956	2.08251	2.59831	1
ENSMUSG00000041771.13	132	-1.90949	0.530261	-3.60103	0.000316962	0.00199668	Slc24a4	protein_coding	0.479022	0.398349	2.52169	2.68524	0.830863	0.576129	1
ENSMUSG00000024301.9	174	-1.91346	0.494432	-3.87002	0.000108826	0.000779093	Kifc5b	protein_coding	8.14953	9.13861	3.43205	3.32699	0.702463	1.16478	1
ENSMUSG00000020829.9	419	-1.91645	0.44422	-4.31418	1.6e-05	0.000145624	Slc46a1	protein_coding	10.0748	9.94558	12.3523	16.1755	3.62395	5.27085	1
ENSMUSG00000044783.16	778.75	-1.91747	0.413961	-4.63201	3.62e-06	3.9e-05	Hjurp	protein_coding	68.7041	64.3761	17.5326	16.0313	6.13054	4.04113	1
ENSMUSG00000039578.16	376.5	-1.91875	0.456348	-4.20457	2.62e-05	0.00022382	Ccser1	protein_coding	2.81023	1.76496	14.2031	14.2282	3.39477	2.63463	1
ENSMUSG00000024500.18	1900.5	-1.92111	0.412228	-4.66031	3.16e-06	3.44e-05	Ppp2r2b	protein_coding	13.7179	16.5107	47.3275	45.4021	13.7672	11.9242	1
ENSMUSG00000004031.13	1465.25	-1.92159	0.449752	-4.27255	1.93e-05	0.000171347	Brinp2	protein_coding	18.524	17.8297	14.6329	23.27	3.80604	6.63996	1
ENSMUSG00000029910.14	306.5	-1.92184	0.498529	-3.85502	0.000115721	0.000821216	Mad2l1	protein_coding	46.0871	46.4395	10.0169	8.92087	2.74709	2.19617	1
ENSMUSG00000027087.11	9371.25	-1.92539	0.44717	-4.30571	1.66e-05	0.000150378	Itgav	protein_coding	34.3886	33.7946	140.094	98.7905	40.4724	26.6967	1
ENSMUSG00000046844.6	2025	-1.92978	0.413363	-4.66849	3.03e-06	3.33e-05	Vat1l	protein_coding	0.694636	0.70708	28.2695	45.8905	8.89113	10.2999	1
ENSMUSG00000036611.5	96.25	-1.93074	0.554343	-3.48293	0.000495962	0.00294339	Eepd1	protein_coding	2.25195	2.23602	2.1864	2.14265	0.370745	0.572536	1
ENSMUSG00000049583.15	1829.75	-1.93413	0.500411	-3.86508	0.000111055	0.000791392	Grm5	protein_coding	52.6051	49.0822	24.1452	14.9604	6.85525	3.90845	1
ENSMUSG00000009394.13	1490.25	-1.93463	0.410258	-4.71566	2.41e-06	2.74e-05	Syn2	protein_coding	21.2238	24.8715	25.1175	35.2007	6.57194	9.13746	1
ENSMUSG00000026527.13	732.5	-1.93622	0.421976	-4.58846	4.47e-06	4.68e-05	Rgs7	protein_coding	26.3162	29.3204	20.1707	20.6529	5.0992	5.52655	1
ENSMUSG00000038172.14	442	-1.93757	0.466615	-4.15239	3.29e-05	0.000274029	Ttc39b	protein_coding	4.08533	3.81077	5.19273	5.23839	1.19295	1.71742	1
ENSMUSG00000036225.14	232	-1.9386	0.471809	-4.10886	3.98e-05	0.000322585	Kctd1	protein_coding	10.7563	10.4621	3.92698	4.81582	1.08391	0.878164	1
ENSMUSG00000039176.17	3830	-1.9407	0.393929	-4.92652	8.37e-07	1.07e-05	Polg	protein_coding	45.4221	45.1808	73.4512	71.9465	20.1719	20.1651	1
ENSMUSG00000040350.16	101.75	-1.94307	0.536284	-3.62322	0.000290962	0.00184753	Trim7	protein_coding	1.76527	1.64757	1.99993	2.25038	0.901302	0.723446	1
ENSMUSG00000063142.14	606.75	-1.94636	0.43291	-4.49598	6.92e-06	6.91e-05	Kcnma1	protein_coding	2.20043	2.04142	10.6522	7.63064	2.14332	2.33954	1
ENSMUSG00000032452.12	179.75	-1.94789	0.479339	-4.06371	4.83e-05	0.000381932	Clstn2	protein_coding	0.189128	0.229613	2.04086	2.48103	0.568842	0.637251	1
ENSMUSG00000037455.16	566.5	-1.94959	0.420778	-4.63331	3.6e-06	3.88e-05	Slc18b1	protein_coding	12.3145	12.4448	15.3544	13.1222	3.31477	3.96587	1
ENSMUSG00000053580.16	2755	-1.9514	0.483268	-4.03791	5.39e-05	0.000420175	Tanc2	protein_coding	3.44799	3.21687	30.767	15.8353	7.40667	5.45141	1
ENSMUSG00000043587.15	284	-1.95439	0.495557	-3.94384	8.02e-05	0.000592132	Pxylp1	protein_coding	3.94335	4.65933	5.8975	6.29432	0.996163	2.23443	1
ENSMUSG00000047123.8	317	-1.95491	0.444688	-4.39614	1.1e-05	0.000104386	Ticam1	protein_coding	3.41121	4.02396	5.32852	5.66431	1.56443	1.34605	1
ENSMUSG00000039706.11	145.25	-1.95693	0.509882	-3.838	0.000124038	0.000873195	Ldb2	protein_coding	0.845607	0.835588	4.91978	7.45789	0.917576	1.31439	1
ENSMUSG00000040957.14	548.5	-1.95844	0.524759	-3.73207	0.000189913	0.0012706	Cables1	protein_coding	2.49764	2.4021	7.51717	9.85636	1.16162	3.67047	1
ENSMUSG00000091971.3	1144.25	-1.95975	0.440626	-4.44765	8.68e-06	8.43e-05	Hspa1a	protein_coding	0.176676	0.174813	21.5371	35.1698	6.56286	8.51659	1
ENSMUSG00000001761.7	566.5	-1.96131	0.419052	-4.68036	2.86e-06	3.18e-05	Smo	protein_coding	37.2567	35.979	8.15945	8.6587	2.07378	2.39585	1
ENSMUSG00000064210.6	979.5	-1.96255	0.407467	-4.81646	1.46e-06	1.76e-05	Ano6	protein_coding	24.5378	24.2055	9.50688	10.3241	2.34104	2.85774	1
ENSMUSG00000038175.10	213.25	-1.96432	0.591498	-3.32093	0.000897191	0.00495207	Mylip	protein_coding	0.409851	0.442681	4.91068	2.04862	0.683833	1.45311	1
ENSMUSG00000004151.17	2001.75	-1.96689	0.516515	-3.80801	0.00014009	0.000968147	Etv1	protein_coding	34.4456	35.6128	29.7546	20.4512	8.61291	4.87061	1
ENSMUSG00000047496.6	219.75	-1.96739	0.527589	-3.72902	0.000192223	0.00128334	Rnf152	protein_coding	0.496787	0.404343	2.1912	1.25714	0.521207	0.381939	1
ENSMUSG00000037126.15	1582.5	-1.96746	0.52359	-3.75762	0.000171535	0.00116272	Psd	protein_coding	2.82206	2.96956	10.2389	28.8752	3.16014	6.53799	1
ENSMUSG00000027581.12	2728.75	-1.97126	0.453482	-4.34693	1.38e-05	0.000127533	Stmn3	protein_coding	49.4569	55.8189	106.604	205.829	30.3573	50.1497	1
ENSMUSG00000035735.10	635	-1.97879	0.426924	-4.635	3.57e-06	3.85e-05	Dagla	protein_coding	4.68371	4.19691	5.83963	6.30337	1.26964	1.98316	1
ENSMUSG00000025348.9	113.75	-1.98026	0.533974	-3.70854	0.000208461	0.00137492	Itga7	protein_coding	23.8101	23.3522	1.70029	1.26384	0.320389	0.380632	1
ENSMUSG00000031749.12	1435.75	-1.98061	0.421263	-4.7016	2.58e-06	2.91e-05	St3gal2	protein_coding	7.42648	6.75983	14.7216	21.2852	4.14618	5.35489	1
ENSMUSG00000035299.16	959.5	-1.98735	0.408761	-4.86187	1.16e-06	1.44e-05	Mid1	protein_coding	10.8537	9.46453	16.9907	17.8058	4.82333	4.64947	1
ENSMUSG00000002489.15	479.5	-1.98874	0.438263	-4.53778	5.68e-06	5.82e-05	Tiam1	protein_coding	2.40462	2.02682	3.97852	4.33212	1.00428	2.43038	1
ENSMUSG00000022018.7	1888.75	-1.98928	0.407049	-4.88708	1.02e-06	1.28e-05	Rgcc	protein_coding	20.3546	21.2622	102.14	142.424	28.2175	34.8905	1
ENSMUSG00000029765.12	500	-1.991	0.424444	-4.69084	2.72e-06	3.04e-05	Plxna4	protein_coding	0.315695	0.255619	2.06773	2.16594	0.49816	0.608248	1
ENSMUSG00000040653.6	1362.5	-1.99339	0.404405	-4.92919	8.26e-07	1.06e-05	Ppp1r14c	protein_coding	14.839	14.9423	39.2402	36.3038	9.86253	9.55534	1
ENSMUSG00000034336.3	586	-1.99539	0.436812	-4.56807	4.92e-06	5.11e-05	Ina	protein_coding	1.13654	1.22301	9.23211	13.7578	2.69705	3.72328	1
ENSMUSG00000071547.3	599.75	-1.99549	0.489738	-4.07461	4.61e-05	0.000366449	Nt5dc2	protein_coding	50.6963	55.5409	17.2852	32.8957	4.99955	8.6218	1
ENSMUSG00000079144.7	200.75	-1.99551	0.503913	-3.96003	7.49e-05	0.000559879	A130010J15Rik	protein_coding	3.16852	4.63764	5.10058	4.66032	1.66198	1.12525	1
ENSMUSG00000040488.17	1173.25	-1.99731	0.418576	-4.77168	1.83e-06	2.15e-05	Ltbp4	protein_coding	6.72631	6.5375	12.9678	15.4923	4.36955	4.34089	1
ENSMUSG00000036766.12	6141.5	-2.00044	0.391809	-5.10565	3.3e-07	4.7e-06	Dner	protein_coding	21.0527	19.7136	104.045	119.414	27.4298	31.9591	1
ENSMUSG00000021313.16	473	-2.00191	0.450645	-4.44231	8.9e-06	8.63e-05	Ryr2	protein_coding	0.111804	0.250083	3.06013	2.28519	0.611777	0.334145	1
ENSMUSG00000039943.16	299.25	-2.00301	0.603486	-3.31907	0.000903182	0.00497937	Plcb4	protein_coding	4.56787	5.01576	6.50281	2.3032	1.49128	0.750826	1
ENSMUSG00000021728.7	230.5	-2.00391	0.46673	-4.29352	1.76e-05	0.000158138	Emb	protein_coding	1.26903	1.41552	7.23614	8.20027	2.08729	2.04421	1
ENSMUSG00000050721.9	447.5	-2.01009	0.455133	-4.4165	1e-05	9.6e-05	Plekho2	protein_coding	6.0453	6.57551	7.5946	5.96133	1.33297	2.15748	1
ENSMUSG00000036466.17	5040.25	-2.01085	0.392071	-5.12878	2.92e-07	4.22e-06	Megf11	protein_coding	2.04784	2.11941	51.917	65.3937	13.9013	17.1401	1
ENSMUSG00000033065.13	3363.25	-2.01385	0.411087	-4.89884	9.64e-07	1.21e-05	Pfkm	protein_coding	29.7877	28.3483	52.0281	62.7999	11.877	18.0656	1
ENSMUSG00000022594.14	901.75	-2.01605	0.49903	-4.03994	5.35e-05	0.000417247	Lynx1	protein_coding	3.08953	3.345	7.56939	16.2755	2.21659	3.85052	1
ENSMUSG00000028514.15	7801.25	-2.01885	0.45914	-4.39703	1.1e-05	0.000104022	Usp24	protein_coding	15.5039	16.0681	57.1202	34.5776	13.4981	10.1708	1
ENSMUSG00000006586.15	113.75	-2.0199	0.643795	-3.13749	0.00170403	0.00868443	Runx1t1	protein_coding	0.212795	0.209138	2.24164	0.57196	0.323073	0.286053	1
ENSMUSG00000019820.11	704.25	-2.02057	0.464372	-4.35119	1.35e-05	0.000125356	Utrn	protein_coding	8.22741	7.2124	4.83347	4.57388	1.59413	1.75618	1
ENSMUSG00000034402.3	233	-2.02333	0.602096	-3.36048	0.000778073	0.00436916	Kcnh5	protein_coding	0.1	0.1	3.40054	3.20757	1.30461	0.327472	1
ENSMUSG00000030549.6	76	-2.02384	0.5936	-3.40944	0.000650961	0.00373676	Rhcg	protein_coding	0.35532	0.384155	1.71121	2.78192	0.692637	0.377304	1
ENSMUSG00000061751.15	845.75	-2.02572	0.423757	-4.78039	1.75e-06	2.07e-05	Kalrn	protein_coding	4.96947	4.92346	7.09287	9.15767	1.64744	2.36128	1
ENSMUSG00000020173.17	1612	-2.0304	0.398815	-5.09107	3.56e-07	5.04e-06	Cobl	protein_coding	0.15763	0.189282	17.6681	21.0543	5.67431	6.29042	1
ENSMUSG00000035305.5	112.5	-2.04041	0.527295	-3.86959	0.00010902	0.000779692	Ror1	protein_coding	0.545286	0.446018	1.21252	1.19497	0.292113	0.304195	1
ENSMUSG00000041920.14	257	-2.04069	0.569426	-3.58377	0.000338676	0.00211531	Slc16a6	protein_coding	5.95664	5.20037	8.19476	3.36818	1.73307	1.19583	1
ENSMUSG00000020589.17	1424	-2.04184	0.407243	-5.01381	5.34e-07	7.16e-06	Fam49a	protein_coding	17.6913	19.7135	17.3033	18.0551	4.24252	5.20931	1
ENSMUSG00000025747.12	191	-2.04527	0.479289	-4.2673	1.98e-05	0.00017494	Tyms	protein_coding	20.7805	24.3178	5.4745	7.70106	1.36197	0.907129	1
ENSMUSG00000057378.15	793.75	-2.04587	0.566381	-3.61218	0.000303628	0.0019222	Ryr3	protein_coding	3.65457	3.39431	12.5377	2.18512	2.14148	0.937785	1
ENSMUSG00000001986.16	4978.5	-2.04839	0.614875	-3.33139	0.000864129	0.00478758	Gria3	protein_coding	10.5588	11.4102	91.6426	30.5551	22.988	9.2066	1
ENSMUSG00000046997.5	655.25	-2.05287	0.578484	-3.54871	0.000387129	0.00237671	Spsb4	protein_coding	31.5877	27.9959	10.1189	21.0523	2.37786	6.23114	1
ENSMUSG00000025909.16	734.25	-2.06031	0.437305	-4.71139	2.46e-06	2.78e-05	Sntg1	protein_coding	0.1	0.1	17.487	13.021	5.34078	4.56302	1
ENSMUSG00000036815.16	1653.75	-2.06214	0.416609	-4.94982	7.43e-07	9.65e-06	Dpp10	protein_coding	0.227714	0.321536	24.8648	27.4162	8.86542	5.26881	1
ENSMUSG00000062300.14	1173	-2.06309	0.476263	-4.33183	1.48e-05	0.000135853	Nectin2	protein_coding	9.01593	9.08401	19.1876	38.2242	5.51907	9.14047	1
ENSMUSG00000028176.11	412	-2.06433	0.553547	-3.72927	0.000192038	0.00128256	Lrrc7	protein_coding	4.86418	4.79607	4.49645	2.77016	1.11759	0.502058	1
ENSMUSG00000029821.15	298	-2.0644	0.452677	-4.56043	5.1e-06	5.28e-05	Dfna5	protein_coding	3.17079	2.87969	6.73143	6.16537	1.65175	1.44663	1
ENSMUSG00000047773.13	127	-2.06477	0.51422	-4.01534	5.94e-05	0.000456712	Ankfn1	protein_coding	0.1	0.662029	3.44774	4.58235	0.555339	1.96202	1
ENSMUSG00000055471.6	265.75	-2.06535	0.469162	-4.40221	1.07e-05	0.00010172	Alk	protein_coding	0.1	0.1	2.20637	3.00488	0.550432	0.818521	1
ENSMUSG00000046709.16	1256.5	-2.06584	0.444645	-4.64605	3.38e-06	3.68e-05	Mapk10	protein_coding	20.1699	22.4162	28.8172	29.8117	5.1415	9.19331	1
ENSMUSG00000044646.14	89.5	-2.0664	0.567914	-3.63858	0.000274146	0.00175301	Zbtb7c	protein_coding	4.34832	3.9513	0.909304	1.22546	0.218051	0.303807	1
ENSMUSG00000008489.18	164.75	-2.0666	0.539254	-3.83233	0.000126937	0.000890148	Elavl2	protein_coding	5.06393	4.44936	4.16212	2.79186	1.32084	0.821906	1
ENSMUSG00000022883.10	1797.25	-2.06974	0.408585	-5.06564	4.07e-07	5.69e-06	Robo1	protein_coding	5.08058	4.93976	12.5126	12.5987	3.31931	2.88631	1
ENSMUSG00000022099.16	329	-2.07093	0.544213	-3.80537	0.000141595	0.00097678	Dmtn	protein_coding	0.198486	0.184705	2.30957	5.89888	0.656318	1.29992	1
ENSMUSG00000030970.16	590.5	-2.0713	0.441666	-4.68973	2.74e-06	3.05e-05	Ctbp2	protein_coding	33.1248	32.871	19.7613	14.0477	4.25756	3.61124	1
ENSMUSG00000040181.14	208.25	-2.07253	0.469403	-4.41525	1.01e-05	9.64e-05	Fmo1	protein_coding	0.477984	0.501881	7.14174	8.81582	1.62449	1.11466	1
ENSMUSG00000036918.15	266.25	-2.07744	0.452387	-4.59218	4.39e-06	4.61e-05	Ttc7	protein_coding	3.97913	3.67427	3.40036	3.59658	0.720152	0.908824	1
ENSMUSG00000029650.10	306.75	-2.07768	0.44745	-4.64338	3.43e-06	3.72e-05	Slc46a3	protein_coding	2.51527	2.59545	7.52963	10.7318	2.04823	2.78541	1
ENSMUSG00000042429.8	3156.25	-2.07915	0.420276	-4.9471	7.53e-07	9.76e-06	Adora1	protein_coding	18.5711	16.9254	45.5256	68.9971	15.7548	13.2448	1
ENSMUSG00000035277.15	77.25	-2.08314	0.622818	-3.3447	0.000823714	0.00459704	Arx	protein_coding	3.36846	3.10609	1.37006	1.92018	0.237931	0.576537	1
ENSMUSG00000028121.8	102.25	-2.08528	0.591612	-3.52475	0.000423889	0.00257505	Bcar3	protein_coding	5.0676	5.03554	2.4974	1.49426	0.439352	0.536978	1
ENSMUSG00000022197.15	1129	-2.08579	0.411369	-5.07035	3.97e-07	5.56e-06	Pdzd2	protein_coding	0.317371	0.236859	9.34316	8.30402	2.60216	1.70554	1
ENSMUSG00000055320.17	320.5	-2.08885	0.522778	-3.99567	6.45e-05	0.000491128	Tead1	protein_coding	23.5574	22.5329	3.43381	1.89739	0.767371	0.819646	1
ENSMUSG00000028613.14	861	-2.09018	0.481026	-4.34526	1.39e-05	0.000128357	Lrp8	protein_coding	21.9642	20.5692	11.1037	6.83441	2.61033	1.73473	1
ENSMUSG00000032816.15	837.75	-2.09385	0.416816	-5.02345	5.08e-07	6.84e-06	Igdcc4	protein_coding	38.371	36.7351	9.36221	8.14014	1.94662	2.18783	1
ENSMUSG00000024725.12	2269.5	-2.09484	0.402368	-5.20626	1.93e-07	2.89e-06	Ostf1	protein_coding	7.8511	7.96872	47.0473	57.9612	12.1386	12.5843	1
ENSMUSG00000025658.16	149.25	-2.09868	0.574835	-3.65093	0.000261293	0.00168096	Cnksr2	protein_coding	0.659772	0.618977	1.80889	1.53307	0.528888	0.208691	1
ENSMUSG00000022360.7	398	-2.10065	0.560335	-3.74892	0.000177596	0.00119531	Atad2	protein_coding	15.9549	15.0102	5.128	2.29964	1.02123	0.528517	1
ENSMUSG00000026482.13	452.25	-2.1008	0.444595	-4.7252	2.3e-06	2.63e-05	Rgl1	protein_coding	10.5002	10.4872	5.39805	5.43645	0.992299	1.61206	1
ENSMUSG00000025758.10	180.25	-2.10483	0.60319	-3.48949	0.000483937	0.00288743	Plk4	protein_coding	16.3445	17.5654	4.77838	2.08992	1.29769	0.609515	1
ENSMUSG00000027797.15	3801.25	-2.10611	0.472336	-4.45893	8.24e-06	8.05e-05	Dclk1	protein_coding	37.4626	38.0013	64.3659	37.6921	15.2491	11.1776	1
ENSMUSG00000106379.1	12210.8	-2.10697	0.449189	-4.69062	2.72e-06	3.04e-05	Lhfpl3	protein_coding	26.4492	31.6008	353.122	283.549	94.9213	61.6341	1
ENSMUSG00000021009.15	297.25	-2.10703	0.466334	-4.51828	6.23e-06	6.29e-05	Ptpn21	protein_coding	5.12486	4.87344	3.95079	2.75126	1.263	0.731813	1
ENSMUSG00000038366.15	3878	-2.10907	0.422457	-4.9924	5.96e-07	7.91e-06	Lasp1	protein_coding	52.5267	51.6049	47.7984	72.6934	11.7973	17.2604	1
ENSMUSG00000100192.1	215.25	-2.1093	0.474051	-4.44951	8.61e-06	8.37e-05	Gm29587	lncRNA	0.1	0.318652	1.69987	3.35327	0.1	0.210584	1
ENSMUSG00000057914.15	122.25	-2.10943	0.522993	-4.03339	5.5e-05	0.000426962	Cacnb2	protein_coding	2.1502	2.32317	3.49821	3.24926	0.869023	0.826639	1
ENSMUSG00000022636.13	3778	-2.10953	0.48434	-4.35547	1.33e-05	0.000123348	Alcam	protein_coding	4.31794	5.86213	69.4303	42.6218	19.5885	11.3238	1
ENSMUSG00000052539.15	365.75	-2.11103	0.488999	-4.31705	1.58e-05	0.000144092	Magi3	protein_coding	5.00838	4.72286	3.43358	2.41507	0.856549	0.64725	1
ENSMUSG00000040640.10	714.25	-2.11444	0.420852	-5.02419	5.06e-07	6.83e-06	Erc2	protein_coding	0.985631	1.20934	7.06326	10.9674	2.13156	2.85552	1
ENSMUSG00000034324.16	245.25	-2.11487	0.491686	-4.30127	1.7e-05	0.000153209	Tmem132c	protein_coding	0.1	0.1	2.17833	3.0267	0.515063	0.789193	1
ENSMUSG00000025422.9	6517	-2.11502	0.468631	-4.51319	6.39e-06	6.43e-05	Agap2	protein_coding	14.7299	12.8368	40.2111	84.0359	11.9652	18.1125	1
ENSMUSG00000024713.15	185.5	-2.11707	0.481621	-4.39572	1.1e-05	0.000104496	Pcsk5	protein_coding	0.395595	0.405715	1.58247	1.90318	0.377729	0.538944	1
ENSMUSG00000037852.8	24023	-2.11787	0.432903	-4.89224	9.97e-07	1.25e-05	Cpe	protein_coding	135.806	136.318	886.624	537.605	165.591	184.433	1
ENSMUSG00000062296.8	181.75	-2.11955	0.482844	-4.38972	1.13e-05	0.000107315	Trank1	protein_coding	0.1	0.1	1.13788	1.31139	0.266352	0.314248	1
ENSMUSG00000034165.16	1423.5	-2.11985	0.47124	-4.49844	6.85e-06	6.83e-05	Ccnd3	protein_coding	29.4056	30.3244	32.2026	72.343	12.9437	15.8212	1
ENSMUSG00000063632.6	1164.75	-2.12069	0.476924	-4.4466	8.72e-06	8.47e-05	Sox11	protein_coding	23.8993	20.6533	12.1539	7.45519	2.81912	1.97368	1
ENSMUSG00000030307.8	2075.75	-2.12097	0.406687	-5.21524	1.84e-07	2.76e-06	Slc6a11	protein_coding	132.825	135.766	34.8548	29.6917	6.90157	8.69851	1
ENSMUSG00000058656.12	88.5	-2.12553	0.585702	-3.62903	0.000284488	0.00181065	Samd12	protein_coding	1.94392	2.46609	6.06807	5.95519	1.76444	1.13761	1
ENSMUSG00000023800.14	55	-2.12626	0.643147	-3.30603	0.00094628	0.00519148	Tiam2	protein_coding	1.05385	1.0452	0.389476	0.398262	0.1	0.1	1
ENSMUSG00000020607.7	82	-2.12996	0.637847	-3.33929	0.00083993	0.00466978	Fam84a	protein_coding	27.1992	25.2393	1.10621	1.41753	0.131299	0.463369	1
ENSMUSG00000045763.7	3982.75	-2.13401	0.404714	-5.2729	1.34e-07	2.08e-06	Basp1	protein_coding	68.4064	64.1574	111.802	149.931	26.1727	36.3548	1
ENSMUSG00000034675.17	1651.25	-2.13482	0.448784	-4.7569	1.97e-06	2.28e-05	Dbn1	protein_coding	26.7607	27.9619	24.8374	44.0074	6.14711	10.0663	1
ENSMUSG00000046182.8	559.5	-2.13513	0.438044	-4.87423	1.09e-06	1.36e-05	Gsg1l	protein_coding	0.229235	0.183966	6.44187	9.16995	1.63239	2.07492	1
ENSMUSG00000029878.6	1236.75	-2.13578	0.476945	-4.47805	7.53e-06	7.44e-05	Dbpht2	protein_coding	0.194281	0.170961	31.5163	16.7471	5.56757	6.12719	1
ENSMUSG00000046491.10	58	-2.13598	0.681443	-3.13449	0.00172155	0.0087457	C1qtnf2	protein_coding	0.1	0.1	1.62403	3.48689	0.706077	0.396821	1
ENSMUSG00000049036.7	1045.5	-2.13623	0.48125	-4.43892	9.04e-06	8.75e-05	Tmem121	protein_coding	8.61693	9.26989	31.307	61.5228	8.54776	14.2959	1
ENSMUSG00000027966.20	1477	-2.13762	0.467712	-4.57038	4.87e-06	5.07e-05	Col11a1	protein_coding	4.62922	4.59881	11.93	8.18491	3.0966	1.7715	1
ENSMUSG00000035109.14	2610.75	-2.13923	0.399555	-5.35404	8.6e-08	1.4e-06	Shc4	protein_coding	16.7127	17.9744	38.7142	37.5188	8.99495	9.17058	1
ENSMUSG00000038168.5	219	-2.13993	0.585426	-3.65533	0.000256849	0.00165572	P3h2	protein_coding	3.93471	3.75048	4.97613	1.99308	1.05346	0.662865	1
ENSMUSG00000062991.7	282.75	-2.14126	0.478088	-4.47881	7.51e-06	7.42e-05	Nrg1	protein_coding	1.66673	1.86172	7.9129	7.88258	2.5133	1.7408	1
ENSMUSG00000020654.15	1082.25	-2.1545	0.429876	-5.01191	5.39e-07	7.22e-06	Adcy3	protein_coding	3.49788	2.76767	12.4062	17.8644	3.76762	3.83047	1
ENSMUSG00000026335.16	1716	-2.15724	0.403446	-5.34704	8.94e-08	1.44e-06	Pam	protein_coding	20.4468	19.3682	25.4805	29.8517	6.68709	6.00908	1
ENSMUSG00000021136.13	3378.5	-2.15996	0.414274	-5.21385	1.85e-07	2.78e-06	Smoc1	protein_coding	78.9475	83.0491	44.5293	68.9569	12.0095	14.6161	1
ENSMUSG00000042532.14	171	-2.16092	0.618453	-3.49407	0.000475712	0.00284726	Golga7b	protein_coding	3.05113	3.18708	1.78193	5.50587	0.497783	1.17218	1
ENSMUSG00000016346.17	1401	-2.16286	0.420446	-5.14419	2.69e-07	3.91e-06	Kcnq2	protein_coding	0.131778	0.187203	10.614	16.1185	2.82988	3.20391	1
ENSMUSG00000015354.8	283.75	-2.16449	0.457774	-4.7283	2.26e-06	2.59e-05	Pcolce2	protein_coding	1.38698	1.1242	4.69536	4.79203	0.952205	2.05478	1
ENSMUSG00000074194.4	64.5	-2.16651	0.617015	-3.51127	0.000445963	0.00268775	Zfp791	protein_coding	0.584091	0.633859	1.262	1.91302	0.39751	0.332406	1
ENSMUSG00000087143.9	171.75	-2.16864	0.503556	-4.30665	1.66e-05	0.000149812	A830082K12Rik	lncRNA	16.2508	18.5803	18.873	10.6698	4.58939	2.7767	1
ENSMUSG00000044912.10	1042.5	-2.175	0.413146	-5.2645	1.41e-07	2.16e-06	Syt16	protein_coding	2.99948	2.35267	17.1209	23.9271	4.93395	6.36972	1
ENSMUSG00000035184.15	386.5	-2.17678	0.462675	-4.70476	2.54e-06	2.87e-05	Fam124a	protein_coding	8.54387	7.17409	7.42573	7.86148	1.13588	3.15162	1
ENSMUSG00000022240.9	4187.75	-2.17725	0.393219	-5.537	3.08e-08	5.54e-07	Ctnnd2	protein_coding	26.4954	23.4232	42.8013	41.9232	9.33933	10.604	1
102634351	58	-2.17754	0.690383	-3.1541	0.00160994	0.00826899	Gm31953	lncRNA	1.87161	2.94126	1.71841	0.865891	0.231387	0.364559	1
ENSMUSG00000059146.12	3639.5	-2.18055	0.452127	-4.82287	1.42e-06	1.71e-05	Ntrk3	protein_coding	11.329	12.091	48.7848	41.6661	10.8393	11.9917	1
ENSMUSG00000027210.20	956	-2.18079	0.469434	-4.64556	3.39e-06	3.68e-05	Meis2	protein_coding	26.3717	25.3303	20.9933	15.2927	5.26295	3.23948	1
ENSMUSG00000079056.12	7321.5	-2.18278	0.408136	-5.34817	8.88e-08	1.44e-06	Kcnip3	protein_coding	19.9501	20.6547	110.699	164.122	29.8404	33.5282	1
ENSMUSG00000031517.8	18536.2	-2.1854	0.427384	-5.11343	3.16e-07	4.54e-06	Gpm6a	protein_coding	203.133	223.356	523.257	428.1	121.917	97.1578	1
ENSMUSG00000030729.17	386.5	-2.1894	0.475501	-4.6044	4.14e-06	4.39e-05	Pgm2l1	protein_coding	1.35503	1.29188	3.20846	3.21246	0.949978	0.668837	1
ENSMUSG00000003032.8	2168.5	-2.19024	0.464685	-4.71339	2.44e-06	2.76e-05	Klf4	protein_coding	7.73093	6.75581	36.9435	49.447	6.64536	14.2152	1
ENSMUSG00000051527.11	103	-2.19142	0.544302	-4.02612	5.67e-05	0.0004393	Usp29	protein_coding	1.2814	1.35883	2.46124	2.09734	0.515611	0.650053	1
ENSMUSG00000036782.13	1961.25	-2.19149	0.412696	-5.31019	1.1e-07	1.73e-06	Klhl13	protein_coding	65.7209	65.6163	47.8114	57.0686	12.8149	9.92184	1
ENSMUSG00000016239.11	213	-2.19176	0.541522	-4.04741	5.18e-05	0.000405652	Lonrf3	protein_coding	5.48017	4.83371	5.42189	2.60449	0.969635	0.733393	1
ENSMUSG00000058056.16	216.5	-2.19758	0.466046	-4.71537	2.41e-06	2.74e-05	Palld	protein_coding	18.6695	17.7181	2.9421	2.8813	0.724983	0.71615	1
ENSMUSG00000042515.13	118.75	-2.19794	0.575699	-3.81786	0.000134614	0.000936069	Mum1l1	protein_coding	1.23306	1.04191	1.93172	1.59225	0.503082	0.270285	1
ENSMUSG00000053930.13	582	-2.20043	0.445353	-4.94086	7.78e-07	1.01e-05	Shisa6	protein_coding	5.33436	4.84339	11.5603	16.1306	1.84857	1.18378	1
ENSMUSG00000028789.16	160	-2.20603	0.534532	-4.12703	3.67e-05	0.000301609	Azin2	protein_coding	3.47967	3.49535	4.92794	7.02596	1.76159	2.1592	1
ENSMUSG00000040896.16	2842.75	-2.20643	0.437124	-5.0476	4.47e-07	6.18e-06	Kcnd3	protein_coding	51.5897	47.4518	31.5202	21.3647	6.78355	5.52908	1
ENSMUSG00000020140.15	151.75	-2.20801	0.51583	-4.28049	1.86e-05	0.000166664	Lgr5	protein_coding	3.97305	4.37178	3.03611	1.88802	0.455201	0.858764	1
ENSMUSG00000039252.11	343	-2.20881	0.443925	-4.97564	6.5e-07	8.54e-06	Lgi2	protein_coding	0.904855	0.906597	2.9952	3.71964	0.74679	0.720608	1
ENSMUSG00000029201.14	2819.5	-2.21206	0.403524	-5.48185	4.21e-08	7.37e-07	Ugdh	protein_coding	16.7068	18.2815	84.2885	83.6797	21.4271	19.0153	1
ENSMUSG00000031139.14	108.5	-2.21299	0.657064	-3.368	0.000757164	0.00427238	Mcf2	protein_coding	0.19937	0.266284	1.9291	1.0552	0.452277	0.195973	1
ENSMUSG00000028970.9	165	-2.21444	0.557252	-3.97386	7.07e-05	0.000530193	Abcb1b	protein_coding	2.26577	1.51917	4.00856	3.90002	1.29969	0.386618	1
ENSMUSG00000053395.15	378	-2.21468	0.440151	-5.03164	4.86e-07	6.62e-06	Cacng8	protein_coding	10.311	11.5161	12.4892	16.069	2.45851	3.34688	1
ENSMUSG00000028497.12	72	-2.21632	0.608309	-3.6434	0.000269057	0.00172626	Hacd4	protein_coding	0.620311	0.713179	2.09916	2.17906	0.590152	0.447698	1
ENSMUSG00000005958.14	876	-2.21773	0.420868	-5.26942	1.37e-07	2.11e-06	Ephb3	protein_coding	10.7143	10.3849	10.8462	12.4337	2.34015	3.01201	1
ENSMUSG00000041147.10	205	-2.21883	0.63396	-3.49995	0.000465337	0.00279129	Brca2	protein_coding	5.73972	8.08752	5.35435	2.15769	1.72769	1.30529	1
ENSMUSG00000063430.9	53.75	-2.21968	0.688419	-3.22431	0.00126277	0.00667266	Wscd2	protein_coding	0.1	0.1	0.56515	1.01074	0.163855	0.177071	1
ENSMUSG00000033502.14	428.75	-2.22035	0.517823	-4.28786	1.8e-05	0.000161764	Cdc14a	protein_coding	4.86997	5.28351	8.6926	5.94203	2.37307	0.942287	1
ENSMUSG00000048332.13	286	-2.22137	0.45907	-4.83885	1.31e-06	1.59e-05	Lhfp	protein_coding	57.8204	56.7012	9.16066	8.67567	1.67153	2.30329	1
ENSMUSG00000061186.15	185.5	-2.2216	0.50304	-4.41636	1e-05	9.61e-05	Sfmbt2	protein_coding	0.1	0.1	2.0355	1.5702	0.34216	0.42656	1
ENSMUSG00000038059.6	170	-2.22239	0.521186	-4.2641	2.01e-05	0.000176808	Smim3	protein_coding	2.06723	1.76443	6.69505	4.07226	1.17817	1.22497	1
ENSMUSG00000030539.13	327.5	-2.22373	0.468029	-4.75126	2.02e-06	2.34e-05	Sema4b	protein_coding	20.5165	18.7909	5.12369	4.33289	0.766726	1.32986	1
ENSMUSG00000053550.13	3211	-2.22439	0.395527	-5.62387	1.87e-08	3.51e-07	Shisa7	protein_coding	0.170099	0.265472	44.2508	41.5234	8.98009	9.78356	1
ENSMUSG00000039313.14	194.5	-2.22615	0.48167	-4.62172	3.81e-06	4.07e-05	AF529169	protein_coding	0.1	0.1	1.81381	1.51481	0.403466	0.350604	1
ENSMUSG00000026765.12	66.75	-2.22677	0.655949	-3.39473	0.000686962	0.00392101	Lypd6b	protein_coding	0.1	0.118125	1.32269	2.34311	0.439798	0.475765	1
102637489	221.75	-2.22832	0.498887	-4.46659	7.95e-06	7.8e-05	Gm34283	lncRNA	0.272786	0.352813	0.740458	1.22106	0.157137	0.269137	1
ENSMUSG00000019944.14	101	-2.22963	0.564792	-3.9477	7.89e-05	0.000585151	Rhobtb1	protein_coding	2.44878	1.96739	1.85024	1.61495	0.246587	0.493965	1
ENSMUSG00000046876.16	485.75	-2.23203	0.473503	-4.71387	2.43e-06	2.76e-05	Atxn1	protein_coding	0.356946	0.339966	3.54042	2.47274	0.989619	0.546394	1
ENSMUSG00000029468.17	1736.5	-2.23208	0.402375	-5.54726	2.9e-08	5.26e-07	P2rx7	protein_coding	8.42132	8.36313	22.7311	25.2035	4.73079	4.77399	1
ENSMUSG00000074782.3	138.25	-2.23298	0.565169	-3.95098	7.78e-05	0.000578529	4833422C13Rik	lncRNA	0.901477	1.00442	10.6444	5.57883	1.7867	0.857799	1
ENSMUSG00000091002.2	48.5	-2.23446	0.671443	-3.32785	0.000875176	0.00484036	Tcerg1l	protein_coding	0.1	0.1	1.14731	1.37799	0.264432	0.297055	1
ENSMUSG00000038305.14	559.5	-2.23548	0.426926	-5.23621	1.64e-07	2.49e-06	Spats2l	protein_coding	11.0593	10.1295	11.1937	16.7221	3.37854	4.97642	1
ENSMUSG00000025743.14	32300	-2.23603	0.446729	-5.00535	5.58e-07	7.45e-06	Sdc3	protein_coding	87.9354	88.7404	237.404	440.684	61.6149	89.0577	1
ENSMUSG00000026158.11	475.5	-2.23625	0.526057	-4.25097	2.13e-05	0.000185535	Ogfrl1	protein_coding	3.75954	3.43785	8.19937	6.99968	2.00943	0.91101	1
ENSMUSG00000073565.4	77.5	-2.24511	0.614058	-3.65618	0.000255998	0.00165079	Prr16	protein_coding	0.1	0.1	2.66154	1.86733	0.52038	0.438501	1
ENSMUSG00000051497.15	462.75	-2.24745	0.535285	-4.19861	2.69e-05	0.000228867	Kcnj16	protein_coding	10.5359	11.318	8.80337	5.58618	2.15143	0.95282	1
ENSMUSG00000045777.14	270.25	-2.24793	0.465858	-4.82535	1.4e-06	1.69e-05	Ifitm10	protein_coding	1.80593	2.03534	15.717	20.0502	3.29827	4.95779	1
ENSMUSG00000034813.17	323.5	-2.24826	0.445588	-5.04561	4.52e-07	6.24e-06	Grip1	protein_coding	9.24631	9.22662	3.38457	3.61487	0.754997	0.737695	1
ENSMUSG00000031465.6	87.75	-2.24917	0.596592	-3.77003	0.000163228	0.00111234	Angpt2	protein_coding	5.52632	5.54292	1.44278	1.31073	0.326238	0.142007	1
ENSMUSG00000066026.14	129.5	-2.24961	0.588816	-3.82057	0.000133145	0.000927202	Dhrs3	protein_coding	0.1	0.1	5.90786	2.95089	0.558588	1.33518	1
ENSMUSG00000028909.17	876.25	-2.25529	0.435964	-5.17311	2.3e-07	3.4e-06	Ptpru	protein_coding	1.1132	0.934101	7.73554	10.0392	1.62223	2.08924	1
ENSMUSG00000032394.6	91	-2.25634	0.566352	-3.98398	6.78e-05	0.000511111	Igdcc3	protein_coding	2.28732	1.97251	1.84001	1.31961	0.304623	0.313289	1
ENSMUSG00000036452.17	303.5	-2.2573	0.449347	-5.0235	5.07e-07	6.84e-06	Arhgap26	protein_coding	7.49556	7.25054	4.57364	7.76343	1.39585	1.15522	1
ENSMUSG00000063087.14	277.5	-2.25739	0.482245	-4.68099	2.85e-06	3.17e-05	Gm10125	lncRNA	1.31713	1.54108	7.09782	6.66913	1.53794	1.49439	1
ENSMUSG00000024501.19	11247.2	-2.25893	0.392903	-5.74933	8.96e-09	1.84e-07	Dpysl3	protein_coding	59.0512	57.08	138.685	156.234	34.0428	29.3023	1
ENSMUSG00000033420.12	1243.75	-2.26051	0.404825	-5.58393	2.35e-08	4.34e-07	Antxr1	protein_coding	14.6654	14.2378	12.9775	15.1573	3.10446	3.098	1
ENSMUSG00000021198.16	1448.75	-2.26327	0.412471	-5.48711	4.09e-08	7.19e-07	Unc79	protein_coding	6.16875	5.80758	11.234	9.8574	2.66147	3.43203	1
ENSMUSG00000048988.8	958.5	-2.26576	0.417903	-5.42174	5.9e-08	9.98e-07	Elfn1	protein_coding	5.42512	5.31777	17.7778	14.639	3.55906	3.42329	1
ENSMUSG00000064293.14	909.25	-2.26601	0.496095	-4.56768	4.93e-06	5.12e-05	Cntn4	protein_coding	0.814232	0.889609	19.8648	15.259	4.98606	2.63857	1
ENSMUSG00000052551.16	511.5	-2.26678	0.530528	-4.2727	1.93e-05	0.000171314	Adarb2	protein_coding	0.666578	0.787181	9.15087	3.82718	1.9451	1.01143	1
ENSMUSG00000036218.15	598.75	-2.26697	0.425283	-5.33049	9.79e-08	1.56e-06	Pdzrn4	protein_coding	3.75908	3.48191	9.5252	8.72862	1.95569	2.1391	1
ENSMUSG00000034059.13	344.75	-2.2686	0.474246	-4.7836	1.72e-06	2.04e-05	Ypel4	protein_coding	3.04866	2.81662	15.5781	9.68331	3.05001	2.37788	1
ENSMUSG00000058571.10	790.25	-2.26944	0.441037	-5.14569	2.67e-07	3.89e-06	Gpc6	protein_coding	7.01301	6.62867	9.92746	7.41082	1.92825	1.81317	1
ENSMUSG00000000058.6	1134	-2.26988	0.500181	-4.53812	5.68e-06	5.82e-05	Cav2	protein_coding	35.5193	34.6148	41.1744	26.5588	9.52866	5.31075	1
ENSMUSG00000026970.16	183.5	-2.27064	0.660533	-3.4376	0.000586904	0.00341841	Rbms1	protein_coding	2.77674	3.31414	4.1444	1.74932	2.35367	0.260496	1
ENSMUSG00000032501.8	1071	-2.27634	0.50083	-4.54514	5.49e-06	5.64e-05	Trib1	protein_coding	10.015	9.23581	14.1383	19.9669	1.99462	5.35023	1
ENSMUSG00000000794.9	106.75	-2.27778	0.552734	-4.12093	3.77e-05	0.000308411	Kcnn3	protein_coding	7.01726	5.90476	4.11424	2.61489	0.670585	0.772734	1
ENSMUSG00000022658.10	1244	-2.27921	0.416127	-5.47719	4.32e-08	7.54e-07	Tagln3	protein_coding	3.52906	3.74414	52.9814	66.5532	10.4973	15.1061	1
ENSMUSG00000027849.18	266.75	-2.28174	0.453065	-5.03622	4.75e-07	6.49e-06	Syt6	protein_coding	0.906162	0.983359	3.4103	4.02519	0.71464	0.842151	1
ENSMUSG00000037313.16	630.25	-2.28178	0.419468	-5.4397	5.34e-08	9.13e-07	Tacc3	protein_coding	54.8366	57.3019	15.252	15.368	3.79254	4.09078	1
ENSMUSG00000024014.7	280	-2.2821	0.506879	-4.50227	6.72e-06	6.73e-05	Pim1	protein_coding	1.95877	1.52112	8.47454	4.84436	1.09299	1.79017	1
ENSMUSG00000042581.14	630.5	-2.28247	0.417397	-5.46835	4.54e-08	7.89e-07	Thsd7b	protein_coding	0.1	0.1	8.03265	8.33726	1.69382	1.60314	1
ENSMUSG00000045658.16	2612.75	-2.28334	0.437773	-5.21581	1.83e-07	2.76e-06	Pid1	protein_coding	17.456	20.074	72.6686	61.1253	17.3651	11.5509	1
ENSMUSG00000027386.9	316.75	-2.29072	0.477848	-4.79383	1.64e-06	1.95e-05	Fbln7	protein_coding	4.28305	4.26902	4.81895	8.16961	1.09223	1.67347	1
ENSMUSG00000053519.15	968	-2.2935	0.449935	-5.0974	3.44e-07	4.89e-06	Kcnip1	protein_coding	1.39736	1.62853	23.6295	43.1203	5.82741	8.31196	1
ENSMUSG00000024268.15	398.75	-2.29496	0.434383	-5.28327	1.27e-07	1.98e-06	Celf4	protein_coding	0.543702	0.482748	5.244	6.40872	1.23147	1.30648	1
ENSMUSG00000050103.18	162.5	-2.29545	0.631582	-3.63445	0.000278574	0.00177715	Agmo	protein_coding	0.89569	1.67102	8.79894	3.51213	1.60478	0.716523	1
ENSMUSG00000052504.6	97.5	-2.29545	0.563062	-4.07674	4.57e-05	0.000363717	Epha3	protein_coding	0.140062	0.143945	1.24278	0.958952	0.219426	0.215865	1
ENSMUSG00000074505.5	860.75	-2.30041	0.53244	-4.32051	1.56e-05	0.00014219	Fat3	protein_coding	3.35512	3.56142	4.60267	1.92062	0.966578	0.482138	1
ENSMUSG00000040189.17	252	-2.30141	0.457403	-5.03148	4.87e-07	6.62e-06	Ccdc114	protein_coding	0.10383	0.1	4.64142	4.95085	0.831285	0.938961	1
ENSMUSG00000045932.12	497	-2.30285	0.493033	-4.67079	3e-06	3.3e-05	Ifit2	protein_coding	3.79851	3.8311	8.94708	6.44998	1.99652	1.16532	1
ENSMUSG00000034612.7	8237.75	-2.30304	0.392026	-5.87473	4.24e-09	9.38e-08	Chst11	protein_coding	18.7823	17.3912	84.3618	102.471	19.1612	20.9579	1
ENSMUSG00000026077.15	67.5	-2.32193	0.626816	-3.70432	0.000211962	0.00139608	Npas2	protein_coding	0.435296	0.60947	1.07828	1.49948	0.10036	0.358616	1
ENSMUSG00000054855.13	232.5	-2.32193	0.493215	-4.70774	2.5e-06	2.83e-05	Rnd1	protein_coding	2.06222	1.746	4.15255	7.68634	1.35758	1.53642	1
ENSMUSG00000046178.3	4492.5	-2.32193	0.409218	-5.67406	1.39e-08	2.71e-07	Nxph1	protein_coding	10.3021	10.2155	110.578	114.126	25.7152	20.0648	1
ENSMUSG00000053110.13	133.75	-2.32516	0.517044	-4.49703	6.89e-06	6.88e-05	Yap1	protein_coding	25.6165	24.284	2.36683	1.9689	0.554235	0.425405	1
ENSMUSG00000060512.7	1322	-2.32848	0.421982	-5.51798	3.43e-08	6.12e-07	0610040J01Rik	protein_coding	0.1	0.1	29.8116	43.1241	6.66727	8.62036	1
ENSMUSG00000031137.17	425	-2.33009	0.458034	-5.08715	3.63e-07	5.13e-06	Fgf13	protein_coding	1.42527	1.49827	8.82407	15.8649	2.18121	2.54151	1
ENSMUSG00000026278.14	371.25	-2.33244	0.494267	-4.719	2.37e-06	2.7e-05	Bok	protein_coding	22.2493	20.7816	11.2998	21.443	2.45731	4.09873	1
ENSMUSG00000044948.16	235.5	-2.33298	0.593279	-3.93235	8.41e-05	0.000618292	Cfap43	protein_coding	3.49277	3.28836	1.95089	4.75583	0.297883	1.07132	1
ENSMUSG00000051062.6	207	-2.33451	0.556669	-4.19371	2.74e-05	0.000233556	Fbll1	protein_coding	0.197023	0.163216	5.37537	11.8263	1.23109	2.40877	1
ENSMUSG00000024238.13	3669.25	-2.33482	0.460959	-5.06514	4.08e-07	5.7e-06	Zeb1	protein_coding	126.427	130.193	58.8739	39.3858	13.0481	8.47168	1
ENSMUSG00000053617.11	464.25	-2.33596	0.436272	-5.35436	8.59e-08	1.39e-06	Sh3pxd2a	protein_coding	0.781503	0.658446	2.56288	2.15	0.448694	0.540616	1
ENSMUSG00000002107.18	2392.25	-2.33699	0.49566	-4.71492	2.42e-06	2.74e-05	Celf2	protein_coding	52.7078	50.5398	43.6505	28.919	10.2506	5.56088	1
ENSMUSG00000079164.8	53	-2.33832	0.685789	-3.40968	0.000650396	0.00373576	Tlr5	protein_coding	0.155505	0.280991	1.54269	0.836715	0.339401	0.524881	1
ENSMUSG00000072082.6	128.75	-2.3388	0.517267	-4.52145	6.14e-06	6.21e-05	Ccnf	protein_coding	19.3073	17.6249	1.97283	2.39416	0.393052	0.475607	1
ENSMUSG00000003949.16	1151.75	-2.33966	0.433377	-5.39868	6.71e-08	1.11e-06	Hlf	protein_coding	2.51078	2.61418	20.3804	13.6622	3.45502	3.57058	1
ENSMUSG00000063446.4	2613.5	-2.34022	0.400789	-5.83904	5.25e-09	1.14e-07	Plppr1	protein_coding	1.48928	1.64766	43.6281	59.1661	10.2141	10.9516	1
ENSMUSG00000079484.12	294.25	-2.34113	0.500762	-4.67514	2.94e-06	3.25e-05	Phyhd1	protein_coding	4.02727	3.34596	19.7521	10.2916	2.45125	2.1246	1
ENSMUSG00000002688.8	655.25	-2.34117	0.430429	-5.43915	5.35e-08	9.15e-07	Prkd1	protein_coding	7.47229	7.17675	11.718	9.95958	2.25935	2.09179	1
ENSMUSG00000036885.14	964.5	-2.3463	0.428477	-5.47589	4.35e-08	7.59e-07	Arhgef26	protein_coding	11.4022	11.5142	11.932	11.7251	2.25989	3.15335	1
ENSMUSG00000043336.14	158.25	-2.34668	0.720293	-3.25796	0.00112218	0.00601809	Filip1l	protein_coding	0.202332	0.221916	3.5178	0.824852	0.648439	0.223396	1
ENSMUSG00000039629.14	68.5	-2.34735	0.661707	-3.54742	0.00038903	0.00238531	Strip2	protein_coding	0.18735	0.245144	1.01049	0.68776	0.215502	0.120285	1
ENSMUSG00000022935.15	898	-2.353	0.420249	-5.59905	2.16e-08	4.01e-07	Grik1	protein_coding	0.230475	0.185108	16.916	15.5829	3.57108	2.69798	1
ENSMUSG00000039579.15	3177.25	-2.35501	0.397495	-5.92463	3.13e-09	7.1e-08	Grin3a	protein_coding	2.06308	2.05211	27.7795	29.0389	6.08432	6.0132	1
ENSMUSG00000029406.15	1133	-2.35503	0.424008	-5.55421	2.79e-08	5.08e-07	Pitpnm2	protein_coding	5.90217	5.19965	8.93979	13.1101	2.30975	2.739	1
ENSMUSG00000040490.4	416.25	-2.35652	0.477563	-4.93446	8.04e-07	1.03e-05	Lrfn2	protein_coding	0.353313	0.490916	5.15689	9.17577	1.10509	1.81338	1
ENSMUSG00000025085.16	84.25	-2.35819	0.584479	-4.03468	5.47e-05	0.000424785	Ablim1	protein_coding	0.860672	0.859323	0.949625	1.02601	0.339187	0.183608	1
ENSMUSG00000048960.13	411	-2.36017	0.669846	-3.52346	0.000425957	0.00258596	Prex2	protein_coding	0.275146	0.218437	4.23184	0.904248	1.04512	0.370071	1
ENSMUSG00000042684.8	262.25	-2.36022	0.487218	-4.84428	1.27e-06	1.55e-05	Npl	protein_coding	25.1195	27.0043	9.89312	7.55619	1.33875	2.25421	1
ENSMUSG00000000628.10	661	-2.36024	0.580335	-4.06703	4.76e-05	0.000377781	Hk2	protein_coding	6.15193	7.558	10.5627	2.76058	1.33446	1.27135	1
ENSMUSG00000032890.17	362.5	-2.36291	0.469858	-5.02899	4.93e-07	6.7e-06	Rims3	protein_coding	3.19233	2.61949	2.75381	4.38786	0.571261	0.794327	1
ENSMUSG00000059974.10	1927.75	-2.36433	0.422292	-5.59879	2.16e-08	4.01e-07	Ntm	protein_coding	17.5362	19.4528	51.001	41.5756	10.1956	9.90214	1
ENSMUSG00000039239.14	304.75	-2.36641	0.459462	-5.15039	2.6e-07	3.81e-06	Tgfb2	protein_coding	4.78972	4.0663	4.66316	4.03769	0.71579	0.939874	1
ENSMUSG00000039735.15	1292.5	-2.36796	0.49138	-4.81899	1.44e-06	1.74e-05	Fnbp1l	protein_coding	28.6283	29.5877	23.556	13.5133	4.81311	3.44889	1
ENSMUSG00000040466.16	202	-2.36959	0.487796	-4.85774	1.19e-06	1.46e-05	Blvrb	protein_coding	16.5029	16.5766	11.8005	9.94388	1.57781	2.83835	1
ENSMUSG00000029245.16	1008.5	-2.37229	0.505797	-4.69021	2.73e-06	3.04e-05	Epha5	protein_coding	9.69112	9.71665	15.3341	9.0816	3.37527	2.22612	1
ENSMUSG00000070880.10	811	-2.37269	0.42631	-5.56564	2.61e-08	4.78e-07	Gad1	protein_coding	5.69217	6.5176	20.5945	15.677	3.40631	3.35041	1
ENSMUSG00000068874.13	136.25	-2.37662	0.532213	-4.46553	7.99e-06	7.84e-05	Selenbp1	protein_coding	2.12056	2.45557	3.45101	6.61513	0.663788	1.04183	1
ENSMUSG00000031626.17	1128.75	-2.38141	0.443606	-5.36829	7.95e-08	1.3e-06	Sorbs2	protein_coding	5.67352	5.92397	21.9443	16.8722	5.08213	3.81629	1
ENSMUSG00000059588.13	2029	-2.38381	0.497606	-4.79057	1.66e-06	1.97e-05	Calcrl	protein_coding	7.3514	8.29885	57.729	36.8607	12.1757	7.33711	1
ENSMUSG00000024590.8	1712.5	-2.3845	0.399273	-5.97209	2.34e-09	5.46e-08	Lmnb1	protein_coding	111.784	104.757	32.4507	35.3411	6.01881	7.40555	1
ENSMUSG00000019990.15	444	-2.38725	0.438445	-5.44479	5.19e-08	8.9e-07	Pde7b	protein_coding	1.47598	1.64874	11.979	10.5195	2.39663	1.58577	1
ENSMUSG00000052560.15	302.25	-2.38735	0.464746	-5.13689	2.79e-07	4.05e-06	Cpne8	protein_coding	2.10851	2.56187	10.0858	9.39036	4.51506	3.10266	1
ENSMUSG00000021448.7	470.25	-2.39209	0.430174	-5.56074	2.69e-08	4.9e-07	Shc3	protein_coding	31.0046	31.0277	20.7584	23.4764	4.52417	4.7164	1
ENSMUSG00000063434.5	1117.75	-2.39318	0.405289	-5.90488	3.53e-09	7.92e-08	Sorcs3	protein_coding	0.205594	0.192833	11.3552	11.833	2.18682	2.39892	1
ENSMUSG00000036469.16	698	-2.39509	0.445448	-5.37681	7.58e-08	1.25e-06	March1	protein_coding	0.265329	0.260544	14.9271	11.7526	2.69199	2.07262	1
ENSMUSG00000024998.17	818.75	-2.3956	0.432216	-5.54259	2.98e-08	5.39e-07	Plce1	protein_coding	2.79665	3.2287	5.75345	4.68902	1.04338	0.919928	1
ENSMUSG00000019437.17	894	-2.3958	0.415154	-5.77087	7.89e-09	1.65e-07	Tlcd1	protein_coding	38.9912	46.3586	41.3832	43.828	6.37562	10.0883	1
ENSMUSG00000022112.14	2374.5	-2.39761	0.416022	-5.76318	8.25e-09	1.71e-07	Gpc5	protein_coding	0.161243	0.1	66.4949	55.6179	13.1834	10.2349	1
ENSMUSG00000027419.9	2183.5	-2.39901	0.431088	-5.56501	2.62e-08	4.8e-07	Pcsk2	protein_coding	0.1	0.1	22.6794	37.3965	5.00654	6.94113	1
ENSMUSG00000056394.17	1016.5	-2.39909	0.426484	-5.62527	1.85e-08	3.49e-07	Lig1	protein_coding	28.3969	27.5209	14.047	19.6865	2.95632	3.2389	1
ENSMUSG00000108776.1	133.5	-2.40118	0.518679	-4.62941	3.67e-06	3.94e-05	Gm45169	lncRNA	0.455899	0.71992	9.59013	15.6058	2.62552	2.77573	1
ENSMUSG00000050447.15	1247.5	-2.4018	0.404066	-5.94409	2.78e-09	6.38e-08	Lypd6	protein_coding	3.39878	3.35487	25.9781	25.5356	5.49883	6.32626	1
ENSMUSG00000032911.6	19621	-2.40197	0.408254	-5.88352	4.02e-09	8.92e-08	Cspg4	protein_coding	11.3524	11.2872	143.177	176.478	29.0792	33.6374	1
ENSMUSG00000017491.8	77	-2.4021	0.733896	-3.27307	0.00106386	0.00574242	Rarb	protein_coding	2.27483	2.33722	1.4664	1.27436	0.429886	0.1	1
ENSMUSG00000064329.13	724.75	-2.40286	0.564838	-4.25406	2.1e-05	0.00018366	Scn1a	protein_coding	0.175296	0.124989	8.50774	3.67421	1.52624	0.808271	1
ENSMUSG00000037490.5	256.75	-2.40616	0.475624	-5.05895	4.22e-07	5.87e-06	Slc2a12	protein_coding	1.96702	2.08946	3.97511	4.7662	0.916863	0.717827	1
ENSMUSG00000029420.12	594.25	-2.40736	0.420797	-5.72095	1.06e-08	2.13e-07	Rimbp2	protein_coding	0.18365	0.501872	6.494	6.90973	1.1452	1.44585	1
ENSMUSG00000000552.9	587.25	-2.40994	0.442728	-5.44338	5.23e-08	8.96e-07	Zfp385a	protein_coding	26.1227	27.8917	11.8302	15.4813	2.15634	3.24413	1
ENSMUSG00000021991.8	551	-2.41012	0.441827	-5.45489	4.9e-08	8.47e-07	Cacna2d3	protein_coding	0.73056	0.511201	8.65119	8.64409	1.87035	1.37385	1
ENSMUSG00000075334.2	1414.5	-2.41191	0.42507	-5.67414	1.39e-08	2.71e-07	Rprm	protein_coding	25.9401	27.8673	54.1191	79.7425	11.1013	15.5028	1
ENSMUSG00000031963.8	324.25	-2.41328	0.464538	-5.195	2.05e-07	3.05e-06	Bmper	protein_coding	5.42631	5.67238	4.96957	6.01295	1.23492	0.878934	1
ENSMUSG00000021779.16	266	-2.41504	0.479551	-5.03604	4.75e-07	6.49e-06	Thrb	protein_coding	2.17511	2.13632	3.05642	2.56701	0.604554	0.474904	1
ENSMUSG00000094626.1	220.5	-2.41828	0.500168	-4.83492	1.33e-06	1.62e-05	Cecr6	protein_coding	1.63707	1.68271	2.39775	3.70082	0.441583	0.736222	1
ENSMUSG00000026141.13	81	-2.42033	0.623305	-3.88306	0.000103152	0.000743857	Col19a1	protein_coding	0.103001	0.1	1.68094	0.772681	0.337731	0.174661	1
ENSMUSG00000032174.5	185.25	-2.42973	0.577998	-4.2037	2.63e-05	0.000224584	Icam5	protein_coding	0.176899	0.181778	1.28756	3.43064	0.250314	0.592045	1
ENSMUSG00000037148.8	164.5	-2.42984	0.501581	-4.84437	1.27e-06	1.55e-05	Arhgap10	protein_coding	2.97993	3.2373	2.33614	3.58891	0.462032	0.712339	1
ENSMUSG00000048004.15	406	-2.43127	0.616396	-3.94434	8e-05	0.00059182	Tmem196	protein_coding	0.784678	0.990572	20.2633	10.3753	3.68707	1.68853	1
ENSMUSG00000022887.8	1042.25	-2.43665	0.434601	-5.60664	2.06e-08	3.85e-07	Masp1	protein_coding	3.23417	3.63927	14.3953	23.4167	3.65237	3.34648	1
ENSMUSG00000044749.13	308	-2.4374	0.483348	-5.04275	4.59e-07	6.32e-06	Abca6	protein_coding	0.1	0.1	3.35223	4.32657	1.09773	0.699502	1
ENSMUSG00000039539.13	72.25	-2.43888	0.601987	-4.05139	5.09e-05	0.000399629	Sgcz	protein_coding	0.1	0.1	1.58197	2.07735	0.323807	0.277579	1
ENSMUSG00000022454.16	3646.25	-2.44266	0.411875	-5.93059	3.02e-09	6.88e-08	Nell2	protein_coding	73.4962	78.6168	55.2606	81.7979	12.4097	14.6844	1
ENSMUSG00000036192.15	214.5	-2.44655	0.599626	-4.08013	4.5e-05	0.000359199	Rorb	protein_coding	7.56439	7.5481	2.26837	0.937094	0.444018	0.300783	1
ENSMUSG00000000861.15	87.25	-2.44968	0.572767	-4.27693	1.89e-05	0.000168748	Bcl11a	protein_coding	1.19097	0.9689	1.91529	2.20956	0.473421	0.397393	1
ENSMUSG00000020524.16	1114.25	-2.45122	0.408125	-6.00606	1.9e-09	4.56e-08	Gria1	protein_coding	3.10747	2.56173	10.3273	12.4968	2.1818	2.54164	1
ENSMUSG00000040710.10	119.75	-2.45232	0.634056	-3.86767	0.000109878	0.000784946	St8sia4	protein_coding	0.227225	0.195553	1.93765	1.07197	0.410659	0.161251	1
ENSMUSG00000040274.11	568.75	-2.45456	0.495597	-4.95274	7.32e-07	9.51e-06	Cdk6	protein_coding	1.12298	0.60242	5.38779	4.68105	0.859718	0.611303	1
ENSMUSG00000021965.2	128.25	-2.45777	0.526329	-4.66964	3.02e-06	3.32e-05	Ska3	protein_coding	13.255	14.4215	3.20224	3.2555	0.567251	0.396171	1
ENSMUSG00000045671.17	843.75	-2.46348	0.411398	-5.98806	2.12e-09	5e-08	Spred2	protein_coding	26.16	24.751	14.7009	15.4698	2.73305	3.01787	1
ENSMUSG00000039145.16	374.75	-2.46398	0.487251	-5.05691	4.26e-07	5.92e-06	Camk1d	protein_coding	2.63942	2.79508	4.5956	2.34815	0.58889	0.72623	1
ENSMUSG00000026640.12	792	-2.46428	0.426258	-5.7812	7.42e-09	1.56e-07	Plxna2	protein_coding	6.3484	6.21675	4.32045	4.21619	0.877999	0.723737	1
ENSMUSG00000046417.14	120.75	-2.4665	0.54061	-4.56244	5.06e-06	5.23e-05	Lrrc75a	protein_coding	6.41	6.13721	3.11855	4.18023	0.581995	0.88387	1
ENSMUSG00000051339.10	114.25	-2.4669	0.557925	-4.42157	9.8e-06	9.41e-05	2900026A02Rik	protein_coding	1.62186	1.32382	0.788446	1.159	0.132013	0.272781	1
ENSMUSG00000040907.15	3701.5	-2.46756	0.504626	-4.88989	1.01e-06	1.26e-05	Atp1a3	protein_coding	2.54255	2.37451	34.9389	77.5466	6.88296	14.4942	1
ENSMUSG00000044320.14	101.25	-2.46787	0.576583	-4.28016	1.87e-05	0.000166836	1700001O22Rik	protein_coding	4.96789	6.18646	3.18085	5.50017	1.19676	0.74003	1
ENSMUSG00000055639.16	167.25	-2.47478	0.549976	-4.49979	6.8e-06	6.8e-05	Dach1	protein_coding	1.39429	1.19573	2.83594	2.18922	0.561831	0.300488	1
ENSMUSG00000039717.16	350.25	-2.47961	0.457967	-5.41438	6.15e-08	1.03e-06	Ralyl	protein_coding	0.1	0.1	15.9914	26.7627	4.16297	5.36518	1
ENSMUSG00000030226.12	388.25	-2.4804	0.444645	-5.57837	2.43e-08	4.48e-07	Lmo3	protein_coding	17.7352	21.423	12.862	12.2924	2.25475	2.54366	1
ENSMUSG00000052613.16	6859.25	-2.48588	0.553982	-4.4873	7.21e-06	7.16e-05	Pcdh15	protein_coding	1.53719	1.63517	94.2813	35.453	18.2849	8.23717	1
ENSMUSG00000027577.14	3339	-2.4868	0.422248	-5.88943	3.88e-09	8.65e-08	Chrna4	protein_coding	4.98043	4.91767	34.3602	49.0586	6.45565	9.36395	1
ENSMUSG00000054976.14	163.5	-2.48698	0.648775	-3.83335	0.000126408	0.00088709	Nyap2	protein_coding	0.1	0.1	2.20695	1.11703	0.464468	0.217562	1
ENSMUSG00000039187.16	119	-2.48828	0.550367	-4.52114	6.15e-06	6.21e-05	Fanci	protein_coding	7.77732	7.37061	1.68986	1.41979	0.402115	0.185292	1
ENSMUSG00000032356.12	2079	-2.49083	0.400471	-6.21975	4.98e-10	1.4e-08	Rasgrf1	protein_coding	0.124025	0.1	26.418	30.8327	4.37739	5.67034	1
ENSMUSG00000034329.16	61.25	-2.49098	0.695752	-3.58028	0.00034323	0.00213746	Brip1	protein_coding	2.31582	2.68606	0.649331	0.409153	0.12053	0.1	1
ENSMUSG00000078591.1	53	-2.49185	0.674865	-3.69237	0.000222175	0.00145688	Hs3st4	protein_coding	0.1	0.1	0.704694	1.24431	0.129449	0.180471	1
ENSMUSG00000020805.14	1085	-2.4921	0.413587	-6.02557	1.69e-09	4.08e-08	Slc13a5	protein_coding	0.40298	0.58732	15.413	23.1281	2.92206	3.83801	1
ENSMUSG00000073705.10	84.75	-2.4975	0.593518	-4.20796	2.58e-05	0.00022079	Apitd1	protein_coding	9.13953	8.94397	5.13587	6.56014	1.19644	0.900308	1
ENSMUSG00000026904.17	1133.25	-2.49988	0.497394	-5.02595	5.01e-07	6.79e-06	Slc4a10	protein_coding	0.2278	0.376921	19.8374	11.5958	3.49202	2.30813	1
ENSMUSG00000036913.15	1002	-2.50024	0.412901	-6.05531	1.4e-09	3.47e-08	Trim67	protein_coding	0.764691	0.588467	6.17673	7.38634	1.29649	1.19007	1
ENSMUSG00000000567.5	386.5	-2.50177	0.462307	-5.41149	6.25e-08	1.05e-06	Sox9	protein_coding	37.0572	35.8499	5.39257	6.77126	0.792984	1.48641	1
ENSMUSG00000028546.17	883.75	-2.5033	0.499305	-5.01357	5.34e-07	7.16e-06	Elavl4	protein_coding	4.61984	4.4942	21.1116	11.8358	3.56034	2.36516	1
ENSMUSG00000039058.11	463.75	-2.50402	0.44861	-5.58174	2.38e-08	4.39e-07	Ak5	protein_coding	3.56597	3.38153	6.42699	10.6715	2.12029	1.84992	1
ENSMUSG00000008658.15	302.25	-2.50578	0.494387	-5.06845	4.01e-07	5.61e-06	Rbfox1	protein_coding	0.1	0.1	7.08321	6.56306	1.54408	0.864258	1
ENSMUSG00000033676.13	1825.75	-2.50785	0.485014	-5.17068	2.33e-07	3.44e-06	Gabrb3	protein_coding	2.84956	2.54562	29.0551	18.3322	5.61894	3.1452	1
ENSMUSG00000039860.19	628	-2.51062	0.446282	-5.62564	1.85e-08	3.49e-07	Srrm3	protein_coding	0.1	0.1	11.2678	17.8904	2.96304	3.12748	1
ENSMUSG00000042700.16	1365.5	-2.51351	0.401968	-6.253	4.03e-10	1.16e-08	Sipa1l1	protein_coding	4.9755	4.13462	13.3509	13.0869	2.22226	2.68801	1
[truncated: 2,699 more rows]
