# Supplementary material for: OLIG2 regulates lncRNAs and its own expression during oligodendrocyte lineage formation
Source: BMC Biol. 2021 Jun 25;19:132. doi: 10.1186/s12915-021-01057-6 (PMC8235854; doi:10.1186/s12915-021-01057-6)
Supplement: Supplementary file 3 — Additional file 3: Table S3. The gene expression patterns of lncRNA bound by OLIG2 in NSCs, OPCs and NFOs. [file 12915_2021_1057_MOESM3_ESM.xlsx]

## Sheet: Sheet1
Cluster	GeneID	geneName	type	NSC1	NSC2	OPC1	OPC2	NFO1	NFO2	NSC	OPC	NFO
cluster1	ENSMUSG00000110317.1	Gm45250	lncRNA	1.03184	1.19563	0.505044	0.148742	0.644997	0.286898	1	1	1
cluster1	102638762	Gm35248	lncRNA	1.75696	2.05067	0.252397	0.266898	0.831365	0.657254	1	1	0
cluster1	ENSMUSG00000105355.1	Gm42956	lncRNA	0.146473	0.374908	0.1	0.127163	1.60282	0.635944	1	1	0
cluster1	ENSMUSG00000104389.1	Gm37034	lncRNA	3.31898	4.17296	0.221397	0.1	3.13149	0.847781	1	1	0
cluster1	ENSMUSG00000086155.7	9430041J12Rik	lncRNA	2.5936	3.25099	1.52164	0.517256	3.08152	2.73656	1	0	1
cluster1	ENSMUSG00000034587.8	8430429K09Rik	lncRNA	1.39915	1.06302	1.34379	0.325291	1.57785	1.08389	1	0	1
cluster1	ENSMUSG00000089889.2	0610040B10Rik	lncRNA	2.71059	2.40992	1.37693	2.03423	3.19227	2.84417	1	0	1
cluster1	ENSMUSG00000085072.1	Ict1os	lncRNA	1.28247	0.919578	0.300507	0.450987	0.593756	0.431036	1	0	1
cluster1	100041089	Gm3134	lncRNA	1.33445	1.58452	1.40597	0.425792	1.91429	1.23963	1	0	0
cluster1	ENSMUSG00000100162.1	Gm20687	lncRNA	0.745144	1.3554	0.1	0.1	0.505835	1.33459	1	0	0
cluster1	ENSMUSG00000114036.1	AC124426.5	lncRNA	12.0737	13.7989	12.734	6.66019	14.2202	13.7985	1	0	0
cluster1	ENSMUSG00000097397.1	Gm16861	lncRNA	0.870936	0.970554	0.280273	0.111696	1.46672	0.491754	1	0	0
cluster1	ENSMUSG00000086459.2	1700030C12Rik	lncRNA	2.31613	2.15858	0.873664	0.98044	1.54048	1.76973	1	0	0
cluster1	ENSMUSG00000074466.12	Gm15417	lncRNA	6.10257	4.25054	1.59509	0.882023	5.45187	4.8375	1	0	0
cluster1	ENSMUSG00000043993.6	2900052L18Rik	lncRNA	4.79865	4.88506	2.48206	1.74423	3.02287	2.58183	1	0	0
cluster1	102639173	LOC102639173	lncRNA	3.79256	1.07985	0.2955	0.553693	7.43663	4.29685	1	0	0
cluster1	100504661	Gm20337	lncRNA	1.54038	0.1	0.1	0.1	0.839927	0.413184	1	0	0
cluster1	100042757	Gm4013	lncRNA	1.12806	1.28672	0.581757	0.1	0.605003	0.655844	1	0	0
cluster1	ENSMUSG00000113781.1	AC152827.4	lncRNA	0.1	4.80973	0.1	0.1	2.44329	0.1	1	0	0
cluster1	ENSMUSG00000104208.1	Gm37401	lncRNA	249.952	253.992	153.487	213.899	223.618	342.18	1	0	0
cluster1	ENSMUSG00000102112.1	1810041H14Rik	lncRNA	0.267503	0.210434	0.1	0.1	1.01516	0.1	1	0	0
cluster1	ENSMUSG00000101845.1	Gm28198	lncRNA	1.52275	2.08237	1.03767	1.11737	1.21954	1.58308	1	0	0
cluster1	ENSMUSG00000099568.1	Gm28513	lncRNA	5.7937	5.22849	0.227121	0.162876	10.7551	17.5809	1	0	0
cluster1	ENSMUSG00000086682.1	Gm16023	lncRNA	1.53854	1.12138	0.692273	0.86609	1.55804	0.959021	1	0	0
cluster1	ENSMUSG00000084880.1	Tomm6os	lncRNA	2.44548	2.878	0.911686	1.04525	1.20775	2.22356	1	0	0
cluster1	108169037	LOC108169037	lncRNA	1.65189	1.83477	1.20833	1.11964	1.15701	1.78101	1	0	0
cluster1	102638354	Gm34939	lncRNA	0.625416	0.441775	0.350337	0.1	1.31615	0.192517	1	0	0
cluster1	ENSMUSG00000091908.7	Gm17231	lncRNA	0.175419	0.31113	0.314444	0.1	1.43089	0.559242	1	0	0
cluster1	102636309	LOC102636309	lncRNA	10.4388	11.1683	0.536689	0.1	2.68456	0.790892	1	0	0
cluster1	ENSMUSG00000105604.1	Gm42838	lncRNA	1.53407	1.33269	0.763925	0.516245	4.82415	4.21707	1	0	0
cluster1	ENSMUSG00000085023.1	Gm12744	lncRNA	52.5038	53.1209	15.3	36.9127	127.741	182.727	1	0	0
cluster1	ENSMUSG00000112302.1	AC148324.1	lncRNA	1.79734	2.28299	1.30285	1.48947	2.33086	2.3427	0	1	1
cluster1	ENSMUSG00000097868.1	A330069E16Rik	lncRNA	0.517619	1.31049	1.21429	0.352015	0.574669	0.739255	0	1	1
cluster1	ENSMUSG00000087138.1	Gm15545	lncRNA	2.21765	2.3397	1.13035	0.828183	1.95208	1.55155	0	1	1
cluster1	ENSMUSG00000085560.2	C230038L03Rik	lncRNA	0.387093	0.273665	0.212956	0.167711	1.46094	0.96375	0	1	0
cluster1	ENSMUSG00000086629.8	2810403D21Rik	lncRNA	4.90275	4.9608	2.80009	1.32684	3.73537	3.3839	0	1	0
cluster1	ENSMUSG00000113585.1	AL591582.1	lncRNA	0.459539	2.36801	1.33121	0.575075	1.05326	0.896652	0	1	0
cluster1	ENSMUSG00000112639.1	AC134329.1	lncRNA	10.102	11.8955	2.84638	2.79766	6.42286	6.02645	0	1	0
cluster1	ENSMUSG00000085311.1	Gm15445	lncRNA	1.52688	1.3434	1.86166	0.233846	1.60367	2.17603	0	1	0
cluster1	ENSMUSG00000085178.1	Kdm6bos	lncRNA	0.791114	0.676579	1.12071	0.415577	0.613041	0.774729	0	1	0
cluster1	ENSMUSG00000086472.1	Gm16172	lncRNA	5.22214	5.17737	5.13693	2.43223	4.16213	4.22012	0	1	0
cluster1	ENSMUSG00000086434.1	Gm15200	lncRNA	2.97586	1.53079	1.37815	0.901838	1.40555	2.42387	0	1	0
cluster1	ENSMUSG00000097342.1	Gm26618	lncRNA	1.24342	0.857716	1.48563	0.487046	1.37879	1.81111	0	0	1
cluster1	76516	2010001A14Rik	lncRNA	2.85473	3.46967	2.00522	1.96765	3.64558	3.85579	0	0	1
cluster1	ENSMUSG00000107961.1	Gm44036	lncRNA	0.441366	0.705506	0.1	0.1	0.238646	1.01917	0	0	1
cluster1	ENSMUSG00000080727.2	C920021L13Rik	lncRNA	1.25363	1.2914	1.66467	0.443947	2.02097	2.69981	0	0	1
cluster1	ENSMUSG00000109881.1	Gm45507	lncRNA	12.9263	16.3837	6.87368	7.65858	19.7993	9.92413	0	0	1
cluster1	ENSMUSG00000098206.1	A430106G13Rik	lncRNA	0.89012	0.98146	0.730748	0.570519	1.2377	0.46418	0	0	1
cluster10	ENSMUSG00000105265.4	Sox2ot	lncRNA	9.94174	9.86547	39.7988	18.7408	113.115	49.5332	1	1	1
cluster10	ENSMUSG00000096948.1	Gm4221	lncRNA	0.107653	0.227526	0.1	0.138697	1.7644	0.726267	1	1	1
cluster10	ENSMUSG00000097216.3	4932441J04Rik	lncRNA	0.547199	0.390742	1.12281	0.561782	1.64913	0.941826	1	1	1
cluster10	ENSMUSG00000089941.1	Gm16168	lncRNA	0.478669	0.646133	2.58867	0.980908	6.2512	8.05095	1	1	1
cluster10	102635243	Gm32633	lncRNA	0.1	0.1	0.1	0.1	1.3338	1.34327	1	1	1
cluster10	102639582	Gm16759	lncRNA	0.146871	0.1	0.300329	0.1	1.34323	0.565748	1	1	0
cluster10	ENSMUSG00000091475.2	2810468N07Rik	lncRNA	20.3384	23.9883	102.95	129.635	234.131	258.288	1	1	0
cluster10	ENSMUSG00000046463.5	5930403N24Rik	lncRNA	1.30708	1.63736	4.15937	2.91014	4.3737	3.97002	1	1	0
cluster10	ENSMUSG00000111390.1	CT025660.2	lncRNA	1.66972	1.74516	2.8498	1.65572	3.49347	2.70077	1	1	0
cluster10	ENSMUSG00000097736.8	9530059O14Rik	lncRNA	0.1	0.1	0.1	0.1	1.22611	1.23507	1	0	1
cluster10	ENSMUSG00000108034.1	Gm43989	lncRNA	0.331616	0.141097	0.509498	0.1	0.550523	1.50995	1	0	1
cluster10	ENSMUSG00000087473.7	Gm13883	lncRNA	0.1	0.1	0.776716	0.466335	1.97832	1.20247	1	0	1
cluster10	ENSMUSG00000085465.1	Gm15347	lncRNA	1.33714	1.94639	1.63795	1.41217	2.26498	3.33031	1	0	1
cluster10	102636262	Gm20544	lncRNA	0.503653	0.434352	0.641229	0.561771	4.79121	3.00184	1	0	1
cluster10	ENSMUSG00000107090.1	Gm42884	lncRNA	3.21358	3.14527	5.66309	11.189	12.8735	16.8033	1	0	1
cluster10	ENSMUSG00000098243.3	Gm4258	lncRNA	0.532091	0.608959	1.31408	0.962502	2.39763	0.978448	1	0	1
cluster10	ENSMUSG00000097577.1	6230400D17Rik	lncRNA	0.892979	0.69239	0.98975	0.631755	0.958849	1.3841	1	0	1
cluster10	ENSMUSG00000074758.10	Gm5535	lncRNA	0.1	0.1	0.1	0.1	5.02144	2.42969	1	0	1
cluster10	102640899	Gm36855	lncRNA	0.1	0.1	0.1	0.1	1.58731	0.984004	1	0	1
cluster10	ENSMUSG00000085168.2	Gm16252	lncRNA	0.1	0.1	0.1	0.1	1.14016	0.161004	1	0	0
cluster10	69952	Tunar	lncRNA	0.1	0.1	0.420723	0.974662	4.7037	6.36034	1	0	0
cluster10	ENSMUSG00000097788.2	Gm16596	lncRNA	0.1	0.178475	0.1	0.1	1.34567	3.15249	1	0	0
cluster10	ENSMUSG00000086509.2	Nkx2-2os	lncRNA	0.159639	0.175907	0.703926	0.803566	1.49177	1.19451	1	0	0
cluster10	102635069	Gm32498	lncRNA	0.455122	0.399938	1.35145	0.923113	5.6239	2.70172	1	0	0
cluster10	ENSMUSG00000097845.2	A230020J21Rik	lncRNA	1.96722	2.22216	3.45908	1.27246	4.64265	2.55506	1	0	0
cluster10	ENSMUSG00000052403.11	Fcnaos	lncRNA	0.1	0.1	0.1	0.1	2.65026	6.05273	1	0	0
cluster10	102639143	LOC102639143	lncRNA	0.120504	0.1	0.1	0.1	2.44938	3.34915	1	0	0
cluster10	ENSMUSG00000097307.1	Gm26834	lncRNA	0.1	0.1	0.1	0.1	5.11487	4.8935	1	0	0
cluster10	ENSMUSG00000110256.1	Gm45412	lncRNA	2.55508	4.50186	4.38708	5.84143	20.1656	17.7736	1	0	0
cluster10	ENSMUSG00000109216.1	Gm44907	lncRNA	0.1	0.490576	0.590207	0.1	1.87429	0.214456	1	0	0
cluster10	ENSMUSG00000108477.1	Gm44878	lncRNA	5.87633	7.37215	6.41937	8.01533	7.91023	9.90417	1	0	0
cluster10	ENSMUSG00000097772.7	5430416N02Rik	lncRNA	9.14925	7.90273	10.0283	8.37401	6.28989	9.69726	1	0	0
cluster10	ENSMUSG00000097121.2	D130020L05Rik	lncRNA	4.0522	3.75065	4.6175	6.66987	5.07326	6.65938	1	0	0
cluster10	ENSMUSG00000092564.1	BC051226	lncRNA	2.16042	2.46128	1.78953	2.12996	4.41831	4.56709	1	0	0
cluster10	ENSMUSG00000074284.6	Gm10658	lncRNA	0.325327	0.735222	0.94766	0.97785	1.27186	0.938946	1	0	0
cluster10	ENSMUSG00000073985.2	Gm10602	lncRNA	8.14669	7.88832	3.5845	4.68755	24.0577	27.852	1	0	0
cluster10	ENSMUSG00000073236.4	2500004C02Rik	lncRNA	3.63832	3.69625	4.66147	3.88851	4.42274	3.82601	1	0	0
cluster10	102634161	Gm31813	lncRNA	0.1	0.1	0.1	0.1	2.63371	2.62098	1	0	0
cluster10	ENSMUSG00000109224.1	AC167978.1	lncRNA	0.900202	2.49477	2.50684	2.02977	2.66964	1.90451	1	0	0
cluster10	ENSMUSG00000109198.1	D7Bwg0826e	lncRNA	0.185484	0.210787	0.986906	0.830615	1.05475	1.57694	1	0	0
cluster10	ENSMUSG00000097842.2	9330104G04Rik	lncRNA	0.872981	1.04843	1.2548	1.55753	1.7521	1.90497	1	0	0
cluster10	ENSMUSG00000097233.1	Gm17552	lncRNA	0.1	0.108972	0.1	0.15595	2.87649	1.86742	1	0	0
cluster10	ENSMUSG00000066158.7	AY512931	lncRNA	0.144698	0.125345	0.156925	0.992935	3.02455	1.22828	1	0	0
cluster10	108167641	LOC108167641	lncRNA	0.1	0.102665	1.16068	0.306703	1.52403	0.893647	1	0	0
cluster10	ENSMUSG00000111447.1	AC153845.3	lncRNA	0.1	0.190791	0.640517	0.1	3.69214	1.41488	1	0	0
cluster10	105244331	Gm39962	lncRNA	0.1	0.1	0.117047	0.1	2.07371	2.69791	1	0	0
cluster10	328957	9330117O12Rik	lncRNA	0.1	0.1	0.1	0.1	4.43428	0.662128	1	0	0
cluster10	ENSMUSG00000114163.1	AC145740.1	lncRNA	0.106199	0.1	0.271567	0.540943	2.14472	0.910553	1	0	0
cluster10	ENSMUSG00000102725.2	Gm37939	lncRNA	10.4339	9.89117	8.45611	8.47082	14.0975	29.6242	1	0	0
cluster10	ENSMUSG00000090260.1	2810442N19Rik	lncRNA	0.1	0.1	0.504307	0.213966	1.84228	0.63469	1	0	0
cluster10	ENSMUSG00000089633.1	A230009B12Rik	lncRNA	0.1	0.1	0.1	0.1	1.91883	1.2055	1	0	0
cluster10	ENSMUSG00000084878.1	Lrrc8dos	lncRNA	1.34933	1.58865	3.11004	1.65271	3.00993	2.00994	1	0	0
cluster10	ENSMUSG00000073528.7	Gm10530	lncRNA	0.1	0.1	1.49925	0.319474	5.22905	2.27055	1	0	0
cluster10	ENSMUSG00000052281.14	Tspan32os	lncRNA	0.179746	0.1	0.427217	0.164429	0.859367	1.16239	1	0	0
cluster10	105244073	Gm39751	lncRNA	0.1	0.1	0.1	0.1	1.62308	0.53529	1	0	0
cluster10	102800312	Lncppara	lncRNA	0.605083	0.44305	0.824888	1.15447	2.03602	4.22312	1	0	0
cluster10	102636737	Gm33727	lncRNA	0.1	0.324702	0.325471	0.207856	7.37511	6.80262	1	0	0
cluster10	102635412	Gm32759	lncRNA	0.1	0.1	0.1	0.1	2.20361	1.25791	1	0	0
cluster10	100503790	Gm19897	lncRNA	0.194009	0.114005	0.476206	0.35506	1.27158	0.970064	1	0	0
cluster10	66547	2010203P06Rik	lncRNA	0.1	0.1	0.1	0.1	2.28509	2.30689	1	0	0
cluster10	ENSMUSG00000090086.7	AI480526	lncRNA	3.33592	3.84978	4.81209	2.75686	3.94073	4.49138	0	1	1
cluster10	105244799	Gm40346	lncRNA	0.157881	0.222182	1.34205	0.586953	1.73683	1.46382	0	1	1
cluster10	102636836	Gm17202	lncRNA	0.1	0.1	0.371035	0.258022	2.34365	0.915682	0	1	1
cluster10	102633978	Gm31672	lncRNA	0.1	0.1	0.209688	0.1	1.14719	0.620274	0	1	1
cluster10	ENSMUSG00000108601.1	Gm44645	lncRNA	1.61001	1.7106	2.55221	2.39512	2.20879	4.10942	0	1	1
cluster10	102638002	LOC102638002	lncRNA	0.1	0.1	1.38558	0.765717	3.19801	4.19361	0	1	0
cluster10	ENSMUSG00000097284.7	4930480K23Rik	lncRNA	1.18702	1.32488	2.08967	1.62573	1.96107	1.84432	0	1	0
cluster10	102638940	LOC102638940	lncRNA	1.08656	0.917162	1.32687	1.07072	1.10985	1.173	0	1	0
cluster10	68204	2900060B14Rik	lncRNA	0.1	0.165068	0.192404	0.10867	0.523988	1.13923	0	1	0
cluster10	ENSMUSG00000111080.1	AC153899.1	lncRNA	3.87273	3.9581	7.90188	3.23524	12.6019	4.46226	0	1	0
cluster10	ENSMUSG00000105255.1	Gm42413	lncRNA	17.3115	19.6531	11.8578	12.3185	87.6412	86.4335	0	1	0
cluster10	102639259	Gm35612	lncRNA	1.791	1.39386	1.54655	1.63779	3.00067	1.36231	0	0	1
cluster10	ENSMUSG00000108126.1	Gm43909	lncRNA	0.25723	0.12693	2.01766	0.834505	2.08119	1.47784	0	0	1
cluster10	ENSMUSG00000097750.2	Gm4673	lncRNA	1.80411	1.72986	2.89176	2.45865	2.50905	3.54262	0	0	1
cluster10	ENSMUSG00000090357.1	Gm17077	lncRNA	1.80076	1.08799	1.88664	2.03874	3.08316	1.64958	0	0	1
cluster10	ENSMUSG00000087478.1	4930506C21Rik	lncRNA	1.61382	1.817	2.72561	2.41819	3.44116	4.43735	0	0	1
cluster10	102640359	LOC102640359	lncRNA	6.69184	5.81791	6.63532	10.04	9.17486	8.95235	0	0	1
cluster10	105245562	LOC105245562	lncRNA	0.1	0.1	0.1	0.1	1.30774	0.1	0	0	1
cluster10	ENSMUSG00000095334.2	Gm21984	lncRNA	0.1	0.1	0.1	0.147329	7.13302	4.39148	0	0	1
cluster10	100169874	Gm11110	lncRNA	0.1	0.1	0.1	0.1	1.8926	1.16213	0	0	1
cluster10	73989	4930452G13Rik	lncRNA	0.1	0.1	0.304076	0.851422	13.6871	11.3894	0	0	1
cluster10	ENSMUSG00000097488.1	4732487G21Rik	lncRNA	2.4966	2.31926	2.79637	3.26139	2.84911	2.92365	0	0	1
cluster10	108168332	LOC108168332	lncRNA	0.1	0.1	0.1	0.1	3.01254	0.397072	0	0	1
cluster10	ENSMUSG00000086043.1	Gm12473	lncRNA	1.06846	0.931328	3.05829	4.06961	6.27677	7.42723	0	0	1
cluster10	ENSMUSG00000108546.1	Gm44662	lncRNA	0.1	0.100426	0.130312	0.136127	0.428591	1.30502	0	0	1
cluster10	ENSMUSG00000091985.1	Gm17354	lncRNA	1.0503	1.15036	1.75832	1.17531	1.95118	2.01649	0	0	1
cluster10	108167532	LOC108167532	lncRNA	0.1	0.1	0.118277	0.1	1.46007	0.374409	0	0	1
cluster10	105245679	Gm41096	lncRNA	0.1	0.1	0.1	0.1	1.75271	1.23625	0	0	1
cluster2	414101	E130317F20Rik	lncRNA	0.215043	0.726368	0.510812	1.21183	0.297957	0.701918	1	1	1
cluster2	105245536	Gm40981	lncRNA	0.542285	0.467966	0.837988	1.47701	1.12787	1.82972	1	1	1
cluster2	ENSMUSG00000079045.3	Prox1os	lncRNA	0.336795	0.495254	0.341019	1.43562	2.25252	1.43529	1	1	0
cluster2	ENSMUSG00000089979.1	Gm15954	lncRNA	0.201447	0.42552	0.212286	1.18921	0.338293	0.230856	1	1	0
cluster2	105242563	Gm38740	lncRNA	0.1	1.48543	0.1	0.241709	0.264957	0.53243	1	1	0
cluster2	75135	4930526I15Rik	lncRNA	5.94001	5.37547	5.25024	8.09922	2.53492	5.64822	1	1	0
cluster2	67329	1700018L02Rik	lncRNA	1.92008	2.45322	1.95516	2.51556	2.44805	3.14124	1	1	0
cluster2	ENSMUSG00000100927.1	Gm28536	lncRNA	0.689811	0.812903	0.489924	1.10917	0.633788	0.921521	1	1	0
cluster2	ENSMUSG00000053714.8	4732471J01Rik	lncRNA	0.504261	0.468942	0.418287	0.533209	0.270518	1.11632	1	0	1
cluster2	102639339	Gm26559	lncRNA	0.483586	0.338357	0.269754	0.5806	1.03513	1.45464	1	0	1
cluster2	ENSMUSG00000087336.2	Gm15860	lncRNA	0.1	0.533116	0.30521	1.84301	1.11377	1.02686	1	0	1
cluster2	ENSMUSG00000097518.1	Gm26694	lncRNA	9.29756	9.43006	5.57151	8.9268	7.98629	11.8444	1	0	0
cluster2	ENSMUSG00000078700.10	D030028A08Rik	lncRNA	0.522883	0.622092	0.508341	1.52362	1.27633	2.44909	1	0	0
cluster2	ENSMUSG00000073147.3	5031425E22Rik	lncRNA	2.44267	3.8798	3.08856	3.67352	2.71334	3.17946	1	0	0
cluster2	ENSMUSG00000097006.7	9530082P21Rik	lncRNA	8.86975	8.62339	8.18825	12.3718	6.02662	8.41078	1	0	0
cluster2	ENSMUSG00000112308.1	AC160138.1	lncRNA	0.660209	1.07219	0.53676	0.622417	0.575182	1.39206	1	0	0
cluster2	ENSMUSG00000105509.1	C130013H08Rik	lncRNA	3.17788	3.45374	2.83216	3.49491	2.55865	2.93191	1	0	0
cluster2	ENSMUSG00000100691.1	2010320M18Rik	lncRNA	2.55376	3.34152	2.10776	5.06819	3.50139	4.5263	1	0	0
cluster2	ENSMUSG00000097509.1	B230322F03Rik	lncRNA	0.963788	1.00207	0.698509	1.49139	0.949254	1.04814	1	0	0
cluster2	105247229	Gm42363	lncRNA	0.991553	0.634695	0.807301	1.04413	0.434014	0.738123	1	0	0
cluster2	105244256	Gm39898	lncRNA	0.236119	0.1	0.24302	0.258246	0.1	1.08023	1	0	0
cluster2	102635272	Gm32655	lncRNA	0.521234	0.683295	0.689083	0.819539	0.461027	1.20633	1	0	0
cluster2	ENSMUSG00000111312.1	AC122428.4	lncRNA	0.27138	0.412341	0.50161	1.11717	0.204227	0.363473	1	0	0
cluster2	ENSMUSG00000100599.1	1700120C14Rik	lncRNA	0.817225	1.12927	0.314507	1.0726	1.18405	1.00375	1	0	0
cluster2	ENSMUSG00000097320.8	Tmem147os	lncRNA	5.00184	6.37236	5.30773	5.89383	5.23187	5.07082	1	0	0
cluster2	ENSMUSG00000096221.3	1500002C15Rik	lncRNA	2.78194	2.98915	1.50562	3.15157	2.24365	2.16352	1	0	0
cluster2	ENSMUSG00000090031.2	4732440D04Rik	lncRNA	0.926864	0.883869	0.33495	0.824421	1.06734	0.524285	1	0	0
cluster2	108168331	LOC108168331	lncRNA	2.05979	1.90223	1.7785	1.97415	1.82234	2.87902	1	0	0
cluster2	102636313	LOC102636313	lncRNA	0.708856	0.504943	0.663109	1.55166	0.493983	0.734925	1	0	0
cluster2	ENSMUSG00000105647.1	Gm43695	lncRNA	0.1	2.09199	0.1	4.09113	2.54737	0.1	1	0	0
cluster2	ENSMUSG00000107191.1	Gm43579	lncRNA	12.5989	10.4269	5.46894	10.8413	8.21536	13.8751	1	0	0
cluster2	ENSMUSG00000102828.5	Gm38182	lncRNA	5.05673	4.76078	1.61195	5.27387	1.79099	4.96867	1	0	0
cluster2	ENSMUSG00000087523.1	Gm12319	lncRNA	4.88969	3.16326	1.25603	2.44395	3.00135	5.05488	1	0	0
cluster2	68162	A930003A15Rik	lncRNA	0.252803	0.453929	0.454536	1.09323	0.901849	0.938724	1	0	0
cluster2	ENSMUSG00000097321.5	1700028E10Rik	lncRNA	0.860911	0.930692	0.412072	0.666178	1.04204	0.828437	0	1	1
cluster2	105246846	Gm42067	lncRNA	0.1	8.51521	0.1	7.08936	3.72258	3.1868	0	1	1
cluster2	ENSMUSG00000104195.1	B230377A18Rik	lncRNA	2.82053	2.86792	1.35528	2.39236	2.18227	4.03681	0	1	1
cluster2	ENSMUSG00000086746.1	Gm15222	lncRNA	0.1	0.1	0.180443	0.542428	0.254518	1.71032	0	1	0
cluster2	ENSMUSG00000106019.1	Gm43672	lncRNA	3.79886	3.90001	4.20827	6.37455	3.12277	4.11752	0	1	0
cluster2	ENSMUSG00000096983.1	2010015M23Rik	lncRNA	0.36136	0.76967	0.738916	1.07996	0.566461	0.497807	0	1	0
cluster2	ENSMUSG00000063235.16	Ptpmt1	lncRNA	20.1857	20.8214	21.2169	25.8575	18.5167	29.8301	0	1	0
cluster2	ENSMUSG00000085636.1	Gm11769	lncRNA	1.5585	2.2496	1.50487	2.61269	2.50134	4.14201	0	0	1
cluster2	102636154	Gm16124	lncRNA	0.714717	0.747403	0.1	1.00273	1.63647	0.982838	0	0	1
cluster2	ENSMUSG00000097162.2	2310010J17Rik	lncRNA	4.125	3.4161	2.91064	7.94435	3.20619	4.22207	0	0	1
cluster2	ENSMUSG00000086016.1	1700084C06Rik	lncRNA	1.80975	1.83023	0.889333	3.42503	0.904756	2.71904	0	0	1
cluster2	ENSMUSG00000085704.1	4921531C22Rik	lncRNA	0.801598	0.893667	0.76313	0.975304	0.839217	1.10263	0	0	1
cluster2	ENSMUSG00000085385.7	Snhg17	lncRNA	18.199	17.8034	14.112	17.7232	13.2604	15.9297	0	0	1
cluster2	ENSMUSG00000109111.1	6530437J22Rik	lncRNA	0.433782	0.265569	0.536893	1.97842	0.639977	0.774179	0	0	1
cluster2	ENSMUSG00000107561.1	Gm44264	lncRNA	2.28587	3.08353	1.72226	4.74404	1.44098	2.56253	0	0	1
cluster2	ENSMUSG00000107879.1	9330102E08Rik	lncRNA	0.826821	0.868962	0.459578	1.02874	0.605328	0.569169	0	0	1
cluster2	ENSMUSG00000085807.1	Ube4bos2	lncRNA	0.1	0.1	0.1	0.1	0.1	1.02434	0	0	1
cluster3	ENSMUSG00000097640.7	Gm20033	lncRNA	3.35954	3.51905	2.78471	4.59467	0.511206	1.26825	1	1	1
cluster3	328479	Gm5089	lncRNA	1.94985	1.87646	1.22857	0.503392	0.1	0.1	1	1	1
cluster3	ENSMUSG00000090386.9	Mir99ahg	lncRNA	7.0422	6.97851	5.97289	5.40209	1.5696	0.312299	1	1	0
cluster3	ENSMUSG00000097040.6	2610316D01Rik	lncRNA	10.8675	12.6135	15.1639	12.0427	6.14105	6.30207	1	1	0
cluster3	ENSMUSG00000060424.14	Pantr1	lncRNA	123.78	132.226	76.9737	93.9991	25.4228	22.3516	1	1	0
cluster3	ENSMUSG00000109284.1	B230311B06Rik	lncRNA	4.58438	4.87842	1.78229	0.5239	0.1	0.1	1	1	0
cluster3	ENSMUSG00000092220.1	Gm20528	lncRNA	0.941538	1.84902	1.33242	0.856191	0.1	0.1	1	0	1
cluster3	ENSMUSG00000097585.2	E230029C05Rik	lncRNA	2.19026	2.61703	4.75692	2.43132	1.7648	0.791152	1	0	1
cluster3	102631518	Gm38438	lncRNA	1.68455	2.58905	2.16873	2.4282	0.886256	0.997057	1	0	1
cluster3	ENSMUSG00000107815.1	Gm44257	lncRNA	1.93233	1.58187	0.727976	0.602463	0.147552	0.1	1	0	1
cluster3	102634351	Gm31953	lncRNA	1.87161	2.94126	1.71841	0.865891	0.231387	0.364559	1	0	1
cluster3	433408	Gm13375	lncRNA	12.635	10.308	12.8564	12.7233	5.56096	6.16288	1	0	1
cluster3	ENSMUSG00000087413.1	Gm11266	lncRNA	4.2267	4.37349	1.94241	2.19497	0.655067	0.176078	1	0	0
cluster3	ENSMUSG00000072761.10	Gm6712	lncRNA	5.06047	4.74712	4.0864	2.78038	2.34974	1.2549	1	0	0
cluster3	ENSMUSG00000053263.3	Gm12592	lncRNA	1.89921	2.35141	2.14437	2.24785	1.20017	1.29112	1	0	0
cluster3	ENSMUSG00000097610.2	A930012L18Rik	lncRNA	0.829693	1.50644	1.00185	0.176277	0.1	0.1	1	0	0
cluster3	ENSMUSG00000063018.6	2010204K13Rik	lncRNA	11.2113	13.3336	3.50338	4.00836	0.309808	0.1	1	0	0
cluster3	102634598	Gm32139	lncRNA	1.05811	2.2557	1.48232	0.745338	0.611877	0.234582	1	0	0
cluster3	ENSMUSG00000110357.1	A030001D20Rik	lncRNA	2.9069	3.50774	2.07006	1.93451	1.00895	0.681761	1	0	0
cluster3	ENSMUSG00000107859.1	Gm30731	lncRNA	1.36434	1.305	0.853078	0.359694	0.1	0.1	1	0	0
cluster3	ENSMUSG00000097280.1	AI849053	lncRNA	4.32261	4.66487	5.73224	8.42418	1.07037	1.12308	1	0	0
cluster3	ENSMUSG00000097156.7	Gm3764	lncRNA	487.618	457.434	161.938	131.017	38.0008	31.386	1	0	0
cluster3	ENSMUSG00000097063.3	Pantr2	lncRNA	7.85411	8.49606	7.78483	3.63513	1.97824	3.86114	1	0	0
cluster3	ENSMUSG00000093436.6	Gm20646	lncRNA	2.07126	1.87551	2.84311	1.87315	1.02526	1.61221	1	0	0
cluster3	ENSMUSG00000085148.1	Mir22hg	lncRNA	5.8176	3.38516	6.81772	3.4789	2.62605	2.82014	1	0	0
cluster3	ENSMUSG00000050334.12	C130071C03Rik	lncRNA	42.934	45.0645	44.3444	17.0314	9.4915	4.71547	1	0	0
cluster3	ENSMUSG00000035983.4	Gm7008	lncRNA	6.32523	8.36889	7.62127	6.60259	4.57492	5.17347	1	0	0
cluster3	105242554	Gm38733	lncRNA	0.440436	0.773361	1.13075	0.1	0.1	0.1	1	0	0
cluster3	381822	Lockd	lncRNA	14.4876	15.0215	6.76918	7.29698	0.629715	0.510113	1	0	0
cluster3	ENSMUSG00000087050.1	Dhrs13os	lncRNA	2.04749	1.81448	2.04142	1.82458	0.921401	1.12643	1	0	0
cluster3	105243215	Gm39195	lncRNA	0.386316	0.5821	0.562991	1.31234	0.119219	0.1	1	0	0
cluster3	ENSMUSG00000097417.1	Gm26669	lncRNA	20.4804	19.421	30.8239	22.2322	4.53456	2.45556	1	0	0
cluster3	ENSMUSG00000085314.1	Gm14866	lncRNA	1.88183	1.6425	1.27929	1.10338	0.117178	0.205649	1	0	0
cluster3	ENSMUSG00000104574.1	Gm42836	lncRNA	1.09611	0.962422	0.900108	0.322418	0.129909	0.275319	1	0	0
cluster3	ENSMUSG00000100807.2	Gm29521	lncRNA	4.08548	9.57666	8.79283	7.11124	0.614574	1.51061	1	0	0
cluster3	ENSMUSG00000087579.7	1500017E21Rik	lncRNA	15.3857	15.2574	5.34662	2.36325	0.858383	0.456941	1	0	0
cluster3	ENSMUSG00000110080.1	Gm6145	lncRNA	21.1965	21.1506	5.70709	1.27738	0.535561	0.16474	1	0	0
cluster3	102632966	Gm30908	lncRNA	0.791077	0.782774	1.63749	1.30247	0.131865	0.1	1	0	0
cluster3	ENSMUSG00000097145.5	9230114K14Rik	lncRNA	2.67737	2.71511	1.98531	1.86609	0.569256	0.1	0	1	1
cluster3	105243282	LOC105243282	lncRNA	3.8554	4.27338	2.06125	0.907134	0.218533	0.1	0	1	1
cluster3	ENSMUSG00000110408.1	Gm45881	lncRNA	1.60549	1.79476	1.85238	1.40716	0.171968	0.89654	0	1	1
cluster3	ENSMUSG00000085208.3	Brip1os	lncRNA	22.1038	24.7243	17.8202	21.2844	8.66246	8.80807	0	1	1
cluster3	ENSMUSG00000078247.3	Airn	lncRNA	2.54953	1.99619	3.74927	1.55101	1.34973	0.473604	0	1	0
cluster3	ENSMUSG00000103520.1	1110025M09Rik	lncRNA	0.824915	1.14844	1.28443	0.902572	0.546482	0.884973	0	1	0
cluster3	ENSMUSG00000097537.1	2610020C07Rik	lncRNA	0.670926	0.853978	1.16797	0.328339	0.298393	0.1	0	1	0
cluster3	ENSMUSG00000085227.1	6330418K02Rik	lncRNA	2.65992	2.49344	3.85532	3.5472	0.917575	0.906276	0	1	0
cluster3	102635198	Gm38476	lncRNA	0.1	0.410411	1.00375	0.1	0.1	0.1	0	1	0
cluster3	ENSMUSG00000107040.1	Gm43791	lncRNA	3.57773	3.42768	3.23289	5.27437	0.358547	3.33106	0	1	0
cluster3	108168877	LOC108168877	lncRNA	2.42319	2.32708	1.61842	0.570802	0.385559	0.1	0	1	0
cluster3	ENSMUSG00000113157.1	AC164424.2	lncRNA	2.23841	2.91271	2.45163	2.38594	1.73898	0.926234	0	0	1
cluster3	102636745	Gm33733	lncRNA	0.606203	0.725876	1.01862	0.496991	0.297156	0.300883	0	0	1
cluster3	ENSMUSG00000087143.9	A830082K12Rik	lncRNA	16.2508	18.5803	18.873	10.6698	4.58939	2.7767	0	0	1
cluster3	ENSMUSG00000086477.2	Gm15506	lncRNA	1.44145	1.53158	1.56598	1.00214	0.567633	0.31229	0	0	1
cluster3	ENSMUSG00000098120.1	Gm5914	lncRNA	1.71038	1.40129	1.76804	1.4426	1.30043	1.16943	0	0	1
cluster3	108168069	LOC108168069	lncRNA	1.52302	1.54327	1.3067	0.531537	0.292299	0.274758	0	0	1
cluster3	ENSMUSG00000103072.1	Gm37905	lncRNA	1.356	0.580497	0.709291	1.07146	0.1	0.1	0	0	1
cluster4	ENSMUSG00000075020.6	Mir670hg	lncRNA	5.93603	5.80593	1.53492	0.611582	0.246963	0.267647	1	1	1
cluster4	ENSMUSG00000074415.12	2610203C20Rik	lncRNA	25.1024	28.2843	7.10702	2.79704	1.7814	0.917552	1	1	1
cluster4	ENSMUSG00000097039.8	Pvt1	lncRNA	13.6985	14.7677	1.36514	2.62088	1.34141	0.878828	1	1	1
cluster4	ENSMUSG00000098284.7	A330093E20Rik	lncRNA	5.14384	4.54903	0.965887	0.483678	0.47769	0.817151	1	1	1
cluster4	ENSMUSG00000086779.1	Gm13562	lncRNA	3.79456	3.35104	1.28859	0.955612	1.11485	2.06938	1	1	1
cluster4	ENSMUSG00000054426.11	A930005H10Rik	lncRNA	10.7178	8.38745	8.08034	4.12754	3.28681	4.27213	1	1	1
cluster4	ENSMUSG00000097536.2	2610037D02Rik	lncRNA	2.18378	2.08067	1.07567	0.294544	0.605067	0.327476	1	1	0
cluster4	103729	AI450353	lncRNA	1.66812	2.08635	1.85281	0.800602	0.688846	1.09375	1	1	0
cluster4	ENSMUSG00000086328.1	2700033N17Rik	lncRNA	3.39408	3.08282	1.23704	0.512581	0.78299	0.367737	1	1	0
cluster4	ENSMUSG00000073821.11	8030451A03Rik	lncRNA	4.69499	4.78573	0.1	0.1	0.1	0.1	1	1	0
cluster4	108168785	LOC108168785	lncRNA	1.87744	1.87341	0.432785	0.1	0.124339	0.1	1	1	0
cluster4	ENSMUSG00000085024.1	C230035I16Rik	lncRNA	3.81419	4.93578	3.0624	1.96865	1.53576	1.66261	1	1	0
cluster4	78353	2500002B13Rik	lncRNA	3.35885	4.03369	1.67828	1.63273	1.51899	0.535018	1	1	0
cluster4	14910	Gt(ROSA)26Sor	lncRNA	15.7962	16.0641	4.46726	4.86508	2.85222	2.22007	1	1	0
cluster4	ENSMUSG00000097723.1	Gm26848	lncRNA	3.32849	2.84291	0.792262	0.360158	0.285639	0.409314	1	0	1
cluster4	ENSMUSG00000086003.7	B230206L02Rik	lncRNA	3.54534	4.83882	0.546797	0.702166	0.744396	1.73008	1	0	1
cluster4	100043424	Gm14005	lncRNA	0.942733	1.23436	0.471639	0.173847	0.1	0.1	1	0	1
cluster4	105247012	Gm42196	lncRNA	0.1	1.0778	0.1	0.1	0.155233	0.1	1	0	1
cluster4	ENSMUSG00000105059.1	Gm42498	lncRNA	1.55238	1.61419	0.1	0.1	0.1	0.1	1	0	1
cluster4	75957	Mir17hg	lncRNA	4.91359	5.06204	0.931507	0.558094	0.502082	1.17594	1	0	1
cluster4	ENSMUSG00000097881.7	Celrr	lncRNA	4.27285	5.37122	1.08739	0.548474	0.172337	0.196805	1	0	1
cluster4	102635290	Ttc39aos1	lncRNA	7.23698	7.59194	0.152478	0.150862	0.1	0.102117	1	0	1
cluster4	ENSMUSG00000098234.7	Snhg6	lncRNA	38.3056	33.0986	17.6894	16.8542	11.9892	12.8459	1	0	1
cluster4	ENSMUSG00000097415.2	AU020206	lncRNA	8.06147	8.06985	1.13702	0.24095	0.133845	0.1	1	0	1
cluster4	ENSMUSG00000108811.1	4933432K03Rik	lncRNA	2.6973	2.26147	0.1	0.1	0.1	0.1	1	0	1
cluster4	ENSMUSG00000087424.1	5730405O15Rik	lncRNA	0.665349	1.03301	0.1	0.1	0.110027	0.1	1	0	0
cluster4	ENSMUSG00000085741.8	5430405H02Rik	lncRNA	20.0522	21.6331	6.21755	2.35043	2.02432	2.3801	1	0	0
cluster4	100504267	Trp53cor1	lncRNA	1.54476	1.94938	0.11724	0.253097	0.1	0.1	1	0	0
cluster4	ENSMUSG00000103115.1	Gm37584	lncRNA	1.4216	1.55847	0.162894	0.178433	0.1	0.301318	1	0	0
cluster4	ENSMUSG00000097265.1	Gm26803	lncRNA	1.05987	0.744646	0.437037	0.139847	0.1	0.1	1	0	0
cluster4	ENSMUSG00000097204.2	Gm17690	lncRNA	11.7322	12.3502	1.39835	2.42673	0.837322	0.682076	1	0	0
cluster4	ENSMUSG00000085310.7	Gm11491	lncRNA	6.47564	7.54333	2.35895	1.44491	1.20706	0.551664	1	0	0
cluster4	105246271	LOC105246271	lncRNA	1.11163	0.57769	0.1	0.1	0.101658	0.1	1	0	0
cluster4	102640439	Gm36500	lncRNA	1.12529	1.44037	0.1	0.1	0.1	0.1	1	0	0
cluster4	ENSMUSG00000108053.1	Gm43890	lncRNA	1.47042	1.44403	0.143696	0.1	0.100437	0.229873	1	0	0
cluster4	ENSMUSG00000097177.8	9330159M07Rik	lncRNA	3.046	3.7553	0.836682	0.919897	0.490927	0.375532	1	0	0
cluster4	ENSMUSG00000097073.7	9430037G07Rik	lncRNA	2.18969	2.1642	0.533205	0.334173	0.346103	0.196052	1	0	0
cluster4	ENSMUSG00000090564.8	A430057M04Rik	lncRNA	1.23944	1.10831	0.731707	0.370866	0.247228	0.279366	1	0	0
cluster4	ENSMUSG00000087060.7	Eldr	lncRNA	8.20366	8.40492	2.579	0.685396	0.413457	0.306346	1	0	0
cluster4	ENSMUSG00000086515.1	Erich2os	lncRNA	1.43262	1.71274	0.233648	0.167855	0.1	0.175936	1	0	0
cluster4	102636860	Gm33813	lncRNA	0.778172	1.12968	0.322482	0.163178	0.282683	0.327064	1	0	0
cluster4	ENSMUSG00000100789.6	Gm29508	lncRNA	3.22621	3.33222	0.177832	0.253619	0.1	0.279367	1	0	0
cluster4	ENSMUSG00000097848.1	Gm807	lncRNA	2.54264	3.17477	0.287693	0.144642	0.112643	0.20021	1	0	0
cluster4	102636892	Gm33841	lncRNA	1.83201	2.10318	0.115006	0.1	0.1	0.1	1	0	0
cluster4	102633279	Gm31141	lncRNA	2.47795	2.25508	0.1	0.1	0.1	0.1	1	0	0
cluster4	ENSMUSG00000109704.1	Gm45568	lncRNA	5.3698	5.28635	0.525369	0.135066	1.22476	0.434441	1	0	0
cluster4	ENSMUSG00000107667.2	C530044C16Rik	lncRNA	2.02342	1.92647	0.533278	0.302832	0.140026	0.1	1	0	0
cluster4	ENSMUSG00000103047.1	Gm37310	lncRNA	5.27375	5.53483	1.5149	0.165059	0.265073	0.1	1	0	0
cluster4	105246710	LOC105246710	lncRNA	1.19319	1.26943	0.350104	0.216264	0.361251	0.1	1	0	0
cluster4	ENSMUSG00000092381.1	Gm20512	lncRNA	4.38349	4.50666	3.05825	3.32891	2.79522	3.09581	0	1	1
cluster4	ENSMUSG00000097595.2	1500002F19Rik	lncRNA	1.54091	2.41134	1.30625	0.503639	0.735507	0.537015	0	1	0
cluster4	ENSMUSG00000087692.1	Gm11940	lncRNA	1.95913	2.75288	0.281504	0.307061	0.306014	0.1	0	1	0
cluster4	ENSMUSG00000108414.1	Snhg1	lncRNA	69.5483	69.9171	45.7475	29.5444	38.4527	40.1312	0	1	0
cluster4	ENSMUSG00000085241.7	Snhg3	lncRNA	45.8984	50.4992	17.0752	13.9015	16.126	19.1428	0	1	0
cluster4	105243653	Gm39491	lncRNA	1.98667	2.38104	0.717192	0.598631	0.773825	0.503604	0	1	0
cluster4	ENSMUSG00000097445.1	Gm26631	lncRNA	0.952616	1.20756	0.308885	0.305059	0.429307	0.299302	0	1	0
cluster4	380930	9330188P03Rik	lncRNA	19.3816	20.3936	4.27505	2.80693	1.33546	0.83831	0	1	0
cluster4	105243948	Gm39656	lncRNA	0.771353	1.05096	0.845011	0.1	0.265725	0.283408	0	1	0
cluster4	ENSMUSG00000110834.1	CAAA01180111.2	lncRNA	8.98369	8.71579	2.19466	0.916724	1.97865	0.830953	0	0	1
cluster4	ENSMUSG00000110350.1	Gm10252	lncRNA	460.23	446.161	219.846	220.787	206.88	342.909	0	0	1
cluster4	ENSMUSG00000086841.1	2410006H16Rik	lncRNA	236.348	224.535	72.7697	89.9473	69.5581	132.307	0	0	1
cluster4	68949	Zfas1	lncRNA	84.5579	78.3977	40.9061	41.439	29.2832	40.0387	0	0	1
cluster4	ENSMUSG00000113019.1	CT009718.2	lncRNA	5.0823	4.12133	0.629755	0.846753	0.511462	0.1	0	0	1
cluster4	ENSMUSG00000107736.1	Gm44148	lncRNA	1.05594	0.542709	0.223817	0.235337	0.1	0.1	0	0	1
cluster4	108167419	LOC108167419	lncRNA	1.54149	1.27118	0.317933	0.1	0.1	0.1	0	0	1
cluster4	ENSMUSG00000103928.1	Gm37893	lncRNA	1.62812	1.79766	0.327477	0.1	0.183738	0.114513	0	0	1
cluster4	408064	BC064078	lncRNA	12.5291	14.2085	0.719126	1.12351	0.322634	0.1	0	0	1
cluster4	ENSMUSG00000085491.1	4930527E20Rik	lncRNA	1.83191	1.35142	0.1	0.1	0.1	0.1	0	0	1
cluster4	ENSMUSG00000085550.1	Gm15658	lncRNA	1.09967	1.80645	0.137345	0.314792	0.350839	0.1	0	0	1
cluster4	ENSMUSG00000104018.1	4833412K13Rik	lncRNA	0.943649	1.10273	0.582082	0.250668	0.2716	0.1	0	0	1
cluster4	ENSMUSG00000097993.7	Ptprv	lncRNA	3.44655	4.23806	0.1	0.1	0.1	0.1	0	0	1
cluster4	ENSMUSG00000085811.1	Cep112it	lncRNA	1.11492	1.34115	0.934489	0.245348	0.330571	0.170731	0	0	1
cluster4	ENSMUSG00000067389.3	Gm17080	lncRNA	1.66134	1.4804	0.760868	0.2232	0.1	0.1	0	0	1
cluster5	ENSMUSG00000085936.7	2610307P16Rik	lncRNA	1.70295	0.577508	0.1	0.27765	0.162089	0.1	1	1	1
cluster5	100504309	Toporsos	lncRNA	12.8731	19.5931	13.3993	16.3079	11.6607	8.30218	1	1	1
cluster5	ENSMUSG00000112941.1	AC164441.1	lncRNA	23.3923	17.285	5.12526	10.3001	2.65366	2.50011	1	1	0
cluster5	ENSMUSG00000091237.1	Gm17114	lncRNA	9.25541	6.68086	2.75982	4.84713	3.26745	3.14914	1	1	0
cluster5	ENSMUSG00000101191.6	Gm28809	lncRNA	1.14764	1.53729	0.150641	0.472577	0.1	0.110993	1	1	0
cluster5	ENSMUSG00000072591.10	5930412G12Rik	lncRNA	19.8847	16.5844	0.615475	1.47865	0.1	0.1	1	0	1
cluster5	ENSMUSG00000108591.1	Particl	lncRNA	10.1783	10.8781	8.07803	10.58	6.29872	7.65284	1	0	1
cluster5	108167812	LOC108167812	lncRNA	1.8743	1.4646	0.428099	0.638514	0.499826	0.42418	1	0	1
cluster5	ENSMUSG00000100158.1	Gm28119	lncRNA	9.72326	4.3867	0.627128	0.967174	0.1	0.347781	1	0	0
cluster5	ENSMUSG00000112336.1	CT030161.2	lncRNA	2.24032	2.39911	1.14415	1.54514	0.477173	0.749056	1	0	0
cluster5	ENSMUSG00000110409.1	Gm9908	lncRNA	0.433858	0.836871	0.545589	1.11256	0.1404	0.300726	1	0	0
cluster5	ENSMUSG00000101438.1	Gm19412	lncRNA	1.39728	1.30087	0.926052	1.79517	0.324876	1.23849	1	0	0
cluster5	ENSMUSG00000091881.1	Gm17146	lncRNA	0.346856	0.640164	0.18812	1.25924	1.06311	0.1	1	0	0
cluster5	ENSMUSG00000086212.7	Mkln1os	lncRNA	1.37303	1.17111	0.85942	1.52798	0.487917	0.569737	1	0	0
cluster5	ENSMUSG00000085541.1	Gm16010	lncRNA	2.39806	2.31871	0.746926	2.99704	0.129789	0.832896	1	0	0
cluster5	ENSMUSG00000048603.8	Gm9828	lncRNA	6.32191	3.34349	2.86488	3.0149	2.18922	3.29113	1	0	0
cluster5	ENSMUSG00000029386.15	Tctn2	lncRNA	4.21642	4.63225	2.00856	4.68002	2.34885	1.93336	1	0	0
cluster5	105244543	Gm40136	lncRNA	1.09941	0.827621	0.182729	0.746782	0.1	0.203496	1	0	0
cluster5	102633785	Gm31527	lncRNA	0.217847	1.2804	0.449553	0.704249	0.254472	0.1	1	0	0
cluster5	320456	B330016D10Rik	lncRNA	0.872144	1.24684	0.597439	1.32234	0.511333	0.603175	1	0	0
cluster5	73516	1700086O06Rik	lncRNA	1.01834	0.944076	0.16022	0.810118	0.460867	0.130491	1	0	0
cluster5	67576	4930429B21Rik	lncRNA	1.85593	1.87821	1.11286	1.82213	0.680748	0.662654	1	0	0
cluster5	ENSMUSG00000105284.1	Gm42693	lncRNA	1.13899	0.78405	1.1329	1.10811	0.940777	0.403589	1	0	0
cluster5	ENSMUSG00000103755.1	Gm37805	lncRNA	1.58468	2.00213	0.839254	1.23162	0.513243	0.397336	1	0	0
cluster5	ENSMUSG00000097467.2	Gm26737	lncRNA	2.91854	2.83793	1.42734	2.10773	0.859437	1.33332	1	0	0
cluster5	ENSMUSG00000085587.1	Gm14493	lncRNA	62.5652	66.4865	56.886	69.6241	51.7791	38.9248	1	0	0
cluster5	ENSMUSG00000111632.1	AC148328.2	lncRNA	26.6981	19.8973	20.9807	35.3693	9.23698	11.6704	1	0	0
cluster5	102640933	Gm42411	lncRNA	4.51155	7.0585	2.92897	5.73713	1.43115	3.02281	1	0	0
cluster5	ENSMUSG00000109954.1	Gm45371	lncRNA	3.34063	4.10904	2.11652	5.58629	0.50042	1.29767	1	0	0
cluster5	ENSMUSG00000044997.3	E130304I02Rik	lncRNA	0.515069	1.01596	0.497258	0.478551	0.260053	0.316229	0	1	1
cluster5	ENSMUSG00000041674.16	BC006965	lncRNA	1.77667	1.94103	0.875464	1.75782	0.497889	0.123328	0	1	1
cluster5	ENSMUSG00000031736.11	Crnde	lncRNA	3.18301	2.7898	0.485094	1.37437	0.270402	0.1	0	1	1
cluster5	ENSMUSG00000107230.1	Gm19265	lncRNA	1.5641	1.69552	0.715398	0.908351	0.624403	0.278689	0	1	1
cluster5	ENSMUSG00000087352.1	Gm12999	lncRNA	2.93054	2.07121	1.0186	2.44655	0.755373	1.60733	0	1	0
cluster5	105245634	Gm41062	lncRNA	1.66569	1.94483	0.558813	1.64658	0.1	0.442492	0	1	0
cluster5	ENSMUSG00000097367.1	Gm26718	lncRNA	19.9245	21.245	10.8402	17.0705	9.18052	15.5272	0	1	0
cluster5	ENSMUSG00000097250.1	Gm26771	lncRNA	0.74541	1.09547	0.443328	0.549087	0.1	0.1	0	0	1
cluster5	ENSMUSG00000085667.1	Gm12992	lncRNA	12.6083	13.5409	9.56343	11.5221	5.49802	6.93234	0	0	1
cluster5	ENSMUSG00000112742.1	AC226737.1	lncRNA	1.88191	2.11945	0.359917	0.513935	0.130114	0.1	0	0	1
cluster5	ENSMUSG00000086453.7	Gm11457	lncRNA	2.46877	1.48832	0.40634	1.31152	0.393405	0.645534	0	0	1
cluster5	ENSMUSG00000074346.6	Kcnd3os	lncRNA	3.29294	2.70391	0.908623	0.921842	0.181177	0.245893	0	0	1
cluster5	ENSMUSG00000053117.10	E330013P04Rik	lncRNA	1.25277	1.15634	0.1	0.608132	0.319868	0.497933	0	0	1
cluster6	ENSMUSG00000097616.7	1110019D14Rik	lncRNA	2.0157	1.4553	2.18361	2.60304	1.77764	1.44846	1	1	1
cluster6	ENSMUSG00000097207.7	6030443J06Rik	lncRNA	0.59665	0.784262	2.05959	1.4457	0.513332	0.55936	1	1	1
cluster6	ENSMUSG00000087380.7	2210408F21Rik	lncRNA	0.240626	0.746814	0.957822	1.53361	0.278405	0.45434	1	1	1
cluster6	ENSMUSG00000108175.1	Gm43938	lncRNA	1.13443	1.33092	3.47021	4.88053	1.34038	1.43996	1	1	1
cluster6	ENSMUSG00000087177.7	E130307A14Rik	lncRNA	19.2919	20.2929	27.2021	26.5122	14.4743	18.7556	1	1	1
cluster6	ENSMUSG00000064043.13	Trerf1	lncRNA	2.97623	2.92263	3.93889	4.03913	1.36086	1.48786	1	1	1
cluster6	ENSMUSG00000096972.7	Gm26883	lncRNA	1.36367	1.29166	3.0166	2.5604	0.432323	0.345244	1	1	0
cluster6	ENSMUSG00000093483.1	AA465934	lncRNA	8.64569	8.34092	11.6347	11.2537	4.89888	5.09829	1	1	0
cluster6	108167736	LOC108167736	lncRNA	0.1	0.1	1.21326	0.592032	0.125539	0.1	1	1	0
cluster6	ENSMUSG00000101013.1	A630072M18Rik	lncRNA	1.21893	1.23801	1.77633	1.94497	0.726524	0.597887	1	1	0
cluster6	ENSMUSG00000097183.2	Gm17501	lncRNA	0.361674	0.715198	2.23138	0.972299	0.28746	0.217302	1	1	0
cluster6	ENSMUSG00000100627.6	A830008E24Rik	lncRNA	0.1	0.1	1.73223	0.699977	0.1	0.1	1	1	0
cluster6	ENSMUSG00000085271.7	E130006D01Rik	lncRNA	0.120008	0.118032	0.41029	1.47662	0.1	0.115809	1	0	1
cluster6	ENSMUSG00000108255.1	Gm16499	lncRNA	7.17463	8.16504	13.5337	17.0806	5.47683	5.74836	1	0	1
cluster6	ENSMUSG00000106978.1	N4bp2os	lncRNA	3.09835	1.42071	2.27382	3.71303	1.05135	1.44838	1	0	1
cluster6	ENSMUSG00000100393.1	Gm29491	lncRNA	0.179497	0.39692	0.867142	2.09284	0.1	0.1	1	0	1
cluster6	108168071	LOC108168071	lncRNA	0.444205	0.199863	0.387346	1.66013	0.404976	0.1	1	0	1
cluster6	ENSMUSG00000110216.1	Gm45451	lncRNA	0.1	0.1	1.55568	0.927826	0.126285	0.1	1	0	1
cluster6	ENSMUSG00000112959.1	AC159104.1	lncRNA	0.752359	0.19243	1.21332	3.33668	0.671938	0.1	1	0	1
cluster6	ENSMUSG00000074782.3	4833422C13Rik	lncRNA	0.901477	1.00442	10.6444	5.57883	1.7867	0.857799	1	0	1
cluster6	102637489	Gm34283	lncRNA	0.272786	0.352813	0.740458	1.22106	0.157137	0.269137	1	0	1
cluster6	ENSMUSG00000072769.6	Gm10419	lncRNA	0.349384	0.52225	2.80753	2.70256	0.666284	0.346369	1	0	0
cluster6	102640966	Gm36904	lncRNA	0.1	0.150427	0.570062	1.06369	0.121519	0.1	1	0	0
cluster6	ENSMUSG00000084950.7	Gm5577	lncRNA	2.98013	2.33265	6.77668	3.47199	1.99348	0.729329	1	0	0
cluster6	ENSMUSG00000086119.2	Gm2415	lncRNA	1.33025	1.39053	2.06423	3.5008	1.09586	1.63207	1	0	0
cluster6	ENSMUSG00000087397.1	Rapgef3os2	lncRNA	0.321139	0.470425	0.454138	2.08121	0.230374	0.1	1	0	0
cluster6	ENSMUSG00000097023.8	Mir9-3hg	lncRNA	12.9605	16.2995	33.5387	49.1055	7.77998	10.4559	1	0	0
cluster6	ENSMUSG00000089760.1	D030046N08Rik	lncRNA	0.1	0.1	0.908881	1.91948	0.133423	0.1	1	0	0
cluster6	ENSMUSG00000085829.1	Gm4285	lncRNA	0.1	0.1	0.156179	1.57583	0.1	0.115654	1	0	0
cluster6	108167931	LOC108167931	lncRNA	0.290894	0.590808	2.4054	2.10303	0.1	0.1	1	0	0
cluster6	102633149	LOC102633149	lncRNA	0.681596	0.675961	1.4982	1.93872	0.50737	0.226118	1	0	0
cluster6	ENSMUSG00000108616.1	Gm35040	lncRNA	5.34844	6.95826	12.2925	19.9901	3.13318	1.90168	1	0	0
cluster6	ENSMUSG00000087221.3	BC037032	lncRNA	1.72779	1.79623	2.11575	2.44525	1.73465	1.0993	1	0	0
cluster6	102633151	LOC102633151	lncRNA	0.1	0.1	0.552835	1.10629	0.239483	0.134427	1	0	0
cluster6	67791	6530411M01Rik	lncRNA	0.502329	0.589802	2.17484	3.36852	0.314437	0.243698	1	0	0
cluster6	ENSMUSG00000103217.1	Gm38287	lncRNA	12.4757	13.8547	33.5741	40.9055	5.81901	3.3543	1	0	0
cluster6	ENSMUSG00000097877.2	Gm26703	lncRNA	0.105006	0.1	0.883466	1.35864	0.1	0.32826	1	0	0
cluster6	102640592	Gm36620	lncRNA	0.654515	0.421452	0.891412	1.34213	0.270901	0.1	1	0	0
cluster6	ENSMUSG00000097888.1	Gm26682	lncRNA	0.1	0.130564	1.05383	1.62059	0.153802	0.120089	1	0	0
cluster6	ENSMUSG00000085095.2	Gm15635	lncRNA	0.1	0.1	4.74265	4.10196	0.1	0.331133	1	0	0
cluster6	108167732	LOC108167732	lncRNA	0.1	0.1	3.3912	0.78738	0.148556	0.1	1	0	0
cluster6	105244228	Gm39875	lncRNA	0.1	0.1	0.1	1.03864	0.1	0.1	1	0	0
cluster6	102640253	Gm36365	lncRNA	0.1	0.1	5.59147	3.97134	0.100094	0.208946	1	0	0
cluster6	102638587	Gm35116	lncRNA	0.454068	0.692447	1.46234	2.80141	0.149646	0.1	1	0	0
cluster6	ENSMUSG00000110156.1	Gm45248	lncRNA	8.25356	0.279308	7.09396	5.69651	0.144128	1.65688	0	1	1
cluster6	ENSMUSG00000087633.1	Gm14455	lncRNA	0.1	0.1	1.86132	1.23564	0.1	0.1	0	1	1
cluster6	ENSMUSG00000084799.7	Ino80dos	lncRNA	2.16406	2.32918	4.24915	2.90784	1.63053	1.09613	0	1	1
cluster6	ENSMUSG00000063087.14	Gm10125	lncRNA	1.31713	1.54108	7.09782	6.66913	1.53794	1.49439	0	1	1
cluster6	105243280	Gm39244	lncRNA	0.1	0.1	1.40846	1.13324	0.185348	0.148692	0	1	1
cluster6	105243894	Gm39615	lncRNA	0.1	0.1	0.156197	1.15841	0.1	0.124626	0	1	1
cluster6	105245398	Gm40860	lncRNA	0.1	0.1	1.08192	0.744911	0.1	0.1	0	1	1
cluster6	ENSMUSG00000100192.1	Gm29587	lncRNA	0.1	0.318652	1.69987	3.35327	0.1	0.210584	0	1	1
cluster6	ENSMUSG00000093511.1	Gm20680	lncRNA	0.240976	0.302921	1.50315	1.70882	0.262163	0.506324	0	1	1
cluster6	ENSMUSG00000053574.4	4930563E22Rik	lncRNA	1.07115	1.10386	1.27657	2.32221	0.943642	0.697982	0	1	0
cluster6	ENSMUSG00000087132.7	A930001C03Rik	lncRNA	1.03308	0.753069	2.35645	4.7108	0.1	0.445719	0	1	0
cluster6	102639988	Gm36170	lncRNA	0.1	0.1	0.1	1.16087	0.1	0.1	0	1	0
cluster6	102633573	Gm31365	lncRNA	0.495408	0.699231	1.10676	1.19177	0.531115	0.378543	0	1	0
cluster6	ENSMUSG00000084946.2	Dlx1as	lncRNA	0.205801	0.486565	1.01827	0.948848	0.221308	0.1	0	0	1
cluster6	ENSMUSG00000099964.6	Gm29514	lncRNA	0.448392	0.429833	1.64223	1.73134	0.460023	0.154125	0	0	1
cluster6	ENSMUSG00000052188.6	Gm14964	lncRNA	0.836648	1.51739	4.70489	8.33847	1.25472	1.86058	0	0	1
cluster6	ENSMUSG00000110790.1	AC159314.1	lncRNA	0.1	0.1	1.07624	0.569813	0.1	0.1	0	0	1
cluster6	ENSMUSG00000097453.1	Gm26894	lncRNA	0.1	0.145573	0.801042	1.08857	0.287839	0.180612	0	0	1
cluster6	ENSMUSG00000113856.1	AC165247.1	lncRNA	0.1	0.1	2.49287	0.958281	0.203687	0.1	0	0	1
cluster7	ENSMUSG00000087366.7	Junos	lncRNA	2.9998	3.20359	26.3617	22.3031	11.6803	10.5874	1	1	1
cluster7	619313	I730030J21Rik	lncRNA	0.113298	0.314132	1.0093	1.85648	0.916651	0.498296	1	1	1
cluster7	ENSMUSG00000085891.7	Gm14634	lncRNA	0.41786	0.402783	1.32252	1.4921	0.823112	1.25506	1	1	1
cluster7	ENSMUSG00000052291.8	5330438D12Rik	lncRNA	1.55572	1.40854	3.46456	2.87746	1.36014	2.4303	1	1	1
cluster7	ENSMUSG00000086541.8	Has2os	lncRNA	0.399992	0.779265	3.7343	2.70488	3.46556	2.94772	1	1	0
cluster7	ENSMUSG00000090399.1	Gm38399	lncRNA	1.14002	1.22009	3.15735	2.46075	2.47339	1.69664	1	1	0
cluster7	102635523	Gm32835	lncRNA	0.133741	0.15636	1.13301	0.449495	0.225279	0.382724	1	1	0
cluster7	ENSMUSG00000086013.1	Gm15706	lncRNA	0.733817	1.28632	5.09622	7.17096	1.97135	3.13662	1	1	0
cluster7	ENSMUSG00000080058.2	Gm11175	lncRNA	84.9101	95.0074	519.609	764.103	294.158	472.666	1	1	0
cluster7	ENSMUSG00000100600.6	A230077H06Rik	lncRNA	0.1	0.1	14.5901	11.8204	2.54628	1.61029	1	1	0
cluster7	ENSMUSG00000079671.8	2610203C22Rik	lncRNA	1.80218	2.13603	7.19379	8.80033	3.31691	4.37746	1	1	0
cluster7	ENSMUSG00000087259.7	2610035D17Rik	lncRNA	2.22491	2.59291	23.7584	25.7184	27.7534	42.9883	1	1	0
cluster7	ENSMUSG00000087575.7	Gm12976	lncRNA	0.738866	0.742172	2.39447	3.12707	2.36012	2.18219	1	0	1
cluster7	ENSMUSG00000059277.12	R74862	lncRNA	1.88263	2.7454	7.04871	8.65464	3.76622	3.87495	1	0	1
cluster7	ENSMUSG00000054556.6	Gm4876	lncRNA	4.28992	4.46238	43.9394	44.541	24.3147	39.0918	1	0	1
cluster7	ENSMUSG00000102845.1	Gm38033	lncRNA	0.1	0.809013	0.972169	2.05805	0.361121	1.10261	1	0	1
cluster7	ENSMUSG00000075555.11	Gm10863	lncRNA	0.258362	0.226176	15.3388	12.6952	34.205	23.8439	1	0	1
cluster7	320973	D330023K18Rik	lncRNA	0.850945	1.20631	1.46268	3.43417	1.22023	1.58324	1	0	1
cluster7	ENSMUSG00000097166.1	9330179D12Rik	lncRNA	0.163462	0.1	1.23132	1.19061	0.178335	0.392552	1	0	1
cluster7	319506	7530428D23Rik	lncRNA	0.1	0.1	7.47501	9.17315	8.79414	9.8942	1	0	1
cluster7	109198	6030407O03Rik	lncRNA	0.1	0.1	1.11713	1.21623	0.303282	0.453088	1	0	1
cluster7	378472	Vaultrc5	lncRNA	0.1	0.1	0.622534	1.56821	0.673708	0.1	1	0	0
cluster7	ENSMUSG00000106847.1	Peg13	lncRNA	5.3548	5.49611	23.6107	33.1211	9.09301	11.7534	1	0	0
cluster7	108168696	LOC108168696	lncRNA	0.1	0.1	1.79941	1.34336	0.103306	0.367838	1	0	0
cluster7	ENSMUSG00000055323.5	Gm9967	lncRNA	1.97412	0.866467	3.48082	4.53895	3.30129	6.09525	1	0	0
cluster7	ENSMUSG00000109947.1	Gm45669	lncRNA	1.76861	2.73216	5.00925	7.06642	4.69749	11.7198	1	0	0
cluster7	ENSMUSG00000110211.1	Gm45482	lncRNA	0.1	0.1	0.1	32	10.9951	0.1	1	0	0
cluster7	ENSMUSG00000104654.1	Gm43814	lncRNA	0.1	0.1	0.435389	1.11075	0.155949	0.332733	1	0	0
cluster7	ENSMUSG00000106022.1	Gm42929	lncRNA	0.865517	0.631724	2.07777	1.81357	1.31788	1.16321	1	0	0
cluster7	105246959	Gm42151	lncRNA	5.35811	5.57632	20.0184	22.059	6.47079	8.41932	1	0	0
cluster7	102634185	Gm31830	lncRNA	0.1	0.1	0.804013	1.09194	1.20564	0.909304	1	0	0
cluster7	102634000	Gm31690	lncRNA	0.517404	0.416647	1.7454	1.34123	0.675882	0.799137	1	0	0
cluster7	ENSMUSG00000097454.1	Gm26892	lncRNA	0.1	0.1	1.76934	2.29897	0.594543	0.935268	1	0	0
cluster7	ENSMUSG00000097728.1	Gm26840	lncRNA	1.50882	1.38605	2.36221	4.58403	2.96513	2.99521	1	0	0
cluster7	ENSMUSG00000097406.1	Gm26833	lncRNA	0.1	0.583872	2.95707	3.63132	4.3395	1.7188	1	0	0
cluster7	ENSMUSG00000097582.1	Gm26527	lncRNA	6.94047	7.33901	245.013	255.731	257.631	302.269	1	0	0
cluster7	ENSMUSG00000092405.1	Gm20402	lncRNA	0.167183	0.431492	1.27563	1.31211	0.71737	0.791634	1	0	0
cluster7	102639045	Gm15564	lncRNA	33.4103	75.3893	129.827	543.664	40.8983	342.035	1	0	0
cluster7	ENSMUSG00000085517.7	Gm12963	lncRNA	0.150523	0.1	0.824891	0.634114	0.1	1.10902	1	0	0
cluster7	ENSMUSG00000086839.7	Gm11973	lncRNA	2.1247	1.84999	2.87958	5.94098	3.30292	3.09694	1	0	0
cluster7	ENSMUSG00000087184.1	Gm11650	lncRNA	0.198386	0.1	28.8607	36.5589	7.23427	7.02457	1	0	0
cluster7	ENSMUSG00000097649.2	Gm10561	lncRNA	4.92746	5.48019	8.19974	8.54161	3.66889	6.06142	1	0	0
cluster7	ENSMUSG00000090069.2	E430024P14Rik	lncRNA	0.576368	0.55853	2.21712	1.54502	0.748653	1.28717	1	0	0
cluster7	ENSMUSG00000085316.1	D330050G23Rik	lncRNA	0.40016	0.296713	3.0815	2.80603	1.02001	0.556042	1	0	0
cluster7	80515	Chd3os	lncRNA	2.52741	2.91005	8.40889	9.62833	5.51348	4.50941	1	0	0
cluster7	ENSMUSG00000071753.11	C230004F18Rik	lncRNA	0.477538	0.380228	6.14771	2.23653	1.45722	0.622143	1	0	0
cluster7	ENSMUSG00000113647.1	AC131739.1	lncRNA	0.1	0.1	0.804125	2.06083	0.698104	1.03969	1	0	0
cluster7	ENSMUSG00000111329.1	AC122273.1	lncRNA	1.05564	1.72643	2.47595	3.0665	2.36189	2.76145	1	0	0
cluster7	493800	9330162012Rik	lncRNA	0.131982	0.211072	1.3455	1.66152	0.473535	0.419318	1	0	0
cluster7	ENSMUSG00000054944.7	5330416C01Rik	lncRNA	0.342246	0.738107	16.6893	15.1715	2.88495	3.82774	1	0	0
cluster7	ENSMUSG00000085084.7	4930570G19Rik	lncRNA	1.40047	1.39798	6.29056	4.14566	2.15725	2.20202	1	0	0
cluster7	ENSMUSG00000096995.2	2810029C07Rik	lncRNA	0.313825	0.41649	1.08402	1.8068	0.637753	0.476914	1	0	0
cluster7	ENSMUSG00000097731.1	2700016F22Rik	lncRNA	2.26454	2.34491	3.53236	3.25296	2.45022	3.26345	1	0	0
cluster7	ENSMUSG00000097729.2	2310015A10Rik	lncRNA	1.34311	0.692804	7.58775	8.6986	2.85553	3.44646	1	0	0
cluster7	ENSMUSG00000101856.1	1700096K18Rik	lncRNA	3.31627	3.68179	4.88339	3.80509	2.89543	3.51566	1	0	0
cluster7	ENSMUSG00000086951.1	1700051A21Rik	lncRNA	0.1	0.1	0.576263	1.26156	0.256125	0.310636	1	0	0
cluster7	ENSMUSG00000085972.1	1110028F11Rik	lncRNA	0.1	0.1	0.462263	1.42337	0.478995	0.357489	1	0	0
cluster7	ENSMUSG00000098659.7	1110015O18Rik	lncRNA	3.74238	4.78235	21.7675	12.2647	8.93127	5.02619	1	0	0
cluster7	100043040	1110002L01Rik	lncRNA	3.9765	4.78817	5.8793	7.38051	4.93875	5.08435	1	0	0
cluster7	66838	0610009L18Rik	lncRNA	1.86196	1.39047	5.71404	9.10657	4.5339	7.04953	1	0	0
cluster7	ENSMUSG00000085492.7	Trmt61b	lncRNA	2.16061	1.47513	4.88674	5.07831	1.67231	3.29665	0	1	1
cluster7	ENSMUSG00000085720.8	Gm7854	lncRNA	0.1	0.1	0.172158	1.56411	0.178455	0.195038	0	1	1
cluster7	ENSMUSG00000109868.1	Gm45529	lncRNA	0.1	0.1	0.597957	1.55787	0.253202	0.201299	0	1	1
cluster7	ENSMUSG00000108776.1	Gm45169	lncRNA	0.455899	0.71992	9.59013	15.6058	2.62552	2.77573	0	1	1
cluster7	ENSMUSG00000102900.1	Gm37811	lncRNA	0.405662	0.42325	16.8484	14.1951	6.51106	4.66933	0	1	1
cluster7	ENSMUSG00000103428.1	Gm20754	lncRNA	0.26361	0.307535	5.13828	3.78269	1.94982	1.02017	0	1	1
cluster7	ENSMUSG00000087249.1	Gm16062	lncRNA	0.528981	0.189495	1.22145	1.13178	1.40658	1.04351	0	1	1
cluster7	ENSMUSG00000087515.1	Gm13554	lncRNA	7.63522	8.18628	13.0911	17.2395	12.3222	15.6606	0	1	1
cluster7	ENSMUSG00000113343.1	AC140285.1	lncRNA	0.112742	0.122719	1.14242	0.622384	0.451099	0.243733	0	1	1
cluster7	ENSMUSG00000086128.7	St8sia3os	lncRNA	0.1	0.1	17.1793	15.1852	18.1961	13.1399	0	1	0
cluster7	ENSMUSG00000110273.1	Gm45369	lncRNA	0.132056	0.254609	3.8426	2.20428	0.664602	0.887235	0	1	0
cluster7	102634578	Gm32124	lncRNA	0.1	0.1	2.12445	0.701824	0.332875	0.184649	0	1	0
cluster7	102632359	Gm30452	lncRNA	0.1	0.1	1.71964	1.20917	0.346122	0.315872	0	1	0
cluster7	102631675	Gm29954	lncRNA	0.1	0.1	1.27454	1.25534	0.330428	0.157201	0	1	0
cluster7	ENSMUSG00000097872.1	Gm26702	lncRNA	0.176998	0.1	1.93928	2.11376	1.63596	1.77366	0	1	0
cluster7	ENSMUSG00000087639.1	Gm15512	lncRNA	0.439865	0.334275	2.75321	4.56701	0.984315	1.5408	0	1	0
cluster7	ENSMUSG00000073529.9	F830208F22Rik	lncRNA	0.1	0.1	1.2722	1.22894	0.24041	0.260552	0	1	0
cluster7	ENSMUSG00000039798.2	2600006K01Rik	lncRNA	0.102411	0.116249	2.09136	2.23663	2.85488	2.10494	0	1	0
cluster7	76619	1700087I21Rik	lncRNA	0.663055	0.624239	1.17911	1.7709	1.49303	0.905466	0	1	0
cluster7	ENSMUSG00000054247.6	Gm9939	lncRNA	0.476211	0.776641	2.66929	2.27967	3.00997	3.43318	0	0	1
cluster7	ENSMUSG00000086191.1	Zfp652os	lncRNA	0.581509	0.653893	2.71815	5.81277	1.59596	2.15526	0	0	1
cluster7	ENSMUSG00000086290.8	Snhg12	lncRNA	35.9676	42.6018	68.0238	50.7309	41.0162	49.6148	0	0	1
cluster7	ENSMUSG00000097391.8	Mirg	lncRNA	0.1	0.1	2.18691	2.47072	0.367153	1.07919	0	0	1
cluster7	ENSMUSG00000110702.1	Gm45767	lncRNA	0.406459	0.388386	4.45932	5.96033	4.91713	7.00052	0	0	1
cluster7	ENSMUSG00000109783.1	Gm45338	lncRNA	0.513252	0.694493	1.65607	1.63138	1.26408	0.626478	0	0	1
cluster7	105244494	Gm40091	lncRNA	0.290613	0.337693	2.24048	2.42593	3.36831	3.27151	0	0	1
cluster7	102636848	Gm33804	lncRNA	0.474039	0.728859	1.83161	2.29509	1.72562	1.5219	0	0	1
cluster7	102636677	Gm33680	lncRNA	0.1	0.166882	1.60462	2.09778	0.376278	0.591599	0	0	1
cluster7	ENSMUSG00000097578.1	Gm26798	lncRNA	0.21778	0.353984	1.26044	1.28824	0.979076	0.97313	0	0	1
cluster7	ENSMUSG00000097764.1	Gm26635	lncRNA	1.37996	1.20659	2.59203	2.95724	1.27873	1.58277	0	0	1
cluster7	ENSMUSG00000097157.2	Gm26512	lncRNA	0.1	0.1	0.404404	1.09809	0.242579	0.188809	0	0	1
cluster7	100504628	Gm20319	lncRNA	2.10214	4.9045	21.5287	21.5796	22.7754	19.2432	0	0	1
cluster7	ENSMUSG00000066057.6	Gm1976	lncRNA	3.00693	2.65853	3.82351	3.18107	1.81895	3.76287	0	0	1
cluster7	ENSMUSG00000085754.7	Gm15886	lncRNA	4.45369	4.47246	6.75708	6.49621	5.13665	6.19117	0	0	1
cluster7	ENSMUSG00000086052.1	Gm11802	lncRNA	0.212604	0.216117	1.37125	0.770061	0.384363	0.504517	0	0	1
cluster7	ENSMUSG00000107994.1	D830050J10Rik	lncRNA	6.27981	6.28882	7.76567	12.1107	5.42501	8.01312	0	0	1
cluster7	ENSMUSG00000111371.1	AC164123.1	lncRNA	0.689976	1.67205	3.41052	1.91822	1.93318	3.95309	0	0	1
cluster7	ENSMUSG00000110067.1	6330411D24Rik	lncRNA	0.1	0.1	0.343906	1.00443	0.1	0.266019	0	0	1
cluster7	ENSMUSG00000097626.5	4921504A21Rik	lncRNA	0.1	0.12553	0.659241	1.30691	0.1	0.413399	0	0	1
cluster7	ENSMUSG00000097048.7	1600020E01Rik	lncRNA	8.86563	9.85578	12.094	13.7873	7.7699	8.97963	0	0	1
cluster7	ENSMUSG00000098702.1	1500015A07Rik	lncRNA	4.98989	6.44667	12.6693	23.94	13.5153	18.7122	0	0	1
cluster8	102637959	Gm38504	lncRNA	0.1	0.1	1.09563	0.174907	0.395133	0.1	1	1	1
cluster8	ENSMUSG00000113032.1	AC158633.3	lncRNA	0.589047	0.452182	2.08346	0.1	0.905272	0.210276	1	1	1
cluster8	102637052	Gm33958	lncRNA	0.1	0.1	1.14583	0.1	0.1	0.1	1	1	1
cluster8	ENSMUSG00000112596.1	AC153494.1	lncRNA	0.404237	0.275583	1.47086	0.435348	0.61457	0.158531	1	1	0
cluster8	100040322	3830408C21Rik	lncRNA	0.922441	1.2169	1.62269	0.900866	0.980832	0.639215	1	1	0
cluster8	ENSMUSG00000108037.2	Gm44597	lncRNA	1.83752	1.42563	2.33156	1.06138	1.89508	1.17853	1	0	1
cluster8	ENSMUSG00000089827.1	1700023H06Rik	lncRNA	0.1	0.136652	1.50632	0.138727	0.969034	0.487944	1	0	1
cluster8	ENSMUSG00000087120.1	Gm12279	lncRNA	1.50932	0.1	1.70781	0.1	0.895575	1.73428	1	0	1
cluster8	102635522	Gm32834	lncRNA	0.1	0.365616	1.02548	0.1	0.1	0.758981	1	0	1
cluster8	105246573	Gm41845	lncRNA	0.1	0.1	1.13785	0.1	0.1	0.1	1	0	0
cluster8	ENSMUSG00000084885.7	3010001F23Rik	lncRNA	1.58695	1.31381	2.83809	2.00762	1.69859	1.15489	1	0	0
cluster8	ENSMUSG00000097119.1	B230354K17Rik	lncRNA	3.3646	3.18415	8.63556	5.33465	3.96068	2.09338	1	0	0
cluster8	ENSMUSG00000087475.3	4933406I18Rik	lncRNA	0.132605	0.1	1.0302	0.1	0.432021	0.129988	1	0	0
cluster8	ENSMUSG00000045813.7	Gm9801	lncRNA	0.331613	0.413677	2.60174	0.517886	1.40668	0.59984	1	0	0
cluster8	73204	3110056K07Rik	lncRNA	3.75237	3.75585	5.26646	4.08058	3.78737	2.17712	1	0	0
cluster8	ENSMUSG00000097986.2	Gm26953	lncRNA	4.50591	5.76186	16.8724	6.39988	6.1178	2.84435	1	0	0
cluster8	ENSMUSG00000086782.2	E130102H24Rik	lncRNA	1.21974	0.649648	4.24798	0.694925	1.152	0.821373	1	0	0
cluster8	ENSMUSG00000087620.7	5330434G04Rik	lncRNA	0.920124	0.931617	1.95012	0.341177	1.24866	0.521769	1	0	0
cluster8	ENSMUSG00000100455.1	Gm29170	lncRNA	0.97068	0.996034	2.11338	0.941763	0.755345	0.690997	1	0	0
cluster8	ENSMUSG00000085923.1	Gm12781	lncRNA	0.1	0.1	1.02262	0.1	0.514911	0.1	1	0	0
cluster8	ENSMUSG00000056316.2	Gm9996	lncRNA	0.59094	0.696886	1.23269	0.309568	0.590014	0.717459	1	0	0
cluster8	414085	9330151L19Rik	lncRNA	3.97387	0.1	5.80505	2.67691	7.13633	3.57212	1	0	0
cluster8	ENSMUSG00000043340.3	6530409C15Rik	lncRNA	0.832238	0.719953	1.5658	0.2593	1.95917	0.530514	1	0	0
cluster8	100040529	Gm2824	lncRNA	0.274833	0.281828	3.48753	0.631156	0.750089	0.24599	1	0	0
cluster8	ENSMUSG00000097102.1	2310069G16Rik	lncRNA	0.614384	0.1	2.70754	0.1	1.0264	1.29223	1	0	0
cluster8	ENSMUSG00000102234.1	Gm37885	lncRNA	1.01294	0.170409	0.877155	0.440691	0.344995	0.432358	1	0	0
cluster8	ENSMUSG00000096992.3	Gm26788	lncRNA	0.158137	0.192646	1.01729	0.1	0.896432	0.446935	1	0	0
cluster8	105243947	Gm39655	lncRNA	0.1	0.1	1.24016	0.1	0.1	0.1	1	0	0
cluster8	108167550	LOC108167550	lncRNA	0.29174	0.357908	1.14854	0.188193	0.60842	0.473362	0	1	0
cluster8	ENSMUSG00000097113.7	Gm19705	lncRNA	1.36023	0.656152	4.06357	1.20691	2.75144	2.71286	0	1	0
cluster8	ENSMUSG00000025450.4	Gm9752	lncRNA	1.11943	1.00365	3.81474	1.70655	2.39247	1.05043	0	1	0
cluster8	ENSMUSG00000087168.1	Gm15983	lncRNA	0.420865	0.395058	2.42524	0.356531	1.52559	0.24124	0	0	1
cluster8	105243715	Gm39531	lncRNA	0.15074	0.1	7.54188	1.57323	1.88404	0.1	0	0	1
cluster8	ENSMUSG00000087373.7	Gm15892	lncRNA	0.4729	0.60905	1.69703	0.225222	0.738393	0.740812	0	0	1
cluster8	ENSMUSG00000106396.1	Gm42902	lncRNA	0.1	0.1	0.682984	0.1	1.43779	0.1	0	0	1
cluster8	ENSMUSG00000043794.8	D830025C05Rik	lncRNA	0.934447	0.661464	1.18326	0.707471	0.625676	0.596217	0	0	1
cluster8	ENSMUSG00000099708.1	Gm29361	lncRNA	0.838573	0.699796	1.81031	0.654143	2.02239	0.771026	0	0	1
cluster8	ENSMUSG00000112054.1	CT030030.1	lncRNA	0.103614	0.1	1.47895	0.1	0.389644	0.1	0	0	1
cluster8	ENSMUSG00000109005.1	Gm45221	lncRNA	0.523232	0.560091	5.82832	0.534006	1.99334	0.555833	0	0	1
cluster8	ENSMUSG00000104399.1	Gm37963	lncRNA	1.04476	1.79045	3.01931	0.740826	1.12798	0.691603	0	0	1
cluster8	ENSMUSG00000085048.1	Gm15537	lncRNA	0.200694	0.1	1.41306	0.21979	0.1	0.229015	0	0	1
cluster8	105246574	Gm41846	lncRNA	0.1	0.1	1.05917	0.1	0.174325	0.1	0	0	1
cluster9	ENSMUSG00000097469.1	Gm26733	lncRNA	6.93826	7.14793	4.31285	1.79428	2.67194	1.61271	1	1	1
cluster9	73144	3110039I08Rik	lncRNA	7.92665	7.80445	2.06659	0.215049	1.28619	0.659319	1	1	1
cluster9	66961	Neat1	lncRNA	6.61571	7.18085	6.61084	1.63208	4.89412	2.43693	1	1	1
cluster9	ENSMUSG00000109394.1	A230057D06Rik	lncRNA	2.75234	2.54387	2.66298	0.175121	2.41477	0.536264	1	1	0
cluster9	ENSMUSG00000097290.8	1300002E11Rik	lncRNA	7.52321	8.00841	7.9272	4.18832	5.85365	3.69152	1	1	0
cluster9	105980075	Dpm1-adnp	lncRNA	14.3202	31.2814	22.6244	10.5466	18.4476	10.1241	1	1	0
cluster9	ENSMUSG00000087396.7	4933407K13Rik	lncRNA	2.50344	2.78709	2.31303	1.00935	2.48992	1.05946	1	0	0
cluster9	ENSMUSG00000086370.8	Ftx	lncRNA	3.22965	3.92304	3.90253	1.2717	2.29938	1.82004	1	0	0
cluster9	ENSMUSG00000086826.1	Gm11739	lncRNA	2.02221	1.66916	2.61224	1.15318	1.39242	0.61088	1	0	0
cluster9	ENSMUSG00000106874.1	Gm20186	lncRNA	11.8999	9.99294	5.73228	1.80205	2.01643	0.275512	1	0	0
cluster9	ENSMUSG00000097195.9	Snhg5	lncRNA	48.4959	45.8573	37.92	19.0323	31.2756	18.7739	1	0	0
cluster9	ENSMUSG00000092341.2	Malat1	lncRNA	487.31	298.801	111.146	42.0859	155.445	47.3586	1	0	0
cluster9	ENSMUSG00000074024.5	4632427E13Rik	lncRNA	1.07694	1.21115	1.12714	0.348655	1.03464	0.172221	1	0	0
cluster9	330166	Miat	lncRNA	7.5873	5.46578	19.9222	8.09191	7.64599	0.1	1	0	0
cluster9	320586	A630089N07Rik	lncRNA	1.23382	1.04656	1.59761	0.373894	0.741422	0.119156	1	0	0
cluster9	ENSMUSG00000110424.1	1700012D14Rik	lncRNA	1.60334	2.50347	1.80713	0.891192	1.59838	0.999746	1	0	0
cluster9	ENSMUSG00000106990.1	Gm42547	lncRNA	4.76235	5.2377	2.3598	0.688816	2.5402	0.4443	1	0	0
cluster9	ENSMUSG00000087502.1	Gm16091	lncRNA	1.53824	1.40326	1.13493	0.394137	0.531034	0.1	1	0	0
cluster9	102637845	Gm34552	lncRNA	4.04324	2.87808	1.2985	0.1	1.55363	0.214113	1	0	0
cluster9	108167675	LOC108167675	lncRNA	0.679196	1.32816	1.1638	0.1	0.565324	0.1	0	1	1
cluster9	105244212	Gm39860	lncRNA	0.648838	0.663918	1.08711	0.382272	0.593485	0.451558	0	1	1
cluster9	ENSMUSG00000097211.2	BC065403	lncRNA	6.77436	6.4603	7.22077	3.93421	5.18856	2.28711	0	1	0
cluster9	ENSMUSG00000087174.7	5530601H04Rik	lncRNA	10.0673	9.68972	12.1905	9.87509	7.70877	5.15554	0	1	0
cluster9	ENSMUSG00000085282.8	Gm15663	lncRNA	3.42394	3.28156	3.54625	2.71692	2.65425	1.87009	0	1	0
cluster9	ENSMUSG00000085913.1	Gm15601	lncRNA	1.22816	1.27614	2.10341	0.609353	0.675396	0.492551	0	1	0
cluster9	ENSMUSG00000107000.1	Gm43481	lncRNA	2.10721	1.91311	2.53143	0.373264	3.53694	0.708502	0	1	0
cluster9	ENSMUSG00000097272.1	Gm26649	lncRNA	13.151	15.2018	7.58982	5.13244	8.3192	4.06083	0	1	0
cluster9	108168843	LOC108168843	lncRNA	0.987379	1.03855	0.877492	0.211742	0.778136	0.21049	0	1	0
cluster9	ENSMUSG00000097589.9	Dleu2	lncRNA	9.15438	10.289	7.21502	3.71516	3.26743	1.69942	0	0	1
cluster9	ENSMUSG00000112964.1	CT009718.1	lncRNA	4.13074	5.22261	5.93804	1.27152	1.76229	0.536158	0	0	1
cluster9	622175	E430024I08Rik	lncRNA	2.76071	3.02962	3.58733	1.04248	1.56157	0.516591	0	0	1
cluster9	ENSMUSG00000109836.1	Gm45884	lncRNA	7.22991	8.11516	10.6447	3.0266	7.09376	1.48196	0	0	1
cluster9	ENSMUSG00000107200.1	Gm43039	lncRNA	2.92603	2.91817	1.92623	0.443147	1.80119	0.723694	0	0	1
cluster9	ENSMUSG00000087151.1	Gm14022	lncRNA	0.755882	1.47508	1.09333	0.533156	0.660335	0.321244	0	0	1
cluster9	66457	2810002D19Rik	lncRNA	2.54345	2.34181	2.48678	1.16071	1.47137	0.893778	0	0	1
cluster9	ENSMUSG00000105881.1	4932422M17Rik	lncRNA	3.58031	3.24928	3.16764	1.31354	2.29256	1.41955	0	0	1
cluster9	ENSMUSG00000101225.1	1700008J07Rik	lncRNA	0.765019	0.937437	1.13968	0.623155	1.09386	0.459185	0	0	1
cluster9	102640192	Gm15510	lncRNA	1.89563	1.98575	1.09316	0.169408	0.440525	0.153178	0	0	1
cluster9	ENSMUSG00000114134.1	AC132324.1	lncRNA	1.00473	2.17889	3.26411	0.321153	1.29556	0.220243	0	0	1
cluster9	ENSMUSG00000097392.2	D930016D06Rik	lncRNA	9.84522	11.4452	21.5484	3.74557	15.7705	3.5184	0	0	1
cluster9	ENSMUSG00000114116.1	CT030194.1	lncRNA	1.38737	1.60784	1.32759	0.286866	0.857824	0.364271	0	0	1
cluster9	ENSMUSG00000104245.1	Gm38155	lncRNA	1.63609	1.40927	1.21803	0.240432	0.53074	0.176182	0	0	1
cluster9	ENSMUSG00000103388.1	Gm37581	lncRNA	1.04948	1.64482	1.40506	0.1	0.654737	0.269862	0	0	1
cluster9	ENSMUSG00000100891.1	2810049E08Rik	lncRNA	1.25422	1.31841	1.71548	0.609687	0.71437	0.225306	0	0	1
cluster9	ENSMUSG00000098233.1	Gm26954	lncRNA	1.87531	1.8398	3.70856	1.4985	1.78675	0.518968	0	0	1
cluster9	ENSMUSG00000097347.1	Gm17275	lncRNA	9.63013	9.20444	7.05414	1.92106	5.79151	2.5926	0	0	1
cluster9	ENSMUSG00000090117.7	Gm16541	lncRNA	1.26445	1.24923	1.41932	0.137747	0.521131	0.1	0	0	1
cluster9	ENSMUSG00000087108.1	Gm16093	lncRNA	0.798388	0.331826	1.336	0.29212	0.863986	0.1	0	0	1
cluster9	108168296	LOC108168296	lncRNA	2.20143	0.618131	0.630136	0.224233	0.343098	0.1	0	0	1
