# Supplementary material for: OLIG2 regulates lncRNAs and its own expression during oligodendrocyte lineage formation
Source: BMC Biol. 2021 Jun 25;19:132. doi: 10.1186/s12915-021-01057-6 (PMC8235854; doi:10.1186/s12915-021-01057-6)
Supplement: Supplementary file 5 — Additional file 5: Table S4. The annotation of ‘K4 only’, ‘K27 only’, and bivalent domains in NSCs, OPCs and NFOs (upstream and downstream 2 kb of TSS). [file 12915_2021_1057_MOESM5_ESM.xlsx]

## Sheet: readme
term	description
OPC_K4_only	The annotation of K4 only binding peaks in OPC(upstream and downstream 2 kb of TSS).
OPC_K27_only	The annotation of K27 only binding peaks in OPC(upstream and downstream 2 kb of TSS).
OPC_bivalent	The annotation of bivalent domain in OPC(upstream and downstream 2 kb of TSS).
NSC_K27_only	The annotation of K27 only binding peaks in NSC(upstream and downstream 2 kb of TSS).
NFO_K4_only	The annotation of K4 only binding peaks in NFO(upstream and downstream 2 kb of TSS).
NFO_K27_only	The annotation of K27 only binding peaks in NFO(upstream and downstream 2 kb of TSS).
NFO_bivalent	The annotation of bivalent domain in NFO(upstream and downstream 2 kb of TSS).
NCS_K4_only	The annotation of K4 only binding peaks in NSC(upstream and downstream 2 kb of TSS).
NCS_bivalent	The annotation of bivalent domain in NSC(upstream and downstream 2 kb of TSS).

## Sheet: NSC_K4_only
PeakID	Chr_Peak	Start_Peak	End_Peak	fold_enrichment	#NAME?	#NAME?	chr_gene	start_gene	end_gene	strand_gene	gene_id	gene_name	gene_type
histon4_TCCGCGAA.single_peak_253	chr1	36708544	36710424	8.61733	14.9421	12.5259	chr1	36710149	36757953	+	ENSMUSG00000102416.4	4933424G06Rik	protein_coding
histon4_TCCGCGAA.single_peak_2293	chr10	43171881	43176702	7.7456	12.8689	10.5139	chr10	43174704	43176562	+	ENSMUSG00000045008.1	9030612E09Rik	protein_coding
histon4_TCCGCGAA.single_peak_2293	chr10	43171881	43176702	7.7456	12.8689	10.5139	chr10	43174699	43176565	+	74530	9030612E09Rik	protein_coding
histon4_TCCGCGAA.single_peak_2497	chr10	62448394	62450587	9.13775	16.4979	14.0343	chr10	62449489	62451322	+	ENSMUSG00000097129.1	4930507D05Rik	protein_coding
histon4_TCCGCGAA.single_peak_2497	chr10	62448394	62450587	9.13775	16.4979	14.0343	chr10	62449160	62451353	+	74706	4930507D05Rik	protein_coding
histon4_TCCGCGAA.single_peak_4198	chr11	51649943	51651342	6.52443	9.95772	7.69689	chr11	51650954	51657681	+	ENSMUSG00000052563.13	D930048N14Rik	protein_coding
histon4_TCCGCGAA.single_peak_4198	chr11	51649943	51651342	6.52443	9.95772	7.69689	chr11	51650954	51657681	+	97775	D930048N14Rik	protein_coding
histon4_TCCGCGAA.single_peak_4251	chr11	53858821	53859514	3.60279	4.3815	2.34279	chr11	53783418	53859256	-	ENSMUSG00000081769.9	Gm12216	protein_coding
histon4_TCCGCGAA.single_peak_4251	chr11	53858821	53859514	3.60279	4.3815	2.34279	chr11	53785489	53859256	-	622459	Gm12216	protein_coding
histon4_TCCGCGAA.single_peak_4460	chr11	64434847	64437152	11.6018	29.3282	26.6908	chr11	64435156	64436653	-	ENSMUSG00000095224.1	F930015N05Rik	protein_coding
histon4_TCCGCGAA.single_peak_4460	chr11	64434847	64437152	11.6018	29.3282	26.6908	chr11	64433135	64436674	-	654805	F930015N05Rik	protein_coding
histon4_TCCGCGAA.single_peak_4461	chr11	64438227	64438591	3.40691	4.44418	2.40323	chr11	64435156	64436653	-	ENSMUSG00000095224.1	F930015N05Rik	protein_coding
histon4_TCCGCGAA.single_peak_4461	chr11	64438227	64438591	3.40691	4.44418	2.40323	chr11	64433135	64436674	-	654805	F930015N05Rik	protein_coding
histon4_TCCGCGAA.single_peak_4546	chr11	69339948	69341401	4.99007	6.86349	4.70615	chr11	69340461	69342641	+	ENSMUSG00000043419.11	Chd3os	protein_coding
histon4_TCCGCGAA.single_peak_4546	chr11	69339948	69341401	4.99007	6.86349	4.70615	chr11	69340769	69342647	+	80515	Chd3os	protein_coding
histon4_TCCGCGAA.single_peak_5532	chr11	102578414	102578783	3.11031	3.41198	1.43505	chr11	102576398	102579461	-	ENSMUSG00000078640.9	Gm11627	protein_coding
histon4_TCCGCGAA.single_peak_5532	chr11	102578414	102578783	3.11031	3.41198	1.43505	chr11	102576399	102579119	-	100040792	Gm11627	protein_coding
histon4_TCCGCGAA.single_peak_5849	chr11	116671133	116673718	8.91567	15.4836	13.0529	chr11	116671660	116675799	+	ENSMUSG00000020812.17	1810032O08Rik	protein_coding
histon4_TCCGCGAA.single_peak_5849	chr11	116671133	116673718	8.91567	15.4836	13.0529	chr11	116671660	116675798	+	66293	1810032O08Rik	protein_coding
histon4_TCCGCGAA.single_peak_7361	chr12	105336823	105337777	3.25923	3.63021	1.62997	chr12	105336594	105383932	+	69952	Tunar	protein_coding
histon4_TCCGCGAA.single_peak_9086	chr13	107020737	107023453	8.25128	14.3974	11.9988	chr13	107022570	107033518	+	100040322	3830408C21Rik	protein_coding
histon4_TCCGCGAA.single_peak_9198	chr13	119486954	119489152	5.4057	10.1918	7.9355	chr13	119487261	119488383	-	ENSMUSG00000074635.2	3110070M22Rik	protein_coding
histon4_TCCGCGAA.single_peak_9198	chr13	119486954	119489152	5.4057	10.1918	7.9355	chr13	119487257	119488384	-	67304	3110070M22Rik	protein_coding
histon4_TCCGCGAA.single_peak_10365	chr14	122449271	122451586	5.96919	8.84737	6.6341	chr14	122434854	122451115	-	ENSMUSG00000064052.2	Gm5089	protein_coding
histon4_TCCGCGAA.single_peak_10365	chr14	122449271	122451586	5.96919	8.84737	6.6341	chr14	122365679	122451146	-	328479	Gm5089	protein_coding
histon4_TCCGCGAA.single_peak_10366	chr14	122452345	122452640	6.21862	12.2512	9.9185	chr14	122434854	122451115	-	ENSMUSG00000064052.2	Gm5089	protein_coding
histon4_TCCGCGAA.single_peak_10366	chr14	122452345	122452640	6.21862	12.2512	9.9185	chr14	122365679	122451146	-	328479	Gm5089	protein_coding
histon4_TCCGCGAA.single_peak_10494	chr15	25411393	25414904	15.3799	36.6404	33.8794	chr15	25414192	25414844	+	ENSMUSG00000056089.5	Gm5468	protein_coding
histon4_TCCGCGAA.single_peak_10494	chr15	25411393	25414904	15.3799	36.6404	33.8794	chr15	25414192	25452418	+	432939	Gm5468	protein_coding
histon4_TCCGCGAA.single_peak_10701	chr15	55112022	55113526	9.26912	16.1253	13.6707	chr15	55099917	55113677	-	ENSMUSG00000053749.12	Gm9920	protein_coding
histon4_TCCGCGAA.single_peak_10701	chr15	55112022	55113526	9.26912	16.1253	13.6707	chr15	55099917	55113582	-	100503794	Gm9920	protein_coding
histon4_TCCGCGAA.single_peak_10702	chr15	55115418	55115713	3.47764	4.91831	2.84952	chr15	55099917	55113677	-	ENSMUSG00000053749.12	Gm9920	protein_coding
histon4_TCCGCGAA.single_peak_10702	chr15	55115418	55115713	3.47764	4.91831	2.84952	chr15	55099917	55113582	-	100503794	Gm9920	protein_coding
histon4_TCCGCGAA.single_peak_12034	chr16	31946741	31949468	11.5042	22.0766	19.4452	chr16	31947050	31948494	-	ENSMUSG00000107002.1	0610012G03Rik	protein_coding
histon4_TCCGCGAA.single_peak_12034	chr16	31946741	31949468	11.5042	22.0766	19.4452	chr16	31947051	31948521	-	106264	0610012G03Rik	protein_coding
histon4_TCCGCGAA.single_peak_12297	chr16	59599483	59601187	9.47879	20.9761	18.4525	chr16	59558013	59600886	-	ENSMUSG00000091562.3	Crybg3	protein_coding
histon4_TCCGCGAA.single_peak_12576	chr16	97996515	97998503	6.87244	10.8085	8.51526	chr16	97997323	98010000	+	ENSMUSG00000080717.9	B230307C23Rik	protein_coding
histon4_TCCGCGAA.single_peak_12576	chr16	97996515	97998503	6.87244	10.8085	8.51526	chr16	97997347	98016756	+	245305	B230307C23Rik	protein_coding
histon4_TCCGCGAA.single_peak_13775	chr17	57104185	57106269	5.09999	7.29511	5.1358	chr17	57092035	57105942	-	ENSMUSG00000079414.2	Gm11110	protein_coding
histon4_TCCGCGAA.single_peak_13775	chr17	57104185	57106269	5.09999	7.29511	5.1358	chr17	57092023	57105942	-	100169874	Gm11110	protein_coding
histon4_TCCGCGAA.single_peak_13986	chr17	80372486	80373813	3.69741	4.77004	2.72796	chr17	80373218	80373541	-	ENSMUSG00000066938.1	Gm10190	protein_coding
histon4_TCCGCGAA.single_peak_13986	chr17	80372486	80373813	3.69741	4.77004	2.72796	chr17	80371857	80373542	-	791338	Gm10190	protein_coding
histon4_TCCGCGAA.single_peak_14413	chr18	33461090	33464744	9.92415	23.7321	21.2453	chr18	33464163	33472448	+	ENSMUSG00000073610.3	Gm10549	protein_coding
histon4_TCCGCGAA.single_peak_14413	chr18	33461090	33464744	9.92415	23.7321	21.2453	chr18	33464163	33474710	+	433171	Gm10549	protein_coding
histon4_TCCGCGAA.single_peak_14962	chr18	74063225	74065677	10.6538	23.309	20.6874	chr18	74065102	74065584	+	ENSMUSG00000053861.1	Gm9925	protein_coding
histon4_TCCGCGAA.single_peak_14962	chr18	74063225	74065677	10.6538	23.309	20.6874	chr18	74065103	74068514	+	433202	Gm9925	protein_coding
histon4_TCCGCGAA.single_peak_16262	chr2	18995762	18998937	10.8016	19.9787	17.3988	chr2	18998343	18999801	+	ENSMUSG00000026736.1	4930426L09Rik	protein_coding
histon4_TCCGCGAA.single_peak_16262	chr2	18995762	18998937	10.8016	19.9787	17.3988	chr2	18998319	18999804	+	74629	4930426L09Rik	protein_coding
histon4_TCCGCGAA.single_peak_17189	chr2	84741251	84744038	8.27198	13.7736	11.3875	chr2	84742169	84743655	-	ENSMUSG00000097187.1	Gm19426	protein_coding
histon4_TCCGCGAA.single_peak_17189	chr2	84741251	84744038	8.27198	13.7736	11.3875	chr2	84742165	84744939	-	100502874	Gm19426	protein_coding
histon4_TCCGCGAA.single_peak_17560	chr2	120027203	120029380	7.60002	12.6044	10.2626	chr2	120027493	120043033	+	ENSMUSG00000033852.16	Gm28042	protein_coding
histon4_TCCGCGAA.single_peak_17560	chr2	120027203	120029380	7.60002	12.6044	10.2626	chr2	120027483	120043033	+	102238433	Gm28042	protein_coding
histon4_TCCGCGAA.single_peak_17703	chr2	127791322	127792770	8.81131	15.284	12.855	chr2	127791388	127792488	-	ENSMUSG00000051319.6	1500011K16Rik	protein_coding
histon4_TCCGCGAA.single_peak_17703	chr2	127791322	127792770	8.81131	15.284	12.855	chr2	127791377	127792488	-	67885	1500011K16Rik	protein_coding
histon4_TCCGCGAA.single_peak_18134	chr2	155818583	155819599	9.31204	16.0535	13.5943	chr2	155817730	155819426	-	ENSMUSG00000074649.6	BC029722	protein_coding
histon4_TCCGCGAA.single_peak_18134	chr2	155818583	155819599	9.31204	16.0535	13.5943	chr2	155817730	155819203	-	613262	BC029722	protein_coding
histon4_TCCGCGAA.single_peak_18515	chr2	177000913	177002556	5.95611	8.86012	6.63366	chr2	177000955	177512311	+	433520	Gm14403	protein_coding
histon4_TCCGCGAA.single_peak_18525	chr2	177497210	177499796	7.32866	12.6227	10.2864	chr2	177498215	177509763	+	ENSMUSG00000094786.1	Gm14403	protein_coding
histon4_TCCGCGAA.single_peak_19786	chr3	107629109	107629392	7.33447	14.8892	12.4765	chr3	107631322	107633090	+	ENSMUSG00000078604.1	Gm10961	protein_coding
histon4_TCCGCGAA.single_peak_19787	chr3	107630261	107632294	9.38165	16.8619	14.3811	chr3	107631322	107633090	+	ENSMUSG00000078604.1	Gm10961	protein_coding
histon4_TCCGCGAA.single_peak_19787	chr3	107630261	107632294	9.38165	16.8619	14.3811	chr3	107631807	107634770	+	102639972	Gm10961	protein_coding
histon4_TCCGCGAA.single_peak_19867	chr3	116968547	116968786	4.19541	5.23051	3.13939	chr3	116968267	116984406	+	ENSMUSG00000080907.1	4930455H04Rik	protein_coding
histon4_TCCGCGAA.single_peak_19867	chr3	116968547	116968786	4.19541	5.23051	3.13939	chr3	116968267	116984406	+	74654	4930455H04Rik	protein_coding
histon4_TCCGCGAA.single_peak_20504	chr4	40267548	40270390	11.6343	21.8116	19.1864	chr4	40269579	40270940	+	ENSMUSG00000028407.4	Toporsos	protein_coding
histon4_TCCGCGAA.single_peak_20504	chr4	40267548	40270390	11.6343	21.8116	19.1864	chr4	40269579	40270221	+	100504309	Toporsos	protein_coding
histon4_TCCGCGAA.single_peak_21026	chr4	97771370	97781356	10.2145	21.431	18.9103	chr4	97568133	97778078	-	ENSMUSG00000048747.14	E130114P18Rik	protein_coding
histon4_TCCGCGAA.single_peak_21223	chr4	114821689	114822071	4.42376	5.75565	3.64184	chr4	114821722	114856166	+	ENSMUSG00000055198.3	Gm12830	protein_coding
histon4_TCCGCGAA.single_peak_21223	chr4	114821689	114822071	4.42376	5.75565	3.64184	chr4	114821720	114856166	+	433746	Gm12830	protein_coding
histon4_TCCGCGAA.single_peak_21776	chr4	134244785	134245892	8.50027	14.6455	12.2392	chr4	134243662	134245873	+	ENSMUSG00000086322.7	E130218I03Rik	protein_coding
histon4_TCCGCGAA.single_peak_21776	chr4	134244785	134245892	8.50027	14.6455	12.2392	chr4	134243763	134245873	+	77490	E130218I03Rik	protein_coding
histon4_TCCGCGAA.single_peak_22463	chr4	156202759	156205326	6.60194	10.2246	7.95848	chr4	156203304	156205151	+	ENSMUSG00000078349.2	AW011738	protein_coding
histon4_TCCGCGAA.single_peak_22463	chr4	156202759	156205326	6.60194	10.2246	7.95848	chr4	156203284	156206028	+	100382	AW011738	protein_coding
histon4_TCCGCGAA.single_peak_22513	chr5	5573409	5574623	5.79827	8.62206	6.41191	chr5	5573799	5576203	+	ENSMUSG00000073234.4	Gm8773	protein_coding
histon4_TCCGCGAA.single_peak_22513	chr5	5573409	5574623	5.79827	8.62206	6.41191	chr5	5573799	5576203	+	667705	Gm8773	protein_coding
histon4_TCCGCGAA.single_peak_22708	chr5	29734247	29737512	14.3612	33.4236	30.6651	chr5	29735637	29735936	-	ENSMUSG00000053121.3	Gm5129	protein_coding
histon4_TCCGCGAA.single_peak_22708	chr5	29734247	29737512	14.3612	33.4236	30.6651	chr5	29735334	29735936	-	332993	Gm5129	protein_coding
histon4_TCCGCGAA.single_peak_23230	chr5	90363847	90367801	12.6416	24.8769	22.2029	chr5	90367204	90368487	+	ENSMUSG00000054945.3	Gm9958	protein_coding
histon4_TCCGCGAA.single_peak_23230	chr5	90363847	90367801	12.6416	24.8769	22.2029	chr5	90366997	90368488	+	791294	Gm9958	protein_coding
histon4_TCCGCGAA.single_peak_23533	chr5	109923001	109924757	6.78516	11.1065	8.815	chr5	109923400	109943936	+	ENSMUSG00000090015.8	Gm15446	protein_coding
histon4_TCCGCGAA.single_peak_23535	chr5	109933338	109933646	7.18044	14.1788	11.789	chr5	109933563	109941710	+	100642166	Gm15446	protein_coding
histon4_TCCGCGAA.single_peak_23656	chr5	114812964	114815054	8.82483	15.6685	13.2336	chr5	114808196	114813976	-	ENSMUSG00000072694.7	1500011B03Rik	protein_coding
histon4_TCCGCGAA.single_peak_23656	chr5	114812964	114815054	8.82483	15.6685	13.2336	chr5	114808196	114813976	-	66236	1500011B03Rik	protein_coding
histon4_TCCGCGAA.single_peak_24475	chr5	137626484	137630382	8.01586	14.2454	11.8621	chr5	137629175	137642899	+	ENSMUSG00000029720.9	Gm20605	protein_coding
histon4_TCCGCGAA.single_peak_24475	chr5	137626484	137630382	8.01586	14.2454	11.8621	chr5	137629123	137642896	+	100316903	Gm20605	protein_coding
histon4_TCCGCGAA.single_peak_24918	chr6	13870212	13872119	7.04586	11.9565	9.63621	chr6	13867735	13871518	-	ENSMUSG00000052419.7	2610001J05Rik	protein_coding
histon4_TCCGCGAA.single_peak_24918	chr6	13870212	13872119	7.04586	11.9565	9.63621	chr6	13869074	13871483	-	66520	2610001J05Rik	protein_coding
histon4_TCCGCGAA.single_peak_27787	chr7	84528504	84529384	4.96372	6.91296	4.76745	chr7	84528954	84583531	+	ENSMUSG00000097789.2	Gm2115	protein_coding
histon4_TCCGCGAA.single_peak_27787	chr7	84528504	84529384	4.96372	6.91296	4.76745	chr7	84528954	84578339	+	100039239	Gm2115	protein_coding
histon4_TCCGCGAA.single_peak_27841	chr7	90475130	90477374	8.78323	14.9472	12.5207	chr7	90476672	90522791	+	ENSMUSG00000108872.1	Dlg2	protein_coding
histon4_TCCGCGAA.single_peak_29641	chr8	86744252	86747082	9.41195	16.5661	14.096	chr8	86745699	86746603	+	ENSMUSG00000074178.2	Gm10638	protein_coding
histon4_TCCGCGAA.single_peak_29641	chr8	86744252	86747082	9.41195	16.5661	14.096	chr8	86745699	86747060	+	666945	Gm10638	protein_coding
histon4_TCCGCGAA.single_peak_32501	chrX	56374517	56375111	4.52703	5.78802	3.66514	chrX	56374586	56377799	+	ENSMUSG00000054850.4	Smim10l2a	protein_coding
histon4_TCCGCGAA.single_peak_32501	chrX	56374517	56375111	4.52703	5.78802	3.66514	chrX	56374586	56378470	+	320237	Smim10l2a	protein_coding
histon4_TCCGCGAA.single_peak_33098	chrX	152326990	152327761	4.6279	6.05899	3.93364	chrX	152294828	152327495	-	ENSMUSG00000087403.9	Kantr	protein_coding
histon4_TCCGCGAA.single_peak_33098	chrX	152326990	152327761	4.6279	6.05899	3.93364	chrX	152294824	152327493	-	72997	Kantr	protein_coding
histon4_TCCGCGAA.single_peak_2	chr1	3670792	3671814	3.96699	4.85866	2.79439	chr1	3205901	3671498	-	ENSMUSG00000051951.5	Xkr4	protein_coding
histon4_TCCGCGAA.single_peak_12	chr1	4783449	4786580	8.58988	14.7498	12.3402	chr1	4773206	4785739	-	ENSMUSG00000033845.13	Mrpl15	protein_coding
histon4_TCCGCGAA.single_peak_18	chr1	4807272	4809371	9.36956	16.5418	14.0723	chr1	4807788	4848410	+	ENSMUSG00000025903.14	Lypla1	protein_coding
histon4_TCCGCGAA.single_peak_18	chr1	4807272	4809371	9.36956	16.5418	14.0723	chr1	4807892	4886770	+	ENSMUSG00000104217.1	Gm37988	protein_coding
histon4_TCCGCGAA.single_peak_20	chr1	4856492	4859930	10.7444	22.4588	19.8683	chr1	4857814	4897909	+	ENSMUSG00000033813.15	Tcea1	protein_coding
histon4_TCCGCGAA.single_peak_37	chr1	6213552	6215852	11.3372	21.0607	18.4578	chr1	6209866	6215293	-	ENSMUSG00000090031.2	4732440D04Rik	lncRNA
histon4_TCCGCGAA.single_peak_38	chr1	6216791	6217066	3.11316	4.10744	2.08894	chr1	6209866	6215293	-	ENSMUSG00000090031.2	4732440D04Rik	lncRNA
histon4_TCCGCGAA.single_peak_45	chr1	7087474	7091491	12.2496	32.1352	29.4621	chr1	7088920	7173628	+	ENSMUSG00000051285.17	Pcmtd1	protein_coding
histon4_TCCGCGAA.single_peak_47	chr1	7396913	7399093	7.55516	14.3016	11.942	chr1	7314638	7398666	-	102632124	Gm26901	lncRNA
histon4_TCCGCGAA.single_peak_47	chr1	7396913	7399093	7.55516	14.3016	11.942	chr1	7349406	7397869	-	ENSMUSG00000097797.6	Gm26901	lncRNA
histon4_TCCGCGAA.single_peak_52	chr1	9544533	9549179	8.51424	16.4639	14.0305	chr1	9545408	9547455	+	ENSMUSG00000061024.8	Rrs1	protein_coding
histon4_TCCGCGAA.single_peak_52	chr1	9544533	9549179	8.51424	16.4639	14.0305	chr1	9547948	9580673	+	ENSMUSG00000025911.14	Adhfe1	protein_coding
histon4_TCCGCGAA.single_peak_53	chr1	9600902	9602652	6.69567	10.5733	8.2934	chr1	9601199	9627143	+	ENSMUSG00000067879.3	3110035E14Rik	protein_coding
histon4_TCCGCGAA.single_peak_54	chr1	9697567	9701707	7.99719	13.5749	11.2018	chr1	9667415	9700209	-	ENSMUSG00000025912.16	Mybl1	protein_coding
histon4_TCCGCGAA.single_peak_56	chr1	9743613	9748879	8.32751	14.1052	11.7156	chr1	9718622	9748382	-	ENSMUSG00000045210.8	Vcpip1	protein_coding
histon4_TCCGCGAA.single_peak_56	chr1	9743613	9748879	8.32751	14.1052	11.7156	chr1	9747648	9791924	+	ENSMUSG00000097893.8	1700034P13Rik	lncRNA
histon4_TCCGCGAA.single_peak_56	chr1	9743613	9748879	8.32751	14.1052	11.7156	chr1	9747648	9771256	+	73331	1700034P13Rik	lncRNA
histon4_TCCGCGAA.single_peak_58	chr1	9796611	9799306	13.5922	36.4968	33.8038	chr1	9798107	9900845	+	ENSMUSG00000025915.14	Sgk3	protein_coding
histon4_TCCGCGAA.single_peak_59	chr1	9799959	9800768	3.90329	4.95259	2.88153	chr1	9798107	9900845	+	ENSMUSG00000025915.14	Sgk3	protein_coding
histon4_TCCGCGAA.single_peak_62	chr1	9942076	9945093	13.5742	33.6221	30.8729	chr1	9941959	9944118	-	ENSMUSG00000098234.7	Snhg6	lncRNA
histon4_TCCGCGAA.single_peak_62	chr1	9942076	9945093	13.5742	33.6221	30.8729	chr1	9942025	9944118	-	73824	Snhg6	lncRNA
histon4_TCCGCGAA.single_peak_66	chr1	10008725	10009218	3.99629	4.88474	2.81387	chr1	9968624	10009136	-	ENSMUSG00000025916.10	Ppp1r42	protein_coding
histon4_TCCGCGAA.single_peak_67	chr1	10036752	10040614	13.0097	28.9565	26.2684	chr1	10024601	10038168	-	ENSMUSG00000025917.9	Cops5	protein_coding
histon4_TCCGCGAA.single_peak_67	chr1	10036752	10040614	13.0097	28.9565	26.2684	chr1	10037987	10136768	+	ENSMUSG00000056763.16	Cspp1	protein_coding
histon4_TCCGCGAA.single_peak_69	chr1	10230699	10233998	8.80315	15.199	12.7652	chr1	10137571	10232670	-	ENSMUSG00000067851.11	Arfgef1	protein_coding
histon4_TCCGCGAA.single_peak_71	chr1	10993145	10994523	4.31234	5.53256	3.43679	chr1	10993465	11303681	+	ENSMUSG00000048960.13	Prex2	protein_coding
histon4_TCCGCGAA.single_peak_76	chr1	12693038	12694048	4.52338	6.28675	4.15972	chr1	12692277	12861192	+	ENSMUSG00000016918.15	Sulf1	protein_coding
histon4_TCCGCGAA.single_peak_78	chr1	12991178	12993152	8.88388	15.0462	12.6218	chr1	12866549	12992650	-	ENSMUSG00000025938.16	Slco5a1	protein_coding
histon4_TCCGCGAA.single_peak_83	chr1	13371497	13375499	9.02625	15.7182	13.2701	chr1	13139105	13374083	-	ENSMUSG00000005886.14	Ncoa2	protein_coding
histon4_TCCGCGAA.single_peak_83	chr1	13371497	13375499	9.02625	15.7182	13.2701	chr1	13376070	13388413	+	ENSMUSG00000101476.1	Gm29570	lncRNA
histon4_TCCGCGAA.single_peak_92	chr1	13587775	13590488	16.6431	52.5614	49.5965	chr1	13564698	13589910	-	ENSMUSG00000025935.10	Tram1	protein_coding
histon4_TCCGCGAA.single_peak_94	chr1	13659181	13661457	7.70627	15.2501	12.8528	chr1	13623330	13660546	-	ENSMUSG00000025937.6	Lactb2	protein_coding
histon4_TCCGCGAA.single_peak_98	chr1	14307283	14310697	7.16422	11.3367	9.02967	chr1	14168954	14310235	-	ENSMUSG00000025932.14	Eya1	protein_coding
histon4_TCCGCGAA.single_peak_99	chr1	14755352	14755985	6.07933	9.04051	6.7995	chr1	14753346	14755992	-	ENSMUSG00000025930.6	Msc	protein_coding
histon4_TCCGCGAA.single_peak_99	chr1	14755352	14755985	6.07933	9.04051	6.7995	chr1	14756151	14780974	+	105243866	LOC105243866	lncRNA
histon4_TCCGCGAA.single_peak_102	chr1	15286275	15287340	4.42252	5.63701	3.52407	chr1	15287254	15723750	+	ENSMUSG00000092083.4	Kcnb2	protein_coding
histon4_TCCGCGAA.single_peak_104	chr1	15805265	15807689	8.13501	14.119	11.7391	chr1	15805646	15844052	+	ENSMUSG00000025925.14	Terf1	protein_coding
histon4_TCCGCGAA.single_peak_105	chr1	15892682	15893272	4.53469	5.84446	3.72595	chr1	15853862	15892722	-	ENSMUSG00000032719.4	Sbspon	protein_coding
histon4_TCCGCGAA.single_peak_107	chr1	16093002	16093454	3.50708	4.03646	2.02686	chr1	16065979	16093325	-	ENSMUSG00000067795.13	4930444P10Rik	protein_coding
histon4_TCCGCGAA.single_peak_108	chr1	16103136	16107067	11.2224	24.3314	21.7538	chr1	16101295	16104662	-	ENSMUSG00000043716.13	Rpl7	protein_coding
histon4_TCCGCGAA.single_peak_108	chr1	16103136	16107067	11.2224	24.3314	21.7538	chr1	16105774	16133734	+	ENSMUSG00000025921.7	Rdh10	protein_coding
histon4_TCCGCGAA.single_peak_112	chr1	16518280	16520501	9.98602	22.7726	20.2866	chr1	16228674	16520112	-	ENSMUSG00000025920.19	Stau2	protein_coding
histon4_TCCGCGAA.single_peak_115	chr1	16617499	16620158	9.09702	15.8538	13.4038	chr1	16540790	16619489	-	ENSMUSG00000025939.17	Ube2w	protein_coding
histon4_TCCGCGAA.single_peak_115	chr1	16617499	16620158	9.09702	15.8538	13.4038	chr1	16618560	16621539	+	ENSMUSG00000102457.1	Gm38342	lncRNA
histon4_TCCGCGAA.single_peak_116	chr1	16655714	16657698	8.93614	15.9042	13.4668	chr1	16641725	16657042	-	ENSMUSG00000079658.9	Eloc	protein_coding
histon4_TCCGCGAA.single_peak_116	chr1	16655714	16657698	8.93614	15.9042	13.4668	chr1	16657552	16662278	+	ENSMUSG00000097744.1	D030040B21Rik	lncRNA
histon4_TCCGCGAA.single_peak_117	chr1	16664426	16666337	7.88875	13.1893	10.8245	chr1	16665207	16678275	+	ENSMUSG00000025940.6	Tmem70	protein_coding
histon4_TCCGCGAA.single_peak_118	chr1	16687430	16689089	8.50314	17.0653	14.6311	chr1	16688051	16709611	+	ENSMUSG00000025779.10	Ly96	protein_coding
histon4_TCCGCGAA.single_peak_134	chr1	20819110	20821235	8.7641	17.4771	14.9771	chr1	20802968	20820312	-	ENSMUSG00000041859.10	Mcm3	protein_coding
histon4_TCCGCGAA.single_peak_138	chr1	20890169	20893525	7.89166	13.083	10.7248	chr1	20890606	20939650	+	ENSMUSG00000025931.15	Paqr8	protein_coding
histon4_TCCGCGAA.single_peak_138	chr1	20890169	20893525	7.89166	13.083	10.7248	chr1	20888650	20890473	-	ENSMUSG00000097934.1	6720483E21Rik	lncRNA
histon4_TCCGCGAA.single_peak_139	chr1	20951435	20952122	3.62948	4.31307	2.27381	chr1	20951626	20990841	+	ENSMUSG00000041809.5	Efhc1	protein_coding
histon4_TCCGCGAA.single_peak_140	chr1	21078026	21080137	8.30622	14.0596	11.6674	chr1	20996299	21079229	-	ENSMUSG00000041779.5	Tram2	protein_coding
histon4_TCCGCGAA.single_peak_140	chr1	21078026	21080137	8.30622	14.0596	11.6674	chr1	21080114	21081748	+	ENSMUSG00000099971.1	Gm28287	lncRNA
histon4_TCCGCGAA.single_peak_142	chr1	21218587	21219547	6.55567	10.1341	7.87671	chr1	21218575	21230167	+	ENSMUSG00000025933.15	Tmem14a	protein_coding
histon4_TCCGCGAA.single_peak_143	chr1	21271298	21271984	5.26571	9.92631	7.68881	chr1	21207234	21271685	-	102635593	Gm28836	lncRNA
histon4_TCCGCGAA.single_peak_143	chr1	21271298	21271984	5.26571	9.92631	7.68881	chr1	21250359	21271593	-	ENSMUSG00000099343.1	Gm28836	lncRNA
histon4_TCCGCGAA.single_peak_146	chr1	21959675	21963720	8.81938	15.8398	13.3926	chr1	21398403	21961942	-	ENSMUSG00000028033.16	Kcnq5	protein_coding
histon4_TCCGCGAA.single_peak_146	chr1	21959675	21963720	8.81938	15.8398	13.3926	chr1	21959842	21962530	+	ENSMUSG00000097109.1	Gm26580	lncRNA
histon4_TCCGCGAA.single_peak_151	chr1	22805403	22806754	6.78508	10.3506	8.06894	chr1	22286251	22805994	-	ENSMUSG00000041670.16	Rims1	protein_coding
histon4_TCCGCGAA.single_peak_153	chr1	23255797	23258207	9.3504	16.2771	13.8169	chr1	23255685	23256407	-	ENSMUSG00000102766.1	Gm6420	lncRNA
histon4_TCCGCGAA.single_peak_158	chr1	23761485	23764890	7.59869	13.5656	11.21	chr1	23761753	23849158	+	ENSMUSG00000026156.8	B3gat2	protein_coding
histon4_TCCGCGAA.single_peak_160	chr1	23920193	23920482	5.05258	9.05635	6.81893	chr1	23844846	23922317	-	ENSMUSG00000026155.13	Smap1	protein_coding
histon4_TCCGCGAA.single_peak_161	chr1	23921158	23922620	8.03311	13.7633	11.3827	chr1	23844846	23922317	-	ENSMUSG00000026155.13	Smap1	protein_coding
histon4_TCCGCGAA.single_peak_165	chr1	24004590	24005962	7.31875	11.835	9.51794	chr1	23995939	24005656	-	ENSMUSG00000026154.4	Sdhaf4	protein_coding
histon4_TCCGCGAA.single_peak_165	chr1	24004590	24005962	7.31875	11.835	9.51794	chr1	24005505	24005894	+	ENSMUSG00000102495.1	Gm26524	lncRNA
histon4_TCCGCGAA.single_peak_168	chr1	24098011	24101378	7.98182	13.6862	11.3121	chr1	24011093	24100341	-	ENSMUSG00000026153.15	Fam135a	protein_coding
histon4_TCCGCGAA.single_peak_168	chr1	24098011	24101378	7.98182	13.6862	11.3121	chr1	24100625	24103424	+	ENSMUSG00000102398.1	Gm37580	lncRNA
histon4_TCCGCGAA.single_peak_171	chr1	24585516	24587413	6.60997	10.5701	8.29002	chr1	24261890	24587472	-	ENSMUSG00000026141.13	Col19a1	protein_coding
histon4_TCCGCGAA.single_peak_173	chr1	24678069	24679733	6.94476	10.7331	8.44431	chr1	24678630	24766301	+	ENSMUSG00000073725.8	Lmbrd1	protein_coding
histon4_TCCGCGAA.single_peak_178	chr1	25823682	25825520	4.0973	5.2353	3.1498	chr1	25824390	25824719	-	ENSMUSG00000103004.1	2900002M20Rik	lncRNA
histon4_TCCGCGAA.single_peak_179	chr1	25826677	25832608	10.2522	19.1614	16.6222	chr1	25067476	25829707	-	ENSMUSG00000033569.17	Adgrb3	protein_coding
histon4_TCCGCGAA.single_peak_179	chr1	25826677	25832608	10.2522	19.1614	16.6222	chr1	25824390	25824719	-	ENSMUSG00000103004.1	2900002M20Rik	lncRNA
histon4_TCCGCGAA.single_peak_179	chr1	25826677	25832608	10.2522	19.1614	16.6222	chr1	25830419	25837285	+	108167844	LOC108167844	lncRNA
histon4_TCCGCGAA.single_peak_179	chr1	25826677	25832608	10.2522	19.1614	16.6222	chr1	25830657	25831878	+	ENSMUSG00000104516.1	Gm9884	lncRNA
histon4_TCCGCGAA.single_peak_190	chr1	30871010	30875123	12.0362	29.95	27.2978	chr1	30802339	30873921	-	ENSMUSG00000048874.15	Phf3	protein_coding
histon4_TCCGCGAA.single_peak_191	chr1	30947172	30950698	16.1192	47.1127	44.2404	chr1	30940302	30949770	-	ENSMUSG00000026064.15	Ptp4a1	protein_coding
histon4_TCCGCGAA.single_peak_196	chr1	32172487	32173154	4.04644	4.94447	2.86207	chr1	32172714	32658568	+	ENSMUSG00000026058.11	Khdrbs2	protein_coding
histon4_TCCGCGAA.single_peak_201	chr1	33668859	33671933	10.3889	19.6001	17.0661	chr1	33453810	33669795	-	ENSMUSG00000026134.11	Prim2	protein_coding
histon4_TCCGCGAA.single_peak_201	chr1	33668859	33671933	10.3889	19.6001	17.0661	chr1	33669824	33670712	+	ENSMUSG00000103746.1	1700001G17Rik	lncRNA
histon4_TCCGCGAA.single_peak_203	chr1	33719316	33720879	7.82036	13.0718	10.7225	chr1	33719887	33742564	+	ENSMUSG00000004768.14	Rab23	protein_coding
histon4_TCCGCGAA.single_peak_203	chr1	33719316	33720879	7.82036	13.0718	10.7225	chr1	33714183	33719895	-	102634710	Gm32229	lncRNA
histon4_TCCGCGAA.single_peak_205	chr1	33756000	33758229	6.46117	9.67185	7.41388	chr1	33745484	33757795	-	ENSMUSG00000042215.8	Bag2	protein_coding
histon4_TCCGCGAA.single_peak_206	chr1	33813068	33814828	9.09118	15.6127	13.1662	chr1	33761545	33814595	-	ENSMUSG00000042197.13	Zfp451	protein_coding
histon4_TCCGCGAA.single_peak_207	chr1	33815510	33816150	3.53197	4.23632	2.19733	chr1	33761545	33814595	-	ENSMUSG00000042197.13	Zfp451	protein_coding
histon4_TCCGCGAA.single_peak_210	chr1	33907033	33909163	7.2412	11.2438	8.92826	chr1	33852052	33907816	-	ENSMUSG00000042182.16	Bend6	protein_coding
histon4_TCCGCGAA.single_peak_210	chr1	33907033	33909163	7.2412	11.2438	8.92826	chr1	33908225	34308661	+	ENSMUSG00000026131.18	Dst	protein_coding
histon4_TCCGCGAA.single_peak_220	chr1	34434042	34435669	7.75252	13.0123	10.6501	chr1	34427002	34433264	-	ENSMUSG00000102336.1	Gm37233	lncRNA
histon4_TCCGCGAA.single_peak_221	chr1	34438289	34440927	16.2512	41.9138	39.0545	chr1	34436670	34439672	-	ENSMUSG00000042111.9	Ccdc115	protein_coding
histon4_TCCGCGAA.single_peak_221	chr1	34438289	34440927	16.2512	41.9138	39.0545	chr1	34439851	34449356	+	ENSMUSG00000026127.13	Imp4	protein_coding
histon4_TCCGCGAA.single_peak_223	chr1	34458140	34461242	5.11003	7.41687	5.25216	chr1	34459762	34475733	+	ENSMUSG00000026126.15	Ptpn18	protein_coding
histon4_TCCGCGAA.single_peak_223	chr1	34458140	34461242	5.11003	7.41687	5.25216	chr1	34459009	34459827	-	102635078	Gm32504	lncRNA
histon4_TCCGCGAA.single_peak_224	chr1	34472352	34473229	5.06173	6.80036	4.63668	chr1	34468834	34473148	-	ENSMUSG00000100280.2	Gm28417	lncRNA
histon4_TCCGCGAA.single_peak_224	chr1	34472352	34473229	5.06173	6.80036	4.63668	chr1	34474787	34485981	+	102635157	Gm32566	lncRNA
histon4_TCCGCGAA.single_peak_227	chr1	34677808	34680786	8.97806	15.921	13.4878	chr1	34678188	34813309	+	ENSMUSG00000037509.19	Arhgef4	protein_coding
histon4_TCCGCGAA.single_peak_230	chr1	34840977	34843695	15.4	47.2962	44.4809	chr1	34813219	34843065	-	ENSMUSG00000037503.12	Fam168b	protein_coding
histon4_TCCGCGAA.single_peak_231	chr1	34849676	34851063	6.90849	11.2915	8.98369	chr1	34849976	34879580	+	ENSMUSG00000026123.11	Plekhb2	protein_coding
histon4_TCCGCGAA.single_peak_234	chr1	35957888	35958081	2.84843	2.96532	1.03518	chr1	35959999	35965098	+	105243901	Gm39622	lncRNA
histon4_TCCGCGAA.single_peak_239	chr1	36242984	36244998	11.9658	27.3672	24.7102	chr1	36140027	36244720	-	ENSMUSG00000037470.14	Uggt1	protein_coding
histon4_TCCGCGAA.single_peak_243	chr1	36307734	36309233	11.1312	21.8072	19.2785	chr1	36307733	36324029	+	ENSMUSG00000037447.16	Arid5a	protein_coding
histon4_TCCGCGAA.single_peak_244	chr1	36367948	36369584	8.07974	13.7427	11.375	chr1	36335730	36369181	-	ENSMUSG00000010453.12	Kansl3	protein_coding
histon4_TCCGCGAA.single_peak_246	chr1	36444329	36445467	8.77679	15.1848	12.7685	chr1	36419871	36445271	-	ENSMUSG00000001143.13	Lman2l	protein_coding
histon4_TCCGCGAA.single_peak_247	chr1	36470633	36472997	6.56327	10.2375	7.97125	chr1	36471620	36508764	+	ENSMUSG00000037408.10	Cnnm4	protein_coding
histon4_TCCGCGAA.single_peak_247	chr1	36470633	36472997	6.56327	10.2375	7.97125	chr1	36464718	36471546	-	102636368	Gm33454	lncRNA
histon4_TCCGCGAA.single_peak_247	chr1	36470633	36472997	6.56327	10.2375	7.97125	chr1	36473952	36476110	+	ENSMUSG00000104316.1	Gm37909	lncRNA
histon4_TCCGCGAA.single_peak_248	chr1	36511408	36514177	7.26077	12.2738	9.93731	chr1	36511867	36528237	+	ENSMUSG00000001138.13	Cnnm3	protein_coding
histon4_TCCGCGAA.single_peak_249	chr1	36546140	36547255	7.2772	12.656	10.3084	chr1	36537507	36547445	-	ENSMUSG00000079610.9	Ankrd39	protein_coding
histon4_TCCGCGAA.single_peak_250	chr1	36555425	36558651	9.19905	15.9992	13.547	chr1	36548639	36558349	-	ENSMUSG00000026121.13	Sema4c	protein_coding
histon4_TCCGCGAA.single_peak_250	chr1	36555425	36558651	9.19905	15.9992	13.547	chr1	36557701	36565613	+	ENSMUSG00000087589.3	D430040D24Rik	lncRNA
histon4_TCCGCGAA.single_peak_252	chr1	36691138	36692743	7.03722	12.2424	9.9209	chr1	36691484	36693681	+	ENSMUSG00000061518.10	Cox5b	protein_coding
histon4_TCCGCGAA.single_peak_258	chr1	37028486	37029880	9.98907	25.616	23.0672	chr1	37026596	37187613	+	ENSMUSG00000050122.18	Vwa3b	protein_coding
histon4_TCCGCGAA.single_peak_261	chr1	37428885	37431225	10.8753	20.3786	17.8047	chr1	37417084	37430103	-	ENSMUSG00000026112.7	Coa5	protein_coding
histon4_TCCGCGAA.single_peak_261	chr1	37428885	37431225	10.8753	20.3786	17.8047	chr1	37430139	37439124	+	ENSMUSG00000026111.15	Unc50	protein_coding
histon4_TCCGCGAA.single_peak_264	chr1	37539550	37541708	5.77991	8.46891	6.26407	chr1	37439340	37541016	-	ENSMUSG00000026110.15	Mgat4a	protein_coding
histon4_TCCGCGAA.single_peak_268	chr1	37718881	37720289	5.23088	7.32002	5.1544	chr1	37611677	37720085	-	ENSMUSG00000026090.16	2010300C02Rik	protein_coding
histon4_TCCGCGAA.single_peak_270	chr1	37864170	37866011	8.00587	13.2017	10.8334	chr1	37754776	37866429	-	ENSMUSG00000060771.14	Tsga10	protein_coding
histon4_TCCGCGAA.single_peak_270	chr1	37864170	37866011	8.00587	13.2017	10.8334	chr1	37865299	37871388	+	ENSMUSG00000097268.1	Gm26805	lncRNA
histon4_TCCGCGAA.single_peak_271	chr1	37871696	37873103	8.91663	18.4548	15.9407	chr1	37871738	37876228	+	ENSMUSG00000037216.5	Lipt1	protein_coding
histon4_TCCGCGAA.single_peak_272	chr1	37888066	37891380	12.4358	32.7507	30.0829	chr1	37874801	37890411	-	ENSMUSG00000026088.15	Mitd1	protein_coding
histon4_TCCGCGAA.single_peak_272	chr1	37888066	37891380	12.4358	32.7507	30.0829	chr1	37890477	37898535	+	ENSMUSG00000026087.11	Mrpl30	protein_coding
histon4_TCCGCGAA.single_peak_273	chr1	37995676	37999257	11.5907	28.7758	26.1505	chr1	37985189	37997893	-	ENSMUSG00000058407.12	Txndc9	protein_coding
histon4_TCCGCGAA.single_peak_273	chr1	37995676	37999257	11.5907	28.7758	26.1505	chr1	37998010	38055579	+	ENSMUSG00000026083.12	Eif5b	protein_coding
histon4_TCCGCGAA.single_peak_276	chr1	38128134	38130399	8.57761	14.6914	12.285	chr1	38052786	38129801	-	ENSMUSG00000026082.11	Rev1	protein_coding
histon4_TCCGCGAA.single_peak_276	chr1	38128134	38130399	8.57761	14.6914	12.285	chr1	38132083	38159892	+	ENSMUSG00000102716.1	Gm5099	lncRNA
histon4_TCCGCGAA.single_peak_281	chr1	38835421	38837530	9.69978	28.2078	25.6181	chr1	38793645	38836711	-	ENSMUSG00000048814.10	Lonrf2	protein_coding
histon4_TCCGCGAA.single_peak_282	chr1	38897351	38898374	9.54814	17.3575	14.8587	chr1	38863867	38898161	-	ENSMUSG00000026080.13	Chst10	protein_coding
histon4_TCCGCGAA.single_peak_283	chr1	38984042	38984204	4.67534	6.02054	3.8807	chr1	38985608	38997238	+	ENSMUSG00000026078.10	Pdcl3	protein_coding
histon4_TCCGCGAA.single_peak_284	chr1	38987019	38989421	8.04748	13.5445	11.1734	chr1	38985608	38997238	+	ENSMUSG00000026078.10	Pdcl3	protein_coding
histon4_TCCGCGAA.single_peak_287	chr1	39191963	39194933	8.52219	17.098	14.6435	chr1	39193731	39363236	+	ENSMUSG00000026077.15	Npas2	protein_coding
histon4_TCCGCGAA.single_peak_289	chr1	39367230	39369753	10.7721	20.0467	17.4752	chr1	39367842	39371911	+	ENSMUSG00000073702.11	Rpl31	protein_coding
histon4_TCCGCGAA.single_peak_290	chr1	39477614	39479160	7.02668	11.0549	8.75793	chr1	39371492	39478755	-	ENSMUSG00000003134.10	Tbc1d8	protein_coding
histon4_TCCGCGAA.single_peak_291	chr1	39534975	39537101	8.64586	19.9556	17.4949	chr1	39534992	39546889	+	ENSMUSG00000003135.15	Cnot11	protein_coding
histon4_TCCGCGAA.single_peak_292	chr1	39575678	39577899	9.37197	16.9015	14.4275	chr1	39551296	39577405	-	ENSMUSG00000048234.13	Rnf149	protein_coding
histon4_TCCGCGAA.single_peak_294	chr1	39649017	39651594	7.8434	14.1484	11.7522	chr1	39618406	39651474	-	ENSMUSG00000050967.5	Creg2	protein_coding
histon4_TCCGCGAA.single_peak_294	chr1	39649017	39651594	7.8434	14.1484	11.7522	chr1	39650106	39658419	+	425051	D930019O06Rik	lncRNA
histon4_TCCGCGAA.single_peak_294	chr1	39649017	39651594	7.8434	14.1484	11.7522	chr1	39650176	39657390	+	ENSMUSG00000097083.1	D930019O06Rik	lncRNA
histon4_TCCGCGAA.single_peak_297	chr1	39900160	39905153	12.9274	33.2054	30.4933	chr1	39900913	40026310	+	ENSMUSG00000026074.14	Map4k4	protein_coding
histon4_TCCGCGAA.single_peak_300	chr1	40085458	40086197	9.25046	27.4939	24.8321	chr1	40076212	40085851	-	100047133	Gm16894	lncRNA
histon4_TCCGCGAA.single_peak_300	chr1	40085458	40086197	9.25046	27.4939	24.8321	chr1	40076228	40085851	-	ENSMUSG00000097899.2	Gm16894	lncRNA
histon4_TCCGCGAA.single_peak_303	chr1	40680263	40682387	7.1755	11.393	9.08424	chr1	40680574	40769273	+	ENSMUSG00000026062.12	Slc9a2	protein_coding
histon4_TCCGCGAA.single_peak_304	chr1	40789883	40791306	6.13484	9.39066	7.15234	chr1	40772038	40790687	-	ENSMUSG00000041945.12	Mfsd9	protein_coding
histon4_TCCGCGAA.single_peak_311	chr1	42229477	42231110	5.00573	11.0801	8.81222	chr1	42229726	42231108	+	ENSMUSG00000053640.2	Gm9915	lncRNA
histon4_TCCGCGAA.single_peak_313	chr1	42259840	42260014	3.70892	4.42238	2.37137	chr1	42257852	42310010	+	102640173	Gm28175	lncRNA
histon4_TCCGCGAA.single_peak_313	chr1	42259840	42260014	3.70892	4.42238	2.37137	chr1	42261855	42304412	+	ENSMUSG00000101299.2	Gm28175	lncRNA
histon4_TCCGCGAA.single_peak_318	chr1	42683926	42705534	9.51391	18.7265	16.2638	chr1	42695768	42703176	+	ENSMUSG00000045515.3	Pou3f3	protein_coding
histon4_TCCGCGAA.single_peak_318	chr1	42683926	42705534	9.51391	18.7265	16.2638	chr1	42590782	42694842	-	ENSMUSG00000060424.14	Pantr1	lncRNA
histon4_TCCGCGAA.single_peak_318	chr1	42683926	42705534	9.51391	18.7265	16.2638	chr1	42682365	42696565	+	102640933	Gm42411	lncRNA
histon4_TCCGCGAA.single_peak_318	chr1	42683926	42705534	9.51391	18.7265	16.2638	chr1	42694925	42744791	+	ENSMUSG00000093436.6	Gm20646	lncRNA
histon4_TCCGCGAA.single_peak_318	chr1	42683926	42705534	9.51391	18.7265	16.2638	chr1	42700336	42703176	+	73100	2900092D14Rik	lncRNA
histon4_TCCGCGAA.single_peak_319	chr1	42709802	42714444	12.5175	31.4024	28.7625	chr1	42707061	42713454	-	ENSMUSG00000097063.3	Pantr2	lncRNA
histon4_TCCGCGAA.single_peak_320	chr1	42715419	42715673	6.11669	9.94753	7.68168	chr1	42707061	42713454	-	ENSMUSG00000097063.3	Pantr2	lncRNA
histon4_TCCGCGAA.single_peak_322	chr1	42850774	42852587	7.55423	12.6961	10.3634	chr1	42851233	42905683	+	ENSMUSG00000060679.14	Mrps9	protein_coding
histon4_TCCGCGAA.single_peak_323	chr1	42951926	42952208	4.26999	7.82249	5.62963	chr1	42952872	43035456	+	ENSMUSG00000041907.9	Gpr45	protein_coding
histon4_TCCGCGAA.single_peak_323	chr1	42951926	42952208	4.26999	7.82249	5.62963	chr1	42936623	42952667	-	105243914	Gm39633	lncRNA
histon4_TCCGCGAA.single_peak_324	chr1	42952873	42954198	6.5965	10.2558	7.98518	chr1	42952872	43035456	+	ENSMUSG00000041907.9	Gpr45	protein_coding
histon4_TCCGCGAA.single_peak_324	chr1	42952873	42954198	6.5965	10.2558	7.98518	chr1	42936623	42952667	-	105243914	Gm39633	lncRNA
histon4_TCCGCGAA.single_peak_325	chr1	43091754	43093243	9.97761	17.4519	14.944	chr1	43092588	43093835	+	ENSMUSG00000041878.3	8430432A02Rik	lncRNA
histon4_TCCGCGAA.single_peak_326	chr1	43094396	43094731	5.3869	9.02137	6.78178	chr1	43092588	43093835	+	ENSMUSG00000041878.3	8430432A02Rik	lncRNA
histon4_TCCGCGAA.single_peak_327	chr1	43097505	43099675	11.8937	22.2948	19.6619	chr1	43047200	43098637	-	ENSMUSG00000070939.9	Tgfbrap1	protein_coding
histon4_TCCGCGAA.single_peak_327	chr1	43097505	43099675	11.8937	22.2948	19.6619	chr1	43098710	43115947	+	ENSMUSG00000010290.7	AI597479	protein_coding
histon4_TCCGCGAA.single_peak_331	chr1	43444783	43448422	12.0891	26.351	23.6793	chr1	43444579	43570515	+	ENSMUSG00000066877.11	Nck2	protein_coding
histon4_TCCGCGAA.single_peak_336	chr1	43826710	43828487	7.83581	13.1869	10.8338	chr1	43746966	43827800	-	ENSMUSG00000057363.12	Uxs1	protein_coding
histon4_TCCGCGAA.single_peak_338	chr1	43931472	43932279	3.42614	4.35228	2.31706	chr1	43933647	44003000	+	ENSMUSG00000041763.14	Tpp2	protein_coding
histon4_TCCGCGAA.single_peak_339	chr1	43932978	43936024	11.5739	29.7483	27.1109	chr1	43933647	44003000	+	ENSMUSG00000041763.14	Tpp2	protein_coding
histon4_TCCGCGAA.single_peak_344	chr1	44101066	44102835	13.041	40.5576	37.8087	chr1	44086613	44102441	-	ENSMUSG00000026049.11	Tex30	protein_coding
histon4_TCCGCGAA.single_peak_345	chr1	44116542	44116844	7.66064	16.0994	13.6481	chr1	44106546	44118808	-	ENSMUSG00000026047.13	Kdelc1	protein_coding
histon4_TCCGCGAA.single_peak_346	chr1	44117727	44121181	10.1501	18.7983	16.2793	chr1	44106546	44118808	-	ENSMUSG00000026047.13	Kdelc1	protein_coding
histon4_TCCGCGAA.single_peak_346	chr1	44117727	44121181	10.1501	18.7983	16.2793	chr1	44118957	44144770	+	ENSMUSG00000041684.11	Bivm	protein_coding
histon4_TCCGCGAA.single_peak_349	chr1	44149731	44150423	4.37277	6.47094	4.33125	chr1	44147744	44181260	+	ENSMUSG00000026048.16	Ercc5	protein_coding
histon4_TCCGCGAA.single_peak_354	chr1	44551326	44553688	7.806	12.9177	10.5646	chr1	44551511	44796838	+	ENSMUSG00000056870.9	Gulp1	protein_coding
histon4_TCCGCGAA.single_peak_354	chr1	44551326	44553688	7.806	12.9177	10.5646	chr1	44522564	44551457	-	105243918	Gm39635	lncRNA
histon4_TCCGCGAA.single_peak_357	chr1	45501505	45503459	16.9913	45.5714	42.7107	chr1	45374321	45503282	-	ENSMUSG00000026042.16	Col5a2	protein_coding
histon4_TCCGCGAA.single_peak_360	chr1	45794730	45796683	19.7828	61.4131	58.2836	chr1	45795166	45823619	+	ENSMUSG00000025995.16	Wdr75	protein_coding
histon4_TCCGCGAA.single_peak_361	chr1	45925071	45926413	6.63613	10.0687	7.8031	chr1	45908068	45926523	-	ENSMUSG00000025993.10	Slc40a1	protein_coding
histon4_TCCGCGAA.single_peak_363	chr1	46066414	46067404	4.32403	5.45437	3.35326	chr1	46066315	46373546	+	ENSMUSG00000041144.10	Dnah7b	protein_coding
histon4_TCCGCGAA.single_peak_365	chr1	46426974	46427187	3.35449	4.25428	2.22105	chr1	46425592	46807476	+	ENSMUSG00000101337.6	Dnah7c	protein_coding
histon4_TCCGCGAA.single_peak_367	chr1	46852198	46854751	8.43861	14.4936	12.1012	chr1	46849529	46850479	-	ENSMUSG00000100213.1	Gm28151	lncRNA
histon4_TCCGCGAA.single_peak_378	chr1	51477030	51479247	13.1162	36.5971	33.9126	chr1	51465862	51478425	-	ENSMUSG00000026107.11	Nabp1	protein_coding
histon4_TCCGCGAA.single_peak_380	chr1	51914718	51916219	10.5483	19.5114	16.9642	chr1	51749765	51916071	-	ENSMUSG00000018417.14	Myo1b	protein_coding
histon4_TCCGCGAA.single_peak_380	chr1	51914718	51916219	10.5483	19.5114	16.9642	chr1	51916287	51919988	+	102636835	Gm33795	lncRNA
histon4_TCCGCGAA.single_peak_381	chr1	52113470	52114083	3.26467	3.64259	1.63763	chr1	52107293	52113890	-	102634160	Gm31812	lncRNA
histon4_TCCGCGAA.single_peak_381	chr1	52113470	52114083	3.26467	3.64259	1.63763	chr1	52108121	52113751	-	ENSMUSG00000109599.1	Gm45679	lncRNA
histon4_TCCGCGAA.single_peak_382	chr1	52118896	52120443	9.16519	16.0236	13.5737	chr1	52119440	52161865	+	ENSMUSG00000026104.14	Stat1	protein_coding
histon4_TCCGCGAA.single_peak_385	chr1	52231279	52233921	8.60825	14.9877	12.5678	chr1	52163448	52233232	-	ENSMUSG00000026103.14	Gls	protein_coding
histon4_TCCGCGAA.single_peak_387	chr1	52498865	52501458	9.43625	19.028	16.5177	chr1	52457294	52500679	-	ENSMUSG00000002881.14	Nab1	protein_coding
histon4_TCCGCGAA.single_peak_391	chr1	52630070	52631684	10.7137	22.726	20.1806	chr1	52630703	52651919	+	ENSMUSG00000043015.15	Nemp2	protein_coding
histon4_TCCGCGAA.single_peak_392	chr1	52725867	52727911	9.02608	16.0504	13.6019	chr1	52656286	52727462	-	ENSMUSG00000041439.15	Mfsd6	protein_coding
histon4_TCCGCGAA.single_peak_393	chr1	52816469	52818416	7.06867	11.0036	8.6998	chr1	52785427	52817688	-	ENSMUSG00000026102.9	Inpp1	protein_coding
histon4_TCCGCGAA.single_peak_394	chr1	52844471	52846147	6.75854	10.5902	8.31046	chr1	52844929	52920986	+	ENSMUSG00000041426.12	Hibch	protein_coding
histon4_TCCGCGAA.single_peak_400	chr1	53296035	53297978	8.29319	13.9483	11.5596	chr1	53189187	53297018	-	ENSMUSG00000026098.13	Pms1	protein_coding
histon4_TCCGCGAA.single_peak_400	chr1	53296035	53297978	8.29319	13.9483	11.5596	chr1	53297095	53310309	+	ENSMUSG00000026097.9	Ormdl1	protein_coding
histon4_TCCGCGAA.single_peak_400	chr1	53296035	53297978	8.29319	13.9483	11.5596	chr1	53297111	53318035	+	ENSMUSG00000100679.1	Gm28778	protein_coding
histon4_TCCGCGAA.single_peak_401	chr1	53313017	53314401	9.82118	17.653	15.1508	chr1	53313624	53326343	+	ENSMUSG00000026096.14	Osgepl1	protein_coding
histon4_TCCGCGAA.single_peak_402	chr1	53351348	53353383	6.8756	10.9838	8.69907	chr1	53325507	53352667	-	ENSMUSG00000099913.1	Gm28551	protein_coding
histon4_TCCGCGAA.single_peak_402	chr1	53351348	53353383	6.8756	10.9838	8.69907	chr1	53344617	53352752	-	ENSMUSG00000026095.15	Asnsd1	protein_coding
histon4_TCCGCGAA.single_peak_405	chr1	53783514	53785221	14.2127	29.8275	27.0046	chr1	53755506	53785224	-	ENSMUSG00000026094.14	Stk17b	protein_coding
histon4_TCCGCGAA.single_peak_407	chr1	54193734	54195458	11.4168	23.4419	20.777	chr1	53806876	54195168	-	ENSMUSG00000042807.15	Hecw2	protein_coding
histon4_TCCGCGAA.single_peak_409	chr1	54249578	54251729	5.70305	8.53579	6.33311	chr1	54250683	54368727	+	ENSMUSG00000025983.11	Ccdc150	protein_coding
histon4_TCCGCGAA.single_peak_410	chr1	54438050	54439279	10.3692	21.46	18.8487	chr1	54396004	54438971	-	ENSMUSG00000041303.7	Gtf3c3	protein_coding
histon4_TCCGCGAA.single_peak_412	chr1	54556231	54558630	11.3104	25.0944	22.4608	chr1	54472994	54557684	-	ENSMUSG00000073678.4	Pgap1	protein_coding
histon4_TCCGCGAA.single_peak_413	chr1	54925359	54927121	10.633	19.5571	16.9988	chr1	54645340	54926387	-	ENSMUSG00000052331.14	Ankrd44	protein_coding
histon4_TCCGCGAA.single_peak_415	chr1	55024637	55028040	10.2874	18.8791	16.3473	chr1	54985169	55027481	-	ENSMUSG00000025982.13	Sf3b1	protein_coding
histon4_TCCGCGAA.single_peak_420	chr1	55086007	55089646	7.71796	12.8903	10.5387	chr1	55077835	55088243	-	ENSMUSG00000025980.14	Hspd1	protein_coding
histon4_TCCGCGAA.single_peak_420	chr1	55086007	55089646	7.71796	12.8903	10.5387	chr1	55088132	55091307	+	ENSMUSG00000073676.4	Hspe1	protein_coding
histon4_TCCGCGAA.single_peak_421	chr1	55130429	55132747	13.7383	35.497	32.6687	chr1	55131231	55154899	+	ENSMUSG00000025979.13	Mob4	protein_coding
histon4_TCCGCGAA.single_peak_428	chr1	55224011	55227865	11.354	25.4697	22.9114	chr1	55170159	55226782	-	ENSMUSG00000025978.14	Rftn2	protein_coding
histon4_TCCGCGAA.single_peak_428	chr1	55224011	55227865	11.354	25.4697	22.9114	chr1	55226251	55235622	+	ENSMUSG00000097649.2	Gm10561	lncRNA
histon4_TCCGCGAA.single_peak_432	chr1	55236709	55240309	10.832	20.4621	17.8714	chr1	55237177	55248470	+	ENSMUSG00000046994.9	Mars2	protein_coding
histon4_TCCGCGAA.single_peak_434	chr1	55363331	55363899	3.96302	4.80071	2.72634	chr1	55248658	55363469	-	ENSMUSG00000025977.15	Boll	protein_coding
histon4_TCCGCGAA.single_peak_435	chr1	55404861	55407272	7.46287	12.0425	9.71141	chr1	55405921	55754285	+	ENSMUSG00000038349.10	Plcl1	protein_coding
histon4_TCCGCGAA.single_peak_435	chr1	55404861	55407272	7.46287	12.0425	9.71141	chr1	55404264	55405956	-	108167625	LOC108167625	lncRNA
histon4_TCCGCGAA.single_peak_440	chr1	57377044	57378843	9.31438	16.0976	13.6322	chr1	57377620	57385423	+	ENSMUSG00000038323.3	1700066M21Rik	protein_coding
histon4_TCCGCGAA.single_peak_440	chr1	57377044	57378843	9.31438	16.0976	13.6322	chr1	57359222	57377544	-	ENSMUSG00000097519.2	4930558J18Rik	lncRNA
histon4_TCCGCGAA.single_peak_441	chr1	57405491	57407648	9.57024	17.1255	14.6345	chr1	57388237	57407101	-	ENSMUSG00000048495.16	Tyw5	protein_coding
histon4_TCCGCGAA.single_peak_441	chr1	57405491	57407648	9.57024	17.1255	14.6345	chr1	57406328	57417953	+	ENSMUSG00000025971.6	Maip1	protein_coding
histon4_TCCGCGAA.single_peak_444	chr1	57774069	57777154	8.35063	14.2029	11.7972	chr1	57774162	57948394	+	ENSMUSG00000038305.14	Spats2l	protein_coding
histon4_TCCGCGAA.single_peak_448	chr1	57995622	57998860	9.43287	17.2225	14.7581	chr1	57995971	58025899	+	ENSMUSG00000026039.9	Sgol2a	protein_coding
histon4_TCCGCGAA.single_peak_449	chr1	58029778	58031173	6.61882	11.6297	9.33511	chr1	58029931	58106413	+	ENSMUSG00000063558.4	Aox1	protein_coding
histon4_TCCGCGAA.single_peak_452	chr1	58391878	58395171	10.1695	18.3402	15.8097	chr1	58392898	58407353	+	ENSMUSG00000051223.14	Bzw1	protein_coding
histon4_TCCGCGAA.single_peak_454	chr1	58422081	58424195	14.0306	39.2169	36.3535	chr1	58410189	58424066	-	ENSMUSG00000026034.17	Clk1	protein_coding
histon4_TCCGCGAA.single_peak_455	chr1	58443160	58443333	3.98032	5.09379	3.01797	chr1	58445151	58481816	+	ENSMUSG00000026036.17	Nif3l1	protein_coding
histon4_TCCGCGAA.single_peak_456	chr1	58444433	58447093	8.09834	13.9984	11.6157	chr1	58430994	58445486	-	ENSMUSG00000026035.15	Ppil3	protein_coding
histon4_TCCGCGAA.single_peak_456	chr1	58444433	58447093	8.09834	13.9984	11.6157	chr1	58445151	58481816	+	ENSMUSG00000026036.17	Nif3l1	protein_coding
histon4_TCCGCGAA.single_peak_459	chr1	58503884	58505988	13.1762	35.9291	33.1893	chr1	58462771	58505109	-	ENSMUSG00000026037.14	Orc2	protein_coding
histon4_TCCGCGAA.single_peak_459	chr1	58503884	58505988	13.1762	35.9291	33.1893	chr1	58505135	58538839	+	100504455	Gm15834	lncRNA
histon4_TCCGCGAA.single_peak_459	chr1	58503884	58505988	13.1762	35.9291	33.1893	chr1	58505148	58523230	+	ENSMUSG00000085054.2	Gm15834	lncRNA
histon4_TCCGCGAA.single_peak_460	chr1	58507037	58507323	3.61807	4.58775	2.53895	chr1	58462771	58505109	-	ENSMUSG00000026037.14	Orc2	protein_coding
histon4_TCCGCGAA.single_peak_460	chr1	58507037	58507323	3.61807	4.58775	2.53895	chr1	58505135	58538839	+	100504455	Gm15834	lncRNA
histon4_TCCGCGAA.single_peak_460	chr1	58507037	58507323	3.61807	4.58775	2.53895	chr1	58505148	58523230	+	ENSMUSG00000085054.2	Gm15834	lncRNA
histon4_TCCGCGAA.single_peak_462	chr1	58584909	58587508	11.3014	21.199	18.5947	chr1	58522806	58586323	-	ENSMUSG00000038174.14	Fam126b	protein_coding
histon4_TCCGCGAA.single_peak_462	chr1	58584909	58587508	11.3014	21.199	18.5947	chr1	58586384	58595964	+	ENSMUSG00000026032.8	Ndufb3	protein_coding
histon4_TCCGCGAA.single_peak_467	chr1	58710688	58715370	7.74755	15.2883	12.8864	chr1	58711508	58758884	+	ENSMUSG00000026031.15	Cflar	protein_coding
histon4_TCCGCGAA.single_peak_469	chr1	58795534	58796048	3.429	4.08833	2.06872	chr1	58795374	58847503	+	ENSMUSG00000026029.14	Casp8	protein_coding
histon4_TCCGCGAA.single_peak_469	chr1	58795534	58796048	3.429	4.08833	2.06872	chr1	58797783	58801623	+	ENSMUSG00000102719.1	Gm37760	lncRNA
histon4_TCCGCGAA.single_peak_473	chr1	58972335	58974987	14.1387	35.1216	32.3279	chr1	58900449	58973430	-	ENSMUSG00000026028.12	Trak2	protein_coding
histon4_TCCGCGAA.single_peak_473	chr1	58972335	58974987	14.1387	35.1216	32.3279	chr1	58973522	58995715	+	ENSMUSG00000026027.13	Stradb	protein_coding
histon4_TCCGCGAA.single_peak_474	chr1	59118860	59120971	10.5807	21.0333	18.4627	chr1	59100590	59120408	-	ENSMUSG00000038079.14	Tmem237	protein_coding
histon4_TCCGCGAA.single_peak_474	chr1	59118860	59120971	10.5807	21.0333	18.4627	chr1	59119833	59122141	+	ENSMUSG00000097573.2	G730003C15Rik	lncRNA
histon4_TCCGCGAA.single_peak_476	chr1	59236345	59238265	9.09965	15.7119	13.2618	chr1	59162926	59237231	-	ENSMUSG00000026024.14	Als2	protein_coding
histon4_TCCGCGAA.single_peak_476	chr1	59236345	59238265	9.09965	15.7119	13.2618	chr1	59237378	59239022	+	102636662	Gm33667	lncRNA
histon4_TCCGCGAA.single_peak_478	chr1	59481164	59484111	9.13022	19.1988	16.7238	chr1	59482424	59486955	+	ENSMUSG00000041075.8	Fzd7	protein_coding
histon4_TCCGCGAA.single_peak_484	chr1	59684362	59686408	9.26706	22.3127	19.7641	chr1	59684971	59719044	+	ENSMUSG00000026020.9	Nop58	protein_coding
histon4_TCCGCGAA.single_peak_485	chr1	59762304	59767398	9.95019	18.2506	15.7459	chr1	59763400	59879014	+	ENSMUSG00000067336.6	Bmpr2	protein_coding
histon4_TCCGCGAA.single_peak_491	chr1	59912338	59914496	8.84718	15.3032	12.8807	chr1	59913006	59985346	+	ENSMUSG00000041040.12	Fam117b	protein_coding
histon4_TCCGCGAA.single_peak_493	chr1	60042305	60043755	6.91853	10.8267	8.53539	chr1	59982490	60043184	-	ENSMUSG00000026018.12	Ica1l	protein_coding
histon4_TCCGCGAA.single_peak_496	chr1	60095519	60099306	11.991	23.5593	20.949	chr1	60069785	60098645	-	ENSMUSG00000026019.15	Wdr12	protein_coding
histon4_TCCGCGAA.single_peak_496	chr1	60095519	60099306	11.991	23.5593	20.949	chr1	60098247	60153953	+	ENSMUSG00000026017.13	Carf	protein_coding
histon4_TCCGCGAA.single_peak_497	chr1	60179464	60181731	9.08613	15.8657	13.4241	chr1	60180599	60338328	+	ENSMUSG00000073664.11	Nbeal1	protein_coding
histon4_TCCGCGAA.single_peak_499	chr1	60342699	60344668	8.0977	13.4872	11.1165	chr1	60343323	60388060	+	ENSMUSG00000049439.13	Cyp20a1	protein_coding
histon4_TCCGCGAA.single_peak_501	chr1	60408929	60411335	10.7058	21.0353	18.5116	chr1	60409619	60481158	+	ENSMUSG00000026782.15	Abi2	protein_coding
histon4_TCCGCGAA.single_peak_508	chr1	60564727	60568006	9.43976	16.8754	14.4023	chr1	60482292	60567104	-	ENSMUSG00000026014.15	Raph1	protein_coding
histon4_TCCGCGAA.single_peak_512	chr1	61638137	61641197	7.90953	13.6912	11.3212	chr1	61638824	62642284	+	ENSMUSG00000052062.14	Pard3b	protein_coding
histon4_TCCGCGAA.single_peak_514	chr1	62702675	62704697	8.65781	14.7466	12.3389	chr1	62703285	62818695	+	ENSMUSG00000025969.15	Nrp2	protein_coding
histon4_TCCGCGAA.single_peak_518	chr1	63112200	63116357	15.7706	37.6342	34.762	chr1	62958418	63114667	-	ENSMUSG00000040865.15	Ino80d	protein_coding
histon4_TCCGCGAA.single_peak_518	chr1	63112200	63116357	15.7706	37.6342	34.762	chr1	63113078	63158290	+	ENSMUSG00000084799.7	Ino80dos	lncRNA
histon4_TCCGCGAA.single_peak_518	chr1	63112200	63116357	15.7706	37.6342	34.762	chr1	63114471	63158295	+	100380944	Ino80dos	lncRNA
histon4_TCCGCGAA.single_peak_518	chr1	63112200	63116357	15.7706	37.6342	34.762	chr1	63117118	63126837	+	ENSMUSG00000101599.1	Gm20342	lncRNA
histon4_TCCGCGAA.single_peak_519	chr1	63117623	63117827	4.94087	8.12076	5.92135	chr1	63117118	63126837	+	ENSMUSG00000101599.1	Gm20342	lncRNA
histon4_TCCGCGAA.single_peak_521	chr1	63174505	63178928	10.4929	20.1458	17.5875	chr1	63143596	63176833	-	ENSMUSG00000025968.16	Ndufs1	protein_coding
histon4_TCCGCGAA.single_peak_521	chr1	63174505	63178928	10.4929	20.1458	17.5875	chr1	63176825	63180486	+	ENSMUSG00000025967.16	Eef1b2	protein_coding
histon4_TCCGCGAA.single_peak_535	chr1	63445471	63446616	7.99899	12.8543	10.4922	chr1	63445891	63596276	+	ENSMUSG00000025964.15	Adam23	protein_coding
histon4_TCCGCGAA.single_peak_537	chr1	63730015	63731491	9.23248	16.4669	14.0069	chr1	63698819	63730318	-	ENSMUSG00000025963.5	Mdh1b	protein_coding
histon4_TCCGCGAA.single_peak_537	chr1	63730015	63731491	9.23248	16.4669	14.0069	chr1	63730614	63754655	+	ENSMUSG00000025962.15	Fastkd2	protein_coding
histon4_TCCGCGAA.single_peak_541	chr1	64116629	64122891	11.0383	21.5914	19.0011	chr1	64029447	64122282	-	ENSMUSG00000025959.13	Klf7	protein_coding
histon4_TCCGCGAA.single_peak_541	chr1	64116629	64122891	11.0383	21.5914	19.0011	chr1	64121535	64242198	+	102639609	Gm35880	lncRNA
histon4_TCCGCGAA.single_peak_544	chr1	64531672	64535309	9.60288	17.5108	15.0412	chr1	64532645	64604548	+	ENSMUSG00000025958.14	Creb1	protein_coding
histon4_TCCGCGAA.single_peak_546	chr1	64616281	64618060	10.5973	19.1654	16.61	chr1	64606473	64617242	-	ENSMUSG00000025956.10	Mettl21a	protein_coding
histon4_TCCGCGAA.single_peak_546	chr1	64616281	64618060	10.5973	19.1654	16.61	chr1	64617784	64626033	+	ENSMUSG00000101832.1	Gm28982	lncRNA
histon4_TCCGCGAA.single_peak_547	chr1	64688876	64692761	9.35705	16.8672	14.3948	chr1	64690455	64725644	+	ENSMUSG00000070871.10	Ccnyl1	protein_coding
histon4_TCCGCGAA.single_peak_547	chr1	64688876	64692761	9.35705	16.8672	14.3948	chr1	64679871	64690659	-	ENSMUSG00000087213.2	2810408I11Rik	lncRNA
histon4_TCCGCGAA.single_peak_549	chr1	64735175	64738972	7.34156	11.9642	9.6413	chr1	64730558	64737751	-	ENSMUSG00000045005.9	Fzd5	protein_coding
histon4_TCCGCGAA.single_peak_549	chr1	64735175	64738972	7.34156	11.9642	9.6413	chr1	64736240	64740607	+	ENSMUSG00000102140.1	Gm38058	lncRNA
histon4_TCCGCGAA.single_peak_554	chr1	65121850	65123184	4.29783	5.97667	3.85687	chr1	65105285	65123214	-	ENSMUSG00000044816.10	D630023F18Rik	protein_coding
histon4_TCCGCGAA.single_peak_558	chr1	65185778	65188218	11.2597	21.1251	18.5313	chr1	65158616	65186500	-	ENSMUSG00000025950.16	Idh1	protein_coding
histon4_TCCGCGAA.single_peak_558	chr1	65185778	65188218	11.2597	21.1251	18.5313	chr1	65186683	65278695	+	ENSMUSG00000025949.16	Pikfyve	protein_coding
histon4_TCCGCGAA.single_peak_561	chr1	66174750	66178067	8.52517	14.5733	12.1677	chr1	66175273	66442583	+	ENSMUSG00000015222.17	Map2	protein_coding
histon4_TCCGCGAA.single_peak_567	chr1	66467671	66468884	5.71991	8.24956	6.04684	chr1	66468367	66699148	+	ENSMUSG00000055567.18	Unc80	protein_coding
histon4_TCCGCGAA.single_peak_568	chr1	66700436	66702058	9.2958	16.3321	13.8739	chr1	66700831	66719805	+	ENSMUSG00000026005.15	Rpe	protein_coding
histon4_TCCGCGAA.single_peak_570	chr1	66815686	66819472	9.82786	18.4069	15.8858	chr1	66719248	66817562	-	ENSMUSG00000026004.15	Kansl1l	protein_coding
histon4_TCCGCGAA.single_peak_572	chr1	66861660	66863904	8.4721	14.3868	11.9819	chr1	66830839	66863277	-	ENSMUSG00000026003.5	Acadl	protein_coding
histon4_TCCGCGAA.single_peak_582	chr1	69684172	69689246	10.7409	21.2254	18.7055	chr1	69531214	69687245	-	ENSMUSG00000025997.13	Ikzf2	protein_coding
histon4_TCCGCGAA.single_peak_585	chr1	69826793	69827294	3.85468	4.61639	2.55566	chr1	69826970	70725132	+	ENSMUSG00000053153.14	Spag16	protein_coding
histon4_TCCGCGAA.single_peak_589	chr1	71556446	71558498	9.40333	17.5369	15.0389	chr1	71557150	71579631	+	ENSMUSG00000026192.13	Atic	protein_coding
histon4_TCCGCGAA.single_peak_595	chr1	72123363	72124000	3.69207	4.8685	2.80274	chr1	72107155	72122001	-	ENSMUSG00000102123.1	Gm4319	lncRNA
histon4_TCCGCGAA.single_peak_596	chr1	72209839	72210577	3.6554	4.29482	2.25554	chr1	72159442	72212307	-	ENSMUSG00000039395.8	Mreg	protein_coding
histon4_TCCGCGAA.single_peak_597	chr1	72211253	72212778	10.112	18.5174	15.9975	chr1	72159442	72212307	-	ENSMUSG00000039395.8	Mreg	protein_coding
histon4_TCCGCGAA.single_peak_604	chr1	72282633	72282928	4.28149	8.41144	6.20943	chr1	72259167	72284314	-	ENSMUSG00000026189.13	Pecr	protein_coding
histon4_TCCGCGAA.single_peak_604	chr1	72282633	72282928	4.28149	8.41144	6.20943	chr1	72284369	72303104	+	ENSMUSG00000026188.11	Tmem169	protein_coding
histon4_TCCGCGAA.single_peak_605	chr1	72283626	72284639	5.76657	8.34185	6.12833	chr1	72259167	72284314	-	ENSMUSG00000026189.13	Pecr	protein_coding
histon4_TCCGCGAA.single_peak_605	chr1	72283626	72284639	5.76657	8.34185	6.12833	chr1	72284369	72303104	+	ENSMUSG00000026188.11	Tmem169	protein_coding
histon4_TCCGCGAA.single_peak_606	chr1	72306576	72308455	7.54054	13.6726	11.2983	chr1	72307421	72394952	+	ENSMUSG00000026187.8	Xrcc5	protein_coding
histon4_TCCGCGAA.single_peak_607	chr1	72536021	72537604	4.71232	6.26813	4.13569	chr1	72427112	72536930	-	ENSMUSG00000039372.5	March4	protein_coding
histon4_TCCGCGAA.single_peak_608	chr1	72582593	72583971	7.55372	12.7752	10.4158	chr1	72583251	72633134	+	ENSMUSG00000039354.16	Smarcal1	protein_coding
histon4_TCCGCGAA.single_peak_609	chr1	72641244	72641416	4.02963	5.09913	3.01047	chr1	72640226	72642976	+	105243955	Gm39662	lncRNA
histon4_TCCGCGAA.single_peak_609	chr1	72641244	72641416	4.02963	5.09913	3.01047	chr1	72641188	72642963	+	ENSMUSG00000110712.1	Gm45835	lncRNA
histon4_TCCGCGAA.single_peak_611	chr1	72710561	72713591	10.3582	24.5688	21.999	chr1	72711290	72713813	+	ENSMUSG00000046330.10	Rpl37a	protein_coding
histon4_TCCGCGAA.single_peak_614	chr1	72824179	72828045	9.02994	16.0685	13.6217	chr1	72824503	72852474	+	ENSMUSG00000039323.18	Igfbp2	protein_coding
histon4_TCCGCGAA.single_peak_616	chr1	72869913	72875021	7.23122	11.9674	9.63539	chr1	72857932	72874884	-	ENSMUSG00000026185.8	Igfbp5	protein_coding
histon4_TCCGCGAA.single_peak_623	chr1	74124453	74125418	4.09201	5.04236	2.96102	chr1	73910231	74124449	-	ENSMUSG00000055322.15	Tns1	protein_coding
histon4_TCCGCGAA.single_peak_623	chr1	74124453	74125418	4.09201	5.04236	2.96102	chr1	74125541	74148223	+	ENSMUSG00000061815.11	Rufy4	protein_coding
histon4_TCCGCGAA.single_peak_627	chr1	74283703	74286049	8.76234	14.8971	12.4748	chr1	74279840	74284738	-	ENSMUSG00000006299.13	Aamp	protein_coding
histon4_TCCGCGAA.single_peak_627	chr1	74283703	74286049	8.76234	14.8971	12.4748	chr1	74284930	74353694	+	ENSMUSG00000026179.14	Pnkd	protein_coding
histon4_TCCGCGAA.single_peak_627	chr1	74283703	74286049	8.76234	14.8971	12.4748	chr1	74287542	74287860	-	ENSMUSG00000103013.1	Gm37503	lncRNA
histon4_TCCGCGAA.single_peak_629	chr1	74302862	74305072	8.81722	19.4467	17.0016	chr1	74288247	74305622	-	ENSMUSG00000006301.17	Tmbim1	protein_coding
histon4_TCCGCGAA.single_peak_630	chr1	74307175	74307362	2.94965	3.67546	1.67881	chr1	74288247	74305622	-	ENSMUSG00000006301.17	Tmbim1	protein_coding
histon4_TCCGCGAA.single_peak_630	chr1	74307175	74307362	2.94965	3.67546	1.67881	chr1	74307848	74310713	+	ENSMUSG00000103403.1	Gm37931	lncRNA
histon4_TCCGCGAA.single_peak_634	chr1	74390930	74393060	7.73804	12.599	10.2503	chr1	74391509	74397285	+	ENSMUSG00000026176.13	Ctdsp1	protein_coding
histon4_TCCGCGAA.single_peak_636	chr1	74504561	74507854	8.80366	15.0606	12.6352	chr1	74506058	74530842	+	ENSMUSG00000026174.9	Cnot9	protein_coding
histon4_TCCGCGAA.single_peak_636	chr1	74504561	74507854	8.80366	15.0606	12.6352	chr1	74500340	74503301	-	ENSMUSG00000103227.1	Gm37733	lncRNA
histon4_TCCGCGAA.single_peak_638	chr1	74541621	74544395	5.46314	7.64075	5.4506	chr1	74435511	74544284	-	ENSMUSG00000033364.13	Usp37	protein_coding
histon4_TCCGCGAA.single_peak_638	chr1	74541621	74544395	5.46314	7.64075	5.4506	chr1	74542888	74567794	+	ENSMUSG00000026173.15	Plcd4	protein_coding
histon4_TCCGCGAA.single_peak_640	chr1	74586710	74589044	13.6625	36.2473	33.4894	chr1	74565127	74588246	-	ENSMUSG00000026135.17	Zfp142	protein_coding
histon4_TCCGCGAA.single_peak_640	chr1	74586710	74589044	13.6625	36.2473	33.4894	chr1	74588289	74592443	+	ENSMUSG00000026172.12	Bcs1l	protein_coding
histon4_TCCGCGAA.single_peak_642	chr1	74600505	74602105	10.7191	27.3082	24.6812	chr1	74593748	74601397	-	ENSMUSG00000026171.12	Rnf25	protein_coding
histon4_TCCGCGAA.single_peak_642	chr1	74600505	74602105	10.7191	27.3082	24.6812	chr1	74601445	74636894	+	ENSMUSG00000033276.18	Stk36	protein_coding
histon4_TCCGCGAA.single_peak_645	chr1	74661099	74662962	9.04505	16.211	13.7626	chr1	74661745	74703730	+	ENSMUSG00000033257.14	Ttll4	protein_coding
histon4_TCCGCGAA.single_peak_646	chr1	74713035	74714463	4.69837	6.30499	4.18145	chr1	74713574	74737892	+	ENSMUSG00000026170.6	Cyp27a1	protein_coding
histon4_TCCGCGAA.single_peak_661	chr1	74935340	74935766	6.02744	8.68982	6.45723	chr1	74902071	74935599	-	ENSMUSG00000047021.14	Cfap65	protein_coding
histon4_TCCGCGAA.single_peak_664	chr1	75123952	75125874	5.5898	8.11186	5.92077	chr1	74967139	75125200	-	ENSMUSG00000026162.7	Nhej1	protein_coding
histon4_TCCGCGAA.single_peak_665	chr1	75140208	75143782	12.0325	27.7544	25.0712	chr1	75134554	75142711	-	ENSMUSG00000033159.14	Cnppd1	protein_coding
histon4_TCCGCGAA.single_peak_665	chr1	75140208	75143782	12.0325	27.7544	25.0712	chr1	75142778	75147913	+	ENSMUSG00000049339.16	Fam134a	protein_coding
histon4_TCCGCGAA.single_peak_668	chr1	75168220	75169349	7.05799	11.4873	9.18797	chr1	75168646	75171629	+	ENSMUSG00000026197.12	Zfand2b	protein_coding
histon4_TCCGCGAA.single_peak_669	chr1	75178891	75180466	6.47282	10.3023	8.03012	chr1	75171717	75180392	-	ENSMUSG00000026198.15	Abcb6	protein_coding
histon4_TCCGCGAA.single_peak_670	chr1	75182236	75182454	3.18831	4.1109	2.08433	chr1	75171717	75180392	-	ENSMUSG00000026198.15	Abcb6	protein_coding
histon4_TCCGCGAA.single_peak_671	chr1	75190824	75193194	10.0194	17.9851	15.4747	chr1	75180860	75192196	-	ENSMUSG00000033124.15	Atg9a	protein_coding
histon4_TCCGCGAA.single_peak_671	chr1	75190824	75193194	10.0194	17.9851	15.4747	chr1	75192151	75199387	+	ENSMUSG00000026199.17	Ankzf1	protein_coding
histon4_TCCGCGAA.single_peak_673	chr1	75209147	75212022	9.32639	16.6272	14.1621	chr1	75198236	75210813	-	ENSMUSG00000026200.13	Glb1l	protein_coding
histon4_TCCGCGAA.single_peak_673	chr1	75209147	75212022	9.32639	16.6272	14.1621	chr1	75210838	75215606	+	ENSMUSG00000026201.12	Stk16	protein_coding
histon4_TCCGCGAA.single_peak_674	chr1	75218233	75220216	6.41421	9.81455	7.56407	chr1	75214228	75219865	-	ENSMUSG00000026202.13	Tuba4a	protein_coding
histon4_TCCGCGAA.single_peak_676	chr1	75235888	75237365	6.57862	10.4072	8.13667	chr1	75236406	75245692	+	ENSMUSG00000026203.16	Dnajb2	protein_coding
histon4_TCCGCGAA.single_peak_677	chr1	75251241	75251630	3.26467	3.64259	1.63763	chr1	75252322	75257427	+	ENSMUSG00000101840.1	Gm28294	lncRNA
histon4_TCCGCGAA.single_peak_678	chr1	75263330	75264725	4.9989	6.8049	4.66087	chr1	75247027	75264502	-	ENSMUSG00000026204.15	Ptprn	protein_coding
histon4_TCCGCGAA.single_peak_680	chr1	75316135	75317513	9.24	15.8671	13.415	chr1	75307896	75317990	-	ENSMUSG00000026209.15	Dnpep	protein_coding
histon4_TCCGCGAA.single_peak_684	chr1	75435626	75436661	8.3808	14.1013	11.7116	chr1	75435930	75443179	+	ENSMUSG00000033021.16	Gmppa	protein_coding
histon4_TCCGCGAA.single_peak_685	chr1	75477050	75480316	7.1719	11.7911	9.47667	chr1	75474569	75479307	-	ENSMUSG00000032997.16	Chpf	protein_coding
histon4_TCCGCGAA.single_peak_685	chr1	75477050	75480316	7.1719	11.7911	9.47667	chr1	75479532	75485705	+	ENSMUSG00000051703.14	Tmem198	protein_coding
histon4_TCCGCGAA.single_peak_687	chr1	75504800	75506729	9.65958	16.9156	14.4334	chr1	75479310	75506452	-	ENSMUSG00000026211.17	Obsl1	protein_coding
histon4_TCCGCGAA.single_peak_687	chr1	75504800	75506729	9.65958	16.9156	14.4334	chr1	75507077	75510366	+	ENSMUSG00000032968.4	Inha	protein_coding
histon4_TCCGCGAA.single_peak_688	chr1	75520737	75522502	9.71427	19.261	16.7081	chr1	75521529	75537335	+	ENSMUSG00000026213.15	Stk11ip	protein_coding
histon4_TCCGCGAA.single_peak_689	chr1	75545965	75547185	6.52512	9.87161	7.61305	chr1	75546266	75562172	+	ENSMUSG00000006576.16	Slc4a3	protein_coding
histon4_TCCGCGAA.single_peak_693	chr1	76490589	76491259	4.88719	7.07474	4.91702	chr1	76489133	76502028	+	ENSMUSG00000100553.6	Gm17751	lncRNA
histon4_TCCGCGAA.single_peak_693	chr1	76490589	76491259	4.88719	7.07474	4.91702	chr1	76489133	76502028	+	620079	Gm17751	lncRNA
histon4_TCCGCGAA.single_peak_696	chr1	77513019	77516926	9.04037	16.7815	14.3468	chr1	77367185	77515088	-	ENSMUSG00000026235.14	Epha4	protein_coding
histon4_TCCGCGAA.single_peak_696	chr1	77513019	77516926	9.04037	16.7815	14.3468	chr1	77515280	77517128	+	ENSMUSG00000101849.1	Gm28386	lncRNA
histon4_TCCGCGAA.single_peak_711	chr1	78487683	78490169	8.95517	16.4461	13.9855	chr1	78417975	78488897	-	ENSMUSG00000026245.16	Farsb	protein_coding
histon4_TCCGCGAA.single_peak_712	chr1	78511966	78512128	3.45133	4.03627	2.01415	chr1	78497026	78512158	-	ENSMUSG00000090486.2	BC035947	protein_coding
histon4_TCCGCGAA.single_peak_712	chr1	78511966	78512128	3.45133	4.03627	2.01415	chr1	78510991	78538173	+	ENSMUSG00000012187.13	Mogat1	protein_coding
histon4_TCCGCGAA.single_peak_725	chr1	79670097	79670342	4.14118	6.39604	4.25624	chr1	79606876	79671972	-	ENSMUSG00000054702.14	Ap1s3	protein_coding
histon4_TCCGCGAA.single_peak_726	chr1	79671544	79672397	6.2981	9.48562	7.23629	chr1	79606876	79671972	-	ENSMUSG00000054702.14	Ap1s3	protein_coding
histon4_TCCGCGAA.single_peak_727	chr1	79760068	79762312	14.0508	29.4555	26.656	chr1	79762717	79764507	+	ENSMUSG00000104497.1	Gm10555	lncRNA
histon4_TCCGCGAA.single_peak_728	chr1	79776021	79776986	10.7014	19.7271	17.1607	chr1	79702262	79776143	-	ENSMUSG00000073643.11	Wdfy1	protein_coding
histon4_TCCGCGAA.single_peak_728	chr1	79776021	79776986	10.7014	19.7271	17.1607	chr1	79776018	79781445	+	ENSMUSG00000026248.9	Mrpl44	protein_coding
histon4_TCCGCGAA.single_peak_731	chr1	79860461	79861572	7.65611	16.7809	14.3143	chr1	79794197	79861180	-	ENSMUSG00000026249.10	Serpine2	protein_coding
histon4_TCCGCGAA.single_peak_732	chr1	80337857	80341402	9.11099	15.9235	13.4764	chr1	80264923	80340480	-	ENSMUSG00000004364.14	Cul3	protein_coding
histon4_TCCGCGAA.single_peak_732	chr1	80337857	80341402	9.11099	15.9235	13.4764	chr1	80340913	80348728	+	105243961	Gm39667	lncRNA
histon4_TCCGCGAA.single_peak_743	chr1	82289443	82292974	7.85831	12.7372	10.3838	chr1	82233101	82291416	-	ENSMUSG00000055980.2	Irs1	protein_coding
histon4_TCCGCGAA.single_peak_744	chr1	82316228	82317666	13.2682	28.9258	26.2248	chr1	82316452	82445366	+	ENSMUSG00000026142.15	Rhbdd1	protein_coding
histon4_TCCGCGAA.single_peak_749	chr1	82586812	82587188	3.14037	3.45243	1.46942	chr1	82448423	82586849	-	ENSMUSG00000067158.9	Col4a4	protein_coding
histon4_TCCGCGAA.single_peak_749	chr1	82586812	82587188	3.14037	3.45243	1.46942	chr1	82586921	82722059	+	ENSMUSG00000079465.8	Col4a3	protein_coding
histon4_TCCGCGAA.single_peak_753	chr1	82838788	82841147	7.87353	12.9642	10.6172	chr1	82839483	82901182	+	ENSMUSG00000026159.13	Agfg1	protein_coding
histon4_TCCGCGAA.single_peak_753	chr1	82838788	82841147	7.87353	12.9642	10.6172	chr1	82837681	82839350	-	108167631	LOC108167631	lncRNA
histon4_TCCGCGAA.single_peak_755	chr1	83159731	83160385	6.69943	10.0161	7.73736	chr1	83159752	83210574	+	ENSMUSG00000053161.16	Daw1	protein_coding
histon4_TCCGCGAA.single_peak_759	chr1	84694065	84696445	8.60901	14.7437	12.3319	chr1	84369839	84696221	-	ENSMUSG00000036766.12	Dner	protein_coding
histon4_TCCGCGAA.single_peak_764	chr1	84837326	84841863	12.4301	32.4445	29.7145	chr1	84721189	84840516	-	ENSMUSG00000026219.14	Trip12	protein_coding
histon4_TCCGCGAA.single_peak_764	chr1	84837326	84841863	12.4301	32.4445	29.7145	chr1	84839841	84900487	+	ENSMUSG00000073633.9	Fbxo36	protein_coding
histon4_TCCGCGAA.single_peak_769	chr1	84933774	84935754	9.0121	15.5888	13.153	chr1	84905898	84935134	-	ENSMUSG00000026220.6	Slc16a14	protein_coding
histon4_TCCGCGAA.single_peak_769	chr1	84933774	84935754	9.0121	15.5888	13.153	chr1	84935272	84936017	+	105243965	Gm39669	lncRNA
histon4_TCCGCGAA.single_peak_774	chr1	85099342	85099518	4.03377	6.72981	4.57798	chr1	85100164	85100535	+	ENSMUSG00000073631.1	Gm10553	protein_coding
histon4_TCCGCGAA.single_peak_780	chr1	85610868	85611040	4.46866	7.1776	5.00403	chr1	85604085	85611896	-	ENSMUSG00000073628.5	Gm10552	lncRNA
histon4_TCCGCGAA.single_peak_780	chr1	85610868	85611040	4.46866	7.1776	5.00403	chr1	85609572	85610850	-	102634459	LOC102634459	lncRNA
histon4_TCCGCGAA.single_peak_781	chr1	85792535	85795439	9.94837	18.2836	15.7852	chr1	85793441	85851576	+	ENSMUSG00000036707.16	Cab39	protein_coding
histon4_TCCGCGAA.single_peak_783	chr1	85893690	85896852	8.15887	14.2376	11.8467	chr1	85894281	85908675	+	ENSMUSG00000026223.15	Itm2c	protein_coding
histon4_TCCGCGAA.single_peak_789	chr1	86018262	86018800	3.39376	3.8482	1.83666	chr1	86016816	86029958	+	ENSMUSG00000026226.15	Spata3	protein_coding
histon4_TCCGCGAA.single_peak_790	chr1	86045013	86048680	8.63803	14.7277	12.3204	chr1	86045863	86055456	+	ENSMUSG00000026227.11	2810459M11Rik	protein_coding
histon4_TCCGCGAA.single_peak_794	chr1	86063288	86066198	11.3792	21.1129	18.5084	chr1	86064387	86139151	+	ENSMUSG00000026229.17	Psmd1	protein_coding
histon4_TCCGCGAA.single_peak_796	chr1	86153776	86155777	7.3539	11.7769	9.45545	chr1	86154780	86278284	+	ENSMUSG00000062590.13	Armc9	protein_coding
histon4_TCCGCGAA.single_peak_798	chr1	86357466	86360837	12.2456	32.3312	29.6307	chr1	86344719	86359400	-	ENSMUSG00000026234.12	Ncl	protein_coding
histon4_TCCGCGAA.single_peak_798	chr1	86357466	86360837	12.2456	32.3312	29.6307	chr1	86359574	86373791	+	ENSMUSG00000073627.7	C130036L24Rik	lncRNA
histon4_TCCGCGAA.single_peak_798	chr1	86357466	86360837	12.2456	32.3312	29.6307	chr1	86359574	86367964	+	319336	C130036L24Rik	lncRNA
histon4_TCCGCGAA.single_peak_801	chr1	86440771	86443458	8.89055	21.357	18.87	chr1	86430011	86441525	-	102635333	Gm32700	lncRNA
histon4_TCCGCGAA.single_peak_807	chr1	86525459	86529948	11.5052	22.1747	19.5548	chr1	86526726	86530712	+	ENSMUSG00000026238.14	Ptma	protein_coding
histon4_TCCGCGAA.single_peak_808	chr1	86581119	86583771	11.2471	20.9189	18.3229	chr1	86542994	86582629	-	ENSMUSG00000026239.14	Pde6d	protein_coding
histon4_TCCGCGAA.single_peak_808	chr1	86581119	86583771	11.2471	20.9189	18.3229	chr1	86582904	86609375	+	ENSMUSG00000026240.12	Cops7b	protein_coding
histon4_TCCGCGAA.single_peak_808	chr1	86581119	86583771	11.2471	20.9189	18.3229	chr1	86580058	86581232	+	ENSMUSG00000102927.1	Gm37152	lncRNA
histon4_TCCGCGAA.single_peak_810	chr1	86669663	86671106	7.53342	12.0379	9.70848	chr1	86666291	86670571	-	ENSMUSG00000026241.5	Nppc	protein_coding
histon4_TCCGCGAA.single_peak_811	chr1	86703287	86704831	8.91705	15.496	13.0606	chr1	86703808	87050095	+	ENSMUSG00000053333.15	Dis3l2	protein_coding
histon4_TCCGCGAA.single_peak_817	chr1	87212786	87215356	7.44306	12.2283	9.89322	chr1	87213914	87240488	+	ENSMUSG00000026254.17	Eif4e2	protein_coding
histon4_TCCGCGAA.single_peak_818	chr1	87263725	87265958	6.46917	10.068	7.81098	chr1	87264363	87310839	+	ENSMUSG00000026255.15	Efhd1	protein_coding
histon4_TCCGCGAA.single_peak_818	chr1	87263725	87265958	6.46917	10.068	7.81098	chr1	87264481	87265174	-	ENSMUSG00000089821.1	Efhd1os	lncRNA
histon4_TCCGCGAA.single_peak_820	chr1	87326636	87328440	12.0896	23.0514	20.4044	chr1	87326998	87450796	+	ENSMUSG00000048000.15	Gigyf2	protein_coding
histon4_TCCGCGAA.single_peak_824	chr1	87509535	87510754	6.3346	9.54481	7.30557	chr1	87509889	87597845	+	ENSMUSG00000079434.8	Neu2	protein_coding
histon4_TCCGCGAA.single_peak_828	chr1	87852690	87855174	8.39579	14.25	11.8623	chr1	87853287	87945180	+	ENSMUSG00000070738.10	Dgkd	protein_coding
histon4_TCCGCGAA.single_peak_828	chr1	87852690	87855174	8.39579	14.25	11.8623	chr1	87844857	87853269	-	102642389	Gm38609	lncRNA
histon4_TCCGCGAA.single_peak_828	chr1	87852690	87855174	8.39579	14.25	11.8623	chr1	87853347	87854299	-	ENSMUSG00000101942.1	Gm19582	lncRNA
histon4_TCCGCGAA.single_peak_829	chr1	88007933	88008887	5.58223	7.89376	5.6972	chr1	87945119	88008551	-	ENSMUSG00000005501.14	Usp40	protein_coding
histon4_TCCGCGAA.single_peak_830	chr1	88203772	88203967	2.7743	3.94172	1.93	chr1	88204732	88205782	-	ENSMUSG00000081984.3	Dnajb3	protein_coding
histon4_TCCGCGAA.single_peak_831	chr1	88205223	88205716	5.00145	7.66383	5.48526	chr1	88204732	88205782	-	ENSMUSG00000081984.3	Dnajb3	protein_coding
histon4_TCCGCGAA.single_peak_832	chr1	88275703	88277895	11.0449	26.7393	24.0253	chr1	88262471	88277633	-	ENSMUSG00000044783.16	Hjurp	protein_coding
histon4_TCCGCGAA.single_peak_832	chr1	88275703	88277895	11.0449	26.7393	24.0253	chr1	88277661	88389293	+	ENSMUSG00000036251.16	Trpm8	protein_coding
histon4_TCCGCGAA.single_peak_834	chr1	88698347	88702522	10.0975	18.2226	15.7043	chr1	88673125	88702221	-	ENSMUSG00000049866.12	Arl4c	protein_coding
histon4_TCCGCGAA.single_peak_835	chr1	89069614	89072859	9.98956	18.0632	15.5604	chr1	89070415	89155068	+	ENSMUSG00000036206.12	Sh3bp4	protein_coding
histon4_TCCGCGAA.single_peak_840	chr1	89404649	89404811	3.50394	4.12058	2.08886	chr1	89360342	89406133	-	ENSMUSG00000099938.1	C030007H22Rik	lncRNA
histon4_TCCGCGAA.single_peak_841	chr1	89454173	89457729	16.9958	42.1122	39.1873	chr1	89454806	89897617	+	ENSMUSG00000055013.15	Agap1	protein_coding
histon4_TCCGCGAA.single_peak_844	chr1	89579915	89581959	5.66588	8.11026	5.90852	chr1	89577982	89580815	-	105246657	Gm41914	lncRNA
histon4_TCCGCGAA.single_peak_846	chr1	89927934	89928615	3.26467	3.64259	1.63763	chr1	89930234	89933290	+	ENSMUSG00000092627.2	D130058E05Rik	lncRNA
histon4_TCCGCGAA.single_peak_847	chr1	89929299	89931769	7.21091	11.6739	9.36974	chr1	89927956	89931179	-	ENSMUSG00000034486.8	Gbx2	protein_coding
histon4_TCCGCGAA.single_peak_847	chr1	89929299	89931769	7.21091	11.6739	9.36974	chr1	89930234	89933290	+	ENSMUSG00000092627.2	D130058E05Rik	lncRNA
histon4_TCCGCGAA.single_peak_850	chr1	89966583	89966807	3.27007	3.68587	1.69075	chr1	89962520	89966561	-	105246658	Gm41915	lncRNA
histon4_TCCGCGAA.single_peak_851	chr1	89967961	89969249	4.02755	5.00276	2.93247	chr1	89962520	89966561	-	105246658	Gm41915	lncRNA
histon4_TCCGCGAA.single_peak_852	chr1	90203938	90206209	9.86035	26.5425	24.0356	chr1	90203980	90216751	+	ENSMUSG00000044337.5	Ackr3	protein_coding
histon4_TCCGCGAA.single_peak_854	chr1	90228923	90229085	3.44829	4.15939	2.131	chr1	90227160	90228526	-	ENSMUSG00000104087.1	Gm38277	lncRNA
histon4_TCCGCGAA.single_peak_860	chr1	90602649	90605400	16.7371	45.7158	42.8934	chr1	90602981	90613341	+	ENSMUSG00000034432.11	Cops8	protein_coding
histon4_TCCGCGAA.single_peak_864	chr1	90974800	90975054	6.46768	10.6159	8.339	chr1	90974459	90975260	-	ENSMUSG00000100791.1	Gm28199	lncRNA
histon4_TCCGCGAA.single_peak_865	chr1	90998206	91001271	10.1722	18.0733	15.5564	chr1	90998737	91128944	+	ENSMUSG00000026305.15	Lrrfip1	protein_coding
histon4_TCCGCGAA.single_peak_869	chr1	91180010	91182082	3.69878	4.413	2.37556	chr1	91179822	91225196	+	ENSMUSG00000034353.14	Ramp1	protein_coding
histon4_TCCGCGAA.single_peak_871	chr1	91249236	91253286	7.57311	13.062	10.7127	chr1	91250304	91290337	+	ENSMUSG00000034343.14	Ube2f	protein_coding
histon4_TCCGCGAA.single_peak_872	chr1	91297850	91299189	8.12383	14.2898	11.9031	chr1	91298338	91321075	+	ENSMUSG00000026307.12	Scly	protein_coding
histon4_TCCGCGAA.single_peak_873	chr1	91366444	91366913	4.16032	5.16297	3.07736	chr1	91366430	91374217	+	ENSMUSG00000047443.14	Erfe	protein_coding
histon4_TCCGCGAA.single_peak_875	chr1	91396726	91397007	4.05075	5.71926	3.61618	chr1	91373861	91398815	-	ENSMUSG00000026309.14	Ilkap	protein_coding
histon4_TCCGCGAA.single_peak_876	chr1	91397731	91399373	8.26618	14.2092	11.812	chr1	91373861	91398815	-	ENSMUSG00000026309.14	Ilkap	protein_coding
histon4_TCCGCGAA.single_peak_878	chr1	91411718	91414556	5.83784	8.91711	6.69966	chr1	91411483	91414038	-	ENSMUSG00000067071.8	Hes6	protein_coding
histon4_TCCGCGAA.single_peak_879	chr1	91457612	91459981	9.20858	16.3428	13.8851	chr1	91415982	91459324	-	ENSMUSG00000055866.9	Per2	protein_coding
histon4_TCCGCGAA.single_peak_880	chr1	91461053	91461225	4.09783	5.35907	3.26812	chr1	91415982	91459324	-	ENSMUSG00000055866.9	Per2	protein_coding
histon4_TCCGCGAA.single_peak_881	chr1	91494562	91497171	9.73207	19.59	17.0822	chr1	91494647	91529307	+	ENSMUSG00000034292.13	Traf3ip1	protein_coding
histon4_TCCGCGAA.single_peak_882	chr1	91539461	91541473	9.68522	18.0794	15.5741	chr1	91540544	91559589	+	ENSMUSG00000026311.16	Asb1	protein_coding
histon4_TCCGCGAA.single_peak_883	chr1	91801491	91801973	3.69737	4.36248	2.3155	chr1	91801461	91848028	+	ENSMUSG00000007805.4	Twist2	protein_coding
histon4_TCCGCGAA.single_peak_883	chr1	91801491	91801973	3.69737	4.36248	2.3155	chr1	91798528	91802937	-	ENSMUSG00000100980.1	Gm29100	lncRNA
histon4_TCCGCGAA.single_peak_885	chr1	92195585	92196187	9.93368	30.716	27.8798	chr1	91928779	92195699	-	ENSMUSG00000026313.16	Hdac4	protein_coding
histon4_TCCGCGAA.single_peak_889	chr1	92471758	92474637	11.3599	22.27	19.6391	chr1	92439010	92473860	-	ENSMUSG00000026260.12	Ndufa10	protein_coding
histon4_TCCGCGAA.single_peak_891	chr1	92640738	92642646	8.28529	15.2866	12.8703	chr1	92637145	92641985	-	ENSMUSG00000073616.10	Cops9	protein_coding
histon4_TCCGCGAA.single_peak_892	chr1	92830767	92833589	8.90161	21.1668	18.6761	chr1	92831645	92860779	+	ENSMUSG00000034220.7	Gpc1	protein_coding
histon4_TCCGCGAA.single_peak_893	chr1	92906718	92907931	4.91126	6.70131	4.55221	chr1	92906981	92908435	+	ENSMUSG00000047067.7	Dusp28	protein_coding
histon4_TCCGCGAA.single_peak_894	chr1	92908607	92912379	6.92121	10.8641	8.58078	chr1	92906981	92908435	+	ENSMUSG00000047067.7	Dusp28	protein_coding
histon4_TCCGCGAA.single_peak_894	chr1	92908607	92912379	6.92121	10.8641	8.58078	chr1	92910783	92924384	+	ENSMUSG00000026269.14	Rnpepl1	protein_coding
histon4_TCCGCGAA.single_peak_894	chr1	92908607	92912379	6.92121	10.8641	8.58078	chr1	92908378	92910764	-	ENSMUSG00000097251.2	5033417F24Rik	lncRNA
histon4_TCCGCGAA.single_peak_895	chr1	92933235	92937033	9.55998	21.6725	19.155	chr1	92934376	92947941	+	ENSMUSG00000026270.11	Capn10	protein_coding
histon4_TCCGCGAA.single_peak_896	chr1	93100204	93102679	9.46092	16.7286	14.2478	chr1	93015464	93101951	-	ENSMUSG00000014602.15	Kif1a	protein_coding
histon4_TCCGCGAA.single_peak_897	chr1	93114671	93115761	4.17145	5.19381	3.10555	chr1	93114811	93115895	+	102640407	Gm36472	lncRNA
histon4_TCCGCGAA.single_peak_898	chr1	93235489	93236932	4.4148	5.63828	3.52678	chr1	93235841	93301065	+	ENSMUSG00000047793.13	Sned1	protein_coding
histon4_TCCGCGAA.single_peak_899	chr1	93304958	93306547	8.82913	15.7421	13.2998	chr1	93299211	93305915	-	ENSMUSG00000026273.13	Mterf4	protein_coding
histon4_TCCGCGAA.single_peak_899	chr1	93304958	93306547	8.82913	15.7421	13.2998	chr1	93305964	93317309	+	ENSMUSG00000101172.1	Gm28535	lncRNA
histon4_TCCGCGAA.single_peak_899	chr1	93304958	93306547	8.82913	15.7421	13.2998	chr1	93305964	93317310	+	105246665	Gm28535	lncRNA
histon4_TCCGCGAA.single_peak_900	chr1	93342062	93345293	9.79565	17.3545	14.8605	chr1	93308770	93343482	-	ENSMUSG00000026274.11	Pask	protein_coding
histon4_TCCGCGAA.single_peak_900	chr1	93342062	93345293	9.79565	17.3545	14.8605	chr1	93342854	93373489	+	ENSMUSG00000026275.13	Ppp1r7	protein_coding
histon4_TCCGCGAA.single_peak_903	chr1	93477459	93480928	9.66405	18.3886	15.8746	chr1	93405940	93478815	-	ENSMUSG00000034088.15	Hdlbp	protein_coding
histon4_TCCGCGAA.single_peak_903	chr1	93477459	93480928	9.66405	18.3886	15.8746	chr1	93478964	93510260	+	ENSMUSG00000026276.18	Sept2	protein_coding
histon4_TCCGCGAA.single_peak_903	chr1	93477459	93480928	9.66405	18.3886	15.8746	chr1	93478993	93509733	+	ENSMUSG00000112508.1	Sept2	protein_coding
histon4_TCCGCGAA.single_peak_906	chr1	93510639	93512805	5.37989	8.04284	5.84351	chr1	93512079	93621976	+	ENSMUSG00000034066.13	Farp2	protein_coding
histon4_TCCGCGAA.single_peak_909	chr1	93634185	93636656	9.1176	16.2245	13.7833	chr1	93635193	93636509	+	ENSMUSG00000100927.1	Gm28536	lncRNA
histon4_TCCGCGAA.single_peak_913	chr1	93685117	93686822	8.40439	14.2069	11.8147	chr1	93685660	93695764	+	ENSMUSG00000026278.14	Bok	protein_coding
histon4_TCCGCGAA.single_peak_917	chr1	93799283	93800154	3.23519	4.15149	2.12847	chr1	93792576	93801934	-	ENSMUSG00000026281.15	Dtymk	protein_coding
histon4_TCCGCGAA.single_peak_918	chr1	93800988	93802419	10.7174	28.6068	26.0606	chr1	93792576	93801934	-	ENSMUSG00000026281.15	Dtymk	protein_coding
histon4_TCCGCGAA.single_peak_918	chr1	93800988	93802419	10.7174	28.6068	26.0606	chr1	93803965	93822101	+	ENSMUSG00000026283.13	Ing5	protein_coding
histon4_TCCGCGAA.single_peak_919	chr1	93803119	93805135	6.55283	10.1635	7.909	chr1	93792576	93801934	-	ENSMUSG00000026281.15	Dtymk	protein_coding
histon4_TCCGCGAA.single_peak_919	chr1	93803119	93805135	6.55283	10.1635	7.909	chr1	93803965	93822101	+	ENSMUSG00000026283.13	Ing5	protein_coding
histon4_TCCGCGAA.single_peak_921	chr1	93824835	93826061	6.55617	10.3871	8.13053	chr1	93824909	93852348	+	ENSMUSG00000073609.9	D2hgdh	protein_coding
histon4_TCCGCGAA.single_peak_926	chr1	95313178	95315503	7.93015	13.6364	11.2625	chr1	95313623	95335284	+	ENSMUSG00000051185.9	Fam174a	protein_coding
histon4_TCCGCGAA.single_peak_927	chr1	95666052	95668562	10.0821	22.0545	19.475	chr1	95587682	95667571	-	ENSMUSG00000040710.10	St8sia4	protein_coding
histon4_TCCGCGAA.single_peak_931	chr1	97659889	97662499	8.0868	13.3491	10.9791	chr1	97606318	97662074	-	ENSMUSG00000044768.16	D1Ertd622e	protein_coding
histon4_TCCGCGAA.single_peak_932	chr1	97768405	97771472	13.3209	27.791	25.0649	chr1	97706048	97770411	-	ENSMUSG00000040648.14	Ppip5k2	protein_coding
histon4_TCCGCGAA.single_peak_932	chr1	97768405	97771472	13.3209	27.791	25.0649	chr1	97770172	97793709	+	ENSMUSG00000026333.14	Gin1	protein_coding
histon4_TCCGCGAA.single_peak_938	chr1	98094320	98097267	7.14817	12.0166	9.69942	chr1	97795114	98095646	-	ENSMUSG00000026335.16	Pam	protein_coding
histon4_TCCGCGAA.single_peak_939	chr1	98589829	98590518	3.45988	3.95902	1.93371	chr1	98589517	98607384	+	ENSMUSG00000100009.6	Gm7967	lncRNA
histon4_TCCGCGAA.single_peak_963	chr1	104768150	104772587	7.65117	12.9229	10.5679	chr1	104768529	104995481	+	ENSMUSG00000050840.8	Cdh20	protein_coding
histon4_TCCGCGAA.single_peak_967	chr1	105354938	105357109	8.8234	15.2274	12.7981	chr1	105276914	105356710	-	ENSMUSG00000047496.6	Rnf152	protein_coding
histon4_TCCGCGAA.single_peak_967	chr1	105354938	105357109	8.8234	15.2274	12.7981	chr1	105356007	105361737	+	ENSMUSG00000097482.2	Gm17634	lncRNA
histon4_TCCGCGAA.single_peak_968	chr1	105662700	105665929	8.92998	16.0863	13.6308	chr1	105518422	105663677	-	ENSMUSG00000056536.14	Pign	protein_coding
histon4_TCCGCGAA.single_peak_968	chr1	105662700	105665929	8.92998	16.0863	13.6308	chr1	105663861	105755191	+	ENSMUSG00000026319.13	2310035C23Rik	protein_coding
histon4_TCCGCGAA.single_peak_969	chr1	105780298	105781182	5.80989	8.42873	6.22157	chr1	105780718	105847981	+	ENSMUSG00000026321.7	Tnfrsf11a	protein_coding
histon4_TCCGCGAA.single_peak_971	chr1	105989350	105994474	9.9615	17.6971	15.1962	chr1	105990406	106034074	+	ENSMUSG00000038866.15	Zcchc2	protein_coding
histon4_TCCGCGAA.single_peak_971	chr1	105989350	105994474	9.9615	17.6971	15.1962	chr1	105979350	105990282	-	ENSMUSG00000099843.1	Gm7160	lncRNA
histon4_TCCGCGAA.single_peak_972	chr1	106171659	106176844	13.4673	28.8981	26.2044	chr1	106171752	106394250	+	ENSMUSG00000044340.7	Phlpp1	protein_coding
histon4_TCCGCGAA.single_peak_972	chr1	106171659	106176844	13.4673	28.8981	26.2044	chr1	106152625	106171524	-	ENSMUSG00000101583.1	Gm20753	lncRNA
histon4_TCCGCGAA.single_peak_977	chr1	106758677	106760407	7.56464	12.6929	10.3479	chr1	106720459	106759727	-	ENSMUSG00000009905.5	Kdsr	protein_coding
histon4_TCCGCGAA.single_peak_978	chr1	106761242	106761632	3.45279	3.94559	1.92501	chr1	106720459	106759727	-	ENSMUSG00000009905.5	Kdsr	protein_coding
histon4_TCCGCGAA.single_peak_979	chr1	106795406	106797645	13.6114	37.9091	35.159	chr1	106764071	106796728	-	ENSMUSG00000009907.17	Vps4b	protein_coding
histon4_TCCGCGAA.single_peak_985	chr1	109980765	109980955	4.68664	6.61287	4.4636	chr1	109982431	110140157	+	ENSMUSG00000026312.17	Cdh7	protein_coding
histon4_TCCGCGAA.single_peak_986	chr1	109982140	109982302	3.09128	3.35214	1.37731	chr1	109982431	110140157	+	ENSMUSG00000026312.17	Cdh7	protein_coding
histon4_TCCGCGAA.single_peak_990	chr1	110975401	110977845	4.59461	5.98048	3.85602	chr1	110888326	110977584	-	ENSMUSG00000047216.8	Cdh19	protein_coding
histon4_TCCGCGAA.single_peak_994	chr1	111834668	111834875	4.04881	5.14036	3.05633	chr1	111833823	111834224	+	ENSMUSG00000102728.1	Gm37934	lncRNA
histon4_TCCGCGAA.single_peak_995	chr1	111864092	111865421	6.24949	9.53192	7.28212	chr1	111858702	111864918	-	ENSMUSG00000038702.6	Dsel	protein_coding
histon4_TCCGCGAA.single_peak_1026	chr1	118321557	118323506	10.0468	18.526	15.9976	chr1	118321839	118333822	+	ENSMUSG00000026377.12	Nifk	protein_coding
histon4_TCCGCGAA.single_peak_1027	chr1	118387062	118391799	13.6398	32.2214	29.4703	chr1	118389058	118612678	+	ENSMUSG00000064302.13	Clasp1	protein_coding
histon4_TCCGCGAA.single_peak_1029	chr1	118458389	118459799	5.34055	10.8736	8.62099	chr1	118458652	118459267	-	ENSMUSG00000107722.1	2900060B14Rik	lncRNA
histon4_TCCGCGAA.single_peak_1029	chr1	118458389	118459799	5.34055	10.8736	8.62099	chr1	118458669	118459265	-	68204	2900060B14Rik	lncRNA
histon4_TCCGCGAA.single_peak_1030	chr1	118627618	118629057	4.80364	6.3586	4.21995	chr1	118627945	118685168	+	ENSMUSG00000026380.10	Tfcp2l1	protein_coding
histon4_TCCGCGAA.single_peak_1034	chr1	119418836	119422852	9.09943	15.3467	12.9029	chr1	119415465	119422248	-	ENSMUSG00000037035.5	Inhbb	protein_coding
histon4_TCCGCGAA.single_peak_1035	chr1	119503466	119505422	8.28547	14.0566	11.6715	chr1	119470305	119504794	-	ENSMUSG00000004451.14	Ralb	protein_coding
histon4_TCCGCGAA.single_peak_1036	chr1	119524612	119526987	6.33974	9.49719	7.25293	chr1	119526160	119528983	+	ENSMUSG00000098923.1	Tmem185b	protein_coding
histon4_TCCGCGAA.single_peak_1036	chr1	119524612	119526987	6.33974	9.49719	7.25293	chr1	119520090	119526359	-	ENSMUSG00000098447.2	Gm27184	lncRNA
histon4_TCCGCGAA.single_peak_1037	chr1	119647579	119649489	13.3328	30.0574	27.3172	chr1	119545037	119649000	-	ENSMUSG00000026383.14	Epb41l5	protein_coding
histon4_TCCGCGAA.single_peak_1042	chr1	119834683	119838417	10.4241	19.8661	17.3631	chr1	119652467	119837613	-	ENSMUSG00000026384.13	Ptpn4	protein_coding
histon4_TCCGCGAA.single_peak_1044	chr1	119912441	119913591	8.86512	19.2241	16.7318	chr1	119907890	119913208	-	ENSMUSG00000036975.5	Tmem177	protein_coding
histon4_TCCGCGAA.single_peak_1045	chr1	119996938	119997626	5.73741	8.15753	5.94917	chr1	119923341	119997234	-	ENSMUSG00000036962.12	Cfap221	protein_coding
histon4_TCCGCGAA.single_peak_1045	chr1	119996938	119997626	5.73741	8.15753	5.94917	chr1	119997707	119999485	+	102636864	Gm33817	lncRNA
histon4_TCCGCGAA.single_peak_1046	chr1	120073257	120073940	4.39811	5.6002	3.49576	chr1	120067377	120074074	-	ENSMUSG00000050777.7	Tmem37	protein_coding
histon4_TCCGCGAA.single_peak_1047	chr1	120116794	120122259	9.3119	16.3295	13.8614	chr1	120113280	120121078	-	ENSMUSG00000026385.16	Dbi	protein_coding
histon4_TCCGCGAA.single_peak_1047	chr1	120116794	120122259	9.3119	16.3295	13.8614	chr1	120121187	120188189	+	ENSMUSG00000026388.15	3110009E18Rik	protein_coding
histon4_TCCGCGAA.single_peak_1057	chr1	121087429	121088686	6.0449	8.92592	6.70327	chr1	121087405	121178441	+	ENSMUSG00000097881.7	Celrr	lncRNA
histon4_TCCGCGAA.single_peak_1057	chr1	121087429	121088686	6.0449	8.92592	6.70327	chr1	121087405	121120975	+	98452	Celrr	lncRNA
histon4_TCCGCGAA.single_peak_1059	chr1	121325064	121328806	10.2998	20.4259	17.896	chr1	121328092	121331149	+	ENSMUSG00000104253.1	Gm37174	lncRNA
histon4_TCCGCGAA.single_peak_1060	chr1	121430585	121432344	13.5914	33.6068	30.7249	chr1	121431049	121506460	+	ENSMUSG00000026339.18	Ccdc93	protein_coding
histon4_TCCGCGAA.single_peak_1060	chr1	121430585	121432344	13.5914	33.6068	30.7249	chr1	121427608	121431010	-	102638755	Gm35243	lncRNA
histon4_TCCGCGAA.single_peak_1062	chr1	121527526	121528501	3.47625	3.98082	1.95705	chr1	121509842	121528465	-	ENSMUSG00000050534.8	Htr5b	protein_coding
histon4_TCCGCGAA.single_peak_1063	chr1	121566699	121568471	8.30463	13.911	11.5238	chr1	121553835	121567989	-	ENSMUSG00000001674.11	Ddx18	protein_coding
histon4_TCCGCGAA.single_peak_1070	chr1	124044687	124046848	4.06907	5.18475	3.10591	chr1	123321471	124045559	-	ENSMUSG00000036815.16	Dpp10	protein_coding
histon4_TCCGCGAA.single_peak_1073	chr1	125432993	125436928	7.68923	12.4694	10.1251	chr1	125392905	125435727	-	ENSMUSG00000026341.16	Actr3	protein_coding
histon4_TCCGCGAA.single_peak_1074	chr1	125559769	125562151	8.38206	14.7911	12.3786	chr1	125560595	125595820	+	ENSMUSG00000026342.10	Slc35f5	protein_coding
histon4_TCCGCGAA.single_peak_1075	chr1	125910726	125912757	6.65945	10.2085	7.93569	chr1	125867622	125913101	-	ENSMUSG00000026344.9	Lypd1	protein_coding
histon4_TCCGCGAA.single_peak_1082	chr1	126828338	126830780	7.16738	11.776	9.45459	chr1	125913620	126830799	-	ENSMUSG00000049690.15	Nckap5	protein_coding
histon4_TCCGCGAA.single_peak_1085	chr1	127204469	127206919	10.9548	19.8949	17.3189	chr1	127205015	127488336	+	ENSMUSG00000036155.13	Mgat5	protein_coding
histon4_TCCGCGAA.single_peak_1090	chr1	127772922	127776665	10.9044	21.0131	18.4458	chr1	127774164	127808061	+	ENSMUSG00000026349.14	Ccnt2	protein_coding
histon4_TCCGCGAA.single_peak_1090	chr1	127772922	127776665	10.9044	21.0131	18.4458	chr1	127753616	127774092	-	ENSMUSG00000102014.1	2900009J06Rik	lncRNA
histon4_TCCGCGAA.single_peak_1091	chr1	127868547	127870107	8.13744	13.7858	11.411	chr1	127868773	127943868	+	ENSMUSG00000036104.12	Rab3gap1	protein_coding
histon4_TCCGCGAA.single_peak_1092	chr1	128101675	128104722	10.199	19.3154	16.8039	chr1	127954184	128103047	-	ENSMUSG00000036086.16	Zranb3	protein_coding
histon4_TCCGCGAA.single_peak_1092	chr1	128101675	128104722	10.199	19.3154	16.8039	chr1	128103301	128237736	+	ENSMUSG00000056211.13	R3hdm1	protein_coding
histon4_TCCGCGAA.single_peak_1092	chr1	128101675	128104722	10.199	19.3154	16.8039	chr1	128097591	128101470	-	ENSMUSG00000103999.1	Gm38026	lncRNA
histon4_TCCGCGAA.single_peak_1096	chr1	128243511	128246571	16.5826	46.0218	43.1503	chr1	128243964	128279378	+	ENSMUSG00000026353.9	Ubxn4	protein_coding
histon4_TCCGCGAA.single_peak_1096	chr1	128243511	128246571	16.5826	46.0218	43.1503	chr1	128244559	128251119	+	105246702	Gm41949	lncRNA
histon4_TCCGCGAA.single_peak_1097	chr1	128357693	128360221	6.58626	10.7785	8.5024	chr1	128331590	128359664	-	ENSMUSG00000026355.11	Mcm6	protein_coding
histon4_TCCGCGAA.single_peak_1098	chr1	128416252	128417555	9.75073	17.8632	15.3572	chr1	128363707	128417368	-	ENSMUSG00000026356.15	Dars	protein_coding
histon4_TCCGCGAA.single_peak_1101	chr1	128590547	128593564	8.10077	14.1321	11.7553	chr1	128588199	128592293	-	ENSMUSG00000045382.6	Cxcr4	protein_coding
histon4_TCCGCGAA.single_peak_1105	chr1	130462170	130463033	4.72396	6.20362	4.07182	chr1	130439027	130462744	-	ENSMUSG00000026399.12	Cd55	protein_coding
histon4_TCCGCGAA.single_peak_1105	chr1	130462170	130463033	4.72396	6.20362	4.07182	chr1	130462576	130557075	+	ENSMUSG00000085526.1	Gm16083	lncRNA
histon4_TCCGCGAA.single_peak_1108	chr1	130715189	130718806	13.0583	25.9304	23.1906	chr1	130670209	130715799	-	ENSMUSG00000101904.1	Gm29427	protein_coding
histon4_TCCGCGAA.single_peak_1108	chr1	130715189	130718806	13.0583	25.9304	23.1906	chr1	130717327	130724358	+	ENSMUSG00000046404.5	Yod1	protein_coding
histon4_TCCGCGAA.single_peak_1112	chr1	131095500	131097947	9.16129	16.6111	14.1441	chr1	131053700	131097826	-	ENSMUSG00000016528.10	Mapkapk2	protein_coding
histon4_TCCGCGAA.single_peak_1113	chr1	131135336	131138990	6.80558	11.2813	8.97914	chr1	131127455	131138340	-	ENSMUSG00000016526.8	Dyrk3	protein_coding
histon4_TCCGCGAA.single_peak_1114	chr1	131152729	131154029	8.86279	16.2062	13.7499	chr1	131153181	131187658	+	ENSMUSG00000026427.16	Eif2d	protein_coding
histon4_TCCGCGAA.single_peak_1115	chr1	131244139	131247034	6.05987	9.01103	6.78773	chr1	131176410	131245258	-	ENSMUSG00000026430.16	Rassf5	protein_coding
histon4_TCCGCGAA.single_peak_1115	chr1	131244139	131247034	6.05987	9.01103	6.78773	chr1	131245280	131266537	+	102631674	Gm29953	lncRNA
histon4_TCCGCGAA.single_peak_1117	chr1	131379093	131379932	4.0812	5.87097	3.76659	chr1	131376461	131378531	-	ENSMUSG00000104060.1	Gm37954	lncRNA
histon4_TCCGCGAA.single_peak_1122	chr1	131521730	131530751	10.0518	18.1403	15.6234	chr1	131285251	131527352	-	ENSMUSG00000026425.15	Srgap2	protein_coding
histon4_TCCGCGAA.single_peak_1122	chr1	131521730	131530751	10.0518	18.1403	15.6234	chr1	131527903	131539872	+	ENSMUSG00000055184.4	Fam72a	protein_coding
histon4_TCCGCGAA.single_peak_1127	chr1	131827159	131829671	9.44507	23.9203	21.395	chr1	131827493	131848865	+	ENSMUSG00000013275.9	Slc41a1	protein_coding
histon4_TCCGCGAA.single_peak_1128	chr1	131867033	131868048	8.14926	13.7802	11.4068	chr1	131867224	131872887	+	ENSMUSG00000026433.13	Rab29	protein_coding
histon4_TCCGCGAA.single_peak_1130	chr1	131910135	131913099	10.7117	20.1781	17.6018	chr1	131910534	131936321	+	ENSMUSG00000026434.12	Nucks1	protein_coding
histon4_TCCGCGAA.single_peak_1130	chr1	131910135	131913099	10.7117	20.1781	17.6018	chr1	131914529	131916439	+	ENSMUSG00000103569.1	Gm38067	lncRNA
histon4_TCCGCGAA.single_peak_1131	chr1	131913939	131914105	4.86427	6.44525	4.29947	chr1	131914529	131916439	+	ENSMUSG00000103569.1	Gm38067	lncRNA
histon4_TCCGCGAA.single_peak_1135	chr1	132006866	132010393	11.6219	27.5615	24.9781	chr1	132007607	132032612	+	ENSMUSG00000026436.15	Elk4	protein_coding
histon4_TCCGCGAA.single_peak_1136	chr1	132067449	132068249	5.26318	7.19755	5.01882	chr1	132022806	132068062	-	ENSMUSG00000059149.17	Mfsd4a	protein_coding
histon4_TCCGCGAA.single_peak_1137	chr1	132139197	132139738	3.96408	4.85545	2.7935	chr1	132112237	132139684	-	ENSMUSG00000026437.11	Cdk18	protein_coding
histon4_TCCGCGAA.single_peak_1137	chr1	132139197	132139738	3.96408	4.85545	2.7935	chr1	132139504	132142800	+	ENSMUSG00000099874.1	Gm29629	lncRNA
histon4_TCCGCGAA.single_peak_1140	chr1	132298447	132299702	5.86707	8.52717	6.30942	chr1	132298626	132307357	+	ENSMUSG00000042115.4	Klhdc8a	protein_coding
histon4_TCCGCGAA.single_peak_1142	chr1	132315336	132317953	6.98267	11.4979	9.19241	chr1	132316126	132333488	+	ENSMUSG00000009772.15	Nuak2	protein_coding
histon4_TCCGCGAA.single_peak_1143	chr1	132390433	132392358	7.96404	16.9039	14.4584	chr1	132356315	132391281	-	ENSMUSG00000042066.15	Tmcc2	protein_coding
histon4_TCCGCGAA.single_peak_1147	chr1	132476304	132478207	10.1479	18.6761	16.145	chr1	132477365	132505659	+	ENSMUSG00000026439.14	Rbbp5	protein_coding
histon4_TCCGCGAA.single_peak_1147	chr1	132476304	132478207	10.1479	18.6761	16.145	chr1	132466433	132477064	-	ENSMUSG00000097760.2	6030442K20Rik	lncRNA
histon4_TCCGCGAA.single_peak_1149	chr1	132741073	132742296	5.10923	7.01091	4.85139	chr1	132564690	132741797	-	ENSMUSG00000026442.14	Nfasc	protein_coding
histon4_TCCGCGAA.single_peak_1154	chr1	132879663	132881776	8.76604	14.9998	12.5795	chr1	132880273	132940005	+	ENSMUSG00000026443.3	Lrrn2	protein_coding
histon4_TCCGCGAA.single_peak_1158	chr1	133043598	133043843	3.00667	4.44039	2.39825	chr1	133045667	133108687	+	ENSMUSG00000026447.16	Pik3c2b	protein_coding
histon4_TCCGCGAA.single_peak_1159	chr1	133045764	133047305	8.90916	15.7009	13.2674	chr1	133045667	133108687	+	ENSMUSG00000026447.16	Pik3c2b	protein_coding
histon4_TCCGCGAA.single_peak_1163	chr1	133130294	133136407	10.4587	23.0573	20.5	chr1	133131143	133139783	+	ENSMUSG00000046062.5	Ppp1r15b	protein_coding
histon4_TCCGCGAA.single_peak_1163	chr1	133130294	133136407	10.4587	23.0573	20.5	chr1	133128676	133131782	-	ENSMUSG00000102425.1	Gm26616	lncRNA
histon4_TCCGCGAA.single_peak_1167	chr1	133363479	133364303	6.12993	9.00093	6.77269	chr1	133363572	133380336	+	ENSMUSG00000070644.13	Etnk2	protein_coding
histon4_TCCGCGAA.single_peak_1168	chr1	133422447	133424393	8.36993	14.1404	11.7459	chr1	133382303	133424377	-	ENSMUSG00000070643.11	Sox13	protein_coding
histon4_TCCGCGAA.single_peak_1174	chr1	133608264	133610523	11.1927	22.6066	19.9847	chr1	133603871	133610291	-	ENSMUSG00000090553.8	Snrpe	protein_coding
histon4_TCCGCGAA.single_peak_1174	chr1	133608264	133610523	11.1927	22.6066	19.9847	chr1	133610411	133614422	+	ENSMUSG00000097014.1	Gm26706	lncRNA
histon4_TCCGCGAA.single_peak_1175	chr1	133660190	133661440	11.6324	21.2646	18.6408	chr1	133619862	133661380	-	ENSMUSG00000102976.5	Zc3h11a	protein_coding
histon4_TCCGCGAA.single_peak_1175	chr1	133660190	133661440	11.6324	21.2646	18.6408	chr1	133619940	133661318	-	ENSMUSG00000094410.7	Gm38394	protein_coding
histon4_TCCGCGAA.single_peak_1175	chr1	133660190	133661440	11.6324	21.2646	18.6408	chr1	133655879	133660885	-	ENSMUSG00000102049.1	Zbed6	protein_coding
histon4_TCCGCGAA.single_peak_1176	chr1	133799253	133801697	8.89395	17.976	15.5772	chr1	133699457	133801041	-	ENSMUSG00000026463.17	Atp2b4	protein_coding
histon4_TCCGCGAA.single_peak_1179	chr1	133908294	133908971	3.27719	3.66358	1.66918	chr1	133897199	133907999	-	ENSMUSG00000010311.15	Optc	protein_coding
histon4_TCCGCGAA.single_peak_1179	chr1	133908294	133908971	3.27719	3.66358	1.66918	chr1	133906531	133914822	+	ENSMUSG00000090208.1	Gm15851	lncRNA
histon4_TCCGCGAA.single_peak_1181	chr1	134075291	134079666	11.0945	24.7613	22.158	chr1	134075170	134079120	-	ENSMUSG00000020423.6	Btg2	protein_coding
histon4_TCCGCGAA.single_peak_1182	chr1	134092779	134093444	2.96263	3.15172	1.19581	chr1	134090820	134095176	-	102634461	Gm32039	lncRNA
histon4_TCCGCGAA.single_peak_1183	chr1	134232528	134235968	6.47179	10.0503	7.79692	chr1	134199223	134235431	-	ENSMUSG00000042429.8	Adora1	protein_coding
histon4_TCCGCGAA.single_peak_1185	chr1	134299215	134299527	4.39777	5.59295	3.48385	chr1	134299453	134304279	+	102634762	Gm32267	lncRNA
histon4_TCCGCGAA.single_peak_1188	chr1	134405549	134407104	11.6876	28.7125	26.0703	chr1	134405559	134411740	+	ENSMUSG00000026456.18	Cyb5r1	protein_coding
histon4_TCCGCGAA.single_peak_1189	chr1	134414496	134416608	7.42654	12.6316	10.2899	chr1	134415378	134433351	+	ENSMUSG00000026457.14	Adipor1	protein_coding
histon4_TCCGCGAA.single_peak_1191	chr1	134454806	134456507	15.8625	39.317	36.5049	chr1	134455531	134491018	+	ENSMUSG00000026455.14	Klhl12	protein_coding
histon4_TCCGCGAA.single_peak_1191	chr1	134454806	134456507	15.8625	39.317	36.5049	chr1	134454492	134455473	-	ENSMUSG00000102722.1	Gm37935	lncRNA
histon4_TCCGCGAA.single_peak_1192	chr1	134494213	134495978	9.45837	16.5503	14.0711	chr1	134494648	134508774	+	ENSMUSG00000042229.9	Rabif	protein_coding
histon4_TCCGCGAA.single_peak_1196	chr1	134559124	134563563	8.39769	14.6799	12.2718	chr1	134560171	134635285	+	ENSMUSG00000042207.17	Kdm5b	protein_coding
histon4_TCCGCGAA.single_peak_1199	chr1	134954191	134956360	7.56707	12.6288	10.2921	chr1	134754658	134955942	-	ENSMUSG00000073557.11	Ppp1r12b	protein_coding
histon4_TCCGCGAA.single_peak_1201	chr1	134962175	134963490	15.8673	40.4763	37.7168	chr1	134962565	134974162	+	ENSMUSG00000026429.8	Ube2t	protein_coding
histon4_TCCGCGAA.single_peak_1203	chr1	135104868	135106091	3.42628	3.91012	1.89307	chr1	134983301	135105276	-	ENSMUSG00000042793.13	Lgr6	protein_coding
histon4_TCCGCGAA.single_peak_1205	chr1	135145934	135150448	9.92574	18.1498	15.649	chr1	135146824	135156269	+	ENSMUSG00000026426.10	Arl8a	protein_coding
histon4_TCCGCGAA.single_peak_1206	chr1	135154659	135155028	3.79002	4.52671	2.47894	chr1	135152963	135153806	+	ENSMUSG00000085311.1	Gm15445	lncRNA
histon4_TCCGCGAA.single_peak_1208	chr1	135282732	135285850	6.73361	10.8963	8.61214	chr1	135262712	135284084	-	ENSMUSG00000041926.15	Rnpep	protein_coding
histon4_TCCGCGAA.single_peak_1210	chr1	135310712	135315199	9.2369	17.7717	15.2736	chr1	135295213	135313778	-	ENSMUSG00000062580.9	Timm17a	protein_coding
histon4_TCCGCGAA.single_peak_1214	chr1	135373425	135375655	8.08645	14.1564	11.7856	chr1	135371057	135375237	-	ENSMUSG00000041889.7	Shisa4	protein_coding
histon4_TCCGCGAA.single_peak_1215	chr1	135428775	135431038	8.60497	14.9316	12.5172	chr1	135382312	135430499	-	ENSMUSG00000041879.13	Ipo9	protein_coding
histon4_TCCGCGAA.single_peak_1218	chr1	135582493	135586594	7.38278	11.979	9.65842	chr1	135584773	135599948	+	ENSMUSG00000054412.5	Gm4793	lncRNA
histon4_TCCGCGAA.single_peak_1220	chr1	135686387	135688465	9.05511	15.6626	13.21	chr1	135606447	135688105	-	ENSMUSG00000090399.1	Gm38399	lncRNA
histon4_TCCGCGAA.single_peak_1220	chr1	135686387	135688465	9.05511	15.6626	13.21	chr1	135688306	135691947	+	102635523	Gm32835	lncRNA
histon4_TCCGCGAA.single_peak_1224	chr1	135764267	135764530	5.0933	8.60547	6.38815	chr1	135766119	135769136	+	ENSMUSG00000041801.5	Phlda3	protein_coding
histon4_TCCGCGAA.single_peak_1225	chr1	135765724	135768324	8.75927	14.6944	12.2745	chr1	135766119	135769136	+	ENSMUSG00000041801.5	Phlda3	protein_coding
histon4_TCCGCGAA.single_peak_1227	chr1	135818344	135819253	4.95832	6.65531	4.50125	chr1	135818598	135833342	+	ENSMUSG00000041782.14	Lad1	protein_coding
histon4_TCCGCGAA.single_peak_1229	chr1	136007427	136008561	5.82747	8.75414	6.54919	chr1	135953578	136006342	-	ENSMUSG00000051985.12	Igfn1	protein_coding
histon4_TCCGCGAA.single_peak_1229	chr1	136007427	136008561	5.82747	8.75414	6.54919	chr1	136008150	136035342	+	ENSMUSG00000026411.17	Tmem9	protein_coding
histon4_TCCGCGAA.single_peak_1231	chr1	136130764	136133376	8.2034	13.8871	11.5041	chr1	136131389	136177998	+	ENSMUSG00000041642.18	Kif21b	protein_coding
histon4_TCCGCGAA.single_peak_1231	chr1	136130764	136133376	8.2034	13.8871	11.5041	chr1	136126178	136131183	-	ENSMUSG00000086264.9	Gm15850	lncRNA
histon4_TCCGCGAA.single_peak_1231	chr1	136130764	136133376	8.2034	13.8871	11.5041	chr1	136127719	136131183	-	329253	Gm15850	lncRNA
histon4_TCCGCGAA.single_peak_1233	chr1	136232436	136234838	6.55776	10.3319	8.07051	chr1	136213531	136234264	-	ENSMUSG00000041605.16	5730559C18Rik	protein_coding
histon4_TCCGCGAA.single_peak_1234	chr1	136259615	136260761	4.2144	5.29757	3.20608	chr1	136259797	136260873	-	ENSMUSG00000052759.7	Gpr25	protein_coding
histon4_TCCGCGAA.single_peak_1234	chr1	136259615	136260761	4.2144	5.29757	3.20608	chr1	136259407	136274406	+	ENSMUSG00000097433.1	Gm26781	lncRNA
histon4_TCCGCGAA.single_peak_1236	chr1	136343238	136346534	11.4697	22.8532	20.1983	chr1	136268123	136346104	-	ENSMUSG00000041570.14	Camsap2	protein_coding
histon4_TCCGCGAA.single_peak_1238	chr1	136414719	136416061	8.51678	17.6285	15.2242	chr1	136415271	136440158	+	ENSMUSG00000026404.12	Ddx59	protein_coding
histon4_TCCGCGAA.single_peak_1238	chr1	136414719	136416061	8.51678	17.6285	15.2242	chr1	136411916	136415519	-	ENSMUSG00000097403.2	9230116N13Rik	lncRNA
histon4_TCCGCGAA.single_peak_1240	chr1	136465377	136467475	7.73198	12.6193	10.2697	chr1	136466343	136531511	+	ENSMUSG00000041498.13	Kif14	protein_coding
histon4_TCCGCGAA.single_peak_1242	chr1	136624132	136626609	10.7709	20.0812	17.5254	chr1	136624901	136630053	+	ENSMUSG00000041483.14	Zfp281	protein_coding
histon4_TCCGCGAA.single_peak_1242	chr1	136624132	136626609	10.7709	20.0812	17.5254	chr1	136622098	136624650	-	ENSMUSG00000097229.1	Platr23	lncRNA
histon4_TCCGCGAA.single_peak_1257	chr1	137897896	137903846	16.6141	39.5251	36.6859	chr1	137898595	138000384	+	ENSMUSG00000098243.3	Gm4258	lncRNA
histon4_TCCGCGAA.single_peak_1258	chr1	137925622	137926594	3.33891	3.85163	1.83721	chr1	137924388	137926379	+	ENSMUSG00000103038.1	Gm37124	lncRNA
histon4_TCCGCGAA.single_peak_1258	chr1	137925622	137926594	3.33891	3.85163	1.83721	chr1	137927251	137930273	+	ENSMUSG00000102277.1	A130050O07Rik	lncRNA
histon4_TCCGCGAA.single_peak_1259	chr1	137927921	137928519	6.4457	10.2945	8.02309	chr1	137927251	137930273	+	ENSMUSG00000102277.1	A130050O07Rik	lncRNA
histon4_TCCGCGAA.single_peak_1260	chr1	137966464	137966965	3.49912	4.02069	1.99492	chr1	137966531	137969918	+	ENSMUSG00000098206.1	A430106G13Rik	lncRNA
histon4_TCCGCGAA.single_peak_1266	chr1	138617263	138620454	9.13851	15.6804	13.2305	chr1	138482875	138620141	-	ENSMUSG00000026393.10	Nek7	protein_coding
histon4_TCCGCGAA.single_peak_1275	chr1	138855880	138857700	6.06213	8.90884	6.67632	chr1	138851983	138856852	-	ENSMUSG00000079283.2	2310009B15Rik	protein_coding
histon4_TCCGCGAA.single_peak_1276	chr1	138962317	138965837	7.97031	15.033	12.627	chr1	138963435	139178960	+	ENSMUSG00000056268.15	Dennd1b	protein_coding
histon4_TCCGCGAA.single_peak_1276	chr1	138962317	138965837	7.97031	15.033	12.627	chr1	138960441	138962903	-	ENSMUSG00000102365.1	Gm37045	lncRNA
histon4_TCCGCGAA.single_peak_1281	chr1	139421719	139426741	8.30709	14.51	12.1337	chr1	139422288	139453005	+	ENSMUSG00000033964.12	Zbtb41	protein_coding
histon4_TCCGCGAA.single_peak_1283	chr1	139453853	139457065	12.6052	28.846	26.1734	chr1	139454772	139494091	+	ENSMUSG00000033952.14	Aspm	protein_coding
histon4_TCCGCGAA.single_peak_1285	chr1	140245278	140246112	13.9091	41.2928	38.4854	chr1	140246158	140612067	+	ENSMUSG00000052726.15	Kcnt2	protein_coding
histon4_TCCGCGAA.single_peak_1290	chr1	143639784	143643925	5.52337	7.88911	5.70117	chr1	143640664	143654614	+	ENSMUSG00000033849.3	B3galt2	protein_coding
histon4_TCCGCGAA.single_peak_1293	chr1	143738754	143741571	9.40929	19.9784	17.4317	chr1	143734643	143739088	-	108167731	LOC108167731	lncRNA
histon4_TCCGCGAA.single_peak_1295	chr1	143776110	143778252	9.77437	18.4527	15.9326	chr1	143750790	143777068	-	ENSMUSG00000018199.8	Trove2	protein_coding
histon4_TCCGCGAA.single_peak_1295	chr1	143776110	143778252	9.77437	18.4527	15.9326	chr1	143777272	143807466	+	ENSMUSG00000018189.12	Uchl5	protein_coding
histon4_TCCGCGAA.single_peak_1295	chr1	143776110	143778252	9.77437	18.4527	15.9326	chr1	143777642	143781307	+	ENSMUSG00000100455.1	Gm29170	lncRNA
histon4_TCCGCGAA.single_peak_1298	chr1	144002946	144005948	8.38065	14.1889	11.791	chr1	143999338	144004161	-	ENSMUSG00000026360.9	Rgs2	protein_coding
histon4_TCCGCGAA.single_peak_1305	chr1	146494317	146495157	4.64914	6.03377	3.90932	chr1	146494760	146902472	+	ENSMUSG00000035131.14	Brinp3	protein_coding
histon4_TCCGCGAA.single_peak_1305	chr1	146494317	146495157	4.64914	6.03377	3.90932	chr1	146419436	146495060	-	ENSMUSG00000099964.6	Gm29514	lncRNA
histon4_TCCGCGAA.single_peak_1305	chr1	146494317	146495157	4.64914	6.03377	3.90932	chr1	146422844	146495041	-	102639375	Gm29514	lncRNA
histon4_TCCGCGAA.single_peak_1306	chr1	146495825	146495991	3.90066	4.86184	2.79213	chr1	146494760	146902472	+	ENSMUSG00000035131.14	Brinp3	protein_coding
histon4_TCCGCGAA.single_peak_1306	chr1	146495825	146495991	3.90066	4.86184	2.79213	chr1	146419436	146495060	-	ENSMUSG00000099964.6	Gm29514	lncRNA
histon4_TCCGCGAA.single_peak_1306	chr1	146495825	146495991	3.90066	4.86184	2.79213	chr1	146422844	146495041	-	102639375	Gm29514	lncRNA
histon4_TCCGCGAA.single_peak_1312	chr1	149960981	149961279	4.32301	5.4639	3.35939	chr1	149829618	149961290	-	ENSMUSG00000056220.14	Pla2g4a	protein_coding
histon4_TCCGCGAA.single_peak_1313	chr1	150099559	150100366	4.3364	5.52275	3.42714	chr1	150100031	150108227	+	ENSMUSG00000032487.8	Ptgs2	protein_coding
histon4_TCCGCGAA.single_peak_1313	chr1	150099559	150100366	4.3364	5.52275	3.42714	chr1	150074873	150099963	-	ENSMUSG00000097028.2	Ptgs2os	lncRNA
histon4_TCCGCGAA.single_peak_1313	chr1	150099559	150100366	4.3364	5.52275	3.42714	chr1	150074873	150099874	-	320019	Ptgs2os	lncRNA
histon4_TCCGCGAA.single_peak_1315	chr1	150392032	150394715	11.3164	21.2704	18.6554	chr1	150361305	150393080	-	ENSMUSG00000006010.14	BC003331	protein_coding
histon4_TCCGCGAA.single_peak_1315	chr1	150392032	150394715	11.3164	21.2704	18.6554	chr1	150392838	150449935	+	ENSMUSG00000006005.17	Tpr	protein_coding
histon4_TCCGCGAA.single_peak_1316	chr1	150991716	150993970	4.52201	5.87345	3.76047	chr1	150562524	150993435	-	ENSMUSG00000066842.18	Hmcn1	protein_coding
histon4_TCCGCGAA.single_peak_1318	chr1	151343632	151346830	10.8495	24.5416	21.9586	chr1	151344477	151364422	+	ENSMUSG00000023150.14	Ivns1abp	protein_coding
histon4_TCCGCGAA.single_peak_1318	chr1	151343632	151346830	10.8495	24.5416	21.9586	chr1	151298479	151344412	-	108167733	LOC108167733	lncRNA
histon4_TCCGCGAA.single_peak_1318	chr1	151343632	151346830	10.8495	24.5416	21.9586	chr1	151339604	151345231	-	ENSMUSG00000100954.4	Gm10138	lncRNA
histon4_TCCGCGAA.single_peak_1319	chr1	151426900	151429752	9.53867	19.0348	16.5182	chr1	151367699	151428455	-	ENSMUSG00000052748.14	Swt1	protein_coding
histon4_TCCGCGAA.single_peak_1319	chr1	151426900	151429752	9.53867	19.0348	16.5182	chr1	151428542	151458161	+	ENSMUSG00000053286.11	Trmt1l	protein_coding
histon4_TCCGCGAA.single_peak_1320	chr1	151430533	151431098	5.99432	11.5062	9.20555	chr1	151428542	151458161	+	ENSMUSG00000053286.11	Trmt1l	protein_coding
histon4_TCCGCGAA.single_peak_1322	chr1	151443678	151443856	4.67636	6.29753	4.16271	chr1	151445305	151447741	+	ENSMUSG00000103928.1	Gm37893	lncRNA
histon4_TCCGCGAA.single_peak_1323	chr1	151497628	151497897	4.65741	6.71997	4.57393	chr1	151496557	151499585	-	ENSMUSG00000103238.1	Gm36527	lncRNA
histon4_TCCGCGAA.single_peak_1324	chr1	151498818	151501815	15.3354	39.9878	37.2146	chr1	151458004	151500955	-	ENSMUSG00000026484.13	Rnf2	protein_coding
histon4_TCCGCGAA.single_peak_1324	chr1	151498818	151501815	15.3354	39.9878	37.2146	chr1	151496557	151499585	-	ENSMUSG00000103238.1	Gm36527	lncRNA
histon4_TCCGCGAA.single_peak_1325	chr1	151754379	151756609	9.82267	28.1995	25.5523	chr1	151755371	151822051	+	ENSMUSG00000043019.12	Edem3	protein_coding
histon4_TCCGCGAA.single_peak_1325	chr1	151754379	151756609	9.82267	28.1995	25.5523	chr1	151748946	151755018	-	102640772	LOC102640772	lncRNA
histon4_TCCGCGAA.single_peak_1325	chr1	151754379	151756609	9.82267	28.1995	25.5523	chr1	151748949	151755018	-	ENSMUSG00000100594.1	2810414N06Rik	lncRNA
histon4_TCCGCGAA.single_peak_1328	chr1	152087760	152091317	9.66901	18.365	15.8535	chr1	151852403	152090125	-	ENSMUSG00000032666.16	1700025G04Rik	protein_coding
histon4_TCCGCGAA.single_peak_1330	chr1	152399465	152401811	7.79655	12.7403	10.3869	chr1	152399830	152510695	+	ENSMUSG00000032649.14	Colgalt2	protein_coding
histon4_TCCGCGAA.single_peak_1335	chr1	152764310	152768571	10.4208	19.758	17.2033	chr1	152516760	152766351	-	ENSMUSG00000026482.13	Rgl1	protein_coding
histon4_TCCGCGAA.single_peak_1335	chr1	152764310	152768571	10.4208	19.758	17.2033	chr1	152766542	152775597	+	ENSMUSG00000008475.13	Arpc5	protein_coding
histon4_TCCGCGAA.single_peak_1337	chr1	152900721	152905499	11.865	27.1354	24.4836	chr1	152836995	152902646	-	ENSMUSG00000042772.15	Smg7	protein_coding
histon4_TCCGCGAA.single_peak_1338	chr1	152954655	152956439	7.55655	12.085	9.7501	chr1	152954993	153119261	+	ENSMUSG00000042751.14	Nmnat2	protein_coding
histon4_TCCGCGAA.single_peak_1344	chr1	153329619	153333587	8.37625	14.3941	11.9995	chr1	153218922	153332786	-	ENSMUSG00000026478.14	Lamc1	protein_coding
histon4_TCCGCGAA.single_peak_1345	chr1	153424503	153425469	5.38839	7.70636	5.52737	chr1	153425162	153452574	+	ENSMUSG00000042708.12	Shcbp1l	protein_coding
histon4_TCCGCGAA.single_peak_1346	chr1	153485457	153487792	11.9258	23.5813	20.9475	chr1	153455758	153487660	-	ENSMUSG00000042699.11	Dhx9	protein_coding
histon4_TCCGCGAA.single_peak_1350	chr1	153549115	153550652	8.03131	14.3183	11.9214	chr1	153503015	153550045	-	ENSMUSG00000042684.8	Npl	protein_coding
histon4_TCCGCGAA.single_peak_1353	chr1	153653462	153653638	3.39188	3.97338	1.95336	chr1	153653025	153700323	+	ENSMUSG00000042671.12	Rgs8	protein_coding
histon4_TCCGCGAA.single_peak_1356	chr1	153739827	153744362	10.3132	25.5663	22.9987	chr1	153740349	153745468	+	ENSMUSG00000026475.7	Rgs16	protein_coding
histon4_TCCGCGAA.single_peak_1356	chr1	153739827	153744362	10.3132	25.5663	22.9987	chr1	153721240	153737829	-	ENSMUSG00000100334.1	C230024C17Rik	lncRNA
histon4_TCCGCGAA.single_peak_1357	chr1	153749015	153749755	4.12402	5.09857	3.01513	chr1	153749426	153764221	+	ENSMUSG00000066800.11	Rnasel	protein_coding
histon4_TCCGCGAA.single_peak_1357	chr1	153749015	153749755	4.12402	5.09857	3.01513	chr1	153743552	153749324	-	ENSMUSG00000099568.1	Gm28513	lncRNA
histon4_TCCGCGAA.single_peak_1357	chr1	153749015	153749755	4.12402	5.09857	3.01513	chr1	153750682	153751547	+	ENSMUSG00000100183.1	Gm28512	lncRNA
histon4_TCCGCGAA.single_peak_1358	chr1	153899288	153902842	10.1692	22.5852	19.9912	chr1	153849542	153900228	-	ENSMUSG00000045968.7	Teddm2	protein_coding
histon4_TCCGCGAA.single_peak_1358	chr1	153899288	153902842	10.1692	22.5852	19.9912	chr1	153899944	153909723	+	ENSMUSG00000026473.15	Glul	protein_coding
histon4_TCCGCGAA.single_peak_1358	chr1	153899288	153902842	10.1692	22.5852	19.9912	chr1	153893724	153899870	-	102631806	Gm38440	lncRNA
histon4_TCCGCGAA.single_peak_1362	chr1	154883877	154884705	3.5579	4.11492	2.0836	chr1	154390731	154884501	-	ENSMUSG00000004110.15	Cacna1e	protein_coding
histon4_TCCGCGAA.single_peak_1365	chr1	155097188	155099850	9.81295	17.4871	14.9896	chr1	155096361	155099636	-	ENSMUSG00000056708.5	Ier5	protein_coding
histon4_TCCGCGAA.single_peak_1366	chr1	155146285	155147063	6.02863	9.12127	6.90624	chr1	155127277	155146814	-	ENSMUSG00000026471.14	Mr1	protein_coding
histon4_TCCGCGAA.single_peak_1367	chr1	155157722	155160021	9.56164	18.5194	16.0054	chr1	155158715	155208256	+	ENSMUSG00000026470.14	Stx6	protein_coding
histon4_TCCGCGAA.single_peak_1369	chr1	155243925	155244472	3.96022	4.82038	2.75008	chr1	155212471	155244444	-	ENSMUSG00000033722.9	BC034090	protein_coding
histon4_TCCGCGAA.single_peak_1369	chr1	155243925	155244472	3.96022	4.82038	2.75008	chr1	155243076	155256851	+	102633220	Gm31102	lncRNA
histon4_TCCGCGAA.single_peak_1371	chr1	155414336	155417412	8.7589	16.0793	13.6515	chr1	155275701	155417415	-	ENSMUSG00000026469.14	Xpr1	protein_coding
histon4_TCCGCGAA.single_peak_1376	chr1	155557575	155559945	9.9781	18.3762	15.8659	chr1	155558120	155691330	+	ENSMUSG00000033701.13	Acbd6	protein_coding
histon4_TCCGCGAA.single_peak_1383	chr1	155811372	155813384	9.24659	16.0467	13.59	chr1	155776029	155812889	-	ENSMUSG00000033684.14	Qsox1	protein_coding
histon4_TCCGCGAA.single_peak_1385	chr1	155971653	155974741	8.95397	15.5998	13.1672	chr1	155844964	155973255	-	ENSMUSG00000033671.18	Cep350	protein_coding
histon4_TCCGCGAA.single_peak_1385	chr1	155971653	155974741	8.95397	15.5998	13.1672	chr1	155973318	155974506	+	ENSMUSG00000102833.1	Gm9694	lncRNA
histon4_TCCGCGAA.single_peak_1387	chr1	156034518	156037316	11.8376	34.1861	31.5006	chr1	156004599	156036480	-	ENSMUSG00000026466.16	Tor1aip1	protein_coding
histon4_TCCGCGAA.single_peak_1387	chr1	156034518	156037316	11.8376	34.1861	31.5006	chr1	156035403	156068861	+	ENSMUSG00000050565.16	Tor1aip2	protein_coding
histon4_TCCGCGAA.single_peak_1390	chr1	156204274	156205237	3.82901	4.59058	2.53458	chr1	156075966	156205026	-	ENSMUSG00000015484.3	Fam163a	protein_coding
histon4_TCCGCGAA.single_peak_1391	chr1	156302516	156303598	4.93172	6.65764	4.51072	chr1	156255296	156303664	-	ENSMUSG00000060985.15	Tdrd5	protein_coding
histon4_TCCGCGAA.single_peak_1391	chr1	156302516	156303598	4.93172	6.65764	4.51072	chr1	156303489	156304966	+	ENSMUSG00000103705.1	4930518J20Rik	lncRNA
histon4_TCCGCGAA.single_peak_1392	chr1	156365841	156366176	3.63612	4.24382	2.20859	chr1	156366040	156366484	+	ENSMUSG00000078193.2	Gm2000	protein_coding
histon4_TCCGCGAA.single_peak_1393	chr1	156420357	156421362	6.94829	10.7043	8.41589	chr1	156323509	156421159	-	ENSMUSG00000026601.14	Axdnd1	protein_coding
histon4_TCCGCGAA.single_peak_1394	chr1	156472663	156474970	13.66	35.8976	33.1632	chr1	156424525	156474331	-	ENSMUSG00000026600.12	Soat1	protein_coding
histon4_TCCGCGAA.single_peak_1394	chr1	156472663	156474970	13.66	35.8976	33.1632	chr1	156476559	156500204	+	105243983	Gm39682	lncRNA
histon4_TCCGCGAA.single_peak_1395	chr1	156523929	156524220	5.0911	6.90605	4.74638	chr1	156524012	156526664	+	ENSMUSG00000101523.1	Gm10031	protein_coding
histon4_TCCGCGAA.single_peak_1396	chr1	156558338	156560023	10.1341	18.3216	15.8074	chr1	156558786	156649568	+	ENSMUSG00000026596.13	Abl2	protein_coding
histon4_TCCGCGAA.single_peak_1400	chr1	156673128	156675239	8.20832	13.6782	11.2927	chr1	156653617	156674356	-	ENSMUSG00000060519.11	Tor3a	protein_coding
histon4_TCCGCGAA.single_peak_1401	chr1	156717813	156719713	9.18428	15.7876	13.3316	chr1	156678532	156719086	-	ENSMUSG00000033557.17	Fam20b	protein_coding
histon4_TCCGCGAA.single_peak_1405	chr1	156941460	156941748	4.203	6.38372	4.24447	chr1	156804166	156939626	-	ENSMUSG00000026594.14	Ralgps2	protein_coding
histon4_TCCGCGAA.single_peak_1405	chr1	156941460	156941748	4.203	6.38372	4.24447	chr1	156939838	156940196	+	ENSMUSG00000101905.1	4930439D14Rik	lncRNA
histon4_TCCGCGAA.single_peak_1419	chr1	157410219	157414312	9.19602	15.7901	13.3371	chr1	157135182	157412595	-	ENSMUSG00000070565.11	Rasal2	protein_coding
histon4_TCCGCGAA.single_peak_1426	chr1	158354063	158357205	11.4153	26.1312	23.4883	chr1	158245269	158356326	-	ENSMUSG00000004031.13	Brinp2	protein_coding
histon4_TCCGCGAA.single_peak_1427	chr1	158361990	158364941	6.43925	10.0587	7.80385	chr1	158362273	158691781	+	ENSMUSG00000026587.15	Astn1	protein_coding
histon4_TCCGCGAA.single_peak_1431	chr1	159231498	159234050	9.77237	17.3313	14.8389	chr1	159232320	159347640	+	ENSMUSG00000040782.12	Rfwd2	protein_coding
histon4_TCCGCGAA.single_peak_1431	chr1	159231498	159234050	9.77237	17.3313	14.8389	chr1	159235710	159238558	+	ENSMUSG00000103572.1	Gm37115	lncRNA
histon4_TCCGCGAA.single_peak_1432	chr1	159523780	159525140	4.08674	5.04313	2.96048	chr1	159523769	159931729	+	ENSMUSG00000015829.13	Tnr	protein_coding
histon4_TCCGCGAA.single_peak_1433	chr1	160043989	160045202	5.40022	7.70548	5.52599	chr1	160044382	160080208	+	ENSMUSG00000090394.8	4930523C07Rik	protein_coding
histon4_TCCGCGAA.single_peak_1433	chr1	160043989	160045202	5.40022	7.70548	5.52599	chr1	160041700	160044208	-	105243991	Gm37294	lncRNA
histon4_TCCGCGAA.single_peak_1433	chr1	160043989	160045202	5.40022	7.70548	5.52599	chr1	160041701	160044331	-	ENSMUSG00000104111.1	Gm37294	lncRNA
histon4_TCCGCGAA.single_peak_1434	chr1	160194680	160196201	8.90953	15.9986	13.5679	chr1	160195215	160202170	+	ENSMUSG00000058267.13	Mrps14	protein_coding
histon4_TCCGCGAA.single_peak_1435	chr1	160210380	160214088	8.88171	15.5949	13.1641	chr1	160202367	160212875	-	ENSMUSG00000014226.10	Cacybp	protein_coding
histon4_TCCGCGAA.single_peak_1435	chr1	160210380	160214088	8.88171	15.5949	13.1641	chr1	160212943	160214816	+	ENSMUSG00000103006.1	4933417C20Rik	lncRNA
histon4_TCCGCGAA.single_peak_1436	chr1	160214756	160214978	6.77182	11.0442	8.75068	chr1	160202367	160212875	-	ENSMUSG00000014226.10	Cacybp	protein_coding
histon4_TCCGCGAA.single_peak_1436	chr1	160214756	160214978	6.77182	11.0442	8.75068	chr1	160212943	160214816	+	ENSMUSG00000103006.1	4933417C20Rik	lncRNA
histon4_TCCGCGAA.single_peak_1438	chr1	160791640	160793494	10.2163	18.4913	15.9627	chr1	160219174	160793211	-	ENSMUSG00000026721.15	Rabgap1l	protein_coding
histon4_TCCGCGAA.single_peak_1440	chr1	160905489	160909325	8.95681	16.7808	14.3124	chr1	160906418	160974978	+	ENSMUSG00000040423.10	Rc3h1	protein_coding
histon4_TCCGCGAA.single_peak_1440	chr1	160905489	160909325	8.95681	16.7808	14.3124	chr1	160910789	160912619	+	ENSMUSG00000103343.1	Gm37052	lncRNA
histon4_TCCGCGAA.single_peak_1443	chr1	161033746	161037980	9.86106	18.4214	15.9217	chr1	161002922	161034849	-	ENSMUSG00000043467.19	Zbtb37	protein_coding
histon4_TCCGCGAA.single_peak_1443	chr1	161033746	161037980	9.86106	18.4214	15.9217	chr1	161034422	161038539	+	ENSMUSG00000053332.13	Gas5	lncRNA
histon4_TCCGCGAA.single_peak_1443	chr1	161033746	161037980	9.86106	18.4214	15.9217	chr1	161035166	161038537	+	14455	Gas5	lncRNA
histon4_TCCGCGAA.single_peak_1444	chr1	161069842	161073648	10.7811	19.9176	17.3497	chr1	161040601	161070658	-	ENSMUSG00000026709.10	Dars2	protein_coding
histon4_TCCGCGAA.single_peak_1444	chr1	161069842	161073648	10.7811	19.9176	17.3497	chr1	161070713	161086724	+	ENSMUSG00000026708.16	Cenpl	protein_coding
histon4_TCCGCGAA.single_peak_1446	chr1	161130222	161132128	8.54822	14.3927	11.9865	chr1	161088375	161131511	-	ENSMUSG00000026705.16	Klhl20	protein_coding
histon4_TCCGCGAA.single_peak_1451	chr1	161247610	161251787	10.4041	23.1412	20.553	chr1	161240112	161251219	-	ENSMUSG00000026701.15	Prdx6	protein_coding
histon4_TCCGCGAA.single_peak_1458	chr1	161874515	161877980	14.117	29.5757	26.8183	chr1	161816114	161876682	-	ENSMUSG00000040297.12	Suco	protein_coding
histon4_TCCGCGAA.single_peak_1459	chr1	161968564	161969999	9.43003	24.6487	22.0526	chr1	161969186	161973435	+	ENSMUSG00000026698.8	Pigc	protein_coding
histon4_TCCGCGAA.single_peak_1459	chr1	161968564	161969999	9.43003	24.6487	22.0526	chr1	161969200	162027106	+	ENSMUSG00000103393.1	Gm38304	lncRNA
histon4_TCCGCGAA.single_peak_1463	chr1	162546596	162549103	6.95393	11.9048	9.58884	chr1	162532127	162548551	-	ENSMUSG00000026694.19	Mettl13	protein_coding
histon4_TCCGCGAA.single_peak_1464	chr1	162549871	162550463	2.99588	3.37177	1.4082	chr1	162532127	162548551	-	ENSMUSG00000026694.19	Mettl13	protein_coding
histon4_TCCGCGAA.single_peak_1465	chr1	162569630	162571918	10.6336	19.6622	17.1144	chr1	162570515	162599084	+	ENSMUSG00000026696.15	Vamp4	protein_coding
histon4_TCCGCGAA.single_peak_1467	chr1	162738528	162741530	10.6207	21.7509	19.1516	chr1	162670725	162740556	-	ENSMUSG00000040225.15	Prrc2c	protein_coding
histon4_TCCGCGAA.single_peak_1474	chr1	163308823	163309093	4.49169	7.90518	5.71289	chr1	163306798	163309067	-	ENSMUSG00000103195.1	Gm37644	lncRNA
histon4_TCCGCGAA.single_peak_1475	chr1	163311187	163314311	9.48805	17.2383	14.7564	chr1	163245119	163313710	-	ENSMUSG00000026586.16	Prrx1	protein_coding
histon4_TCCGCGAA.single_peak_1476	chr1	163402591	163404314	9.6749	16.913	14.4221	chr1	163384908	163403669	-	ENSMUSG00000040124.5	Gorab	protein_coding
histon4_TCCGCGAA.single_peak_1478	chr1	163779373	163780615	10.3733	19.0805	16.5504	chr1	163779583	163917109	+	ENSMUSG00000026585.13	Kifap3	protein_coding
histon4_TCCGCGAA.single_peak_1481	chr1	163927623	163927785	3.95266	5.32843	3.23727	chr1	163929100	163955126	+	ENSMUSG00000026584.14	Scyl3	protein_coding
histon4_TCCGCGAA.single_peak_1482	chr1	163928961	163931034	10.2218	18.4247	15.9003	chr1	163929100	163955126	+	ENSMUSG00000026584.14	Scyl3	protein_coding
histon4_TCCGCGAA.single_peak_1483	chr1	163993861	163995952	11.3402	26.1674	23.4948	chr1	163945993	163994796	-	ENSMUSG00000041406.14	BC055324	protein_coding
histon4_TCCGCGAA.single_peak_1483	chr1	163993861	163995952	11.3402	26.1674	23.4948	chr1	163994889	163997243	+	ENSMUSG00000041396.13	Mettl18	protein_coding
histon4_TCCGCGAA.single_peak_1487	chr1	164248265	164251251	11.7121	25.2481	22.6088	chr1	164249046	164265385	+	ENSMUSG00000040918.12	Slc19a2	protein_coding
histon4_TCCGCGAA.single_peak_1488	chr1	164275330	164276338	7.27032	11.8775	9.56028	chr1	164275585	164287847	+	ENSMUSG00000026578.6	Ccdc181	protein_coding
histon4_TCCGCGAA.single_peak_1489	chr1	164306142	164308368	8.66845	15.1242	12.7028	chr1	164289800	164307489	-	ENSMUSG00000026577.13	Blzf1	protein_coding
histon4_TCCGCGAA.single_peak_1491	chr1	164454883	164458762	9.67459	17.6396	15.1666	chr1	164437109	164458355	-	ENSMUSG00000026576.12	Atp1b1	protein_coding
histon4_TCCGCGAA.single_peak_1491	chr1	164454883	164458762	9.67459	17.6396	15.1666	chr1	164458845	164464485	+	102634922	Gm32391	lncRNA
histon4_TCCGCGAA.single_peak_1493	chr1	164898926	164899639	6.41901	10.0152	7.76053	chr1	164803969	164899591	-	ENSMUSG00000103659.1	Gm32569	lncRNA
histon4_TCCGCGAA.single_peak_1493	chr1	164898926	164899639	6.41901	10.0152	7.76053	chr1	164858686	164900207	-	102635269	Gm32652	lncRNA
histon4_TCCGCGAA.single_peak_1496	chr1	165192218	165192513	5.50672	12.7348	10.3846	chr1	165174337	165194438	-	ENSMUSG00000040848.11	Sft2d2	protein_coding
histon4_TCCGCGAA.single_peak_1497	chr1	165193250	165194990	6.12105	9.93465	7.6841	chr1	165174337	165194438	-	ENSMUSG00000040848.11	Sft2d2	protein_coding
histon4_TCCGCGAA.single_peak_1500	chr1	165238802	165239075	5.54568	11.1025	8.80682	chr1	165212286	165236996	-	ENSMUSG00000040843.10	Tiprl	protein_coding
histon4_TCCGCGAA.single_peak_1504	chr1	165455817	165456049	4.91618	8.67949	6.4598	chr1	165451555	165454629	-	ENSMUSG00000102401.1	Gm37864	lncRNA
histon4_TCCGCGAA.single_peak_1505	chr1	165459165	165462175	10.9627	24.0494	21.4042	chr1	165328698	165460475	-	ENSMUSG00000026571.12	Dcaf6	protein_coding
histon4_TCCGCGAA.single_peak_1505	chr1	165459165	165462175	10.9627	24.0494	21.4042	chr1	165460637	165481214	+	ENSMUSG00000026568.6	Mpc2	protein_coding
histon4_TCCGCGAA.single_peak_1509	chr1	165707700	165708653	5.87351	8.45307	6.23425	chr1	165646516	165709757	-	ENSMUSG00000040723.14	Rcsd1	protein_coding
histon4_TCCGCGAA.single_peak_1510	chr1	165763307	165764854	7.04584	11.1362	8.83713	chr1	165763746	165775308	+	ENSMUSG00000040713.12	Creg1	protein_coding
histon4_TCCGCGAA.single_peak_1511	chr1	165779671	165780819	7.34096	12.1105	9.78511	chr1	165781075	165789367	+	ENSMUSG00000089829.2	Gm16565	lncRNA
histon4_TCCGCGAA.single_peak_1512	chr1	165844426	165845529	4.75558	6.32541	4.19652	chr1	165844047	165844608	-	ENSMUSG00000102363.1	Gm32999	lncRNA
histon4_TCCGCGAA.single_peak_1512	chr1	165844426	165845529	4.75558	6.32541	4.19652	chr1	165845087	165846085	-	ENSMUSG00000103768.1	Gm37856	lncRNA
histon4_TCCGCGAA.single_peak_1514	chr1	166000764	166004175	15.766	41.2482	38.3117	chr1	165865154	166002678	-	ENSMUSG00000026565.18	Pou2f1	protein_coding
histon4_TCCGCGAA.single_peak_1514	chr1	166000764	166004175	15.766	41.2482	38.3117	chr1	166002960	166038256	+	ENSMUSG00000097196.2	Gm26665	lncRNA
histon4_TCCGCGAA.single_peak_1515	chr1	166047773	166049588	4.00181	4.94172	2.87341	chr1	166045452	166049086	-	102636042	Gm33224	lncRNA
histon4_TCCGCGAA.single_peak_1515	chr1	166047773	166049588	4.00181	4.94172	2.87341	chr1	166049283	166050951	+	105243998	Gm39693	lncRNA
histon4_TCCGCGAA.single_peak_1516	chr1	166253741	166255605	7.94447	13.2125	10.8399	chr1	166254139	166316823	+	ENSMUSG00000040612.13	Ildr2	protein_coding
histon4_TCCGCGAA.single_peak_1517	chr1	166308999	166309721	4.4149	5.6258	3.53009	chr1	166306741	166309585	-	ENSMUSG00000091393.1	5330438I03Rik	lncRNA
histon4_TCCGCGAA.single_peak_1518	chr1	166378825	166380573	11.4969	24.6932	22.0562	chr1	166379097	166393621	+	ENSMUSG00000026563.13	Tada1	protein_coding
histon4_TCCGCGAA.single_peak_1518	chr1	166378825	166380573	11.4969	24.6932	22.0562	chr1	166377878	166379918	-	ENSMUSG00000103400.1	Gm15853	lncRNA
histon4_TCCGCGAA.single_peak_1518	chr1	166378825	166380573	11.4969	24.6932	22.0562	chr1	166379839	166380493	-	ENSMUSG00000089853.1	Gm15853	lncRNA
histon4_TCCGCGAA.single_peak_1520	chr1	166408805	166410210	4.78003	6.42523	4.29379	chr1	166384622	166409863	-	ENSMUSG00000040596.15	Pogk	protein_coding
histon4_TCCGCGAA.single_peak_1521	chr1	166411031	166411412	3.25602	3.62827	1.62475	chr1	166384622	166409863	-	ENSMUSG00000040596.15	Pogk	protein_coding
histon4_TCCGCGAA.single_peak_1527	chr1	166999938	167002813	5.64698	8.02618	5.82929	chr1	167001417	167091302	+	ENSMUSG00000060568.14	Fam78b	protein_coding
histon4_TCCGCGAA.single_peak_1527	chr1	166999938	167002813	5.64698	8.02618	5.82929	chr1	166974023	166999728	-	ENSMUSG00000102548.1	Gm16701	lncRNA
histon4_TCCGCGAA.single_peak_1527	chr1	166999938	167002813	5.64698	8.02618	5.82929	chr1	166998295	167000841	-	ENSMUSG00000097823.2	Gm16701	lncRNA
histon4_TCCGCGAA.single_peak_1530	chr1	167283267	167286025	9.17776	16.0138	13.5584	chr1	167222883	167285320	-	ENSMUSG00000026558.13	Uck2	protein_coding
histon4_TCCGCGAA.single_peak_1530	chr1	167283267	167286025	9.17776	16.0138	13.5584	chr1	167285068	167289856	+	ENSMUSG00000102909.1	Gm2453	lncRNA
histon4_TCCGCGAA.single_peak_1530	chr1	167283267	167286025	9.17776	16.0138	13.5584	chr1	167285183	167285938	+	102636733	LOC102636733	lncRNA
histon4_TCCGCGAA.single_peak_1531	chr1	167286819	167287010	3.27824	5.15464	3.07097	chr1	167222883	167285320	-	ENSMUSG00000026558.13	Uck2	protein_coding
histon4_TCCGCGAA.single_peak_1531	chr1	167286819	167287010	3.27824	5.15464	3.07097	chr1	167285068	167289856	+	ENSMUSG00000102909.1	Gm2453	lncRNA
histon4_TCCGCGAA.single_peak_1531	chr1	167286819	167287010	3.27824	5.15464	3.07097	chr1	167285183	167285938	+	102636733	LOC102636733	lncRNA
histon4_TCCGCGAA.single_peak_1532	chr1	167307035	167309419	8.65048	15.2691	12.8438	chr1	167308378	167333978	+	ENSMUSG00000052428.10	Tmco1	protein_coding
histon4_TCCGCGAA.single_peak_1535	chr1	167349592	167351016	10.1249	18.1053	15.5832	chr1	167349991	167368532	+	ENSMUSG00000026687.14	Aldh9a1	protein_coding
histon4_TCCGCGAA.single_peak_1537	chr1	167598456	167599063	3.78893	4.52824	2.47087	chr1	167598384	167639623	+	ENSMUSG00000015843.10	Rxrg	protein_coding
histon4_TCCGCGAA.single_peak_1545	chr1	168427146	168432878	16.133	41.9299	39.0693	chr1	168119364	168432270	-	ENSMUSG00000052534.15	Pbx1	protein_coding
histon4_TCCGCGAA.single_peak_1549	chr1	169530112	169532369	8.7903	15.2514	12.829	chr1	169497934	169531464	-	ENSMUSG00000026683.14	Nuf2	protein_coding
histon4_TCCGCGAA.single_peak_1549	chr1	169530112	169532369	8.7903	15.2514	12.829	chr1	169531526	169542467	+	102637935	Gm34624	lncRNA
histon4_TCCGCGAA.single_peak_1550	chr1	169746637	169748062	5.51685	7.85077	5.66359	chr1	169741477	169747642	-	ENSMUSG00000038530.11	Rgs4	protein_coding
histon4_TCCGCGAA.single_peak_1552	chr1	169928448	169929137	3.71067	4.37214	2.32335	chr1	169928648	169934653	+	ENSMUSG00000070532.5	Ccdc190	protein_coding
histon4_TCCGCGAA.single_peak_1553	chr1	169934170	169934383	3.93801	4.7653	2.69838	chr1	169932698	169934248	-	ENSMUSG00000089990.1	Gm15852	lncRNA
histon4_TCCGCGAA.single_peak_1554	chr1	169967912	169971685	12.5364	28.6239	26.0296	chr1	169949535	169969241	-	ENSMUSG00000026675.12	Hsd17b7	protein_coding
histon4_TCCGCGAA.single_peak_1554	chr1	169967912	169971685	12.5364	28.6239	26.0296	chr1	169969409	169972396	+	ENSMUSG00000097503.2	3110045C21Rik	lncRNA
histon4_TCCGCGAA.single_peak_1556	chr1	170174104	170175715	8.67973	14.9262	12.5049	chr1	170141938	170174957	-	ENSMUSG00000026670.15	Uap1	protein_coding
histon4_TCCGCGAA.single_peak_1556	chr1	170174104	170175715	8.67973	14.9262	12.5049	chr1	170175180	170176319	+	ENSMUSG00000104266.1	Gm37748	lncRNA
histon4_TCCGCGAA.single_peak_1557	chr1	170213132	170213391	4.43518	7.31824	5.14245	chr1	170214860	170216422	+	ENSMUSG00000044306.4	4930500M09Rik	lncRNA
histon4_TCCGCGAA.single_peak_1558	chr1	170214213	170215890	10.2635	18.614	16.0881	chr1	170193420	170215397	-	ENSMUSG00000026667.14	Uhmk1	protein_coding
histon4_TCCGCGAA.single_peak_1558	chr1	170214213	170215890	10.2635	18.614	16.0881	chr1	170214860	170216422	+	ENSMUSG00000044306.4	4930500M09Rik	lncRNA
histon4_TCCGCGAA.single_peak_1564	chr1	170588834	170590355	12.3612	23.7324	21.0614	chr1	170302668	170589861	-	ENSMUSG00000038473.14	Nos1ap	protein_coding
histon4_TCCGCGAA.single_peak_1565	chr1	170644490	170645119	4.95915	6.76502	4.62087	chr1	170644532	170682789	+	ENSMUSG00000038463.8	Olfml2b	protein_coding
histon4_TCCGCGAA.single_peak_1567	chr1	170866933	170869188	13.5242	37.4154	34.5913	chr1	170704674	170867771	-	ENSMUSG00000026663.6	Atf6	protein_coding
histon4_TCCGCGAA.single_peak_1567	chr1	170866933	170869188	13.5242	37.4154	34.5913	chr1	170868645	170881721	+	ENSMUSG00000053925.4	Gm9929	lncRNA
histon4_TCCGCGAA.single_peak_1569	chr1	170883642	170886104	8.77178	15.7309	13.2997	chr1	170873498	170885540	-	ENSMUSG00000026659.13	Dusp12	protein_coding
histon4_TCCGCGAA.single_peak_1569	chr1	170883642	170886104	8.77178	15.7309	13.2997	chr1	170885065	170885881	+	ENSMUSG00000096968.1	Gm26620	protein_coding
histon4_TCCGCGAA.single_peak_1572	chr1	170910808	170911011	2.91645	3.06967	1.12369	chr1	170907273	170912941	-	ENSMUSG00000070524.1	Fcrlb	protein_coding
histon4_TCCGCGAA.single_peak_1578	chr1	171032738	171035872	8.82795	15.236	12.8083	chr1	171033230	171034018	-	102638556	Gm35090	lncRNA
histon4_TCCGCGAA.single_peak_1591	chr1	171111056	171112767	9.14111	21.1934	18.629	chr1	171113918	171126967	+	ENSMUSG00000026649.14	Cfap126	protein_coding
histon4_TCCGCGAA.single_peak_1592	chr1	171113825	171114265	3.55578	4.11441	2.08111	chr1	171113918	171126967	+	ENSMUSG00000026649.14	Cfap126	protein_coding
histon4_TCCGCGAA.single_peak_1594	chr1	171149085	171151327	9.55995	17.9673	15.4716	chr1	171127165	171150603	-	ENSMUSG00000058076.12	Sdhc	protein_coding
histon4_TCCGCGAA.single_peak_1594	chr1	171149085	171151327	9.55995	17.9673	15.4716	chr1	171150711	171161130	+	ENSMUSG00000056569.10	Mpz	protein_coding
histon4_TCCGCGAA.single_peak_1596	chr1	171192715	171196601	5.61154	8.21399	6.02278	chr1	171173262	171196268	-	ENSMUSG00000038370.6	Pcp4l1	protein_coding
histon4_TCCGCGAA.single_peak_1597	chr1	171197918	171198170	4.73114	6.83789	4.67794	chr1	171173262	171196268	-	ENSMUSG00000038370.6	Pcp4l1	protein_coding
histon4_TCCGCGAA.single_peak_1598	chr1	171221065	171223277	7.20915	11.7619	9.45542	chr1	171216011	171222514	-	ENSMUSG00000005674.9	Tomm40l	protein_coding
histon4_TCCGCGAA.single_peak_1598	chr1	171221065	171223277	7.20915	11.7619	9.45542	chr1	171225054	171226379	+	ENSMUSG00000005681.12	Apoa2	protein_coding
histon4_TCCGCGAA.single_peak_1600	chr1	171250010	171251910	4.0801	5.36305	3.27826	chr1	171234853	171251388	-	ENSMUSG00000013593.12	Ndufs2	protein_coding
histon4_TCCGCGAA.single_peak_1600	chr1	171250010	171251910	4.0801	5.36305	3.27826	chr1	171250421	171260637	+	ENSMUSG00000006403.13	Adamts4	protein_coding
histon4_TCCGCGAA.single_peak_1602	chr1	171269156	171271687	9.7309	18.3977	15.8848	chr1	171270328	171276896	+	ENSMUSG00000052423.14	B4galt3	protein_coding
histon4_TCCGCGAA.single_peak_1603	chr1	171279194	171282031	6.59218	10.2851	8.02313	chr1	171275990	171281186	-	ENSMUSG00000062729.11	Ppox	protein_coding
histon4_TCCGCGAA.single_peak_1606	chr1	171286744	171288390	8.08377	14.7033	12.3105	chr1	171281945	171287991	-	ENSMUSG00000053483.13	Usp21	protein_coding
histon4_TCCGCGAA.single_peak_1608	chr1	171293824	171295314	10.1493	19.1129	16.5948	chr1	171288563	171295024	-	ENSMUSG00000062963.10	Ufc1	protein_coding
histon4_TCCGCGAA.single_peak_1611	chr1	171327644	171331738	8.08932	14.0611	11.6711	chr1	171329145	171342331	+	ENSMUSG00000013973.12	Dedd	protein_coding
histon4_TCCGCGAA.single_peak_1611	chr1	171327644	171331738	8.08932	14.0611	11.6711	chr1	171320601	171326177	-	ENSMUSG00000103983.1	Gm20045	lncRNA
histon4_TCCGCGAA.single_peak_1611	chr1	171327644	171331738	8.08932	14.0611	11.6711	chr1	171320601	171327314	-	105244007	LOC105244007	lncRNA
histon4_TCCGCGAA.single_peak_1612	chr1	171344655	171347674	10.0929	20.3235	17.7937	chr1	171338008	171345646	-	ENSMUSG00000013997.10	Nit1	protein_coding
histon4_TCCGCGAA.single_peak_1612	chr1	171344655	171347674	10.0929	20.3235	17.7937	chr1	171345670	171359254	+	ENSMUSG00000006412.10	Pfdn2	protein_coding
histon4_TCCGCGAA.single_peak_1614	chr1	171437476	171438065	3.94053	4.91971	2.8513	chr1	171437535	171464603	+	ENSMUSG00000038235.4	F11r	protein_coding
histon4_TCCGCGAA.single_peak_1614	chr1	171437476	171438065	3.94053	4.91971	2.8513	chr1	171423183	171437443	-	102638632	Gm26641	lncRNA
histon4_TCCGCGAA.single_peak_1614	chr1	171437476	171438065	3.94053	4.91971	2.8513	chr1	171423185	171437318	-	ENSMUSG00000097045.1	Gm26641	lncRNA
histon4_TCCGCGAA.single_peak_1616	chr1	171501919	171502435	6.49539	14.0687	11.6819	chr1	171503478	171504750	+	ENSMUSG00000060244.1	Alyref2	protein_coding
histon4_TCCGCGAA.single_peak_1616	chr1	171501919	171502435	6.49539	14.0687	11.6819	chr1	171500568	171504111	-	ENSMUSG00000091993.2	B930036N10Rik	lncRNA
histon4_TCCGCGAA.single_peak_1617	chr1	171503084	171504598	11.8079	24.1282	21.547	chr1	171503478	171504750	+	ENSMUSG00000060244.1	Alyref2	protein_coding
histon4_TCCGCGAA.single_peak_1617	chr1	171503084	171504598	11.8079	24.1282	21.547	chr1	171500568	171504111	-	ENSMUSG00000091993.2	B930036N10Rik	lncRNA
histon4_TCCGCGAA.single_peak_1621	chr1	172024439	172027598	13.989	30.205	27.5589	chr1	172000960	172028444	-	ENSMUSG00000026556.15	Vangl2	protein_coding
histon4_TCCGCGAA.single_peak_1624	chr1	172081529	172084091	10.7596	20.0083	17.4509	chr1	172066013	172082795	-	ENSMUSG00000003458.12	Ncstn	protein_coding
histon4_TCCGCGAA.single_peak_1624	chr1	172081529	172084091	10.7596	20.0083	17.4509	chr1	172082529	172122330	+	ENSMUSG00000026553.17	Copa	protein_coding
histon4_TCCGCGAA.single_peak_1626	chr1	172125487	172127598	9.23243	16.671	14.2041	chr1	172126755	172136493	+	ENSMUSG00000003464.13	Pex19	protein_coding
histon4_TCCGCGAA.single_peak_1629	chr1	172147635	172150248	9.35876	17.4508	14.9812	chr1	172148084	172197005	+	ENSMUSG00000026554.15	Dcaf8	protein_coding
histon4_TCCGCGAA.single_peak_1633	chr1	172202854	172207058	9.97614	18.1273	15.6195	chr1	172196728	172206804	-	ENSMUSG00000013698.12	Pea15a	protein_coding
histon4_TCCGCGAA.single_peak_1633	chr1	172202854	172207058	9.97614	18.1273	15.6195	chr1	172206822	172213686	+	102638851	Gm17224	lncRNA
histon4_TCCGCGAA.single_peak_1634	chr1	172208032	172208256	4.81232	6.72045	4.56743	chr1	172196728	172206804	-	ENSMUSG00000013698.12	Pea15a	protein_coding
histon4_TCCGCGAA.single_peak_1634	chr1	172208032	172208256	4.81232	6.72045	4.56743	chr1	172206822	172213686	+	102638851	Gm17224	lncRNA
histon4_TCCGCGAA.single_peak_1635	chr1	172296181	172297976	4.75249	6.35276	4.2252	chr1	172271709	172298064	-	ENSMUSG00000007097.14	Atp1a2	protein_coding
histon4_TCCGCGAA.single_peak_1638	chr1	172340528	172343649	5.62599	8.07976	5.87913	chr1	172341210	172374085	+	ENSMUSG00000044708.5	Kcnj10	protein_coding
histon4_TCCGCGAA.single_peak_1640	chr1	172375800	172377899	13.3514	29.9638	27.264	chr1	172376546	172384099	+	ENSMUSG00000050229.3	Pigm	protein_coding
histon4_TCCGCGAA.single_peak_1646	chr1	172481814	172482881	4.91339	6.72171	4.57563	chr1	172481788	172498878	+	ENSMUSG00000037995.15	Igsf9	protein_coding
histon4_TCCGCGAA.single_peak_1646	chr1	172481814	172482881	4.91339	6.72171	4.57563	chr1	172479501	172481663	-	102639139	Gm35522	lncRNA
histon4_TCCGCGAA.single_peak_1647	chr1	172499597	172501893	7.98648	19.0951	16.6332	chr1	172500047	172507380	+	ENSMUSG00000026547.15	Tagln2	protein_coding
histon4_TCCGCGAA.single_peak_1651	chr1	173350246	173350549	3.50593	4.03668	2.00699	chr1	173350879	173466040	+	ENSMUSG00000037860.15	Aim2	protein_coding
histon4_TCCGCGAA.single_peak_1652	chr1	173367070	173368063	4.49075	5.78403	3.67009	chr1	173333258	173367695	-	ENSMUSG00000005338.13	Cadm3	protein_coding
histon4_TCCGCGAA.single_peak_1654	chr1	174501726	174504626	10.8232	19.9764	17.402	chr1	174501825	174822729	+	ENSMUSG00000028354.13	Fmn2	protein_coding
histon4_TCCGCGAA.single_peak_1657	chr1	174921526	174921750	3.90475	4.71282	2.64959	chr1	174833785	174921819	-	ENSMUSG00000050069.3	Grem2	protein_coding
histon4_TCCGCGAA.single_peak_1663	chr1	175491045	175493595	10.005	18.2557	15.7348	chr1	175059087	175492500	-	ENSMUSG00000026527.13	Rgs7	protein_coding
histon4_TCCGCGAA.single_peak_1665	chr1	175624438	175626060	9.5139	16.6147	14.1351	chr1	175600374	175625635	-	ENSMUSG00000026526.14	Fh1	protein_coding
histon4_TCCGCGAA.single_peak_1666	chr1	175691407	175693445	12.7716	27.6207	24.9042	chr1	175662421	175692776	-	ENSMUSG00000026525.9	Opn3	protein_coding
histon4_TCCGCGAA.single_peak_1666	chr1	175691407	175693445	12.7716	27.6207	24.9042	chr1	175682237	175692901	-	ENSMUSG00000078185.3	Chml	protein_coding
histon4_TCCGCGAA.single_peak_1666	chr1	175691407	175693445	12.7716	27.6207	24.9042	chr1	175693046	175696660	+	105244015	Gm39707	lncRNA
histon4_TCCGCGAA.single_peak_1667	chr1	175879203	175879411	3.2693	3.91985	1.90755	chr1	175880581	175913489	+	ENSMUSG00000039748.11	Exo1	protein_coding
histon4_TCCGCGAA.single_peak_1667	chr1	175879203	175879411	3.2693	3.91985	1.90755	chr1	175871618	175880755	-	102640246	Gm36360	lncRNA
histon4_TCCGCGAA.single_peak_1668	chr1	175880223	175881719	10.1393	18.1999	15.6788	chr1	175880581	175913489	+	ENSMUSG00000039748.11	Exo1	protein_coding
histon4_TCCGCGAA.single_peak_1668	chr1	175880223	175881719	10.1393	18.1999	15.6788	chr1	175871618	175880755	-	102640246	Gm36360	lncRNA
histon4_TCCGCGAA.single_peak_1672	chr1	176274412	176276021	3.93069	4.81928	2.75258	chr1	175962306	176275312	-	ENSMUSG00000055214.15	Pld5	protein_coding
histon4_TCCGCGAA.single_peak_1672	chr1	176274412	176276021	3.93069	4.81928	2.75258	chr1	176276213	176279769	+	ENSMUSG00000104157.1	Gm38101	lncRNA
histon4_TCCGCGAA.single_peak_1673	chr1	176811937	176815668	10.9948	22.8898	20.2972	chr1	176733653	176814067	-	ENSMUSG00000057335.11	Cep170	protein_coding
histon4_TCCGCGAA.single_peak_1673	chr1	176811937	176815668	10.9948	22.8898	20.2972	chr1	176814660	177020437	+	ENSMUSG00000026504.17	Sdccag8	protein_coding
histon4_TCCGCGAA.single_peak_1680	chr1	177256778	177259564	7.88818	12.8201	10.4609	chr1	177020073	177258203	-	ENSMUSG00000019699.16	Akt3	protein_coding
histon4_TCCGCGAA.single_peak_1680	chr1	177256778	177259564	7.88818	12.8201	10.4609	chr1	177257681	177370748	+	102640966	Gm36904	lncRNA
histon4_TCCGCGAA.single_peak_1685	chr1	177440289	177447598	9.98119	19.9273	17.405	chr1	177442351	177450764	+	ENSMUSG00000063659.11	Zbtb18	protein_coding
histon4_TCCGCGAA.single_peak_1685	chr1	177440289	177447598	9.98119	19.9273	17.405	chr1	177428338	177443270	-	ENSMUSG00000097892.2	Gm26801	lncRNA
histon4_TCCGCGAA.single_peak_1686	chr1	177555773	177556226	2.91172	3.07345	1.1253	chr1	177556464	177586221	+	102631753	Gm30013	lncRNA
histon4_TCCGCGAA.single_peak_1693	chr1	177793864	177797104	14.6477	36.163	33.3596	chr1	177762962	177796511	-	ENSMUSG00000015961.8	Adss	protein_coding
histon4_TCCGCGAA.single_peak_1694	chr1	177983118	177985351	9.91629	17.9991	15.481	chr1	177983423	178172704	+	ENSMUSG00000091476.6	Gm16432	protein_coding
histon4_TCCGCGAA.single_peak_1696	chr1	178187047	178189179	8.21284	13.7558	11.3708	chr1	178187417	178257301	+	ENSMUSG00000026502.13	Desi2	protein_coding
histon4_TCCGCGAA.single_peak_1700	chr1	178275760	178276747	5.79261	8.30206	6.08982	chr1	178276047	178276641	-	ENSMUSG00000070489.5	4930527J03Rik	lncRNA
histon4_TCCGCGAA.single_peak_1701	chr1	178299710	178300334	4.47482	5.71616	3.60019	chr1	178283380	178299913	-	108167748	LOC108167748	lncRNA
histon4_TCCGCGAA.single_peak_1702	chr1	178317493	178321605	7.36909	11.7157	9.39276	chr1	178319130	178322693	+	ENSMUSG00000026500.6	Cox20	protein_coding
histon4_TCCGCGAA.single_peak_1702	chr1	178317493	178321605	7.36909	11.7157	9.39276	chr1	178313328	178318549	-	ENSMUSG00000086350.1	B230369F24Rik	lncRNA
histon4_TCCGCGAA.single_peak_1703	chr1	178333612	178338359	15.5812	36.3287	33.4886	chr1	178321108	178337797	-	ENSMUSG00000039630.10	Hnrnpu	protein_coding
histon4_TCCGCGAA.single_peak_1703	chr1	178333612	178338359	15.5812	36.3287	33.4886	chr1	178339601	178341470	+	ENSMUSG00000104279.1	Gm38300	lncRNA
histon4_TCCGCGAA.single_peak_1704	chr1	178339356	178339551	3.27403	4.22138	2.19056	chr1	178321108	178337797	-	ENSMUSG00000039630.10	Hnrnpu	protein_coding
histon4_TCCGCGAA.single_peak_1704	chr1	178339356	178339551	3.27403	4.22138	2.19056	chr1	178339601	178341470	+	ENSMUSG00000104279.1	Gm38300	lncRNA
histon4_TCCGCGAA.single_peak_1706	chr1	178405154	178407957	6.72482	10.8892	8.60853	chr1	178406085	178484513	+	ENSMUSG00000026495.8	Efcab2	protein_coding
histon4_TCCGCGAA.single_peak_1707	chr1	178527169	178530957	6.63527	10.0089	7.73174	chr1	178529125	178939200	+	ENSMUSG00000026494.12	Kif26b	protein_coding
histon4_TCCGCGAA.single_peak_1712	chr1	179515903	179516124	4.52573	8.54932	6.33081	chr1	178951960	179518041	-	ENSMUSG00000055067.15	Smyd3	protein_coding
histon4_TCCGCGAA.single_peak_1713	chr1	179516835	179518712	11.2684	22.0349	19.4011	chr1	178951960	179518041	-	ENSMUSG00000055067.15	Smyd3	protein_coding
histon4_TCCGCGAA.single_peak_1714	chr1	179545213	179547495	10.8516	20.0299	17.4524	chr1	179528055	179546267	-	ENSMUSG00000026492.11	Tfb2m	protein_coding
histon4_TCCGCGAA.single_peak_1714	chr1	179545213	179547495	10.8516	20.0299	17.4524	chr1	179546370	179627478	+	ENSMUSG00000038949.8	Cnst	protein_coding
histon4_TCCGCGAA.single_peak_1715	chr1	179667119	179669684	8.23604	14.6853	12.2735	chr1	179668210	179687189	+	ENSMUSG00000038936.13	Sccpdh	protein_coding
histon4_TCCGCGAA.single_peak_1716	chr1	179801826	179804847	13.8123	29.5271	26.7496	chr1	179744894	179803680	-	ENSMUSG00000026491.13	Ahctf1	protein_coding
histon4_TCCGCGAA.single_peak_1716	chr1	179801826	179804847	13.8123	29.5271	26.7496	chr1	179803376	179804676	+	ENSMUSG00000073486.2	Gm10518	protein_coding
histon4_TCCGCGAA.single_peak_1719	chr1	179959178	179963213	12.5736	29.0209	26.4424	chr1	179960472	180165603	+	ENSMUSG00000026490.18	Cdc42bpa	protein_coding
histon4_TCCGCGAA.single_peak_1723	chr1	180255110	180256985	7.75853	12.5227	10.1768	chr1	180256376	180276471	+	102634049	Gm31728	lncRNA
histon4_TCCGCGAA.single_peak_1723	chr1	180255110	180256985	7.75853	12.5227	10.1768	chr1	180256429	180274963	+	ENSMUSG00000102923.1	Gm31728	lncRNA
histon4_TCCGCGAA.single_peak_1725	chr1	180329342	180332650	10.1498	21.7331	19.1448	chr1	180330485	180424802	+	ENSMUSG00000038855.10	Itpkb	protein_coding
histon4_TCCGCGAA.single_peak_1728	chr1	180483120	180484086	3.34509	3.76613	1.75668	chr1	180432387	180483504	-	ENSMUSG00000053963.7	Stum	protein_coding
histon4_TCCGCGAA.single_peak_1730	chr1	180639923	180642531	9.69119	17.305	14.8145	chr1	180641150	180690694	+	ENSMUSG00000058729.13	Lin9	protein_coding
histon4_TCCGCGAA.single_peak_1734	chr1	180725180	180727578	11.7759	22.4212	19.8051	chr1	180726043	180754204	+	ENSMUSG00000026499.5	Acbd3	protein_coding
histon4_TCCGCGAA.single_peak_1737	chr1	180766735	180766991	4.57514	8.40855	6.19776	chr1	180763497	180768656	-	ENSMUSG00000103156.1	Gm38293	lncRNA
histon4_TCCGCGAA.single_peak_1738	chr1	180767912	180769037	6.53416	10.3494	8.08514	chr1	180762564	180769359	-	105244026	Gm38293	lncRNA
histon4_TCCGCGAA.single_peak_1738	chr1	180767912	180769037	6.53416	10.3494	8.08514	chr1	180763497	180768656	-	ENSMUSG00000103156.1	Gm38293	lncRNA
histon4_TCCGCGAA.single_peak_1739	chr1	180776053	180776259	4.23316	5.9038	3.78563	chr1	180777970	180792160	+	102634584	LOC102634584	lncRNA
histon4_TCCGCGAA.single_peak_1740	chr1	180777538	180779243	11.2331	27.1063	24.4454	chr1	180777970	180792160	+	102634584	LOC102634584	lncRNA
histon4_TCCGCGAA.single_peak_1741	chr1	180811207	180814644	13.2297	28.2368	25.4994	chr1	180800832	180813943	-	ENSMUSG00000060743.12	H3f3a	protein_coding
histon4_TCCGCGAA.single_peak_1741	chr1	180811207	180814644	13.2297	28.2368	25.4994	chr1	180813672	180833655	+	666457	G370120E05Rik	lncRNA
histon4_TCCGCGAA.single_peak_1741	chr1	180811207	180814644	13.2297	28.2368	25.4994	chr1	180813776	180816859	+	ENSMUSG00000073485.3	H3f3aos	lncRNA
histon4_TCCGCGAA.single_peak_1742	chr1	180848070	180849268	3.91641	4.86927	2.81723	chr1	180851127	180868113	+	ENSMUSG00000038806.7	Sde2	protein_coding
histon4_TCCGCGAA.single_peak_1743	chr1	180850196	180851854	7.44039	13.2937	10.943	chr1	180851127	180868113	+	ENSMUSG00000038806.7	Sde2	protein_coding
histon4_TCCGCGAA.single_peak_1745	chr1	180903354	180905513	6.68821	11.0693	8.78773	chr1	180904293	180908088	+	ENSMUSG00000026520.8	Pycr2	protein_coding
histon4_TCCGCGAA.single_peak_1746	chr1	180909945	180910126	3.46412	4.2719	2.24082	chr1	180912117	180914468	+	102634667	Gm32199	lncRNA
histon4_TCCGCGAA.single_peak_1747	chr1	180941446	180943367	7.93806	13.2995	10.9465	chr1	180942344	180975112	+	ENSMUSG00000026519.16	Tmem63a	protein_coding
histon4_TCCGCGAA.single_peak_1749	chr1	181142991	181146181	9.79087	17.6083	15.1088	chr1	181087138	181144204	-	ENSMUSG00000026516.8	Nvl	protein_coding
histon4_TCCGCGAA.single_peak_1749	chr1	181142991	181146181	9.79087	17.6083	15.1088	chr1	181144693	181168994	+	ENSMUSG00000062169.13	Cnih4	protein_coding
histon4_TCCGCGAA.single_peak_1753	chr1	181209619	181213812	8.29177	13.8636	11.4703	chr1	181173228	181211552	-	ENSMUSG00000038733.13	Wdr26	protein_coding
histon4_TCCGCGAA.single_peak_1756	chr1	181352172	181354540	5.45603	7.61669	5.42757	chr1	181352628	181460641	+	ENSMUSG00000026514.14	Cnih3	protein_coding
histon4_TCCGCGAA.single_peak_1762	chr1	181840859	181843333	10.3737	22.7825	20.2075	chr1	181815335	181843046	-	ENSMUSG00000004880.11	Lbr	protein_coding
histon4_TCCGCGAA.single_peak_1766	chr1	182017434	182021087	10.7572	23.9532	21.3823	chr1	181896384	182019990	-	ENSMUSG00000022995.16	Enah	protein_coding
histon4_TCCGCGAA.single_peak_1770	chr1	182095108	182095345	4.09553	5.76052	3.65614	chr1	182096317	182113641	+	105244033	Gm39719	lncRNA
histon4_TCCGCGAA.single_peak_1771	chr1	182124476	182126301	13.4026	40.7234	37.9697	chr1	182124737	182132407	+	ENSMUSG00000026511.7	Srp9	protein_coding
histon4_TCCGCGAA.single_peak_1771	chr1	182124476	182126301	13.4026	40.7234	37.9697	chr1	182108213	182124682	-	102636735	Gm33725	lncRNA
histon4_TCCGCGAA.single_peak_1776	chr1	182281376	182283464	6.40728	9.66731	7.41489	chr1	182275772	182282804	-	ENSMUSG00000038633.5	Degs1	protein_coding
histon4_TCCGCGAA.single_peak_1777	chr1	182339675	182342783	9.33157	17.9557	15.4574	chr1	182313102	182341629	-	ENSMUSG00000047539.9	Fbxo28	protein_coding
histon4_TCCGCGAA.single_peak_1778	chr1	182407271	182411403	10.9739	28.4124	25.8485	chr1	182409172	182462432	+	ENSMUSG00000026510.10	Trp53bp2	protein_coding
histon4_TCCGCGAA.single_peak_1778	chr1	182407271	182411403	10.9739	28.4124	25.8485	chr1	182408264	182409021	-	ENSMUSG00000073482.2	Gm10517	lncRNA
histon4_TCCGCGAA.single_peak_1779	chr1	182516123	182518245	9.62864	17.031	14.5459	chr1	182467260	182517608	-	ENSMUSG00000026509.15	Capn2	protein_coding
histon4_TCCGCGAA.single_peak_1784	chr1	182763512	182765329	6.55058	9.7573	7.49114	chr1	182763860	182896591	+	ENSMUSG00000038576.15	Susd4	protein_coding
histon4_TCCGCGAA.single_peak_1787	chr1	183220502	183221700	9.61196	16.869	14.3916	chr1	183086266	183221522	-	ENSMUSG00000030768.12	Disp1	protein_coding
histon4_TCCGCGAA.single_peak_1788	chr1	183295985	183298526	6.36148	12.9694	10.6108	chr1	183276352	183297269	-	ENSMUSG00000046836.13	Brox	protein_coding
histon4_TCCGCGAA.single_peak_1788	chr1	183295985	183298526	6.36148	12.9694	10.6108	chr1	183296590	183325476	+	ENSMUSG00000042901.10	Aida	protein_coding
histon4_TCCGCGAA.single_peak_1790	chr1	183344757	183346653	10.0155	18.3868	15.8615	chr1	183345389	183349574	+	102637233	Gm34102	lncRNA
histon4_TCCGCGAA.single_peak_1792	chr1	183367394	183370327	8.09811	13.6822	11.3039	chr1	183326725	183369553	-	ENSMUSG00000056050.12	Mia3	protein_coding
histon4_TCCGCGAA.single_peak_1793	chr1	183388196	183390287	9.28033	16.9381	14.461	chr1	183388981	183410198	+	ENSMUSG00000072258.10	Taf1a	protein_coding
histon4_TCCGCGAA.single_peak_1794	chr1	183422167	183422403	3.63288	4.63236	2.58563	chr1	183420655	183422213	+	ENSMUSG00000104022.1	Gm37214	lncRNA
histon4_TCCGCGAA.single_peak_1796	chr1	184032987	184036805	9.67658	17.8766	15.3842	chr1	184033030	184034301	-	ENSMUSG00000044854.7	1700056E22Rik	protein_coding
histon4_TCCGCGAA.single_peak_1800	chr1	184440584	184441397	3.40768	3.89266	1.87704	chr1	184442980	184443734	+	ENSMUSG00000104419.1	2900092O11Rik	lncRNA
histon4_TCCGCGAA.single_peak_1803	chr1	184843784	184846760	9.2651	16.7889	14.3137	chr1	184813068	184846451	-	ENSMUSG00000073481.9	Marc2	protein_coding
histon4_TCCGCGAA.single_peak_1803	chr1	184843784	184846760	9.2651	16.7889	14.3137	chr1	184845989	184854483	+	102637710	Gm34451	lncRNA
histon4_TCCGCGAA.single_peak_1804	chr1	184882405	184883243	5.12925	7.07507	4.92009	chr1	184871926	184883218	-	ENSMUSG00000039349.5	C130074G19Rik	protein_coding
histon4_TCCGCGAA.single_peak_1805	chr1	184998436	185000446	10.533	19.9952	17.4391	chr1	184896789	184999570	-	ENSMUSG00000026620.11	Mark1	protein_coding
histon4_TCCGCGAA.single_peak_1805	chr1	184998436	185000446	10.533	19.9952	17.4391	chr1	184999578	185025266	+	105244044	Gm39728	lncRNA
histon4_TCCGCGAA.single_peak_1806	chr1	185202906	185205976	11.7252	24.5439	21.9406	chr1	185204117	185286759	+	ENSMUSG00000039318.12	Rab3gap2	protein_coding
histon4_TCCGCGAA.single_peak_1808	chr1	185327675	185329726	8.52415	14.7986	12.3828	chr1	185284726	185329396	-	ENSMUSG00000026618.11	Iars2	protein_coding
histon4_TCCGCGAA.single_peak_1808	chr1	185327675	185329726	8.52415	14.7986	12.3828	chr1	185329451	185331858	+	ENSMUSG00000102526.1	Gm37785	lncRNA
histon4_TCCGCGAA.single_peak_1809	chr1	185330480	185330885	2.97911	3.16967	1.21286	chr1	185284726	185329396	-	ENSMUSG00000026618.11	Iars2	protein_coding
histon4_TCCGCGAA.single_peak_1809	chr1	185330480	185330885	2.97911	3.16967	1.21286	chr1	185332149	185357777	+	ENSMUSG00000026617.16	Bpnt1	protein_coding
histon4_TCCGCGAA.single_peak_1809	chr1	185330480	185330885	2.97911	3.16967	1.21286	chr1	185329451	185331858	+	ENSMUSG00000102526.1	Gm37785	lncRNA
histon4_TCCGCGAA.single_peak_1810	chr1	185331794	185333370	6.84339	10.7019	8.42221	chr1	185332149	185357777	+	ENSMUSG00000026617.16	Bpnt1	protein_coding
histon4_TCCGCGAA.single_peak_1811	chr1	185361646	185364594	9.92304	17.8292	15.3171	chr1	185363044	185428360	+	ENSMUSG00000026615.14	Eprs	protein_coding
histon4_TCCGCGAA.single_peak_1811	chr1	185361646	185364594	9.92304	17.8292	15.3171	chr1	185359461	185362865	-	ENSMUSG00000097261.2	4930532G15Rik	lncRNA
histon4_TCCGCGAA.single_peak_1812	chr1	185454508	185456522	6.7021	10.4661	8.18677	chr1	185454848	185468762	+	ENSMUSG00000026614.6	Slc30a10	protein_coding
histon4_TCCGCGAA.single_peak_1812	chr1	185454508	185456522	6.7021	10.4661	8.18677	chr1	185447116	185455568	-	ENSMUSG00000097615.1	Gm2061	lncRNA
histon4_TCCGCGAA.single_peak_1813	chr1	186116049	186117584	7.17904	12.8543	10.5058	chr1	186087731	186117310	-	ENSMUSG00000039246.8	Lyplal1	protein_coding
histon4_TCCGCGAA.single_peak_1814	chr1	186409613	186409928	4.57564	7.57374	5.41034	chr1	186407824	186420512	+	102638886	Gm35341	lncRNA
histon4_TCCGCGAA.single_peak_1816	chr1	186701580	186701774	3.46523	5.56253	3.46176	chr1	186701980	186703803	+	102639314	Gm35655	lncRNA
histon4_TCCGCGAA.single_peak_1817	chr1	186703002	186706402	7.0683	11.2543	8.95032	chr1	186622792	186705989	-	ENSMUSG00000039239.14	Tgfb2	protein_coding
histon4_TCCGCGAA.single_peak_1817	chr1	186703002	186706402	7.0683	11.2543	8.95032	chr1	186701980	186703803	+	102639314	Gm35655	lncRNA
histon4_TCCGCGAA.single_peak_1817	chr1	186703002	186706402	7.0683	11.2543	8.95032	chr1	186705695	186707033	+	ENSMUSG00000100393.1	Gm29491	lncRNA
histon4_TCCGCGAA.single_peak_1818	chr1	186748027	186750221	9.38442	17.1407	14.6513	chr1	186720978	186749358	-	ENSMUSG00000001305.5	Rrp15	protein_coding
histon4_TCCGCGAA.single_peak_1818	chr1	186748027	186750221	9.38442	17.1407	14.6513	chr1	186749377	186757069	+	77189	A430105J06Rik	lncRNA
histon4_TCCGCGAA.single_peak_1818	chr1	186748027	186750221	9.38442	17.1407	14.6513	chr1	186749396	186752921	+	ENSMUSG00000097784.1	A430105J06Rik	lncRNA
histon4_TCCGCGAA.single_peak_1821	chr1	187214744	187216573	8.75742	14.7034	12.2827	chr1	187044648	187215465	-	ENSMUSG00000026611.17	Spata17	protein_coding
histon4_TCCGCGAA.single_peak_1821	chr1	187214744	187216573	8.75742	14.7034	12.2827	chr1	187215508	187351704	+	ENSMUSG00000039210.16	Gpatch2	protein_coding
histon4_TCCGCGAA.single_peak_1823	chr1	187608909	187610013	4.47639	5.72267	3.60604	chr1	187608791	188214885	+	ENSMUSG00000026610.13	Esrrg	protein_coding
histon4_TCCGCGAA.single_peak_1828	chr1	189006368	189008753	9.18446	16.5174	14.061	chr1	188971095	189007841	-	ENSMUSG00000026608.12	Kctd3	protein_coding
histon4_TCCGCGAA.single_peak_1830	chr1	189210200	189210387	5.137	8.68522	6.46259	chr1	189210361	189211013	-	ENSMUSG00000103669.1	2900042K21Rik	lncRNA
histon4_TCCGCGAA.single_peak_1831	chr1	189341895	189344427	7.4017	12.0362	9.71487	chr1	189343431	189344897	+	ENSMUSG00000104507.1	A430027H14Rik	lncRNA
histon4_TCCGCGAA.single_peak_1834	chr1	189686479	189689616	8.47369	14.3978	12.0002	chr1	189640606	189688086	-	ENSMUSG00000026605.14	Cenpf	protein_coding
histon4_TCCGCGAA.single_peak_1835	chr1	189727445	189730434	6.31745	9.9462	7.6974	chr1	189728268	189876695	+	ENSMUSG00000026604.17	Ptpn14	protein_coding
histon4_TCCGCGAA.single_peak_1837	chr1	189921416	189922852	6.25041	9.66284	7.41646	chr1	189880492	189922363	-	ENSMUSG00000026603.13	Smyd2	protein_coding
histon4_TCCGCGAA.single_peak_1840	chr1	190167361	190171567	14.1722	34.0007	31.2404	chr1	190118035	190170714	-	ENSMUSG00000010175.13	Prox1	protein_coding
histon4_TCCGCGAA.single_peak_1840	chr1	190167361	190171567	14.1722	34.0007	31.2404	chr1	190168670	190169633	+	ENSMUSG00000099404.1	Gm28172	lncRNA
histon4_TCCGCGAA.single_peak_1840	chr1	190167361	190171567	14.1722	34.0007	31.2404	chr1	190170295	190217279	+	102632463	LOC102632463	lncRNA
histon4_TCCGCGAA.single_peak_1840	chr1	190167361	190171567	14.1722	34.0007	31.2404	chr1	190170296	190217276	+	ENSMUSG00000079045.3	Prox1os	lncRNA
histon4_TCCGCGAA.single_peak_1843	chr1	190910887	190912502	9.75681	17.1853	14.6952	chr1	190700202	190911770	-	ENSMUSG00000089872.10	Rps6kc1	protein_coding
histon4_TCCGCGAA.single_peak_1846	chr1	190978162	190979806	6.7164	10.2302	7.95583	chr1	190947646	190979296	-	ENSMUSG00000037568.12	Vash2	protein_coding
histon4_TCCGCGAA.single_peak_1848	chr1	191024132	191027625	7.3888	12.7263	10.3834	chr1	191005847	191026158	-	ENSMUSG00000066595.9	Mfsd7b	protein_coding
histon4_TCCGCGAA.single_peak_1848	chr1	191024132	191027625	7.3888	12.7263	10.3834	chr1	191025350	191029781	+	ENSMUSG00000097845.2	A230020J21Rik	lncRNA
histon4_TCCGCGAA.single_peak_1849	chr1	191061560	191064867	10.5947	19.7987	17.2382	chr1	191045826	191062932	-	ENSMUSG00000026632.17	Tatdn3	protein_coding
histon4_TCCGCGAA.single_peak_1849	chr1	191061560	191064867	10.5947	19.7987	17.2382	chr1	191063012	191086474	+	ENSMUSG00000062510.12	Nsl1	protein_coding
histon4_TCCGCGAA.single_peak_1850	chr1	191097464	191099040	5.77661	8.36833	6.16382	chr1	191097847	191108945	+	ENSMUSG00000026630.9	Batf3	protein_coding
histon4_TCCGCGAA.single_peak_1852	chr1	191141336	191141598	3.0663	3.57118	1.58342	chr1	191137983	191139839	-	102634006	Gm31696	lncRNA
histon4_TCCGCGAA.single_peak_1857	chr1	191224062	191225318	8.22059	15.1453	12.742	chr1	191224454	191226140	+	ENSMUSG00000073478.6	D730003I15Rik	lncRNA
histon4_TCCGCGAA.single_peak_1859	chr1	191316982	191318245	5.08164	7.31686	5.14545	chr1	191306789	191318194	-	ENSMUSG00000037499.9	Nenf	protein_coding
histon4_TCCGCGAA.single_peak_1860	chr1	191325734	191327038	7.20295	11.7298	9.41673	chr1	191325912	191350914	+	ENSMUSG00000026627.7	Tmem206	protein_coding
histon4_TCCGCGAA.single_peak_1864	chr1	191572962	191577443	8.65941	15.3785	12.9509	chr1	191537356	191575544	-	ENSMUSG00000037474.13	Dtl	protein_coding
histon4_TCCGCGAA.single_peak_1864	chr1	191572962	191577443	8.65941	15.3785	12.9509	chr1	191575636	191623688	+	ENSMUSG00000037461.10	Ints7	protein_coding
histon4_TCCGCGAA.single_peak_1866	chr1	191716568	191716860	5.63031	10.597	8.31086	chr1	191717834	191784255	+	ENSMUSG00000026623.16	Lpgat1	protein_coding
histon4_TCCGCGAA.single_peak_1867	chr1	191717636	191719427	8.56803	14.0872	11.6801	chr1	191717834	191784255	+	ENSMUSG00000026623.16	Lpgat1	protein_coding
histon4_TCCGCGAA.single_peak_1868	chr1	191820303	191822578	9.44467	18.4747	15.9702	chr1	191821444	191833050	+	ENSMUSG00000026622.15	Nek2	protein_coding
histon4_TCCGCGAA.single_peak_1868	chr1	191820303	191822578	9.44467	18.4747	15.9702	chr1	191820370	191821993	-	ENSMUSG00000102840.1	Gm38037	lncRNA
histon4_TCCGCGAA.single_peak_1869	chr1	191905711	191908600	9.03235	15.9858	13.5438	chr1	191906767	191913247	+	ENSMUSG00000037434.7	Slc30a1	protein_coding
histon4_TCCGCGAA.single_peak_1869	chr1	191905711	191908600	9.03235	15.9858	13.5438	chr1	191886130	191907527	-	ENSMUSG00000055833.14	1700034H15Rik	lncRNA
histon4_TCCGCGAA.single_peak_1873	chr1	191989009	191990346	10.902	26.7387	24.0954	chr1	191986832	191990190	-	105244064	Gm26670	lncRNA
histon4_TCCGCGAA.single_peak_1873	chr1	191989009	191990346	10.902	26.7387	24.0954	chr1	191986836	191990122	-	ENSMUSG00000097416.2	Gm26670	lncRNA
histon4_TCCGCGAA.single_peak_1874	chr1	192091905	192093160	6.7714	10.3557	8.07275	chr1	191997205	192092559	-	ENSMUSG00000026637.13	Traf5	protein_coding
histon4_TCCGCGAA.single_peak_1874	chr1	192091905	192093160	6.7714	10.3557	8.07275	chr1	192092355	192099628	+	ENSMUSG00000097089.2	Gm26879	lncRNA
histon4_TCCGCGAA.single_peak_1875	chr1	192135913	192138933	9.44892	16.4874	14.0163	chr1	192098546	192138062	-	ENSMUSG00000037395.15	Rcor3	protein_coding
histon4_TCCGCGAA.single_peak_1875	chr1	192135913	192138933	9.44892	16.4874	14.0163	chr1	192136689	192136821	+	ENSMUSG00000102755.1	Gm37055	lncRNA
histon4_TCCGCGAA.single_peak_1875	chr1	192135913	192138933	9.44892	16.4874	14.0163	chr1	192136896	192151026	+	ENSMUSG00000097316.2	Gm10516	lncRNA
histon4_TCCGCGAA.single_peak_1875	chr1	192135913	192138933	9.44892	16.4874	14.0163	chr1	192138060	192143983	+	102633033	Gm30956	lncRNA
histon4_TCCGCGAA.single_peak_1881	chr1	192770301	192771440	5.2403	7.23727	5.06572	chr1	192496711	192771223	-	ENSMUSG00000037375.16	Hhat	protein_coding
histon4_TCCGCGAA.single_peak_1882	chr1	192834732	192835427	4.40615	5.64807	3.54442	chr1	192833118	192835214	-	ENSMUSG00000047384.3	A730013G03Rik	lncRNA
histon4_TCCGCGAA.single_peak_1883	chr1	192854349	192856842	5.75394	8.2272	6.0179	chr1	192844488	192855756	-	ENSMUSG00000016262.14	Sertad4	protein_coding
histon4_TCCGCGAA.single_peak_1883	chr1	192854349	192856842	5.75394	8.2272	6.0179	chr1	192854923	192856246	+	ENSMUSG00000089812.2	Gm15867	lncRNA
histon4_TCCGCGAA.single_peak_1883	chr1	192854349	192856842	5.75394	8.2272	6.0179	chr1	192854928	192856856	+	100503471	Gm15867	lncRNA
histon4_TCCGCGAA.single_peak_1884	chr1	193035003	193036159	4.36705	5.70026	3.59627	chr1	192891233	193035775	-	ENSMUSG00000016200.14	Syt14	protein_coding
histon4_TCCGCGAA.single_peak_1887	chr1	193129170	193130896	17.3601	55.564	52.5083	chr1	193091104	193130272	-	ENSMUSG00000016181.9	Diexf	protein_coding
histon4_TCCGCGAA.single_peak_1891	chr1	193272316	193273523	5.04907	6.8559	4.69811	chr1	193272161	193273217	-	ENSMUSG00000009633.3	G0s2	protein_coding
histon4_TCCGCGAA.single_peak_1892	chr1	193369632	193370654	5.50232	10.7483	8.49269	chr1	193346346	193370298	-	ENSMUSG00000016179.11	Camk1g	protein_coding
histon4_TCCGCGAA.single_peak_1897	chr1	194976111	194977583	8.7581	15.1442	12.7197	chr1	194955759	194976960	-	ENSMUSG00000097325.2	Gm16897	lncRNA
histon4_TCCGCGAA.single_peak_1897	chr1	194976111	194977583	8.7581	15.1442	12.7197	chr1	194976375	195037904	+	ENSMUSG00000096929.7	A330023F24Rik	lncRNA
histon4_TCCGCGAA.single_peak_1898	chr1	195091514	195091676	4.87626	6.72984	4.58046	chr1	195036826	195092249	-	ENSMUSG00000016493.13	Cd46	protein_coding
histon4_TCCGCGAA.single_peak_1899	chr1	195130395	195131927	6.8067	10.4191	8.1373	chr1	195097382	195131586	-	ENSMUSG00000016481.15	Cr1l	protein_coding
histon4_TCCGCGAA.single_peak_1899	chr1	195130395	195131927	6.8067	10.4191	8.1373	chr1	195131660	195135514	+	102634818	Gm32313	lncRNA
histon4_TCCGCGAA.single_peak_1900	chr1	195176533	195177126	3.44234	3.93059	1.90711	chr1	195136811	195176716	-	ENSMUSG00000026616.15	Cr2	protein_coding
histon4_TCCGCGAA.single_peak_1908	chr10	3365800	3368419	9.22176	16.3655	13.9009	chr10	3366057	3464975	+	ENSMUSG00000040653.6	Ppp1r14c	protein_coding
histon4_TCCGCGAA.single_peak_1908	chr10	3365800	3368419	9.22176	16.3655	13.9009	chr10	3356044	3365932	-	102631579	Gm26752	lncRNA
histon4_TCCGCGAA.single_peak_1908	chr10	3365800	3368419	9.22176	16.3655	13.9009	chr10	3364073	3367135	-	ENSMUSG00000097541.1	Gm26752	lncRNA
histon4_TCCGCGAA.single_peak_1909	chr10	3739641	3742212	11.2932	25.5014	22.8549	chr10	3740364	3967303	+	ENSMUSG00000040624.17	Plekhg1	protein_coding
histon4_TCCGCGAA.single_peak_1912	chr10	3972542	3974481	10.0029	17.6656	15.1538	chr10	3973118	4167081	+	ENSMUSG00000040675.17	Mthfd1l	protein_coding
histon4_TCCGCGAA.single_peak_1913	chr10	4265896	4267584	12.7345	31.1194	28.4484	chr10	4266380	4359470	+	ENSMUSG00000038587.9	Akap12	protein_coding
histon4_TCCGCGAA.single_peak_1915	chr10	4386201	4390206	7.73801	12.8932	10.5373	chr10	4367075	4388108	-	ENSMUSG00000075327.10	Zbtb2	protein_coding
histon4_TCCGCGAA.single_peak_1915	chr10	4386201	4390206	7.73801	12.8932	10.5373	chr10	4391587	4396424	+	ENSMUSG00000095123.1	Gm21781	lncRNA
histon4_TCCGCGAA.single_peak_1916	chr10	4391290	4391545	3.29461	3.67687	1.6797	chr10	4391587	4396424	+	ENSMUSG00000095123.1	Gm21781	lncRNA
histon4_TCCGCGAA.single_peak_1917	chr10	4393579	4393806	3.47433	4.66863	2.6092	chr10	4391587	4396424	+	ENSMUSG00000095123.1	Gm21781	lncRNA
histon4_TCCGCGAA.single_peak_1918	chr10	4431112	4433671	9.20805	19.4338	16.9658	chr10	4401915	4432388	-	ENSMUSG00000019763.11	Rmnd1	protein_coding
histon4_TCCGCGAA.single_peak_1918	chr10	4431112	4433671	9.20805	19.4338	16.9658	chr10	4432467	4455141	+	ENSMUSG00000061759.15	Armt1	protein_coding
histon4_TCCGCGAA.single_peak_1920	chr10	4611205	4611895	6.74908	13.289	10.9467	chr10	4611593	5005614	+	ENSMUSG00000019768.16	Esr1	protein_coding
histon4_TCCGCGAA.single_peak_1929	chr10	5549977	5550711	6.59171	10.166	7.89582	chr10	5020917	5551482	-	ENSMUSG00000096054.3	Syne1	protein_coding
histon4_TCCGCGAA.single_peak_1930	chr10	5551719	5551926	3.66713	4.90152	2.83429	chr10	5020917	5551482	-	ENSMUSG00000096054.3	Syne1	protein_coding
histon4_TCCGCGAA.single_peak_1933	chr10	5802604	5806705	8.4168	14.4137	12.0234	chr10	5799160	5805600	-	ENSMUSG00000019773.7	Fbxo5	protein_coding
histon4_TCCGCGAA.single_peak_1934	chr10	5822523	5824993	8.62414	14.7401	12.3273	chr10	5811887	5823910	-	ENSMUSG00000019774.8	Mtrf1l	protein_coding
histon4_TCCGCGAA.single_peak_1935	chr10	5921209	5922864	9.3525	16.7675	14.306	chr10	5825663	5922400	-	ENSMUSG00000019775.17	Rgs17	protein_coding
histon4_TCCGCGAA.single_peak_1940	chr10	7209703	7213171	9.77222	17.5956	15.0991	chr10	7119063	7212237	-	ENSMUSG00000015202.13	Cnksr3	protein_coding
histon4_TCCGCGAA.single_peak_1940	chr10	7209703	7213171	9.77222	17.5956	15.0991	chr10	7212300	7215108	+	108167791	LOC108167791	lncRNA
histon4_TCCGCGAA.single_peak_1946	chr10	7589383	7590966	8.3713	14.1278	11.7271	chr10	7589800	7625483	+	ENSMUSG00000019796.12	Lrp11	protein_coding
histon4_TCCGCGAA.single_peak_1947	chr10	7661899	7664193	10.6958	20.3299	17.7511	chr10	7663371	7664623	+	320642	A630066F11Rik	lncRNA
histon4_TCCGCGAA.single_peak_1948	chr10	7666063	7666293	7.55673	13.2514	10.8781	chr10	7667503	7678881	+	ENSMUSG00000040034.15	Nup43	protein_coding
histon4_TCCGCGAA.single_peak_1949	chr10	7667223	7669376	8.01316	13.4086	11.042	chr10	7667503	7678881	+	ENSMUSG00000040034.15	Nup43	protein_coding
histon4_TCCGCGAA.single_peak_1951	chr10	7680080	7682682	8.62933	14.4251	12.0222	chr10	7629373	7681136	-	ENSMUSG00000019795.17	Pcmt1	protein_coding
histon4_TCCGCGAA.single_peak_1951	chr10	7680080	7682682	8.62933	14.4251	12.0222	chr10	7681214	7716460	+	ENSMUSG00000040021.13	Lats1	protein_coding
histon4_TCCGCGAA.single_peak_1951	chr10	7680080	7682682	8.62933	14.4251	12.0222	chr10	7678971	7681158	-	407824	BC020402	lncRNA
histon4_TCCGCGAA.single_peak_1953	chr10	7725513	7727367	17.8576	46.1332	43.2621	chr10	7726000	7763150	+	ENSMUSG00000019794.13	Katna1	protein_coding
histon4_TCCGCGAA.single_peak_1955	chr10	7779619	7781552	7.2009	11.4402	9.12934	chr10	7780185	7781357	+	ENSMUSG00000085211.2	B430219N15Rik	lncRNA
histon4_TCCGCGAA.single_peak_1956	chr10	7792064	7794293	12.5551	24.5481	21.8875	chr10	7767947	7792824	-	ENSMUSG00000040006.13	Ginm1	protein_coding
histon4_TCCGCGAA.single_peak_1956	chr10	7792064	7794293	12.5551	24.5481	21.8875	chr10	7792891	7823135	+	ENSMUSG00000015757.10	Ppil4	protein_coding
histon4_TCCGCGAA.single_peak_1956	chr10	7792064	7794293	12.5551	24.5481	21.8875	chr10	7791404	7792831	-	102632778	LOC102632778	lncRNA
histon4_TCCGCGAA.single_peak_1959	chr10	7953686	7957464	10.6285	22.0202	19.4829	chr10	7905653	7956230	-	ENSMUSG00000015755.16	Tab2	protein_coding
histon4_TCCGCGAA.single_peak_1961	chr10	8176254	8176573	3.08015	3.33735	1.36316	chr10	8174566	8193340	+	102632964	Gm30906	lncRNA
histon4_TCCGCGAA.single_peak_1961	chr10	8176254	8176573	3.08015	3.33735	1.36316	chr10	8176131	8193340	+	ENSMUSG00000112109.1	AC159466.1	lncRNA
histon4_TCCGCGAA.single_peak_1964	chr10	8517153	8519440	10.4865	20.0693	17.5634	chr10	8204756	8518825	-	ENSMUSG00000047712.8	Ust	protein_coding
histon4_TCCGCGAA.single_peak_1969	chr10	8884215	8887180	12.4749	29.8727	27.2791	chr10	8722219	8886070	-	ENSMUSG00000015305.6	Sash1	protein_coding
histon4_TCCGCGAA.single_peak_1969	chr10	8884215	8887180	12.4749	29.8727	27.2791	chr10	8884637	8886878	+	ENSMUSG00000097597.2	Gm26674	lncRNA
histon4_TCCGCGAA.single_peak_1970	chr10	9674041	9676148	7.351	11.8517	9.5305	chr10	9622936	9675208	-	ENSMUSG00000060487.7	Samd5	protein_coding
histon4_TCCGCGAA.single_peak_1971	chr10	9898256	9902258	9.40413	18.399	15.9071	chr10	9755547	9901079	-	ENSMUSG00000019790.17	Stxbp5	protein_coding
histon4_TCCGCGAA.single_peak_1971	chr10	9898256	9902258	9.40413	18.399	15.9071	chr10	9901313	9918843	+	ENSMUSG00000112146.1	AC122390.1	lncRNA
histon4_TCCGCGAA.single_peak_1971	chr10	9898256	9902258	9.40413	18.399	15.9071	chr10	9901313	9922935	+	108167793	LOC108167793	lncRNA
histon4_TCCGCGAA.single_peak_1975	chr10	10556819	10558245	11.0734	20.686	18.0852	chr10	10545002	10558265	-	ENSMUSG00000019832.5	Rab32	protein_coding
histon4_TCCGCGAA.single_peak_1976	chr10	11081887	11082671	11.5466	25.7816	23.0685	chr10	10686059	11082356	-	ENSMUSG00000019828.13	Grm1	protein_coding
histon4_TCCGCGAA.single_peak_1978	chr10	11148698	11151285	13.2328	27.1941	24.4998	chr10	11149427	11217595	+	ENSMUSG00000090112.8	Shprh	protein_coding
histon4_TCCGCGAA.single_peak_1979	chr10	11280258	11283262	11.8611	25.138	22.4843	chr10	11281330	11298052	+	ENSMUSG00000047648.13	Fbxo30	protein_coding
histon4_TCCGCGAA.single_peak_1979	chr10	11280258	11283262	11.8611	25.138	22.4843	chr10	11244790	11280998	-	ENSMUSG00000112356.1	AC167234.2	lncRNA
histon4_TCCGCGAA.single_peak_1979	chr10	11280258	11283262	11.8611	25.138	22.4843	chr10	11255549	11281221	-	ENSMUSG00000097007.2	4930432B10Rik	lncRNA
histon4_TCCGCGAA.single_peak_1982	chr10	11342919	11344279	6.49845	9.70113	7.43785	chr10	11343404	11459644	+	ENSMUSG00000055493.4	Epm2a	protein_coding
histon4_TCCGCGAA.single_peak_1989	chr10	12866735	12869858	9.74721	17.6388	15.14	chr10	12382188	12869365	-	ENSMUSG00000019820.11	Utrn	protein_coding
histon4_TCCGCGAA.single_peak_1990	chr10	12921646	12924208	8.76201	15.8826	13.4403	chr10	12916646	12923127	-	320273	B230208H11Rik	lncRNA
histon4_TCCGCGAA.single_peak_1990	chr10	12921646	12924208	8.76201	15.8826	13.4403	chr10	12916648	12923090	-	ENSMUSG00000097378.8	B230208H11Rik	lncRNA
histon4_TCCGCGAA.single_peak_1991	chr10	12963508	12964789	15.1418	42.6669	39.8453	chr10	12938209	12964298	-	ENSMUSG00000039232.12	Stx11	protein_coding
histon4_TCCGCGAA.single_peak_1994	chr10	13007241	13009511	8.83373	15.3931	12.9625	chr10	13005343	13009183	+	ENSMUSG00000078348.4	Sf3b5	protein_coding
histon4_TCCGCGAA.single_peak_1997	chr10	13191705	13193609	12.1547	33.823	31.0075	chr10	13178140	13193168	-	ENSMUSG00000019814.5	Ltv1	protein_coding
histon4_TCCGCGAA.single_peak_2001	chr10	13473482	13475092	7.55233	12.1593	9.83003	chr10	13207717	13474412	-	ENSMUSG00000062866.16	Phactr2	protein_coding
histon4_TCCGCGAA.single_peak_2002	chr10	13500913	13501587	8.08053	13.3506	10.9784	chr10	13499540	13519035	+	ENSMUSG00000019810.15	Fuca2	protein_coding
histon4_TCCGCGAA.single_peak_2004	chr10	13550765	13551040	6.62423	11.7514	9.42691	chr10	13552894	13563376	+	ENSMUSG00000019808.8	Adat2	protein_coding
histon4_TCCGCGAA.single_peak_2005	chr10	13552471	13554335	9.88717	18.0339	15.5138	chr10	13523842	13553142	-	ENSMUSG00000019809.16	Pex3	protein_coding
histon4_TCCGCGAA.single_peak_2005	chr10	13552471	13554335	9.88717	18.0339	15.5138	chr10	13552894	13563376	+	ENSMUSG00000019808.8	Adat2	protein_coding
histon4_TCCGCGAA.single_peak_2009	chr10	13868099	13869423	7.60406	12.1957	9.86095	chr10	13647054	13868980	-	ENSMUSG00000019806.13	Aig1	protein_coding
histon4_TCCGCGAA.single_peak_2009	chr10	13868099	13869423	7.60406	12.1957	9.86095	chr10	13871280	13879208	+	ENSMUSG00000112172.1	AC134867.2	lncRNA
histon4_TCCGCGAA.single_peak_2010	chr10	13964244	13968481	11.1999	23.3988	20.8506	chr10	13966075	14151374	+	ENSMUSG00000015501.10	Hivep2	protein_coding
histon4_TCCGCGAA.single_peak_2014	chr10	14544213	14546137	9.23668	16.0799	13.6235	chr10	14402583	14545179	-	ENSMUSG00000039116.5	Adgrg6	protein_coding
histon4_TCCGCGAA.single_peak_2014	chr10	14544213	14546137	9.23668	16.0799	13.6235	chr10	14544490	14551031	+	ENSMUSG00000111888.1	AC118202.1	lncRNA
histon4_TCCGCGAA.single_peak_2014	chr10	14544213	14546137	9.23668	16.0799	13.6235	chr10	14545265	14551359	+	108167795	LOC108167795	lncRNA
histon4_TCCGCGAA.single_peak_2019	chr10	14702938	14706233	8.40174	14.5424	12.1493	chr10	14654755	14705560	-	ENSMUSG00000019868.16	Vta1	protein_coding
histon4_TCCGCGAA.single_peak_2019	chr10	14702938	14706233	8.40174	14.5424	12.1493	chr10	14705591	14770850	+	ENSMUSG00000019865.9	Nmbr	protein_coding
histon4_TCCGCGAA.single_peak_2021	chr10	14759614	14760876	4.27938	5.43866	3.34703	chr10	14758635	14760720	-	ENSMUSG00000096963.1	B230364G03Rik	lncRNA
histon4_TCCGCGAA.single_peak_2026	chr10	17331029	17332023	5.05723	7.04028	4.89224	chr10	17294698	17332877	-	ENSMUSG00000111922.1	AC153370.1	lncRNA
histon4_TCCGCGAA.single_peak_2028	chr10	17721391	17725280	13.1532	28.8116	26.0773	chr10	17723218	17725674	+	ENSMUSG00000039910.10	Cited2	protein_coding
histon4_TCCGCGAA.single_peak_2029	chr10	17796312	17796662	3.26467	3.64259	1.63763	chr10	17796226	17845665	+	ENSMUSG00000039891.6	Txlnb	protein_coding
histon4_TCCGCGAA.single_peak_2029	chr10	17796312	17796662	3.26467	3.64259	1.63763	chr10	17782891	17796257	-	102635429	Gm20655	lncRNA
histon4_TCCGCGAA.single_peak_2034	chr10	17946454	17948697	8.89762	15.3394	12.9141	chr10	17868612	17948067	-	ENSMUSG00000039879.9	Heca	protein_coding
histon4_TCCGCGAA.single_peak_2035	chr10	18021704	18023388	7.87845	12.712	10.355	chr10	18011260	18023288	-	ENSMUSG00000078453.3	Abracl	protein_coding
histon4_TCCGCGAA.single_peak_2037	chr10	18055025	18057236	10.4017	19.6024	17.0793	chr10	18055861	18125155	+	ENSMUSG00000019854.17	Reps1	protein_coding
histon4_TCCGCGAA.single_peak_2041	chr10	18234486	18236094	12.915	31.4862	28.7709	chr10	18213676	18234998	-	ENSMUSG00000059554.12	Ccdc28a	protein_coding
histon4_TCCGCGAA.single_peak_2041	chr10	18234486	18236094	12.915	31.4862	28.7709	chr10	18235053	18246019	+	ENSMUSG00000096977.2	Gm10827	lncRNA
histon4_TCCGCGAA.single_peak_2042	chr10	18318138	18320725	7.65719	12.5105	10.1681	chr10	18318985	18533892	+	ENSMUSG00000039835.16	Nhsl1	protein_coding
histon4_TCCGCGAA.single_peak_2055	chr10	18544849	18546130	4.1379	5.14039	3.05613	chr10	18539498	18546076	-	ENSMUSG00000019853.6	Hebp2	protein_coding
histon4_TCCGCGAA.single_peak_2057	chr10	18743280	18744052	6.32204	9.28	7.0252	chr10	18581839	18743949	-	ENSMUSG00000019852.7	Arfgef3	protein_coding
histon4_TCCGCGAA.single_peak_2057	chr10	18743280	18744052	6.32204	9.28	7.0252	chr10	18743251	18837997	+	102635639	Gm32926	lncRNA
histon4_TCCGCGAA.single_peak_2057	chr10	18743280	18744052	6.32204	9.28	7.0252	chr10	18743469	18837979	+	ENSMUSG00000111474.1	AC158630.3	lncRNA
histon4_TCCGCGAA.single_peak_2058	chr10	18844726	18845589	4.18335	5.31082	3.22892	chr10	18845020	18857073	+	ENSMUSG00000019851.8	Perp	protein_coding
histon4_TCCGCGAA.single_peak_2059	chr10	19014316	19015916	8.99909	16.4482	14.0004	chr10	19000910	19015657	-	ENSMUSG00000019850.11	Tnfaip3	protein_coding
histon4_TCCGCGAA.single_peak_2068	chr10	19591466	19593174	7.3812	11.8451	9.52389	chr10	19591949	19610229	+	ENSMUSG00000020009.12	Ifngr1	protein_coding
histon4_TCCGCGAA.single_peak_2069	chr10	19712311	19712893	4.45844	5.67575	3.55983	chr10	19712570	19760053	+	ENSMUSG00000020007.4	Il20ra	protein_coding
histon4_TCCGCGAA.single_peak_2072	chr10	19907006	19907935	10.1406	19.272	16.7676	chr10	19853900	19907689	-	ENSMUSG00000020003.16	Pex7	protein_coding
histon4_TCCGCGAA.single_peak_2074	chr10	19933471	19935853	7.72728	12.6531	10.3027	chr10	19934472	20142753	+	ENSMUSG00000071369.11	Map3k5	protein_coding
histon4_TCCGCGAA.single_peak_2077	chr10	20148475	20150833	7.73593	12.2991	9.95088	chr10	20148471	20281590	+	ENSMUSG00000019996.17	Map7	protein_coding
histon4_TCCGCGAA.single_peak_2079	chr10	20311119	20313803	12.7264	33.4611	30.7827	chr10	20312469	20344613	+	ENSMUSG00000037608.16	Bclaf1	protein_coding
histon4_TCCGCGAA.single_peak_2079	chr10	20311119	20313803	12.7264	33.4611	30.7827	chr10	20310506	20312294	-	ENSMUSG00000069713.2	4933406P04Rik	lncRNA
histon4_TCCGCGAA.single_peak_2081	chr10	20347279	20349295	5.70426	8.22342	6.01837	chr10	20347770	20361304	+	ENSMUSG00000019992.8	Mtfr2	protein_coding
histon4_TCCGCGAA.single_peak_2084	chr10	20723106	20725599	8.63585	22.8461	20.3987	chr10	20398004	20725078	-	ENSMUSG00000019990.15	Pde7b	protein_coding
histon4_TCCGCGAA.single_peak_2085	chr10	20951961	20955146	7.79417	13.8533	11.4911	chr10	20952547	21080429	+	ENSMUSG00000019986.17	Ahi1	protein_coding
histon4_TCCGCGAA.single_peak_2086	chr10	21158399	21161864	12.3266	25.4265	22.8198	chr10	21124935	21160984	-	ENSMUSG00000019982.15	Myb	protein_coding
histon4_TCCGCGAA.single_peak_2088	chr10	21188739	21189187	5.26254	7.26639	5.09261	chr10	21177627	21189182	-	ENSMUSG00000110967.1	AC153556.1	lncRNA
histon4_TCCGCGAA.single_peak_2088	chr10	21188739	21189187	5.26254	7.26639	5.09261	chr10	21186921	21188618	+	102636600	Gm33619	lncRNA
histon4_TCCGCGAA.single_peak_2089	chr10	21294788	21297338	9.43043	17.6552	15.1588	chr10	21295979	21368898	+	ENSMUSG00000019977.16	Hbs1l	protein_coding
histon4_TCCGCGAA.single_peak_2091	chr10	21881702	21882771	5.85979	8.62048	6.41648	chr10	21882184	21999903	+	ENSMUSG00000019970.15	Sgk1	protein_coding
histon4_TCCGCGAA.single_peak_2091	chr10	21881702	21882771	5.85979	8.62048	6.41648	chr10	21874671	21882278	-	108167798	LOC108167798	lncRNA
histon4_TCCGCGAA.single_peak_2092	chr10	21883779	21884085	3.12606	3.65266	1.6728	chr10	21882184	21999903	+	ENSMUSG00000019970.15	Sgk1	protein_coding
histon4_TCCGCGAA.single_peak_2092	chr10	21883779	21884085	3.12606	3.65266	1.6728	chr10	21874671	21882278	-	108167798	LOC108167798	lncRNA
histon4_TCCGCGAA.single_peak_2094	chr10	22058319	22059242	3.86335	4.64308	2.58344	chr10	22054388	22058655	-	102637464	Gm34267	lncRNA
histon4_TCCGCGAA.single_peak_2100	chr10	22212547	22212931	4.14449	5.12294	3.04002	chr10	22186285	22212041	-	102637787	Gm26740	lncRNA
histon4_TCCGCGAA.single_peak_2100	chr10	22212547	22212931	4.14449	5.12294	3.04002	chr10	22212653	22217241	+	ENSMUSG00000097108.1	Gm26581	lncRNA
histon4_TCCGCGAA.single_peak_2102	chr10	22361629	22361821	4.78694	6.36283	4.23133	chr10	22360552	22374139	+	ENSMUSG00000078452.10	Raet1d	protein_coding
histon4_TCCGCGAA.single_peak_2104	chr10	22644825	22645890	7.67047	13.1701	10.822	chr10	22645011	22704285	+	ENSMUSG00000037490.5	Slc2a12	protein_coding
histon4_TCCGCGAA.single_peak_2105	chr10	22729888	22732937	8.50835	14.6914	12.2794	chr10	22703879	22731938	-	ENSMUSG00000071359.13	Tbpl1	protein_coding
histon4_TCCGCGAA.single_peak_2119	chr10	23786048	23788816	10.38	18.6799	16.1432	chr10	23785183	23787275	-	ENSMUSG00000061983.7	Rps12	protein_coding
histon4_TCCGCGAA.single_peak_2122	chr10	23796244	23797920	7.90851	12.9984	10.6363	chr10	23796986	23827968	+	ENSMUSG00000037455.16	Slc18b1	protein_coding
histon4_TCCGCGAA.single_peak_2124	chr10	24148812	24150499	15.1197	39.4962	36.8013	chr10	24149302	24190222	+	ENSMUSG00000019998.6	Stx7	protein_coding
histon4_TCCGCGAA.single_peak_2125	chr10	24222631	24224602	7.31841	15.8981	13.5011	chr10	24223517	24302790	+	ENSMUSG00000020000.7	Moxd1	protein_coding
histon4_TCCGCGAA.single_peak_2129	chr10	24595019	24595868	11.3658	25.553	22.9196	chr10	24595442	24598683	+	ENSMUSG00000019997.11	Ctgf	protein_coding
histon4_TCCGCGAA.single_peak_2129	chr10	24595019	24595868	11.3658	25.553	22.9196	chr10	24549441	24597108	-	ENSMUSG00000087400.8	Gm15270	lncRNA
histon4_TCCGCGAA.single_peak_2130	chr10	24711184	24712539	6.7647	10.5184	8.24728	chr10	24637914	24712159	-	ENSMUSG00000037370.13	Enpp1	protein_coding
histon4_TCCGCGAA.single_peak_2131	chr10	24869010	24871119	12.1485	25.8374	23.1754	chr10	24869986	24913681	+	ENSMUSG00000019984.16	Med23	protein_coding
histon4_TCCGCGAA.single_peak_2134	chr10	25296473	25298008	6.05832	8.8901	6.6656	chr10	25298609	25306432	+	ENSMUSG00000112352.1	AC153550.1	lncRNA
histon4_TCCGCGAA.single_peak_2134	chr10	25296473	25298008	6.05832	8.8901	6.6656	chr10	25299122	25306436	+	105245123	Gm40617	lncRNA
histon4_TCCGCGAA.single_peak_2136	chr10	25359290	25361880	7.00422	11.0908	8.79332	chr10	25359798	25523519	+	ENSMUSG00000019978.16	Epb41l2	protein_coding
histon4_TCCGCGAA.single_peak_2142	chr10	26372666	26376687	14.1494	33.7465	30.9787	chr10	26274468	26375971	-	ENSMUSG00000039089.15	L3mbtl3	protein_coding
histon4_TCCGCGAA.single_peak_2143	chr10	26695001	26696018	4.36461	5.73165	3.62848	chr10	26695574	26742860	+	ENSMUSG00000111950.1	AC101677.2	lncRNA
histon4_TCCGCGAA.single_peak_2154	chr10	29143138	29148032	8.57168	14.4807	12.0677	chr10	29143839	29199630	+	ENSMUSG00000038916.7	Soga3	protein_coding
histon4_TCCGCGAA.single_peak_2154	chr10	29143138	29148032	8.57168	14.4807	12.0677	chr10	29143282	29144194	-	ENSMUSG00000056316.2	Gm9996	lncRNA
histon4_TCCGCGAA.single_peak_2157	chr10	29312551	29314618	10.3681	24.5233	21.958	chr10	29313166	29347469	+	ENSMUSG00000019883.11	Echdc1	protein_coding
histon4_TCCGCGAA.single_peak_2157	chr10	29312551	29314618	10.3681	24.5233	21.958	chr10	29293094	29313391	-	108167802	LOC108167802	lncRNA
histon4_TCCGCGAA.single_peak_2157	chr10	29312551	29314618	10.3681	24.5233	21.958	chr10	29297934	29313825	-	ENSMUSG00000110830.1	AC153912.2	lncRNA
histon4_TCCGCGAA.single_peak_2158	chr10	29360438	29362843	16.3674	47.5018	44.587	chr10	29344176	29362442	-	ENSMUSG00000038876.12	Rnf146	protein_coding
histon4_TCCGCGAA.single_peak_2158	chr10	29360438	29362843	16.3674	47.5018	44.587	chr10	29362148	29365345	+	ENSMUSG00000111090.1	AC153912.3	lncRNA
histon4_TCCGCGAA.single_peak_2159	chr10	29365008	29365298	3.19873	3.69111	1.69523	chr10	29366740	29374945	+	ENSMUSG00000111646.1	AC153912.5	lncRNA
histon4_TCCGCGAA.single_peak_2164	chr10	30199113	30201870	9.20796	16.2605	13.8082	chr10	30194569	30200560	-	ENSMUSG00000075266.5	Cenpw	protein_coding
histon4_TCCGCGAA.single_peak_2167	chr10	30599181	30601101	8.63567	14.3871	11.9764	chr10	30534225	30600749	-	ENSMUSG00000019792.8	Trmt11	protein_coding
histon4_TCCGCGAA.single_peak_2169	chr10	30802063	30804107	7.86911	12.8489	10.4928	chr10	30628999	30803326	-	ENSMUSG00000039697.16	Ncoa7	protein_coding
histon4_TCCGCGAA.single_peak_2175	chr10	31313149	31314570	7.97596	13.319	10.952	chr10	31313383	31328204	+	ENSMUSG00000000295.13	Hddc2	protein_coding
histon4_TCCGCGAA.single_peak_2178	chr10	31444604	31446335	5.13869	7.06371	4.90348	chr10	31332376	31445958	-	ENSMUSG00000000296.8	Tpd52l1	protein_coding
histon4_TCCGCGAA.single_peak_2180	chr10	31606366	31610467	8.13763	13.5041	11.1359	chr10	31493193	31609184	-	ENSMUSG00000063760.9	Rnf217	protein_coding
histon4_TCCGCGAA.single_peak_2186	chr10	32886405	32891308	8.84661	15.1001	12.6748	chr10	31689310	32890462	-	ENSMUSG00000069670.8	Nkain2	protein_coding
histon4_TCCGCGAA.single_peak_2190	chr10	33904677	33905688	5.85884	8.9451	6.72515	chr10	33905111	33916021	+	ENSMUSG00000039552.14	Rsph4a	protein_coding
histon4_TCCGCGAA.single_peak_2193	chr10	33950355	33951951	10.9063	21.4	18.8304	chr10	33919142	33951269	-	ENSMUSG00000039531.8	Zufsp	protein_coding
histon4_TCCGCGAA.single_peak_2194	chr10	33952736	33953555	4.24952	6.27566	4.14775	chr10	33919142	33951269	-	ENSMUSG00000039531.8	Zufsp	protein_coding
histon4_TCCGCGAA.single_peak_2195	chr10	34017734	34020783	8.28929	14.0661	11.6769	chr10	33996555	34019624	-	ENSMUSG00000019782.10	Rwdd1	protein_coding
histon4_TCCGCGAA.single_peak_2195	chr10	34017734	34020783	8.28929	14.0661	11.6769	chr10	34018815	34020762	+	ENSMUSG00000111905.1	AC153962.1	lncRNA
histon4_TCCGCGAA.single_peak_2197	chr10	34096314	34097093	3.27362	3.65709	1.6512	chr10	34087815	34096519	-	ENSMUSG00000049872.8	Fam26e	protein_coding
histon4_TCCGCGAA.single_peak_2198	chr10	34127458	34127673	3.48976	4.00942	1.98589	chr10	34126067	34127984	-	ENSMUSG00000046031.7	Fam26f	protein_coding
histon4_TCCGCGAA.single_peak_2199	chr10	34206217	34209015	10.1602	20.7699	18.2027	chr10	34151393	34207715	-	ENSMUSG00000039497.8	Dse	protein_coding
histon4_TCCGCGAA.single_peak_2200	chr10	34281070	34284988	9.49288	19.7059	17.1896	chr10	34282190	34285275	+	ENSMUSG00000047514.6	Tspyl1	protein_coding
histon4_TCCGCGAA.single_peak_2202	chr10	34296490	34300869	7.09928	11.7254	9.4213	chr10	34297442	34301320	+	ENSMUSG00000039485.8	Tspyl4	protein_coding
histon4_TCCGCGAA.single_peak_2202	chr10	34296490	34300869	7.09928	11.7254	9.4213	chr10	34230214	34297412	-	102633007	Gm26564	lncRNA
histon4_TCCGCGAA.single_peak_2202	chr10	34296490	34300869	7.09928	11.7254	9.4213	chr10	34295912	34298907	-	ENSMUSG00000097274.2	Gm26564	lncRNA
histon4_TCCGCGAA.single_peak_2204	chr10	34417207	34418900	6.22255	10.2791	8.01743	chr10	34288288	34418552	-	ENSMUSG00000039480.14	Nt5dc1	protein_coding
histon4_TCCGCGAA.single_peak_2207	chr10	35711436	35711889	14.1369	47.1113	44.1208	chr10	35708675	35711892	-	ENSMUSG00000063953.3	Amd2	protein_coding
histon4_TCCGCGAA.single_peak_2209	chr10	36506541	36508762	7.83619	12.6203	10.2666	chr10	36506814	36834397	+	ENSMUSG00000044499.11	Hs3st5	protein_coding
histon4_TCCGCGAA.single_peak_2210	chr10	36974022	36976297	9.52288	16.8966	14.4221	chr10	36974544	37001889	+	ENSMUSG00000019777.16	Hdac2	protein_coding
histon4_TCCGCGAA.single_peak_2211	chr10	37134183	37140962	15.6747	41.6329	38.7335	chr10	37133375	37138920	-	ENSMUSG00000069662.5	Marcks	protein_coding
histon4_TCCGCGAA.single_peak_2211	chr10	37134183	37140962	15.6747	41.6329	38.7335	chr10	37139402	37151315	+	ENSMUSG00000046463.5	5930403N24Rik	lncRNA
histon4_TCCGCGAA.single_peak_2211	chr10	37134183	37140962	15.6747	41.6329	38.7335	chr10	37141078	37151317	+	100040846	5930403N24Rik	lncRNA
histon4_TCCGCGAA.single_peak_2219	chr10	38965579	38966292	3.97871	4.86931	2.79925	chr10	38965515	39110188	+	ENSMUSG00000019846.11	Lama4	protein_coding
histon4_TCCGCGAA.single_peak_2220	chr10	39133336	39135230	9.1158	15.6033	13.1622	chr10	39118804	39133914	-	ENSMUSG00000051736.8	Fam229b	protein_coding
histon4_TCCGCGAA.single_peak_2220	chr10	39133336	39135230	9.1158	15.6033	13.1622	chr10	39133976	39152542	+	ENSMUSG00000019845.8	Tube1	protein_coding
histon4_TCCGCGAA.single_peak_2221	chr10	39170869	39172242	6.03586	9.29261	7.06106	chr10	39169300	39173252	-	ENSMUSG00000111055.1	AC153958.1	lncRNA
histon4_TCCGCGAA.single_peak_2222	chr10	39367313	39367544	6.60261	10.1111	7.85051	chr10	39368855	39565381	+	ENSMUSG00000019843.14	Fyn	protein_coding
histon4_TCCGCGAA.single_peak_2223	chr10	39368719	39372896	8.67296	14.894	12.4739	chr10	39368855	39565381	+	ENSMUSG00000019843.14	Fyn	protein_coding
histon4_TCCGCGAA.single_peak_2223	chr10	39368719	39372896	8.67296	14.894	12.4739	chr10	39368342	39369631	-	102633901	Gm31616	lncRNA
histon4_TCCGCGAA.single_peak_2227	chr10	39730311	39735871	9.84377	18.0153	15.5106	chr10	39732118	39875211	+	ENSMUSG00000019841.15	Rev3l	protein_coding
histon4_TCCGCGAA.single_peak_2227	chr10	39730311	39735871	9.84377	18.0153	15.5106	chr10	39621411	39732007	-	327744	E130307A14Rik	lncRNA
histon4_TCCGCGAA.single_peak_2227	chr10	39730311	39735871	9.84377	18.0153	15.5106	chr10	39621412	39732007	-	ENSMUSG00000087177.7	E130307A14Rik	lncRNA
histon4_TCCGCGAA.single_peak_2229	chr10	39898172	39899685	5.81503	8.36244	6.14688	chr10	39890018	39899238	-	ENSMUSG00000096687.7	Mfsd4b4	protein_coding
histon4_TCCGCGAA.single_peak_2229	chr10	39898172	39899685	5.81503	8.36244	6.14688	chr10	39899329	39907931	+	ENSMUSG00000097890.2	4930547M16Rik	lncRNA
histon4_TCCGCGAA.single_peak_2230	chr10	39959341	39960457	4.67974	6.26576	4.1394	chr10	39946907	39960153	-	ENSMUSG00000071335.4	Mfsd4b3	protein_coding
histon4_TCCGCGAA.single_peak_2231	chr10	40024457	40025342	4.01816	5.05587	2.98158	chr10	40001575	40025268	-	ENSMUSG00000038522.6	Mfsd4b1	protein_coding
histon4_TCCGCGAA.single_peak_2232	chr10	40140251	40140639	3.1161	3.80612	1.81083	chr10	40033532	40142258	-	ENSMUSG00000019838.11	Slc16a10	protein_coding
histon4_TCCGCGAA.single_peak_2233	chr10	40141323	40142458	4.7884	6.39942	4.27127	chr10	40033532	40142258	-	ENSMUSG00000019838.11	Slc16a10	protein_coding
histon4_TCCGCGAA.single_peak_2235	chr10	40246074	40247796	8.65151	17.7564	15.2599	chr10	40223246	40247036	-	ENSMUSG00000038510.12	Rpf2	protein_coding
histon4_TCCGCGAA.single_peak_2237	chr10	40256627	40259294	10.9704	21.1207	18.5419	chr10	40247703	40258108	-	ENSMUSG00000019837.8	Gtf3c6	protein_coding
histon4_TCCGCGAA.single_peak_2237	chr10	40256627	40259294	10.9704	21.1207	18.5419	chr10	40260934	40261333	+	ENSMUSG00000111665.1	AC131684.1	lncRNA
histon4_TCCGCGAA.single_peak_2239	chr10	40298940	40303520	10.0548	22.3868	19.826	chr10	40287458	40302186	-	ENSMUSG00000075232.5	Amd1	protein_coding
histon4_TCCGCGAA.single_peak_2241	chr10	40348089	40351629	10.5475	19.3388	16.8057	chr10	40348508	40350103	-	ENSMUSG00000038491.9	Cdk19os	lncRNA
histon4_TCCGCGAA.single_peak_2246	chr10	40682405	40683619	4.55972	5.89142	3.76997	chr10	40683282	40811083	+	ENSMUSG00000045555.3	Mettl24	protein_coding
histon4_TCCGCGAA.single_peak_2247	chr10	40881661	40888189	10.429	21.598	19.0459	chr10	40831621	40883311	-	ENSMUSG00000038446.8	Cdc40	protein_coding
histon4_TCCGCGAA.single_peak_2247	chr10	40881661	40888189	10.429	21.598	19.0459	chr10	40883475	40938570	+	ENSMUSG00000019831.14	Wasf1	protein_coding
histon4_TCCGCGAA.single_peak_2250	chr10	41070834	41072372	3.72103	4.42457	2.38455	chr10	41069977	41072285	-	ENSMUSG00000046922.7	Gpr6	protein_coding
histon4_TCCGCGAA.single_peak_2251	chr10	41301139	41304862	13.1402	35.5247	32.7509	chr10	41188172	41303260	-	ENSMUSG00000038417.4	Fig4	protein_coding
histon4_TCCGCGAA.single_peak_2251	chr10	41301139	41304862	13.1402	35.5247	32.7509	chr10	41303980	41434534	+	ENSMUSG00000091415.5	Ak9	protein_coding
histon4_TCCGCGAA.single_peak_2255	chr10	41449682	41451498	13.4676	32.9103	30.1527	chr10	41450383	41465574	+	ENSMUSG00000019826.11	Zbtb24	protein_coding
histon4_TCCGCGAA.single_peak_2257	chr10	41476300	41477978	4.6993	6.21991	4.09451	chr10	41476314	41487032	+	ENSMUSG00000019823.17	Mical1	protein_coding
histon4_TCCGCGAA.single_peak_2259	chr10	41518419	41521821	12.0422	31.8588	29.1609	chr10	41519414	41531048	+	ENSMUSG00000019818.15	Cd164	protein_coding
histon4_TCCGCGAA.single_peak_2262	chr10	41774957	41775146	4.0558	4.95816	2.87468	chr10	41774580	41780734	+	100196896	BC048559	lncRNA
histon4_TCCGCGAA.single_peak_2263	chr10	41808757	41813017	9.27331	19.7608	17.3009	chr10	41718840	41809871	-	ENSMUSG00000019813.16	Cep57l1	protein_coding
histon4_TCCGCGAA.single_peak_2263	chr10	41808757	41813017	9.27331	19.7608	17.3009	chr10	41809935	41908424	+	ENSMUSG00000038332.13	Sesn1	protein_coding
histon4_TCCGCGAA.single_peak_2266	chr10	42017879	42018994	6.53458	10.1184	7.85151	chr10	41914990	42018442	-	ENSMUSG00000071324.11	Armc2	protein_coding
histon4_TCCGCGAA.single_peak_2266	chr10	42017879	42018994	6.53458	10.1184	7.85151	chr10	42018177	42029110	+	75561	1700016J18Rik	lncRNA
histon4_TCCGCGAA.single_peak_2266	chr10	42017879	42018994	6.53458	10.1184	7.85151	chr10	42018216	42018810	+	ENSMUSG00000111103.1	AC165442.1	lncRNA
histon4_TCCGCGAA.single_peak_2269	chr10	42273135	42279135	8.13617	14.4095	12.0098	chr10	42181841	42276755	-	ENSMUSG00000048756.11	Foxo3	protein_coding
histon4_TCCGCGAA.single_peak_2269	chr10	42273135	42279135	8.13617	14.4095	12.0098	chr10	42247436	42274809	-	102636048	Gm38485	lncRNA
histon4_TCCGCGAA.single_peak_2269	chr10	42273135	42279135	8.13617	14.4095	12.0098	chr10	42276824	42286320	+	102636198	Gm33333	lncRNA
histon4_TCCGCGAA.single_peak_2272	chr10	42476786	42478758	7.08705	11.4143	9.12135	chr10	42312585	42478565	-	ENSMUSG00000038302.14	Afg1l	protein_coding
histon4_TCCGCGAA.single_peak_2273	chr10	42501602	42503618	16.908	47.5984	44.635	chr10	42502030	42535381	+	ENSMUSG00000019804.12	Snx3	protein_coding
histon4_TCCGCGAA.single_peak_2277	chr10	42581344	42585482	9.49196	16.9051	14.4246	chr10	42561963	42583632	-	ENSMUSG00000019803.11	Nr2e1	protein_coding
histon4_TCCGCGAA.single_peak_2277	chr10	42581344	42585482	9.49196	16.9051	14.4246	chr10	42583822	42702459	+	ENSMUSG00000038280.12	Ostm1	protein_coding
histon4_TCCGCGAA.single_peak_2277	chr10	42581344	42585482	9.49196	16.9051	14.4246	chr10	42583758	42587003	+	102636808	Gm38491	lncRNA
histon4_TCCGCGAA.single_peak_2285	chr10	42759472	42760288	2.8322	3.1236	1.17229	chr10	42761496	42832514	+	ENSMUSG00000019802.13	Sec63	protein_coding
histon4_TCCGCGAA.single_peak_2285	chr10	42759472	42760288	2.8322	3.1236	1.17229	chr10	42740031	42758660	-	102636919	Gm15199	lncRNA
histon4_TCCGCGAA.single_peak_2285	chr10	42759472	42760288	2.8322	3.1236	1.17229	chr10	42740539	42758660	-	ENSMUSG00000086428.1	Gm15199	lncRNA
histon4_TCCGCGAA.single_peak_2286	chr10	42761066	42763961	12.4316	24.0687	21.397	chr10	42761496	42832514	+	ENSMUSG00000019802.13	Sec63	protein_coding
histon4_TCCGCGAA.single_peak_2286	chr10	42761066	42763961	12.4316	24.0687	21.397	chr10	42761596	42763635	-	ENSMUSG00000097008.1	Gm26860	lncRNA
histon4_TCCGCGAA.single_peak_2289	chr10	42863303	42864836	4.81132	6.43507	4.3001	chr10	42861382	42864699	-	ENSMUSG00000111293.1	AC125206.2	lncRNA
histon4_TCCGCGAA.single_peak_2289	chr10	42863303	42864836	4.81132	6.43507	4.3001	chr10	42862406	42866347	-	102637112	Gm34006	lncRNA
histon4_TCCGCGAA.single_peak_2293	chr10	43171881	43176702	7.7456	12.8689	10.5139	chr10	43002500	43174530	-	ENSMUSG00000038248.8	Sobp	protein_coding
histon4_TCCGCGAA.single_peak_2293	chr10	43171881	43176702	7.7456	12.8689	10.5139	chr10	43173263	43173958	+	ENSMUSG00000102062.1	Gm29246	lncRNA
histon4_TCCGCGAA.single_peak_2295	chr10	43219865	43222394	9.88204	17.2535	14.7539	chr10	43221486	43464882	+	ENSMUSG00000038240.13	Pdss2	protein_coding
histon4_TCCGCGAA.single_peak_2302	chr10	43477134	43480770	10.0007	18.2983	15.7876	chr10	43478831	43515396	+	ENSMUSG00000038214.15	Bend3	protein_coding
histon4_TCCGCGAA.single_peak_2303	chr10	43539698	43541399	10.1151	18.2584	15.7454	chr10	43525133	43540994	-	ENSMUSG00000019797.11	1700021F05Rik	protein_coding
histon4_TCCGCGAA.single_peak_2307	chr10	43577411	43581509	8.41073	14.4508	12.0452	chr10	43578284	43584265	+	ENSMUSG00000047139.9	Cd24a	protein_coding
histon4_TCCGCGAA.single_peak_2312	chr10	43900902	43902542	13.3187	28.3814	25.6913	chr10	43874188	43901745	-	ENSMUSG00000019863.7	Qrsl1	protein_coding
histon4_TCCGCGAA.single_peak_2312	chr10	43900902	43902542	13.3187	28.3814	25.6913	chr10	43901807	43957201	+	ENSMUSG00000019864.14	Rtn4ip1	protein_coding
histon4_TCCGCGAA.single_peak_2315	chr10	44148591	44148957	3.41407	3.88477	1.86423	chr10	43950636	44148853	-	ENSMUSG00000019866.14	Aim1	protein_coding
histon4_TCCGCGAA.single_peak_2316	chr10	44267163	44270321	8.74164	15.0973	12.6759	chr10	44268358	44364291	+	ENSMUSG00000038160.7	Atg5	protein_coding
histon4_TCCGCGAA.single_peak_2316	chr10	44267163	44270321	8.74164	15.0973	12.6759	chr10	44267742	44268243	-	105245144	Gm40637	lncRNA
histon4_TCCGCGAA.single_peak_2319	chr10	44529047	44531071	8.99573	15.6068	13.1729	chr10	44437177	44528501	-	ENSMUSG00000038151.13	Prdm1	protein_coding
histon4_TCCGCGAA.single_peak_2324	chr10	45065731	45068279	9.34906	17.3087	14.823	chr10	45067203	45167198	+	ENSMUSG00000019849.11	Prep	protein_coding
histon4_TCCGCGAA.single_peak_2340	chr10	45577440	45579175	8.36019	14.3167	11.9208	chr10	45577829	45712345	+	ENSMUSG00000038822.15	Hace1	protein_coding
histon4_TCCGCGAA.single_peak_2352	chr10	50425880	50427325	3.99187	4.87002	2.79779	chr10	50424086	50424340	+	ENSMUSG00000111083.1	AC153954.2	lncRNA
histon4_TCCGCGAA.single_peak_2352	chr10	50425880	50427325	3.99187	4.87002	2.79779	chr10	50425044	50425330	-	ENSMUSG00000111202.1	AC153954.3	lncRNA
histon4_TCCGCGAA.single_peak_2355	chr10	50591901	50594111	15.1964	39.8376	36.9274	chr10	50592669	50851485	+	ENSMUSG00000038774.9	Ascc3	protein_coding
histon4_TCCGCGAA.single_peak_2370	chr10	52380328	52382826	10.1287	19.4334	16.8848	chr10	52335850	52382124	-	ENSMUSG00000019861.15	Gopc	protein_coding
histon4_TCCGCGAA.single_peak_2370	chr10	52380328	52382826	10.1287	19.4334	16.8848	chr10	52379196	52381226	-	ENSMUSG00000112317.1	AC153526.2	lncRNA
histon4_TCCGCGAA.single_peak_2371	chr10	52416767	52419128	9.33803	16.7471	14.2846	chr10	52417547	52440183	+	ENSMUSG00000023068.16	Nus1	protein_coding
histon4_TCCGCGAA.single_peak_2372	chr10	52690307	52692784	9.65313	17.6798	15.1862	chr10	52690533	53111622	+	ENSMUSG00000038602.7	Slc35f1	protein_coding
histon4_TCCGCGAA.single_peak_2372	chr10	52690307	52692784	9.65313	17.6798	15.1862	chr10	52693838	52697673	+	ENSMUSG00000111918.1	AC155830.1	lncRNA
histon4_TCCGCGAA.single_peak_2376	chr10	53378436	53380357	7.48599	12.2452	9.92222	chr10	53273443	53379947	-	ENSMUSG00000038594.9	Cep85l	protein_coding
histon4_TCCGCGAA.single_peak_2376	chr10	53378436	53380357	7.48599	12.2452	9.92222	chr10	53379452	53381386	+	ENSMUSG00000111892.1	AC153524.1	lncRNA
histon4_TCCGCGAA.single_peak_2380	chr10	53595942	53598794	9.35849	16.4951	14.0254	chr10	53596757	53609225	+	ENSMUSG00000019857.7	Asf1a	protein_coding
histon4_TCCGCGAA.single_peak_2381	chr10	53628888	53631251	12.5695	33.7212	30.9609	chr10	53536315	53630439	-	ENSMUSG00000058298.8	Mcm9	protein_coding
histon4_TCCGCGAA.single_peak_2382	chr10	53749236	53751866	7.0474	11.172	8.87933	chr10	53633145	53751123	-	ENSMUSG00000019856.14	Fam184a	protein_coding
histon4_TCCGCGAA.single_peak_2384	chr10	54073710	54076751	7.13069	11.1081	8.80349	chr10	53904785	54076609	-	ENSMUSG00000003746.16	Man1a	protein_coding
histon4_TCCGCGAA.single_peak_2384	chr10	54073710	54076751	7.13069	11.1081	8.80349	chr10	54075922	54081081	+	ENSMUSG00000097069.1	Gm16998	lncRNA
histon4_TCCGCGAA.single_peak_2384	chr10	54073710	54076751	7.13069	11.1081	8.80349	chr10	54075922	54081081	+	100502920	Gm16998	lncRNA
histon4_TCCGCGAA.single_peak_2389	chr10	56228096	56229192	5.41882	7.53462	5.34595	chr10	56014293	56228689	-	ENSMUSG00000038122.9	Tbc1d32	protein_coding
histon4_TCCGCGAA.single_peak_2392	chr10	56376958	56380997	9.19511	17.4727	15.0173	chr10	56377330	56402513	+	ENSMUSG00000050953.10	Gja1	protein_coding
histon4_TCCGCGAA.single_peak_2400	chr10	57485889	57488680	8.39061	14.4901	12.0933	chr10	57486385	57513135	+	ENSMUSG00000019878.8	Hsf2	protein_coding
histon4_TCCGCGAA.single_peak_2400	chr10	57485889	57488680	8.39061	14.4901	12.0933	chr10	57478381	57486351	-	ENSMUSG00000097370.2	4930467K11Rik	lncRNA
histon4_TCCGCGAA.single_peak_2405	chr10	57530846	57532863	15.4686	38.3057	35.5665	chr10	57515774	57532530	-	ENSMUSG00000019877.10	Serinc1	protein_coding
histon4_TCCGCGAA.single_peak_2406	chr10	57632075	57632512	4.01182	4.93362	2.86514	chr10	57631981	57741112	+	ENSMUSG00000019876.15	Pkib	protein_coding
histon4_TCCGCGAA.single_peak_2408	chr10	57783047	57788467	10.0657	18.3668	15.8461	chr10	57784881	57788450	+	ENSMUSG00000019874.11	Fabp7	protein_coding
histon4_TCCGCGAA.single_peak_2411	chr10	57794734	57795137	3.55873	4.11694	2.0868	chr10	57794335	57811830	+	ENSMUSG00000019872.13	Smpdl3a	protein_coding
histon4_TCCGCGAA.single_peak_2415	chr10	58255004	58256533	14.1393	40.8606	38.0928	chr10	58255497	58305599	+	ENSMUSG00000038039.13	Gcc2	protein_coding
histon4_TCCGCGAA.single_peak_2417	chr10	58323101	58325747	9.33673	22.6475	20.0772	chr10	58323466	58424691	+	ENSMUSG00000019920.17	Lims1	protein_coding
histon4_TCCGCGAA.single_peak_2419	chr10	58445734	58448812	8.75836	15.0105	12.5902	chr10	58446920	58494356	+	ENSMUSG00000003226.7	Ranbp2	protein_coding
histon4_TCCGCGAA.single_peak_2420	chr10	58497317	58498549	7.37595	12.2203	9.89038	chr10	58497948	58576244	+	ENSMUSG00000038010.9	Ccdc138	protein_coding
histon4_TCCGCGAA.single_peak_2425	chr10	58812299	58814476	6.84788	10.6258	8.34372	chr10	58813359	59138916	+	ENSMUSG00000037990.18	Sh3rf3	protein_coding
histon4_TCCGCGAA.single_peak_2427	chr10	59219427	59223818	10.2156	22.8746	20.3703	chr10	59141627	59221847	-	ENSMUSG00000019917.10	Sept10	protein_coding
histon4_TCCGCGAA.single_peak_2427	chr10	59219427	59223818	10.2156	22.8746	20.3703	chr10	59221953	59226434	+	ENSMUSG00000098188.1	Sowahc	protein_coding
histon4_TCCGCGAA.single_peak_2428	chr10	59322961	59325760	11.1966	31.3118	28.6601	chr10	59323296	59373304	+	ENSMUSG00000019916.14	P4ha1	protein_coding
histon4_TCCGCGAA.single_peak_2434	chr10	59395542	59395844	3.14489	3.44446	1.45947	chr10	59395632	59396757	+	ENSMUSG00000069622.4	Gm10273	protein_coding
histon4_TCCGCGAA.single_peak_2438	chr10	59615218	59617373	8.27292	13.8734	11.488	chr10	59446984	59616692	-	ENSMUSG00000009647.13	Mcu	protein_coding
histon4_TCCGCGAA.single_peak_2438	chr10	59615218	59617373	8.27292	13.8734	11.488	chr10	59616063	59616398	+	ENSMUSG00000071280.1	Gm10322	protein_coding
histon4_TCCGCGAA.single_peak_2439	chr10	59702134	59704131	9.40728	16.8953	14.4191	chr10	59702477	59864132	+	ENSMUSG00000020111.15	Micu1	protein_coding
histon4_TCCGCGAA.single_peak_2444	chr10	59878815	59881554	8.84376	16.5683	14.1133	chr10	59879556	59899302	+	ENSMUSG00000020109.13	Dnajb12	protein_coding
histon4_TCCGCGAA.single_peak_2445	chr10	59948769	59953817	10.0203	18.7024	16.1812	chr10	59949669	59951834	-	ENSMUSG00000020108.4	Ddit4	protein_coding
histon4_TCCGCGAA.single_peak_2448	chr10	60002000	60004263	11.9064	30.0283	27.3139	chr10	59987409	60003135	-	ENSMUSG00000020107.10	Anapc16	protein_coding
histon4_TCCGCGAA.single_peak_2448	chr10	60002000	60004263	11.9064	30.0283	27.3139	chr10	60002805	60099988	+	ENSMUSG00000044475.14	Ascc1	protein_coding
histon4_TCCGCGAA.single_peak_2452	chr10	60217450	60219863	7.4533	12.0761	9.74351	chr10	60181532	60219260	-	ENSMUSG00000057337.13	Chst3	protein_coding
histon4_TCCGCGAA.single_peak_2454	chr10	60277129	60279882	13.1201	29.1717	26.4019	chr10	60277627	60302597	+	ENSMUSG00000004207.14	Psap	protein_coding
histon4_TCCGCGAA.single_peak_2457	chr10	60752132	60752974	5.90942	8.95867	6.74317	chr10	60712072	60752794	-	ENSMUSG00000020100.15	Slc29a3	protein_coding
histon4_TCCGCGAA.single_peak_2459	chr10	60829760	60832113	7.69568	12.2876	9.94604	chr10	60762593	60831581	-	ENSMUSG00000020099.8	Unc5b	protein_coding
histon4_TCCGCGAA.single_peak_2462	chr10	61090108	61090406	3.12803	3.44802	1.46917	chr10	61089331	61094324	+	ENSMUSG00000020098.7	Pcbd1	protein_coding
histon4_TCCGCGAA.single_peak_2463	chr10	61144897	61148240	10.091	18.4958	15.9884	chr10	61098642	61147703	-	ENSMUSG00000020097.14	Sgpl1	protein_coding
histon4_TCCGCGAA.single_peak_2466	chr10	61272422	61273895	5.27508	7.42734	5.25463	chr10	61197112	61273438	-	ENSMUSG00000059901.12	Adamts14	protein_coding
histon4_TCCGCGAA.single_peak_2467	chr10	61381257	61384231	7.12604	11.3366	9.03402	chr10	61319656	61383530	-	ENSMUSG00000020092.9	Pald1	protein_coding
histon4_TCCGCGAA.single_peak_2467	chr10	61381257	61384231	7.12604	11.3366	9.03402	chr10	61379414	61381048	-	ENSMUSG00000112875.1	AC122197.2	lncRNA
histon4_TCCGCGAA.single_peak_2469	chr10	61418355	61418737	4.34679	5.5258	3.42712	chr10	61417972	61425338	+	ENSMUSG00000037171.6	Nodal	protein_coding
histon4_TCCGCGAA.single_peak_2470	chr10	61450900	61453310	9.7709	21.5064	18.9335	chr10	61428491	61452661	-	ENSMUSG00000020091.15	Eif4ebp2	protein_coding
histon4_TCCGCGAA.single_peak_2470	chr10	61450900	61453310	9.7709	21.5064	18.9335	chr10	61446902	61450717	-	ENSMUSG00000112229.1	AC122197.1	lncRNA
histon4_TCCGCGAA.single_peak_2471	chr10	61475097	61476885	10.4422	22.2853	19.6774	chr10	61475801	61582791	+	ENSMUSG00000037151.8	Lrrc20	protein_coding
histon4_TCCGCGAA.single_peak_2471	chr10	61475097	61476885	10.4422	22.2853	19.6774	chr10	61473576	61476937	-	ENSMUSG00000043126.5	D830039M14Rik	lncRNA
histon4_TCCGCGAA.single_peak_2472	chr10	61570770	61570953	3.08741	3.38934	1.42028	chr10	61570911	61575064	+	ENSMUSG00000112255.1	AC124421.1	lncRNA
histon4_TCCGCGAA.single_peak_2475	chr10	61647045	61647251	4.00878	5.698	3.59461	chr10	61648552	61674168	+	ENSMUSG00000020089.8	Ppa1	protein_coding
histon4_TCCGCGAA.single_peak_2476	chr10	61648080	61650026	10.307	19.2864	16.751	chr10	61648552	61674168	+	ENSMUSG00000020089.8	Ppa1	protein_coding
histon4_TCCGCGAA.single_peak_2477	chr10	61679793	61681951	9.0451	17.1763	14.6961	chr10	61680299	61693297	+	ENSMUSG00000020088.10	Sar1a	protein_coding
histon4_TCCGCGAA.single_peak_2477	chr10	61679793	61681951	9.0451	17.1763	14.6961	chr10	61674527	61680290	-	75539	1700022H01Rik	lncRNA
histon4_TCCGCGAA.single_peak_2477	chr10	61679793	61681951	9.0451	17.1763	14.6961	chr10	61674789	61680255	-	ENSMUSG00000112581.1	AC124421.2	lncRNA
histon4_TCCGCGAA.single_peak_2478	chr10	61695008	61697331	10.4443	19.077	16.5398	chr10	61695514	61702773	+	ENSMUSG00000020087.5	Tysnd1	protein_coding
histon4_TCCGCGAA.single_peak_2480	chr10	61714846	61715868	5.04667	6.85329	4.69665	chr10	61715263	61739260	+	ENSMUSG00000020085.15	Aifm2	protein_coding
histon4_TCCGCGAA.single_peak_2483	chr10	61782742	61784552	11.8805	27.3929	24.6766	chr10	61738665	61784147	-	ENSMUSG00000020086.6	H2afy2	protein_coding
histon4_TCCGCGAA.single_peak_2484	chr10	61785463	61785910	5.57014	8.99388	6.77008	chr10	61738665	61784147	-	ENSMUSG00000020086.6	H2afy2	protein_coding
histon4_TCCGCGAA.single_peak_2486	chr10	61917358	61917592	3.19246	3.75503	1.75294	chr10	61916100	61932580	+	102631904	Gm30121	lncRNA
histon4_TCCGCGAA.single_peak_2487	chr10	61978645	61979213	3.06801	3.3265	1.35304	chr10	61838236	61979108	-	ENSMUSG00000058806.14	Col13a1	protein_coding
histon4_TCCGCGAA.single_peak_2490	chr10	62230271	62231544	7.84608	12.7994	10.4397	chr10	62185396	62231251	-	ENSMUSG00000037031.10	Tspan15	protein_coding
histon4_TCCGCGAA.single_peak_2494	chr10	62338654	62341636	10.8532	20.3589	17.7959	chr10	62340256	62363367	+	ENSMUSG00000085347.1	Hk1os	lncRNA
histon4_TCCGCGAA.single_peak_2494	chr10	62338654	62341636	10.8532	20.3589	17.7959	chr10	62340607	62349866	+	70162	Hk1os	lncRNA
histon4_TCCGCGAA.single_peak_2497	chr10	62448394	62450587	9.13775	16.4979	14.0343	chr10	62429209	62449738	-	ENSMUSG00000020079.15	Supv3l1	protein_coding
histon4_TCCGCGAA.single_peak_2498	chr10	62485029	62487755	11.5648	22.4278	19.8033	chr10	62455235	62486805	-	ENSMUSG00000020078.16	Vps26a	protein_coding
histon4_TCCGCGAA.single_peak_2502	chr10	62576794	62579491	7.78136	13.7231	11.3422	chr10	62538626	62578457	-	ENSMUSG00000036955.16	Kif1bp	protein_coding
histon4_TCCGCGAA.single_peak_2502	chr10	62576794	62579491	7.78136	13.7231	11.3422	chr10	62577694	62579069	+	ENSMUSG00000105203.1	4933428P19Rik	lncRNA
histon4_TCCGCGAA.single_peak_2503	chr10	62600594	62602948	14.3311	32.8492	30.1543	chr10	62580251	62602281	-	ENSMUSG00000020075.8	Ddx21	protein_coding
histon4_TCCGCGAA.single_peak_2503	chr10	62600594	62602948	14.3311	32.8492	30.1543	chr10	62602350	62604128	+	ENSMUSG00000112347.1	AC121961.1	lncRNA
histon4_TCCGCGAA.single_peak_2504	chr10	62649432	62652224	9.57327	17.085	14.6056	chr10	62615895	62651218	-	ENSMUSG00000020076.7	Ddx50	protein_coding
histon4_TCCGCGAA.single_peak_2507	chr10	62725484	62726757	6.64774	10.2852	8.01366	chr10	62659043	62726128	-	ENSMUSG00000036923.12	Stox1	protein_coding
histon4_TCCGCGAA.single_peak_2509	chr10	62790708	62792954	9.7687	18.8726	16.3455	chr10	62743928	62792286	-	ENSMUSG00000020074.7	Ccar1	protein_coding
histon4_TCCGCGAA.single_peak_2515	chr10	62919914	62922310	8.2235	15.3	12.8777	chr10	62920633	62946498	+	ENSMUSG00000071253.8	Slc25a16	protein_coding
histon4_TCCGCGAA.single_peak_2516	chr10	62946553	62947616	11.101	20.2846	17.6963	chr10	62947026	62974185	+	ENSMUSG00000036875.15	Dna2	protein_coding
histon4_TCCGCGAA.single_peak_2518	chr10	62979294	62981868	6.60656	12.1889	9.86444	chr10	62980223	63017210	+	ENSMUSG00000020070.18	Rufy2	protein_coding
histon4_TCCGCGAA.single_peak_2520	chr10	63021321	63025021	12.1794	28.3308	25.6571	chr10	63014664	63024217	-	ENSMUSG00000020069.16	Hnrnph3	protein_coding
histon4_TCCGCGAA.single_peak_2520	chr10	63021321	63025021	12.1794	28.3308	25.6571	chr10	63024315	63058813	+	ENSMUSG00000020072.15	Pbld2	protein_coding
histon4_TCCGCGAA.single_peak_2521	chr10	63026075	63026398	7.55326	19.6831	17.1244	chr10	63014664	63024217	-	ENSMUSG00000020069.16	Hnrnph3	protein_coding
histon4_TCCGCGAA.single_peak_2521	chr10	63026075	63026398	7.55326	19.6831	17.1244	chr10	63024315	63058813	+	ENSMUSG00000020072.15	Pbld2	protein_coding
histon4_TCCGCGAA.single_peak_2522	chr10	63075709	63075923	4.36888	5.98403	3.8559	chr10	63072052	63075060	-	ENSMUSG00000112374.1	AC113107.1	lncRNA
histon4_TCCGCGAA.single_peak_2523	chr10	63099776	63101698	8.24071	20.0125	17.5944	chr10	63099651	63101279	+	ENSMUSG00000036816.4	Atoh7	protein_coding
histon4_TCCGCGAA.single_peak_2523	chr10	63099776	63101698	8.24071	20.0125	17.5944	chr10	63098349	63098690	+	ENSMUSG00000104481.1	Gm38063	lncRNA
histon4_TCCGCGAA.single_peak_2526	chr10	63242899	63245215	15.5467	39.5446	36.6691	chr10	63243810	63317878	+	ENSMUSG00000020064.9	Herc4	protein_coding
histon4_TCCGCGAA.single_peak_2526	chr10	63242899	63245215	15.5467	39.5446	36.6691	chr10	63243068	63244153	-	ENSMUSG00000045391.4	1700120B22Rik	lncRNA
histon4_TCCGCGAA.single_peak_2531	chr10	63381170	63383086	10.513	21.5939	19.0249	chr10	63319005	63381704	-	ENSMUSG00000020063.16	Sirt1	protein_coding
histon4_TCCGCGAA.single_peak_2531	chr10	63381170	63383086	10.513	21.5939	19.0249	chr10	63382443	63410576	+	ENSMUSG00000036764.12	Dnajc12	protein_coding
histon4_TCCGCGAA.single_peak_2535	chr10	63428318	63430431	14.2956	37.6822	34.7696	chr10	63430098	65003667	+	ENSMUSG00000060843.11	Ctnna3	protein_coding
histon4_TCCGCGAA.single_peak_2542	chr10	64089897	64090969	9.65168	19.8923	17.3541	chr10	63928472	64090277	-	ENSMUSG00000042846.8	Lrrtm3	protein_coding
histon4_TCCGCGAA.single_peak_2549	chr10	66920320	66922057	4.93844	9.60183	7.38676	chr10	66912191	66920616	-	68488	1110002J07Rik	lncRNA
histon4_TCCGCGAA.single_peak_2549	chr10	66920320	66922057	4.93844	9.60183	7.38676	chr10	66912489	66920258	-	ENSMUSG00000097134.2	1110002J07Rik	lncRNA
histon4_TCCGCGAA.single_peak_2549	chr10	66920320	66922057	4.93844	9.60183	7.38676	chr10	66920302	66923599	+	ENSMUSG00000097921.2	Gm26576	lncRNA
histon4_TCCGCGAA.single_peak_2551	chr10	67003474	67004614	3.82624	4.61786	2.58187	chr10	67005020	67041326	+	ENSMUSG00000112925.1	AC153382.2	lncRNA
histon4_TCCGCGAA.single_peak_2554	chr10	67095645	67099084	13.6422	32.9349	30.2154	chr10	67009189	67096945	-	ENSMUSG00000019873.8	Reep3	protein_coding
histon4_TCCGCGAA.single_peak_2554	chr10	67095645	67099084	13.6422	32.9349	30.2154	chr10	67096125	67256326	+	ENSMUSG00000037876.17	Jmjd1c	protein_coding
histon4_TCCGCGAA.single_peak_2558	chr10	67126469	67129967	7.77736	12.6444	10.2973	chr10	67120533	67124780	-	108167815	LOC108167815	lncRNA
histon4_TCCGCGAA.single_peak_2564	chr10	67283796	67286088	9.64762	17.3035	14.8188	chr10	67266689	67285305	-	ENSMUSG00000075000.11	Nrbf2	protein_coding
histon4_TCCGCGAA.single_peak_2564	chr10	67283796	67286088	9.64762	17.3035	14.8188	chr10	67285433	67293160	+	108167782	LOC108167782	lncRNA
histon4_TCCGCGAA.single_peak_2565	chr10	67535496	67540052	6.46136	9.72569	7.46501	chr10	67535475	67542188	+	ENSMUSG00000037868.15	Egr2	protein_coding
histon4_TCCGCGAA.single_peak_2565	chr10	67535496	67540052	6.46136	9.72569	7.46501	chr10	67496359	67535340	-	102634748	Gm32255	lncRNA
histon4_TCCGCGAA.single_peak_2571	chr10	67910962	67912864	8.3247	14.239	11.8403	chr10	67886103	67912662	-	ENSMUSG00000037855.15	Zfp365	protein_coding
histon4_TCCGCGAA.single_peak_2574	chr10	67979177	67980665	8.18205	14.1861	11.8124	chr10	67979570	68059740	+	ENSMUSG00000037846.18	Rtkn2	protein_coding
histon4_TCCGCGAA.single_peak_2582	chr10	68275518	68280536	11.962	23.2927	20.682	chr10	68092520	68278740	-	ENSMUSG00000019947.10	Arid5b	protein_coding
histon4_TCCGCGAA.single_peak_2585	chr10	68723901	68724439	3.71447	4.39	2.34313	chr10	68723646	68782650	+	ENSMUSG00000060044.8	Tmem26	protein_coding
histon4_TCCGCGAA.single_peak_2588	chr10	69212180	69213845	8.99757	15.5651	13.1201	chr10	69209762	69213098	-	ENSMUSG00000090622.1	A930033H14Rik	protein_coding
histon4_TCCGCGAA.single_peak_2592	chr10	69350590	69353758	8.8769	15.7353	13.2978	chr10	69335146	69352938	-	ENSMUSG00000019942.13	Cdk1	protein_coding
histon4_TCCGCGAA.single_peak_2604	chr10	70094893	70095469	8.28972	14.1778	11.7924	chr10	70097121	70193200	+	ENSMUSG00000048701.13	Ccdc6	protein_coding
histon4_TCCGCGAA.single_peak_2605	chr10	70096245	70099143	10.1224	21.5663	19.0425	chr10	70097121	70193200	+	ENSMUSG00000048701.13	Ccdc6	protein_coding
histon4_TCCGCGAA.single_peak_2614	chr10	70244850	70246025	7.69332	12.325	9.97675	chr10	70245100	70285968	+	ENSMUSG00000037762.6	Slc16a9	protein_coding
histon4_TCCGCGAA.single_peak_2618	chr10	70440041	70441836	7.50598	12.4411	10.1069	chr10	70440481	70558736	+	ENSMUSG00000043259.15	Fam13c	protein_coding
histon4_TCCGCGAA.single_peak_2622	chr10	70597608	70600450	10.1997	18.386	15.8577	chr10	70599778	70680214	+	108167819	LOC108167819	lncRNA
histon4_TCCGCGAA.single_peak_2630	chr10	71236372	71239655	15.2304	36.9309	34.1373	chr10	71225464	71238280	-	ENSMUSG00000003923.14	Tfam	protein_coding
histon4_TCCGCGAA.single_peak_2632	chr10	71283812	71285897	12.685	24.8316	22.1433	chr10	71254980	71285262	-	ENSMUSG00000019927.6	Ube2d1	protein_coding
histon4_TCCGCGAA.single_peak_2632	chr10	71283812	71285897	12.685	24.8316	22.1433	chr10	71287729	71292483	+	ENSMUSG00000112813.1	AC153509.2	lncRNA
histon4_TCCGCGAA.single_peak_2632	chr10	71283812	71285897	12.685	24.8316	22.1433	chr10	71287735	71292240	+	102637612	Gm34376	lncRNA
histon4_TCCGCGAA.single_peak_2635	chr10	71342853	71343199	4.347	6.44396	4.30767	chr10	71330480	71344954	-	ENSMUSG00000037710.8	Cisd1	protein_coding
histon4_TCCGCGAA.single_peak_2636	chr10	71344074	71346247	7.8543	12.9309	10.5689	chr10	71330480	71344954	-	ENSMUSG00000037710.8	Cisd1	protein_coding
histon4_TCCGCGAA.single_peak_2636	chr10	71344074	71346247	7.8543	12.9309	10.5689	chr10	71347763	71433327	+	ENSMUSG00000060733.13	Ipmk	protein_coding
histon4_TCCGCGAA.single_peak_2637	chr10	71347129	71349252	11.732	22.2938	19.6675	chr10	71347763	71433327	+	ENSMUSG00000060733.13	Ipmk	protein_coding
histon4_TCCGCGAA.single_peak_2656	chr10	74966529	74968061	9.32933	16.5013	14.0501	chr10	74967177	75016907	+	ENSMUSG00000040009.6	Gnaz	protein_coding
histon4_TCCGCGAA.single_peak_2657	chr10	75036754	75037815	4.49837	5.80471	3.68773	chr10	75037058	75054748	+	ENSMUSG00000020175.14	Rab36	protein_coding
histon4_TCCGCGAA.single_peak_2658	chr10	75060219	75063862	6.52512	10.2806	8.01958	chr10	75060592	75184921	+	ENSMUSG00000009681.10	Bcr	protein_coding
histon4_TCCGCGAA.single_peak_2661	chr10	75211595	75213596	9.81587	21.2055	18.6759	chr10	75212073	75312743	+	ENSMUSG00000033444.14	Specc1l	protein_coding
histon4_TCCGCGAA.single_peak_2663	chr10	75316880	75318249	5.72298	8.0955	5.88633	chr10	75316877	75334784	+	ENSMUSG00000020178.6	Adora2a	protein_coding
histon4_TCCGCGAA.single_peak_2668	chr10	75516211	75519070	10.6189	20.3716	17.837	chr10	75351111	75517972	-	ENSMUSG00000033416.15	Gucd1	protein_coding
histon4_TCCGCGAA.single_peak_2668	chr10	75516211	75519070	10.6189	20.3716	17.837	chr10	75517551	75537381	+	ENSMUSG00000020180.10	Snrpd3	protein_coding
histon4_TCCGCGAA.single_peak_2672	chr10	75559516	75560520	6.75158	10.2643	7.98529	chr10	75550123	75560330	-	ENSMUSG00000046807.10	Lrrc75b	protein_coding
histon4_TCCGCGAA.single_peak_2672	chr10	75559516	75560520	6.75158	10.2643	7.98529	chr10	75561604	75586200	+	ENSMUSG00000006345.10	Ggt1	protein_coding
histon4_TCCGCGAA.single_peak_2676	chr10	75772309	75773972	7.91041	12.911	10.5521	chr10	75771230	75773414	-	ENSMUSG00000001666.8	Ddt	protein_coding
histon4_TCCGCGAA.single_peak_2679	chr10	75782964	75783207	3.11456	3.94482	1.92979	chr10	75774115	75781414	-	ENSMUSG00000001665.11	Gstt3	protein_coding
histon4_TCCGCGAA.single_peak_2680	chr10	75797305	75798551	7.08985	11.1188	8.81566	chr10	75783813	75798584	-	ENSMUSG00000001663.10	Gstt1	protein_coding
histon4_TCCGCGAA.single_peak_2682	chr10	75859002	75861374	6.50902	10.6494	8.36638	chr10	75859353	75860240	-	ENSMUSG00000033307.7	Mif	protein_coding
histon4_TCCGCGAA.single_peak_2682	chr10	75859002	75861374	6.50902	10.6494	8.36638	chr10	75860404	75861698	+	105245213	Gm40697	lncRNA
histon4_TCCGCGAA.single_peak_2683	chr10	75920124	75922818	11.1751	22.022	19.4037	chr10	75896769	75921617	-	ENSMUSG00000000902.13	Smarcb1	protein_coding
histon4_TCCGCGAA.single_peak_2684	chr10	75932082	75932325	3.73179	4.4017	2.36192	chr10	75933130	75937747	+	ENSMUSG00000049422.7	Chchd10	protein_coding
histon4_TCCGCGAA.single_peak_2697	chr10	76236584	76238944	9.10028	16.2052	13.7479	chr10	76207222	76237865	-	ENSMUSG00000020230.15	Prmt2	protein_coding
histon4_TCCGCGAA.single_peak_2698	chr10	76344225	76346322	7.11933	11.2616	8.96091	chr10	76259429	76345291	-	ENSMUSG00000020231.15	Dip2a	protein_coding
histon4_TCCGCGAA.single_peak_2698	chr10	76344225	76346322	7.11933	11.2616	8.96091	chr10	76345381	76347257	+	105245215	Gm40699	lncRNA
histon4_TCCGCGAA.single_peak_2699	chr10	76347091	76347371	5.864	11.141	8.84418	chr10	76259429	76345291	-	ENSMUSG00000020231.15	Dip2a	protein_coding
histon4_TCCGCGAA.single_peak_2699	chr10	76347091	76347371	5.864	11.141	8.84418	chr10	76345381	76347257	+	105245215	Gm40699	lncRNA
histon4_TCCGCGAA.single_peak_2701	chr10	76441455	76443651	8.28127	13.8718	11.4817	chr10	76351263	76442786	-	ENSMUSG00000001151.10	Pcnt	protein_coding
histon4_TCCGCGAA.single_peak_2702	chr10	76468047	76470174	15.7929	49.4899	46.5095	chr10	76459567	76469114	-	ENSMUSG00000033126.5	Ybey	protein_coding
histon4_TCCGCGAA.single_peak_2702	chr10	76468047	76470174	15.7929	49.4899	46.5095	chr10	76468927	76515857	+	ENSMUSG00000001150.7	Mcm3ap	protein_coding
histon4_TCCGCGAA.single_peak_2703	chr10	76529830	76530088	5.46841	8.77092	6.55339	chr10	76531588	76557138	+	ENSMUSG00000033105.12	Lss	protein_coding
histon4_TCCGCGAA.single_peak_2704	chr10	76530959	76532479	6.45382	10.6189	8.33769	chr10	76531588	76557138	+	ENSMUSG00000033105.12	Lss	protein_coding
histon4_TCCGCGAA.single_peak_2705	chr10	76960164	76962460	6.7569	11.3979	9.11284	chr10	76761857	76961887	-	ENSMUSG00000001120.15	Pcbp3	protein_coding
histon4_TCCGCGAA.single_peak_2705	chr10	76960164	76962460	6.7569	11.3979	9.11284	chr10	76962141	76962602	+	102639326	Gm35664	lncRNA
histon4_TCCGCGAA.single_peak_2706	chr10	77032409	77033967	6.86039	10.603	8.31773	chr10	77032241	77061002	+	ENSMUSG00000001436.15	Slc19a1	protein_coding
histon4_TCCGCGAA.single_peak_2707	chr10	77165335	77166805	6.33824	9.48489	7.23682	chr10	77052178	77166548	-	ENSMUSG00000001435.15	Col18a1	protein_coding
histon4_TCCGCGAA.single_peak_2708	chr10	77258396	77260611	9.17824	16.2689	13.8197	chr10	77259218	77269575	+	ENSMUSG00000020260.9	Pofut2	protein_coding
histon4_TCCGCGAA.single_peak_2708	chr10	77258396	77260611	9.17824	16.2689	13.8197	chr10	77257765	77259223	-	100169878	Gm10941	lncRNA
histon4_TCCGCGAA.single_peak_2708	chr10	77258396	77260611	9.17824	16.2689	13.8197	chr10	77257776	77259223	-	ENSMUSG00000078444.3	Gm10941	lncRNA
histon4_TCCGCGAA.single_peak_2711	chr10	77416591	77419010	7.65227	12.4024	10.0573	chr10	77290726	77418270	-	ENSMUSG00000020262.15	Adarb1	protein_coding
histon4_TCCGCGAA.single_peak_2711	chr10	77416591	77419010	7.65227	12.4024	10.0573	chr10	77418376	77420939	+	100045653	Gm17769	lncRNA
histon4_TCCGCGAA.single_peak_2714	chr10	77514775	77516620	9.41521	16.7941	14.3227	chr10	77486661	77515785	-	ENSMUSG00000032977.9	Fam207a	protein_coding
histon4_TCCGCGAA.single_peak_2715	chr10	77522427	77523072	2.94785	3.1161	1.16478	chr10	77521389	77522542	+	102639818	Gm36040	lncRNA
histon4_TCCGCGAA.single_peak_2717	chr10	77581188	77583663	8.08147	14.0039	11.6317	chr10	77581720	77598732	+	ENSMUSG00000009291.13	Pttg1ip	protein_coding
histon4_TCCGCGAA.single_peak_2718	chr10	77605996	77607448	6.19277	9.35099	7.10461	chr10	77606097	77618331	+	ENSMUSG00000020265.16	Sumo3	protein_coding
histon4_TCCGCGAA.single_peak_2718	chr10	77605996	77607448	6.19277	9.35099	7.10461	chr10	77606197	77641543	+	ENSMUSG00000112241.1	Sumo3	protein_coding
histon4_TCCGCGAA.single_peak_2719	chr10	77620404	77623633	7.22176	11.5074	9.20527	chr10	77622275	77645993	+	ENSMUSG00000009293.17	Ube2g2	protein_coding
histon4_TCCGCGAA.single_peak_2720	chr10	77902198	77902458	4.19636	5.19456	3.09797	chr10	77897575	77902536	-	ENSMUSG00000051652.4	Lrrc3	protein_coding
histon4_TCCGCGAA.single_peak_2723	chr10	77978018	77979744	7.09977	11.4268	9.11765	chr10	77978524	77986905	+	ENSMUSG00000020284.16	1810043G02Rik	protein_coding
histon4_TCCGCGAA.single_peak_2725	chr10	78008368	78011860	8.76238	15.4438	13.0227	chr10	77986947	78010083	-	ENSMUSG00000020277.10	Pfkl	protein_coding
histon4_TCCGCGAA.single_peak_2727	chr10	78068792	78070044	5.14127	7.06256	4.90099	chr10	78069302	78083913	+	ENSMUSG00000000732.9	Icosl	protein_coding
histon4_TCCGCGAA.single_peak_2729	chr10	78168681	78170405	7.69627	12.2548	9.90905	chr10	78162066	78169782	-	ENSMUSG00000053329.7	D10Jhu81e	protein_coding
histon4_TCCGCGAA.single_peak_2730	chr10	78184162	78186099	7.9165	14.1435	11.7658	chr10	78170909	78185149	-	ENSMUSG00000032834.11	Pwp2	protein_coding
histon4_TCCGCGAA.single_peak_2731	chr10	78242747	78245578	10.7912	22.5456	19.9762	chr10	78186725	78244641	-	ENSMUSG00000000374.8	Trappc10	protein_coding
histon4_TCCGCGAA.single_peak_2731	chr10	78242747	78245578	10.7912	22.5456	19.9762	chr10	78246624	78255434	+	105245224	Gm40708	lncRNA
histon4_TCCGCGAA.single_peak_2733	chr10	78350935	78353210	9.6416	19.3066	16.8452	chr10	78269178	78352489	-	ENSMUSG00000001211.15	Agpat3	protein_coding
histon4_TCCGCGAA.single_peak_2733	chr10	78350935	78353210	9.6416	19.3066	16.8452	chr10	78352474	78355709	+	ENSMUSG00000112641.1	AC160411.1	lncRNA
histon4_TCCGCGAA.single_peak_2733	chr10	78350935	78353210	9.6416	19.3066	16.8452	chr10	78352541	78355640	+	105245225	Gm40709	lncRNA
histon4_TCCGCGAA.single_peak_2735	chr10	78411174	78413304	9.88256	18.1298	15.6363	chr10	78400384	78413043	-	ENSMUSG00000061032.9	Rrp1	protein_coding
histon4_TCCGCGAA.single_peak_2736	chr10	78414697	78414952	3.33712	4.5133	2.46556	chr10	78400384	78413043	-	ENSMUSG00000061032.9	Rrp1	protein_coding
histon4_TCCGCGAA.single_peak_2737	chr10	78425258	78426606	8.32135	14.6711	12.2648	chr10	78425669	78427622	+	ENSMUSG00000005054.7	Cstb	protein_coding
histon4_TCCGCGAA.single_peak_2737	chr10	78425258	78426606	8.32135	14.6711	12.2648	chr10	78428271	78438847	+	ENSMUSG00000112652.1	AC160411.2	lncRNA
histon4_TCCGCGAA.single_peak_2738	chr10	78463714	78465381	8.6339	15.3091	12.8829	chr10	78436744	78464975	-	ENSMUSG00000032788.15	Pdxk	protein_coding
histon4_TCCGCGAA.single_peak_2741	chr10	78573974	78575821	6.1421	9.1908	6.95863	chr10	78574346	78584502	+	ENSMUSG00000032763.11	Ilvbl	protein_coding
histon4_TCCGCGAA.single_peak_2742	chr10	78590407	78592545	6.37019	10.0643	7.81683	chr10	78584503	78591964	-	ENSMUSG00000032714.6	Syde1	protein_coding
histon4_TCCGCGAA.single_peak_2742	chr10	78590407	78592545	6.37019	10.0643	7.81683	chr10	78591713	78593411	+	ENSMUSG00000112021.1	AC153887.2	lncRNA
histon4_TCCGCGAA.single_peak_2742	chr10	78590407	78592545	6.37019	10.0643	7.81683	chr10	78592041	78597282	+	102632206	Gm30346	lncRNA
histon4_TCCGCGAA.single_peak_2743	chr10	78752285	78753333	5.43467	7.55075	5.36013	chr10	78746926	78753065	-	ENSMUSG00000078442.3	Ccdc105	protein_coding
histon4_TCCGCGAA.single_peak_2744	chr10	78778906	78779216	4.45912	6.41933	4.27576	chr10	78780496	78814765	+	ENSMUSG00000005357.9	Slc1a6	protein_coding
histon4_TCCGCGAA.single_peak_2745	chr10	78780005	78780763	5.81689	8.33938	6.12653	chr10	78780496	78814765	+	ENSMUSG00000005357.9	Slc1a6	protein_coding
histon4_TCCGCGAA.single_peak_2746	chr10	78787679	78787946	3.87359	4.67012	2.6073	chr10	78779499	78787824	-	105245226	Gm40710	lncRNA
histon4_TCCGCGAA.single_peak_2754	chr10	79095036	79097925	6.56611	10.1371	7.86966	chr10	79064374	79097600	-	ENSMUSG00000060301.6	2610008E11Rik	protein_coding
histon4_TCCGCGAA.single_peak_2756	chr10	79533209	79534136	5.91918	8.55819	6.33691	chr10	79526430	79533796	-	ENSMUSG00000052151.12	Plpp2	protein_coding
histon4_TCCGCGAA.single_peak_2757	chr10	79553596	79555598	7.67069	12.5631	10.2186	chr10	79540245	79555199	-	ENSMUSG00000042570.14	Mier2	protein_coding
histon4_TCCGCGAA.single_peak_2759	chr10	79613538	79614675	5.20111	7.29945	5.13062	chr10	79606854	79614025	-	ENSMUSG00000045912.9	C2cd4c	protein_coding
histon4_TCCGCGAA.single_peak_2760	chr10	79637019	79638244	5.67598	8.22637	6.02688	chr10	79618051	79637918	-	ENSMUSG00000020312.12	Shc2	protein_coding
histon4_TCCGCGAA.single_peak_2760	chr10	79637019	79638244	5.67598	8.22637	6.02688	chr10	79637856	79639520	+	ENSMUSG00000111977.1	AC132265.1	lncRNA
histon4_TCCGCGAA.single_peak_2761	chr10	79668769	79670763	11.6774	22.0764	19.4406	chr10	79669369	79676127	+	ENSMUSG00000020308.6	Tpgs1	protein_coding
histon4_TCCGCGAA.single_peak_2763	chr10	79681166	79684104	7.30169	12.3071	9.98804	chr10	79682195	79688398	+	ENSMUSG00000020307.15	Cdc34	protein_coding
histon4_TCCGCGAA.single_peak_2764	chr10	79703252	79706313	9.68331	17.8667	15.3737	chr10	79704491	79711969	+	ENSMUSG00000023175.15	Bsg	protein_coding
histon4_TCCGCGAA.single_peak_2765	chr10	79716077	79717306	5.68618	8.11466	5.91977	chr10	79716634	79736108	+	ENSMUSG00000020331.9	Hcn2	protein_coding
histon4_TCCGCGAA.single_peak_2765	chr10	79716077	79717306	5.68618	8.11466	5.91977	chr10	79716192	79716908	-	102632396	Gm30480	lncRNA
histon4_TCCGCGAA.single_peak_2767	chr10	79745808	79747036	11.2015	28.7964	26.1943	chr10	79736123	79746581	-	ENSMUSG00000020329.12	Polrmt	protein_coding
histon4_TCCGCGAA.single_peak_2768	chr10	79754899	79755352	3.31785	3.7283	1.74336	chr10	79755076	79758596	+	ENSMUSG00000020327.4	Fgf22	protein_coding
histon4_TCCGCGAA.single_peak_2769	chr10	79765429	79768639	11.2115	25.5546	22.967	chr10	79758515	79766952	-	ENSMUSG00000035890.9	Rnf126	protein_coding
histon4_TCCGCGAA.single_peak_2771	chr10	79793266	79794762	5.18606	7.2297	5.08572	chr10	79793572	79820896	+	ENSMUSG00000035863.14	Palm	protein_coding
histon4_TCCGCGAA.single_peak_2771	chr10	79793266	79794762	5.18606	7.2297	5.08572	chr10	79793781	79794656	-	ENSMUSG00000112828.1	AC151828.1	lncRNA
histon4_TCCGCGAA.single_peak_2775	chr10	79853447	79856868	11.8704	29.314	26.638	chr10	79854427	79864771	+	ENSMUSG00000006498.16	Ptbp1	protein_coding
histon4_TCCGCGAA.single_peak_2775	chr10	79853447	79856868	11.8704	29.314	26.638	chr10	79851377	79854971	-	414101	E130317F20Rik	lncRNA
histon4_TCCGCGAA.single_peak_2775	chr10	79853447	79856868	11.8704	29.314	26.638	chr10	79851381	79854971	-	ENSMUSG00000091994.2	E130317F20Rik	lncRNA
histon4_TCCGCGAA.single_peak_2776	chr10	79873825	79875030	3.66986	4.38494	2.3448	chr10	79860475	79874634	-	ENSMUSG00000035835.14	Plppr3	protein_coding
histon4_TCCGCGAA.single_peak_2776	chr10	79873825	79875030	3.66986	4.38494	2.3448	chr10	79874476	79883174	+	ENSMUSG00000057729.12	Prtn3	protein_coding
histon4_TCCGCGAA.single_peak_2778	chr10	79888778	79888942	4.97128	6.79845	4.63484	chr10	79890853	79892655	+	ENSMUSG00000061780.6	Cfd	protein_coding
histon4_TCCGCGAA.single_peak_2780	chr10	79908171	79909348	6.29504	9.48779	7.25062	chr10	79894708	79908923	-	ENSMUSG00000013833.15	Med16	protein_coding
histon4_TCCGCGAA.single_peak_2780	chr10	79908171	79909348	6.29504	9.48779	7.25062	chr10	79910856	79911140	+	ENSMUSG00000097854.1	Gm26602	protein_coding
histon4_TCCGCGAA.single_peak_2781	chr10	79910258	79910544	4.81863	7.37809	5.20207	chr10	79894708	79908923	-	ENSMUSG00000013833.15	Med16	protein_coding
histon4_TCCGCGAA.single_peak_2781	chr10	79910258	79910544	4.81863	7.37809	5.20207	chr10	79910856	79911140	+	ENSMUSG00000097854.1	Gm26602	protein_coding
histon4_TCCGCGAA.single_peak_2782	chr10	79915903	79917546	7.71611	12.511	10.1615	chr10	79916971	79922273	+	ENSMUSG00000035773.6	Kiss1r	protein_coding
histon4_TCCGCGAA.single_peak_2783	chr10	79926229	79928158	7.04911	10.9909	8.68671	chr10	79927043	79955018	+	ENSMUSG00000019564.12	Arid3a	protein_coding
histon4_TCCGCGAA.single_peak_2783	chr10	79926229	79928158	7.04911	10.9909	8.68671	chr10	79924693	79926933	-	105245231	Gm40715	lncRNA
histon4_TCCGCGAA.single_peak_2784	chr10	79959869	79961259	10.2384	19.3305	16.8025	chr10	79960152	79970203	+	ENSMUSG00000035754.8	Wdr18	protein_coding
histon4_TCCGCGAA.single_peak_2787	chr10	79983146	79985952	9.6581	17.0827	14.5937	chr10	79974948	79984330	-	ENSMUSG00000013858.14	Tmem259	protein_coding
histon4_TCCGCGAA.single_peak_2788	chr10	79986977	79987281	6.06605	10.1196	7.86017	chr10	79988584	79996062	+	ENSMUSG00000004665.10	Cnn2	protein_coding
histon4_TCCGCGAA.single_peak_2789	chr10	79988030	79989196	8.287	13.9672	11.572	chr10	79988584	79996062	+	ENSMUSG00000004665.10	Cnn2	protein_coding
histon4_TCCGCGAA.single_peak_2790	chr10	79990555	79991631	3.90485	5.05881	2.98075	chr10	79988584	79996062	+	ENSMUSG00000004665.10	Cnn2	protein_coding
histon4_TCCGCGAA.single_peak_2791	chr10	79996376	79997795	6.23527	9.26632	7.02585	chr10	79996494	80015572	+	ENSMUSG00000035722.15	Abca7	protein_coding
histon4_TCCGCGAA.single_peak_2793	chr10	80038919	80040199	8.90304	15.2831	12.8514	chr10	80035949	80039795	-	ENSMUSG00000004667.18	Polr2e	protein_coding
histon4_TCCGCGAA.single_peak_2795	chr10	80073129	80075282	4.61618	6.00492	3.88174	chr10	80073893	80081724	+	108167824	LOC108167824	lncRNA
histon4_TCCGCGAA.single_peak_2797	chr10	80114889	80117627	12.0944	25.4468	22.9181	chr10	80115803	80130682	+	ENSMUSG00000003068.16	Stk11	protein_coding
histon4_TCCGCGAA.single_peak_2798	chr10	80137758	80143395	7.27007	14.3374	11.958	chr10	80130451	80140835	-	ENSMUSG00000035640.18	Cbarp	protein_coding
histon4_TCCGCGAA.single_peak_2798	chr10	80137758	80143395	7.27007	14.3374	11.958	chr10	80138632	80145818	+	ENSMUSG00000003072.15	Atp5d	protein_coding
histon4_TCCGCGAA.single_peak_2799	chr10	80147989	80153480	9.45253	16.5934	14.1226	chr10	80148272	80158368	+	ENSMUSG00000035621.13	Midn	protein_coding
histon4_TCCGCGAA.single_peak_2804	chr10	80164612	80165027	4.63744	6.30046	4.1779	chr10	80165985	80172786	+	ENSMUSG00000045193.13	Cirbp	protein_coding
histon4_TCCGCGAA.single_peak_2805	chr10	80166375	80169798	11.6128	34.9466	32.3054	chr10	80165985	80172786	+	ENSMUSG00000045193.13	Cirbp	protein_coding
histon4_TCCGCGAA.single_peak_2806	chr10	80172551	80173789	11.9047	26.1563	23.5126	chr10	80172944	80175146	+	ENSMUSG00000035595.6	1600002K03Rik	protein_coding
histon4_TCCGCGAA.single_peak_2807	chr10	80178942	80181165	6.00188	8.95332	6.7322	chr10	80179482	80190010	+	ENSMUSG00000003070.6	Efna2	protein_coding
histon4_TCCGCGAA.single_peak_2808	chr10	80226084	80228925	4.6179	6.31496	4.18362	chr10	80226434	80243903	+	ENSMUSG00000020156.16	Mum1	protein_coding
histon4_TCCGCGAA.single_peak_2809	chr10	80248512	80250370	13.1494	27.164	24.4347	chr10	80249121	80256794	+	ENSMUSG00000020153.14	Ndufs7	protein_coding
histon4_TCCGCGAA.single_peak_2811	chr10	80259812	80262227	7.80942	16.9753	14.5897	chr10	80258151	80261012	-	ENSMUSG00000020150.13	Gamt	protein_coding
histon4_TCCGCGAA.single_peak_2811	chr10	80259812	80262227	7.80942	16.9753	14.5897	chr10	80261486	80288408	+	ENSMUSG00000069565.12	Dazap1	protein_coding
histon4_TCCGCGAA.single_peak_2814	chr10	80292123	80294190	13.4809	38.6878	35.938	chr10	80292453	80294114	+	ENSMUSG00000063457.14	Rps15	protein_coding
histon4_TCCGCGAA.single_peak_2814	chr10	80292123	80294190	13.4809	38.6878	35.938	chr10	80295977	80318263	+	ENSMUSG00000020135.13	Apc2	protein_coding
histon4_TCCGCGAA.single_peak_2815	chr10	80295633	80296879	4.33415	5.59627	3.51376	chr10	80295977	80318263	+	ENSMUSG00000020135.13	Apc2	protein_coding
histon4_TCCGCGAA.single_peak_2815	chr10	80295633	80296879	4.33415	5.59627	3.51376	chr10	80294203	80296396	-	102632666	Gm30682	lncRNA
histon4_TCCGCGAA.single_peak_2818	chr10	80319575	80321354	9.21014	17.7238	15.2234	chr10	80318254	80320537	-	ENSMUSG00000020133.8	2310011J03Rik	protein_coding
histon4_TCCGCGAA.single_peak_2820	chr10	80329546	80330666	5.02869	6.79954	4.6478	chr10	80321283	80329498	-	ENSMUSG00000020131.14	Pcsk4	protein_coding
histon4_TCCGCGAA.single_peak_2820	chr10	80329546	80330666	5.02869	6.79954	4.6478	chr10	80329953	80336441	+	ENSMUSG00000035504.16	Reep6	protein_coding
histon4_TCCGCGAA.single_peak_2822	chr10	80348186	80348516	4.14645	5.24199	3.1748	chr10	80339110	80348412	-	ENSMUSG00000043822.18	Adamtsl5	protein_coding
histon4_TCCGCGAA.single_peak_2823	chr10	80385249	80388280	10.7631	19.7666	17.1937	chr10	80380355	80387659	-	ENSMUSG00000048696.11	Mex3d	protein_coding
histon4_TCCGCGAA.single_peak_2823	chr10	80385249	80388280	10.7631	19.7666	17.1937	chr10	80387760	80395067	+	102632860	Gm30823	lncRNA
histon4_TCCGCGAA.single_peak_2824	chr10	80389306	80389573	4.47947	8.49995	6.28556	chr10	80380355	80387659	-	ENSMUSG00000048696.11	Mex3d	protein_coding
histon4_TCCGCGAA.single_peak_2824	chr10	80389306	80389573	4.47947	8.49995	6.28556	chr10	80387760	80395067	+	102632860	Gm30823	lncRNA
histon4_TCCGCGAA.single_peak_2825	chr10	80398177	80400380	9.205	22.8283	20.3284	chr10	80392539	80399550	-	ENSMUSG00000035478.14	Mbd3	protein_coding
histon4_TCCGCGAA.single_peak_2827	chr10	80405481	80407484	9.03449	16.0651	13.6219	chr10	80402997	80406830	-	ENSMUSG00000020163.12	Uqcr11	protein_coding
histon4_TCCGCGAA.single_peak_2828	chr10	80431871	80434419	8.4284	14.2153	11.8176	chr10	80409514	80433647	-	ENSMUSG00000020167.14	Tcf3	protein_coding
histon4_TCCGCGAA.single_peak_2829	chr10	80474995	80475787	6.8565	10.3993	8.11294	chr10	80471409	80475380	-	105245232	Gm40716	lncRNA
histon4_TCCGCGAA.single_peak_2838	chr10	80539479	80539641	3.64336	5.27636	3.19189	chr10	80519584	80539124	-	ENSMUSG00000003341.9	Atp8b3	protein_coding
histon4_TCCGCGAA.single_peak_2839	chr10	80560254	80562378	11.0031	21.2149	18.6168	chr10	80540922	80561560	-	ENSMUSG00000047417.17	Rexo1	protein_coding
histon4_TCCGCGAA.single_peak_2841	chr10	80567838	80568014	4.34943	6.20733	4.08436	chr10	80569923	80580104	+	102633244	Gm26710	lncRNA
histon4_TCCGCGAA.single_peak_2842	chr10	80575961	80578854	7.23173	11.604	9.29075	chr10	80567124	80577321	-	ENSMUSG00000035397.8	Klf16	protein_coding
histon4_TCCGCGAA.single_peak_2842	chr10	80575961	80578854	7.23173	11.604	9.29075	chr10	80578647	80580677	+	ENSMUSG00000097013.1	Gm26710	lncRNA
histon4_TCCGCGAA.single_peak_2845	chr10	80589173	80590846	10.1623	18.9393	16.4129	chr10	80583654	80590341	-	ENSMUSG00000003346.14	Abhd17a	protein_coding
histon4_TCCGCGAA.single_peak_2845	chr10	80589173	80590846	10.1623	18.9393	16.4129	chr10	80587965	80589790	-	ENSMUSG00000100201.1	Gm29093	lncRNA
histon4_TCCGCGAA.single_peak_2846	chr10	80602186	80604006	7.59991	12.3382	9.99617	chr10	80602872	80615783	+	ENSMUSG00000113949.1	Scamp4	protein_coding
histon4_TCCGCGAA.single_peak_2846	chr10	80602186	80604006	7.59991	12.3382	9.99617	chr10	80602880	80607654	+	ENSMUSG00000113640.1	Adat3	protein_coding
histon4_TCCGCGAA.single_peak_2848	chr10	80621519	80624139	9.48155	17.1887	14.7086	chr10	80622838	80640749	+	ENSMUSG00000003345.16	Csnk1g2	protein_coding
histon4_TCCGCGAA.single_peak_2848	chr10	80621519	80624139	9.48155	17.1887	14.7086	chr10	80612960	80622610	-	102633484	Gm31298	lncRNA
histon4_TCCGCGAA.single_peak_2849	chr10	80655650	80657037	7.94468	13.0949	10.7249	chr10	80642617	80657071	-	ENSMUSG00000003344.14	Btbd2	protein_coding
histon4_TCCGCGAA.single_peak_2852	chr10	80674337	80677646	7.16466	11.5568	9.25443	chr10	80665327	80678112	-	ENSMUSG00000020190.13	Mknk2	protein_coding
histon4_TCCGCGAA.single_peak_2853	chr10	80700377	80703203	8.14019	19.414	16.9861	chr10	80685253	80701977	-	ENSMUSG00000003348.10	Mob3a	protein_coding
histon4_TCCGCGAA.single_peak_2853	chr10	80700377	80703203	8.14019	19.414	16.9861	chr10	80702184	80705373	+	ENSMUSG00000055862.7	Izumo4	protein_coding
histon4_TCCGCGAA.single_peak_2855	chr10	80740618	80743450	8.06909	14.2498	11.8741	chr10	80706956	80742264	-	ENSMUSG00000020198.8	Ap3d1	protein_coding
histon4_TCCGCGAA.single_peak_2857	chr10	80753050	80753313	3.09551	4.06895	2.05237	chr10	80755206	80795461	+	ENSMUSG00000061589.14	Dot1l	protein_coding
histon4_TCCGCGAA.single_peak_2858	chr10	80754466	80757217	12.5751	25.245	22.5718	chr10	80755206	80795461	+	ENSMUSG00000061589.14	Dot1l	protein_coding
histon4_TCCGCGAA.single_peak_2861	chr10	80796880	80799902	10.9104	20.2558	17.6742	chr10	80796099	80798626	-	ENSMUSG00000035278.9	Plekhj1	protein_coding
histon4_TCCGCGAA.single_peak_2861	chr10	80796880	80799902	10.9104	20.2558	17.6742	chr10	80798198	80804924	+	ENSMUSG00000020211.15	Sf3a2	protein_coding
histon4_TCCGCGAA.single_peak_2863	chr10	80825943	80828555	10.1862	18.838	16.3171	chr10	80826656	80829290	+	ENSMUSG00000035242.15	Oaz1	protein_coding
histon4_TCCGCGAA.single_peak_2864	chr10	80843409	80844529	4.87524	6.53237	4.39144	chr10	80832801	80844039	-	ENSMUSG00000051067.8	Lingo3	protein_coding
histon4_TCCGCGAA.single_peak_2865	chr10	80853732	80856688	8.17208	15.1013	12.6911	chr10	80852821	80855209	-	ENSMUSG00000035215.9	Lsm7	protein_coding
histon4_TCCGCGAA.single_peak_2865	chr10	80853732	80856688	8.17208	15.1013	12.6911	chr10	80855275	80868708	+	ENSMUSG00000035206.10	Sppl2b	protein_coding
histon4_TCCGCGAA.single_peak_2868	chr10	80899507	80901317	11.074	24.5494	21.8766	chr10	80899450	80900969	-	ENSMUSG00000020219.7	Timm13	protein_coding
histon4_TCCGCGAA.single_peak_2869	chr10	80917238	80918652	11.8046	23.097	20.4578	chr10	80901203	80918245	-	ENSMUSG00000062075.13	Lmnb2	protein_coding
histon4_TCCGCGAA.single_peak_2870	chr10	80919856	80920111	4.77088	9.46196	7.22016	chr10	80901203	80918245	-	ENSMUSG00000062075.13	Lmnb2	protein_coding
histon4_TCCGCGAA.single_peak_2871	chr10	80928511	80932329	7.36561	15.544	13.1446	chr10	80930073	80932204	+	ENSMUSG00000015312.9	Gadd45b	protein_coding
histon4_TCCGCGAA.single_peak_2873	chr10	81014489	81015263	5.12931	6.98474	4.82431	chr10	80948624	81014945	-	ENSMUSG00000048240.14	Gng7	protein_coding
histon4_TCCGCGAA.single_peak_2875	chr10	81025009	81025376	3.21557	3.55835	1.57443	chr10	81019589	81025662	-	ENSMUSG00000043670.4	Diras1	protein_coding
histon4_TCCGCGAA.single_peak_2875	chr10	81025009	81025376	3.21557	3.55835	1.57443	chr10	81024811	81026567	+	ENSMUSG00000087114.1	Gm16099	lncRNA
histon4_TCCGCGAA.single_peak_2876	chr10	81036352	81037787	7.45983	12.104	9.7785	chr10	81028538	81037426	-	ENSMUSG00000046822.12	Slc39a3	protein_coding
histon4_TCCGCGAA.single_peak_2877	chr10	81059342	81060534	8.23167	13.6764	11.2914	chr10	81044075	81060181	-	ENSMUSG00000004937.6	Sgta	protein_coding
histon4_TCCGCGAA.single_peak_2878	chr10	81069648	81071033	7.37777	12.4298	10.1031	chr10	81070035	81082559	+	ENSMUSG00000004929.12	Thop1	protein_coding
histon4_TCCGCGAA.single_peak_2879	chr10	81105356	81107173	11.5964	22.9577	20.3326	chr10	81105915	81133975	+	ENSMUSG00000035027.18	Map2k2	protein_coding
histon4_TCCGCGAA.single_peak_2881	chr10	81133658	81133934	5.04554	6.93498	4.77792	chr10	81135220	81152995	+	ENSMUSG00000035011.15	Zbtb7a	protein_coding
histon4_TCCGCGAA.single_peak_2882	chr10	81135103	81139106	12.5603	28.6732	26.0745	chr10	81135220	81152995	+	ENSMUSG00000035011.15	Zbtb7a	protein_coding
histon4_TCCGCGAA.single_peak_2884	chr10	81166125	81170225	6.67615	10.7203	8.44688	chr10	81153266	81167923	-	ENSMUSG00000004934.14	Pias4	protein_coding
histon4_TCCGCGAA.single_peak_2887	chr10	81175208	81178222	9.47281	17.8765	15.3825	chr10	81176631	81182498	+	ENSMUSG00000034994.10	Eef2	protein_coding
histon4_TCCGCGAA.single_peak_2888	chr10	81182767	81183826	8.06544	13.906	11.5306	chr10	81182605	81183849	-	ENSMUSG00000053603.4	4930442H23Rik	protein_coding
histon4_TCCGCGAA.single_peak_2888	chr10	81182767	81183826	8.06544	13.906	11.5306	chr10	81183005	81193197	+	ENSMUSG00000034974.13	Dapk3	protein_coding
histon4_TCCGCGAA.single_peak_2889	chr10	81191966	81193906	4.50931	6.24087	4.12442	chr10	81194609	81210877	+	ENSMUSG00000085779.1	Atcayos	lncRNA
histon4_TCCGCGAA.single_peak_2889	chr10	81191966	81193906	4.50931	6.24087	4.12442	chr10	81194691	81208370	+	69678	Atcayos	lncRNA
histon4_TCCGCGAA.single_peak_2891	chr10	81230004	81231242	11.7375	33.4451	30.6455	chr10	81204508	81230833	-	ENSMUSG00000034958.11	Atcay	protein_coding
histon4_TCCGCGAA.single_peak_2891	chr10	81230004	81231242	11.7375	33.4451	30.6455	chr10	81233155	81252123	+	ENSMUSG00000034949.18	Zfr2	protein_coding
histon4_TCCGCGAA.single_peak_2892	chr10	81232559	81233761	5.82657	8.30966	6.09643	chr10	81204508	81230833	-	ENSMUSG00000034958.11	Atcay	protein_coding
histon4_TCCGCGAA.single_peak_2892	chr10	81232559	81233761	5.82657	8.30966	6.09643	chr10	81233155	81252123	+	ENSMUSG00000034949.18	Zfr2	protein_coding
histon4_TCCGCGAA.single_peak_2894	chr10	81265969	81269099	6.39163	10.6116	8.34684	chr10	81264713	81266934	-	ENSMUSG00000034932.4	Mrpl54	protein_coding
histon4_TCCGCGAA.single_peak_2894	chr10	81265969	81269099	6.39163	10.6116	8.34684	chr10	81266960	81273246	+	ENSMUSG00000004931.11	Apba3	protein_coding
histon4_TCCGCGAA.single_peak_2896	chr10	81291497	81291833	3.92938	6.0234	3.909	chr10	81273207	81291581	-	ENSMUSG00000034917.8	Tjp3	protein_coding
histon4_TCCGCGAA.single_peak_2896	chr10	81291497	81291833	3.92938	6.0234	3.909	chr10	81292963	81319973	+	ENSMUSG00000034902.17	Pip5k1c	protein_coding
histon4_TCCGCGAA.single_peak_2897	chr10	81292981	81294248	9.69729	17.7297	15.2371	chr10	81273207	81291581	-	ENSMUSG00000034917.8	Tjp3	protein_coding
histon4_TCCGCGAA.single_peak_2897	chr10	81292981	81294248	9.69729	17.7297	15.2371	chr10	81292963	81319973	+	ENSMUSG00000034902.17	Pip5k1c	protein_coding
histon4_TCCGCGAA.single_peak_2898	chr10	81319536	81322052	9.39698	16.672	14.2095	chr10	81321103	81326242	+	ENSMUSG00000034889.8	Cactin	protein_coding
histon4_TCCGCGAA.single_peak_2899	chr10	81342978	81344081	4.94428	6.63801	4.49242	chr10	81335265	81343266	-	ENSMUSG00000034872.6	Gipc3	protein_coding
histon4_TCCGCGAA.single_peak_2900	chr10	81349500	81351461	9.25404	19.1021	16.6238	chr10	81346048	81350480	-	ENSMUSG00000020232.17	Hmg20b	protein_coding
histon4_TCCGCGAA.single_peak_2901	chr10	81357079	81358620	6.79336	10.5511	8.28113	chr10	81357491	81366225	+	ENSMUSG00000034854.8	Mfsd12	protein_coding
histon4_TCCGCGAA.single_peak_2902	chr10	81376199	81379746	8.03362	13.7867	11.423	chr10	81366222	81378516	-	ENSMUSG00000020235.16	Fzr1	protein_coding
histon4_TCCGCGAA.single_peak_2903	chr10	81383480	81385630	10.1148	20.2448	17.6963	chr10	81384428	81388352	+	ENSMUSG00000078440.10	Dohh	protein_coding
histon4_TCCGCGAA.single_peak_2903	chr10	81383480	81385630	10.1148	20.2448	17.6963	chr10	81384466	81391560	+	ENSMUSG00000113262.1	Dohh	protein_coding
histon4_TCCGCGAA.single_peak_2905	chr10	81429088	81431478	6.41021	9.61183	7.35353	chr10	81431468	81431922	+	102634102	Gm31764	lncRNA
histon4_TCCGCGAA.single_peak_2910	chr10	81482165	81482731	4.89177	6.55312	4.41165	chr10	81459227	81482709	-	ENSMUSG00000034818.16	Celf5	protein_coding
histon4_TCCGCGAA.single_peak_2911	chr10	81483675	81484159	3.50453	5.21619	3.13536	chr10	81459227	81482709	-	ENSMUSG00000034818.16	Celf5	protein_coding
histon4_TCCGCGAA.single_peak_2912	chr10	81494477	81497262	7.69117	12.9256	10.5827	chr10	81486249	81496392	-	ENSMUSG00000020238.14	Ncln	protein_coding
histon4_TCCGCGAA.single_peak_2913	chr10	81543688	81545714	9.52743	16.9835	14.5063	chr10	81528724	81545190	-	ENSMUSG00000034781.5	Gna11	protein_coding
histon4_TCCGCGAA.single_peak_2914	chr10	81557436	81561057	7.02885	11.4427	9.14168	chr10	81559488	81566362	+	ENSMUSG00000054452.10	Aes	protein_coding
histon4_TCCGCGAA.single_peak_2916	chr10	81574794	81576387	10.6139	26.6076	24.0182	chr10	81574561	81590845	+	ENSMUSG00000034771.15	Tle2	protein_coding
histon4_TCCGCGAA.single_peak_2916	chr10	81574794	81576387	10.6139	26.6076	24.0182	chr10	81572612	81575940	-	ENSMUSG00000090034.1	Gm15917	lncRNA
histon4_TCCGCGAA.single_peak_2917	chr10	81596386	81596899	15.7112	36.5675	33.7097	chr10	81594509	81599098	+	102634443	Gm32024	lncRNA
histon4_TCCGCGAA.single_peak_2919	chr10	81605506	81606815	6.11472	9.51811	7.29893	chr10	81606270	81620703	+	ENSMUSG00000074862.11	BC025920	protein_coding
histon4_TCCGCGAA.single_peak_2920	chr10	81610536	81610803	4.18676	6.18615	4.0602	chr10	81606368	81609791	-	ENSMUSG00000097718.1	Gm26896	lncRNA
histon4_TCCGCGAA.single_peak_2921	chr10	81627021	81627989	7.73723	13.2233	10.8617	chr10	81621785	81627797	-	ENSMUSG00000034748.16	Sirt6	protein_coding
histon4_TCCGCGAA.single_peak_2921	chr10	81627021	81627989	7.73723	13.2233	10.8617	chr10	81628540	81647610	+	ENSMUSG00000054708.17	Ankrd24	protein_coding
histon4_TCCGCGAA.single_peak_2924	chr10	81648295	81650139	6.70229	10.3145	8.04105	chr10	81649059	81667361	+	ENSMUSG00000096856.7	Gm10778	protein_coding
histon4_TCCGCGAA.single_peak_2929	chr10	81704350	81705510	6.84786	10.6598	8.37871	chr10	81704825	81726686	+	ENSMUSG00000096795.4	Zfp433	protein_coding
histon4_TCCGCGAA.single_peak_2940	chr10	81770242	81771542	6.49771	10.1348	7.87798	chr10	81742821	81771161	-	ENSMUSG00000094622.2	Gm3055	protein_coding
histon4_TCCGCGAA.single_peak_2943	chr10	81812257	81812666	5.08905	6.93501	4.77797	chr10	81812186	81826490	+	ENSMUSG00000094076.7	Gm4767	protein_coding
histon4_TCCGCGAA.single_peak_2947	chr10	81863537	81864454	6.2205	9.49508	7.25439	chr10	81863934	81881081	+	ENSMUSG00000112640.1	AC172027.3	protein_coding
histon4_TCCGCGAA.single_peak_2957	chr10	81929789	81930616	7.26253	11.5893	9.27331	chr10	81901911	81930480	-	ENSMUSG00000096718.2	Zfp781	protein_coding
histon4_TCCGCGAA.single_peak_2962	chr10	81996524	81998773	5.38734	8.38917	6.17739	chr10	81995971	82011636	+	102635133	LOC102635133	lncRNA
histon4_TCCGCGAA.single_peak_2966	chr10	82013378	82013947	3.44198	3.93141	1.90813	chr10	82014473	82017230	+	ENSMUSG00000112790.1	AC171183.3	lncRNA
histon4_TCCGCGAA.single_peak_2967	chr10	82014684	82015232	3.507	4.0354	2.00518	chr10	82014473	82017230	+	ENSMUSG00000112790.1	AC171183.3	lncRNA
histon4_TCCGCGAA.single_peak_2969	chr10	82047722	82049097	6.70108	10.3389	8.06314	chr10	82048123	82064745	+	ENSMUSG00000061371.7	Zfp873	protein_coding
histon4_TCCGCGAA.single_peak_2969	chr10	82047722	82049097	6.70108	10.3389	8.06314	chr10	82046447	82048048	-	108167777	LOC108167777	lncRNA
histon4_TCCGCGAA.single_peak_2979	chr10	82083286	82084298	5.84237	8.96538	6.73802	chr10	82083353	82111216	+	ENSMUSG00000112160.1	Gm3055	protein_coding
histon4_TCCGCGAA.single_peak_2987	chr10	82127471	82130121	6.30051	9.52456	7.28577	chr10	82128013	82153065	+	ENSMUSG00000078435.5	AU041133	protein_coding
histon4_TCCGCGAA.single_peak_2997	chr10	82177850	82179181	5.54614	7.83744	5.64474	chr10	82177630	82191292	+	105245239	Gm40720	lncRNA
histon4_TCCGCGAA.single_peak_2997	chr10	82177850	82179181	5.54614	7.83744	5.64474	chr10	82178235	82201488	+	ENSMUSG00000112110.1	AC158605.1	lncRNA
histon4_TCCGCGAA.single_peak_3003	chr10	82240060	82241519	9.50836	16.8166	14.3484	chr10	82224850	82241280	-	ENSMUSG00000062931.15	Zfp938	protein_coding
histon4_TCCGCGAA.single_peak_3007	chr10	82353943	82355075	8.35802	14.3594	11.9592	chr10	82354255	82422882	+	ENSMUSG00000073427.4	Gm4924	protein_coding
histon4_TCCGCGAA.single_peak_3008	chr10	82355757	82355940	3.14187	3.53733	1.54998	chr10	82354255	82422882	+	ENSMUSG00000073427.4	Gm4924	protein_coding
histon4_TCCGCGAA.single_peak_3014	chr10	82622238	82623654	5.50766	7.92944	5.74197	chr10	82619851	82623228	-	ENSMUSG00000063320.11	1190007I07Rik	protein_coding
histon4_TCCGCGAA.single_peak_3015	chr10	82628508	82631539	7.60562	12.6469	10.2966	chr10	82629828	82650799	+	ENSMUSG00000034674.18	Tdg	protein_coding
histon4_TCCGCGAA.single_peak_3016	chr10	82696514	82696718	3.15622	3.46256	1.49494	chr10	82696160	82742428	+	ENSMUSG00000020246.13	Hcfc2	protein_coding
histon4_TCCGCGAA.single_peak_3017	chr10	82697860	82700775	9.10967	16.448	13.9887	chr10	82696160	82742428	+	ENSMUSG00000020246.13	Hcfc2	protein_coding
histon4_TCCGCGAA.single_peak_3019	chr10	82762143	82765450	7.28461	11.8264	9.5059	chr10	82748701	82764144	-	ENSMUSG00000020248.18	Nfyb	protein_coding
histon4_TCCGCGAA.single_peak_3020	chr10	82812097	82812421	3.1512	3.45488	1.46885	chr10	82812123	82824242	+	ENSMUSG00000056821.13	1700028I16Rik	lncRNA
histon4_TCCGCGAA.single_peak_3021	chr10	82858189	82862591	7.61927	15.3371	12.937	chr10	82845342	82859208	-	102641476	Gm38560	lncRNA
histon4_TCCGCGAA.single_peak_3021	chr10	82858189	82862591	7.61927	15.3371	12.937	chr10	82845733	82859008	-	ENSMUSG00000112375.1	AC158636.1	lncRNA
histon4_TCCGCGAA.single_peak_3023	chr10	82984603	82988247	13.7794	32.1615	29.4429	chr10	82985498	83195900	+	ENSMUSG00000034612.7	Chst11	protein_coding
histon4_TCCGCGAA.single_peak_3025	chr10	83336908	83338515	7.08381	12.022	9.69408	chr10	83230848	83337882	-	ENSMUSG00000034591.5	Slc41a2	protein_coding
histon4_TCCGCGAA.single_peak_3025	chr10	83336908	83338515	7.08381	12.022	9.69408	chr10	83338701	83339634	+	105245243	Gm40722	lncRNA
histon4_TCCGCGAA.single_peak_3026	chr10	83359603	83362372	17.4456	53.5394	50.5193	chr10	83360221	83488505	+	ENSMUSG00000020255.8	D10Wsu102e	protein_coding
histon4_TCCGCGAA.single_peak_3027	chr10	83532592	83534584	5.97905	10.5517	8.28976	chr10	83487450	83534140	-	ENSMUSG00000020256.14	Aldh1l2	protein_coding
histon4_TCCGCGAA.single_peak_3028	chr10	83541807	83541969	3.40805	4.15613	2.13028	chr10	83543752	83596473	+	ENSMUSG00000034560.6	Washc4	protein_coding
histon4_TCCGCGAA.single_peak_3029	chr10	83542991	83546078	9.20707	18.1405	15.6867	chr10	83543752	83596473	+	ENSMUSG00000034560.6	Washc4	protein_coding
histon4_TCCGCGAA.single_peak_3033	chr10	83646615	83649708	6.69492	10.6565	8.37789	chr10	83600033	83648738	-	ENSMUSG00000020263.14	Appl2	protein_coding
histon4_TCCGCGAA.single_peak_3036	chr10	83722475	83724124	5.59591	8.16059	5.95668	chr10	83722865	83762762	+	ENSMUSG00000087651.3	1500009L16Rik	protein_coding
histon4_TCCGCGAA.single_peak_3044	chr10	84439744	84442165	8.43514	14.2523	11.8468	chr10	84370905	84440597	-	ENSMUSG00000020032.14	Nuak1	protein_coding
histon4_TCCGCGAA.single_peak_3044	chr10	84439744	84442165	8.43514	14.2523	11.8468	chr10	84440826	84467009	+	ENSMUSG00000111583.1	AC150314.4	lncRNA
histon4_TCCGCGAA.single_peak_3045	chr10	84532604	84534519	6.78417	10.539	8.26258	chr10	84526305	84534062	-	ENSMUSG00000046841.5	Ckap4	protein_coding
histon4_TCCGCGAA.single_peak_3046	chr10	84575778	84578008	8.90557	15.3057	12.8742	chr10	84576626	84614359	+	ENSMUSG00000020034.7	Tcp11l2	protein_coding
histon4_TCCGCGAA.single_peak_3047	chr10	84621741	84623245	8.29171	14.3615	11.981	chr10	84622292	84727178	+	ENSMUSG00000034453.8	Polr3b	protein_coding
histon4_TCCGCGAA.single_peak_3047	chr10	84621741	84623245	8.29171	14.3615	11.981	chr10	84618341	84622578	-	ENSMUSG00000097309.2	Gm17249	lncRNA
histon4_TCCGCGAA.single_peak_3049	chr10	84754601	84762110	10.4769	19.0907	16.5485	chr10	84756062	84906538	+	ENSMUSG00000020037.15	Rfx4	protein_coding
histon4_TCCGCGAA.single_peak_3051	chr10	84916654	84918578	11.0923	26.879	24.2937	chr10	84917616	85018337	+	ENSMUSG00000035620.15	Ric8b	protein_coding
histon4_TCCGCGAA.single_peak_3052	chr10	84919613	84919950	4.88406	7.668	5.48203	chr10	84917616	85018337	+	ENSMUSG00000035620.15	Ric8b	protein_coding
histon4_TCCGCGAA.single_peak_3054	chr10	85101464	85104499	10.45	20.0984	17.5564	chr10	85096287	85102495	-	ENSMUSG00000050035.7	Fhl4	protein_coding
histon4_TCCGCGAA.single_peak_3054	chr10	85101464	85104499	10.45	20.0984	17.5564	chr10	85102627	85120618	+	ENSMUSG00000060935.6	Tmem263	protein_coding
histon4_TCCGCGAA.single_peak_3055	chr10	85127034	85128514	7.00543	11.8017	9.51517	chr10	85119433	85128027	-	ENSMUSG00000049038.3	Mterf2	protein_coding
histon4_TCCGCGAA.single_peak_3056	chr10	85182666	85185970	14.5981	31.6304	28.8682	chr10	85131700	85185064	-	ENSMUSG00000020038.10	Cry1	protein_coding
histon4_TCCGCGAA.single_peak_3059	chr10	85386813	85389298	8.42852	14.2542	11.8495	chr10	85386814	85660292	+	ENSMUSG00000020042.15	Btbd11	protein_coding
histon4_TCCGCGAA.single_peak_3061	chr10	85829356	85829992	5.59109	7.90619	5.71066	chr10	85829494	85889096	+	ENSMUSG00000001785.13	Pwp1	protein_coding
histon4_TCCGCGAA.single_peak_3064	chr10	85915650	85917658	8.50365	14.7129	12.3156	chr10	85891966	85917142	-	ENSMUSG00000035529.10	Prdm4	protein_coding
histon4_TCCGCGAA.single_peak_3067	chr10	85954670	85958206	8.25009	14.9044	12.4995	chr10	85938637	85957823	-	ENSMUSG00000001783.3	Rtcb	protein_coding
histon4_TCCGCGAA.single_peak_3068	chr10	86021543	86023122	9.02152	15.7722	13.3249	chr10	86021972	86051873	+	ENSMUSG00000001786.14	Fbxo7	protein_coding
histon4_TCCGCGAA.single_peak_3068	chr10	86021543	86023122	9.02152	15.7722	13.3249	chr10	86020441	86022329	-	ENSMUSG00000097692.2	A230060F14Rik	lncRNA
histon4_TCCGCGAA.single_peak_3070	chr10	86300054	86303223	7.16734	11.6848	9.36669	chr10	86300372	86349506	+	ENSMUSG00000020044.13	Timp3	protein_coding
histon4_TCCGCGAA.single_peak_3073	chr10	86498083	86499178	6.76866	10.7724	8.50201	chr10	86055125	86498896	-	ENSMUSG00000059602.14	Syn3	protein_coding
histon4_TCCGCGAA.single_peak_3076	chr10	86703825	86707421	9.62664	17.8125	15.312	chr10	86690209	86705509	-	ENSMUSG00000020048.13	Hsp90b1	protein_coding
histon4_TCCGCGAA.single_peak_3076	chr10	86703825	86707421	9.62664	17.8125	15.312	chr10	86705811	86776844	+	ENSMUSG00000044937.15	Ttc41	protein_coding
histon4_TCCGCGAA.single_peak_3078	chr10	86778277	86781702	7.21871	11.6175	9.30667	chr10	86779005	86838389	+	ENSMUSG00000054027.8	Nt5dc3	protein_coding
histon4_TCCGCGAA.single_peak_3079	chr10	87057939	87058810	4.83648	6.44328	4.30179	chr10	87058045	87230589	+	ENSMUSG00000047129.11	1700113H08Rik	protein_coding
histon4_TCCGCGAA.single_peak_3083	chr10	87489243	87494761	9.92891	18.9383	16.4662	chr10	87490819	87493660	-	ENSMUSG00000020052.9	Ascl1	protein_coding
histon4_TCCGCGAA.single_peak_3087	chr10	88144724	88145145	3.10378	3.36945	1.40313	chr10	88091432	88146941	-	ENSMUSG00000035365.15	Parpbp	protein_coding
histon4_TCCGCGAA.single_peak_3087	chr10	88144724	88145145	3.10378	3.36945	1.40313	chr10	88146992	88178390	+	ENSMUSG00000035351.16	Nup37	protein_coding
histon4_TCCGCGAA.single_peak_3088	chr10	88145826	88147842	9.97702	17.9815	15.4673	chr10	88091432	88146941	-	ENSMUSG00000035365.15	Parpbp	protein_coding
histon4_TCCGCGAA.single_peak_3088	chr10	88145826	88147842	9.97702	17.9815	15.4673	chr10	88146992	88178390	+	ENSMUSG00000035351.16	Nup37	protein_coding
histon4_TCCGCGAA.single_peak_3089	chr10	88200767	88201764	5.46322	7.67841	5.49285	chr10	88201093	88246158	+	ENSMUSG00000020056.16	Washc3	protein_coding
histon4_TCCGCGAA.single_peak_3090	chr10	88356437	88357585	5.46389	7.80452	5.61321	chr10	88357322	88371636	+	105245256	Gm40734	lncRNA
histon4_TCCGCGAA.single_peak_3091	chr10	88378905	88380729	7.75341	13.0447	10.6924	chr10	88322804	88379080	-	ENSMUSG00000020057.2	Dram1	protein_coding
histon4_TCCGCGAA.single_peak_3091	chr10	88378905	88380729	7.75341	13.0447	10.6924	chr10	88379132	88447329	+	ENSMUSG00000035311.16	Gnptab	protein_coding
histon4_TCCGCGAA.single_peak_3091	chr10	88378905	88380729	7.75341	13.0447	10.6924	chr10	88368052	88379133	-	105245255	Gm40733	lncRNA
histon4_TCCGCGAA.single_peak_3093	chr10	88502348	88504219	8.59856	14.5944	12.1954	chr10	88452745	88504073	-	ENSMUSG00000060002.14	Chpt1	protein_coding
histon4_TCCGCGAA.single_peak_3095	chr10	88729994	88732973	10.1116	18.994	16.448	chr10	88730858	88744094	+	ENSMUSG00000060904.14	Arl1	protein_coding
histon4_TCCGCGAA.single_peak_3097	chr10	88825167	88827452	17.9715	50.6417	47.6772	chr10	88746607	88826804	-	ENSMUSG00000004356.8	Utp20	protein_coding
histon4_TCCGCGAA.single_peak_3099	chr10	89256579	89257998	4.75966	6.26228	4.126	chr10	89257132	89259142	+	102632785	Gm30769	lncRNA
histon4_TCCGCGAA.single_peak_3100	chr10	89344581	89345232	6.02359	8.77031	6.54121	chr10	88948994	89344762	-	ENSMUSG00000035189.16	Ano4	protein_coding
histon4_TCCGCGAA.single_peak_3106	chr10	89684536	89686743	9.54398	17.9902	15.4941	chr10	89638721	89686285	-	ENSMUSG00000069539.11	Scyl2	protein_coding
histon4_TCCGCGAA.single_peak_3106	chr10	89684536	89686743	9.54398	17.9902	15.4941	chr10	89686363	89700866	+	69002	1500026H17Rik	lncRNA
histon4_TCCGCGAA.single_peak_3106	chr10	89684536	89686743	9.54398	17.9902	15.4941	chr10	89686371	89700866	+	ENSMUSG00000097383.1	1500026H17Rik	lncRNA
histon4_TCCGCGAA.single_peak_3107	chr10	89731306	89733920	10.3711	22.4576	19.8878	chr10	89711971	89732295	-	ENSMUSG00000019948.4	Actr6	protein_coding
histon4_TCCGCGAA.single_peak_3108	chr10	89744716	89746647	9.85003	17.9222	15.4238	chr10	89744991	89819871	+	ENSMUSG00000019951.10	Uhrf1bp1l	protein_coding
histon4_TCCGCGAA.single_peak_3109	chr10	89872338	89874985	6.60361	10.0452	7.78291	chr10	89873509	90973300	+	ENSMUSG00000058589.14	Anks1b	protein_coding
histon4_TCCGCGAA.single_peak_3118	chr10	91081460	91084412	10.6599	19.4398	16.8784	chr10	90989311	91082770	-	ENSMUSG00000019979.12	Apaf1	protein_coding
histon4_TCCGCGAA.single_peak_3118	chr10	91081460	91084412	10.6599	19.4398	16.8784	chr10	91082940	91102607	+	ENSMUSG00000019975.12	Ikbip	protein_coding
histon4_TCCGCGAA.single_peak_3119	chr10	91122332	91124518	9.3474	16.7114	14.2416	chr10	91116574	91124059	-	ENSMUSG00000061904.12	Slc25a3	protein_coding
histon4_TCCGCGAA.single_peak_3120	chr10	91126009	91126214	3.31465	3.84534	1.83626	chr10	91116574	91124059	-	ENSMUSG00000061904.12	Slc25a3	protein_coding
histon4_TCCGCGAA.single_peak_3124	chr10	91180991	91183068	6.17256	9.31234	7.0787	chr10	91147571	91181315	-	ENSMUSG00000019961.17	Tmpo	protein_coding
histon4_TCCGCGAA.single_peak_3135	chr10	92721094	92722729	8.40172	14.6649	12.2617	chr10	92684746	92722420	-	ENSMUSG00000019988.7	Nedd1	protein_coding
histon4_TCCGCGAA.single_peak_3135	chr10	92721094	92722729	8.40172	14.6649	12.2617	chr10	92717508	92723688	-	ENSMUSG00000111740.1	AC122335.3	lncRNA
histon4_TCCGCGAA.single_peak_3138	chr10	93080813	93081670	7.13855	11.1972	8.89104	chr10	92775619	93081618	-	ENSMUSG00000020014.17	Cfap54	protein_coding
histon4_TCCGCGAA.single_peak_3139	chr10	93082588	93083945	6.00653	11.9356	9.63894	chr10	92775619	93081618	-	ENSMUSG00000020014.17	Cfap54	protein_coding
histon4_TCCGCGAA.single_peak_3139	chr10	93082588	93083945	6.00653	11.9356	9.63894	chr10	93084204	93093395	+	102635028	Gm32468	lncRNA
histon4_TCCGCGAA.single_peak_3139	chr10	93082588	93083945	6.00653	11.9356	9.63894	chr10	93084206	93093727	+	ENSMUSG00000111013.1	AC122326.1	lncRNA
histon4_TCCGCGAA.single_peak_3140	chr10	93160335	93164807	13.0362	34.1252	31.4319	chr10	93160875	93267071	+	ENSMUSG00000020015.10	Cdk17	protein_coding
histon4_TCCGCGAA.single_peak_3144	chr10	93309217	93311441	15.4341	41.1992	38.3598	chr10	93247414	93311135	-	ENSMUSG00000008398.15	Elk3	protein_coding
histon4_TCCGCGAA.single_peak_3145	chr10	93313089	93313353	4.35592	6.30563	4.17495	chr10	93247414	93311135	-	ENSMUSG00000008398.15	Elk3	protein_coding
histon4_TCCGCGAA.single_peak_3146	chr10	93315403	93315680	3.97815	5.71837	3.6078	chr10	93317332	93322727	+	102635316	Gm32688	lncRNA
histon4_TCCGCGAA.single_peak_3146	chr10	93315403	93315680	3.97815	5.71837	3.6078	chr10	93317403	93322725	+	ENSMUSG00000111531.1	AC161054.2	lncRNA
histon4_TCCGCGAA.single_peak_3147	chr10	93431821	93432085	3.91543	6.98538	4.82097	chr10	93430285	93431959	-	105245264	Gm40742	lncRNA
histon4_TCCGCGAA.single_peak_3148	chr10	93452636	93455062	8.65137	15.0135	12.5933	chr10	93453411	93484875	+	ENSMUSG00000015889.8	Lta4h	protein_coding
histon4_TCCGCGAA.single_peak_3149	chr10	93539816	93540465	3.28239	3.66722	1.66979	chr10	93523338	93540033	-	ENSMUSG00000015890.2	Amdhd1	protein_coding
histon4_TCCGCGAA.single_peak_3149	chr10	93539816	93540465	3.28239	3.66722	1.66979	chr10	93540632	93584327	+	ENSMUSG00000036168.15	Ccdc38	protein_coding
histon4_TCCGCGAA.single_peak_3150	chr10	93588412	93590137	8.43044	14.6598	12.2443	chr10	93583029	93589706	-	ENSMUSG00000020018.6	Snrpf	protein_coding
histon4_TCCGCGAA.single_peak_3150	chr10	93588412	93590137	8.43044	14.6598	12.2443	chr10	93589413	93605245	+	ENSMUSG00000097407.1	4933408J17Rik	lncRNA
histon4_TCCGCGAA.single_peak_3151	chr10	93640401	93643100	15.2163	36.1173	33.3374	chr10	93640681	93747207	+	ENSMUSG00000020019.4	Ntn4	protein_coding
histon4_TCCGCGAA.single_peak_3167	chr10	94034789	94037919	9.8812	18.0541	15.5375	chr10	93939165	94035817	-	ENSMUSG00000036099.16	Vezt	protein_coding
histon4_TCCGCGAA.single_peak_3167	chr10	94034789	94037919	9.8812	18.0541	15.5375	chr10	94036001	94145339	+	ENSMUSG00000020021.4	Fgd6	protein_coding
histon4_TCCGCGAA.single_peak_3167	chr10	94034789	94037919	9.8812	18.0541	15.5375	chr10	94034012	94035801	-	ENSMUSG00000110869.1	AC122901.1	lncRNA
histon4_TCCGCGAA.single_peak_3169	chr10	94146751	94149512	7.59744	12.7327	10.3914	chr10	94148023	94197211	+	ENSMUSG00000005897.14	Nr2c1	protein_coding
histon4_TCCGCGAA.single_peak_3171	chr10	94198232	94200176	10.0366	18.3668	15.837	chr10	94198955	94221443	+	ENSMUSG00000020022.16	Ndufa12	protein_coding
histon4_TCCGCGAA.single_peak_3172	chr10	94311645	94313404	5.89267	8.53626	6.31687	chr10	94311949	94590956	+	ENSMUSG00000020023.18	Tmcc3	protein_coding
histon4_TCCGCGAA.single_peak_3175	chr10	94514287	94517111	8.26011	14.0754	11.69	chr10	94512851	94514779	-	105245265	Gm40743	lncRNA
histon4_TCCGCGAA.single_peak_3178	chr10	94686251	94686460	4.00195	5.75636	3.64396	chr10	94685705	94688619	+	ENSMUSG00000112203.1	AC153506.1	lncRNA
histon4_TCCGCGAA.single_peak_3179	chr10	94687688	94690234	11.6967	22.3835	19.7567	chr10	94688654	94790853	+	ENSMUSG00000020024.7	Cep83	protein_coding
histon4_TCCGCGAA.single_peak_3179	chr10	94687688	94690234	11.6967	22.3835	19.7567	chr10	94671025	94688576	-	ENSMUSG00000097164.2	Cep83os	lncRNA
histon4_TCCGCGAA.single_peak_3179	chr10	94687688	94690234	11.6967	22.3835	19.7567	chr10	94673493	94688613	-	67723	Cep83os	lncRNA
histon4_TCCGCGAA.single_peak_3179	chr10	94687688	94690234	11.6967	22.3835	19.7567	chr10	94685705	94688619	+	ENSMUSG00000112203.1	AC153506.1	lncRNA
histon4_TCCGCGAA.single_peak_3184	chr10	94943612	94945684	8.12283	13.3698	10.9961	chr10	94790866	94944835	-	ENSMUSG00000074785.5	Plxnc1	protein_coding
histon4_TCCGCGAA.single_peak_3188	chr10	95323084	95324315	17.6757	53.702	50.7044	chr10	95174746	95324133	-	ENSMUSG00000045867.10	Cradd	protein_coding
histon4_TCCGCGAA.single_peak_3189	chr10	95337756	95338000	4.25385	6.50043	4.36081	chr10	95336276	95366202	+	ENSMUSG00000100550.2	2310039L15Rik	lncRNA
histon4_TCCGCGAA.single_peak_3195	chr10	95499273	95502501	8.26026	14.3875	12.0092	chr10	95480805	95501940	-	ENSMUSG00000062981.5	Mrpl42	protein_coding
histon4_TCCGCGAA.single_peak_3197	chr10	95513341	95516557	8.69856	15.3116	12.8915	chr10	95515145	95545657	+	ENSMUSG00000074781.5	Ube2n	protein_coding
histon4_TCCGCGAA.single_peak_3197	chr10	95513341	95516557	8.69856	15.3116	12.8915	chr10	95512227	95514786	-	108167829	LOC108167829	lncRNA
histon4_TCCGCGAA.single_peak_3202	chr10	95560540	95565293	10.4425	20.1555	17.5887	chr10	95547007	95564146	-	ENSMUSG00000020029.6	Nudt4	protein_coding
histon4_TCCGCGAA.single_peak_3204	chr10	95673528	95673744	2.90815	3.89978	1.89186	chr10	95672991	95673451	-	ENSMUSG00000074780.2	Anapc15-ps	protein_coding
histon4_TCCGCGAA.single_peak_3207	chr10	95894255	95894923	4.51212	6.28509	4.15925	chr10	95893443	95897257	+	ENSMUSG00000112400.1	AC160863.2	lncRNA
histon4_TCCGCGAA.single_peak_3209	chr10	95939824	95942080	8.13085	13.8591	11.471	chr10	95940650	96045518	+	ENSMUSG00000036499.9	Eea1	protein_coding
histon4_TCCGCGAA.single_peak_3214	chr10	96616334	96622978	10.3739	21.6063	19.0819	chr10	96617006	96622809	+	ENSMUSG00000036478.8	Btg1	protein_coding
histon4_TCCGCGAA.single_peak_3220	chr10	97479331	97479612	3.7502	5.81195	3.70403	chr10	97479609	97518143	+	ENSMUSG00000019929.16	Dcn	protein_coding
histon4_TCCGCGAA.single_peak_3222	chr10	98913462	98917598	11.5789	26.2449	23.6098	chr10	98914406	99026143	+	ENSMUSG00000019943.10	Atp2b1	protein_coding
histon4_TCCGCGAA.single_peak_3229	chr10	99106331	99109015	8.47093	14.5868	12.1772	chr10	99107036	99198074	+	ENSMUSG00000019952.15	Poc1b	protein_coding
histon4_TCCGCGAA.single_peak_3229	chr10	99106331	99109015	8.47093	14.5868	12.1772	chr10	99108159	99113247	+	ENSMUSG00000090035.3	Galnt4	protein_coding
histon4_TCCGCGAA.single_peak_3229	chr10	99106331	99109015	8.47093	14.5868	12.1772	chr10	99105791	99108080	-	ENSMUSG00000112346.1	AC153504.1	lncRNA
histon4_TCCGCGAA.single_peak_3239	chr10	100014671	100019897	10.9161	20.18	17.6195	chr10	100015630	100100416	+	ENSMUSG00000019966.18	Kitl	protein_coding
histon4_TCCGCGAA.single_peak_3243	chr10	100485503	100488391	9.33836	16.6373	14.1799	chr10	100443902	100487350	-	ENSMUSG00000036676.14	Tmtc3	protein_coding
histon4_TCCGCGAA.single_peak_3243	chr10	100485503	100488391	9.33836	16.6373	14.1799	chr10	100487558	100574840	+	ENSMUSG00000019971.10	Cep290	protein_coding
histon4_TCCGCGAA.single_peak_3245	chr10	100588091	100589820	13.1944	30.5294	27.8061	chr10	100572265	100590423	-	ENSMUSG00000046567.10	4930430F08Rik	protein_coding
histon4_TCCGCGAA.single_peak_3245	chr10	100588091	100589820	13.1944	30.5294	27.8061	chr10	100590484	100618401	+	ENSMUSG00000056912.12	1700017N19Rik	protein_coding
histon4_TCCGCGAA.single_peak_3252	chr10	103235530	103236569	14.3645	32.1101	29.472	chr10	103046031	103236322	-	ENSMUSG00000019892.13	Lrriq1	protein_coding
histon4_TCCGCGAA.single_peak_3257	chr10	105572085	105576047	12.1674	29.3934	26.7386	chr10	105187663	105574451	-	ENSMUSG00000036019.8	Tmtc2	protein_coding
histon4_TCCGCGAA.single_peak_3257	chr10	105572085	105576047	12.1674	29.3934	26.7386	chr10	105573953	105583874	+	ENSMUSG00000085282.8	Gm15663	lncRNA
histon4_TCCGCGAA.single_peak_3259	chr10	105840731	105842814	9.0605	16.3295	13.8697	chr10	105763189	105841380	-	ENSMUSG00000036009.16	Mettl25	protein_coding
histon4_TCCGCGAA.single_peak_3259	chr10	105840731	105842814	9.0605	16.3295	13.8697	chr10	105841067	105847833	+	ENSMUSG00000019897.8	Ccdc59	protein_coding
histon4_TCCGCGAA.single_peak_3261	chr10	106469121	106471503	7.4904	12.0635	9.73283	chr10	106470339	106935952	+	ENSMUSG00000053825.15	Ppfia2	protein_coding
histon4_TCCGCGAA.single_peak_3261	chr10	106469121	106471503	7.4904	12.0635	9.73283	chr10	106466939	106470768	-	ENSMUSG00000097869.1	C230021G24Rik	lncRNA
histon4_TCCGCGAA.single_peak_3265	chr10	107123353	107123783	3.80688	4.55339	2.4964	chr10	106933517	107123668	-	ENSMUSG00000035948.13	Acss3	protein_coding
histon4_TCCGCGAA.single_peak_3266	chr10	107271362	107273038	7.63709	12.1616	9.82036	chr10	107271686	107421474	+	ENSMUSG00000019906.15	Lin7a	protein_coding
histon4_TCCGCGAA.single_peak_3267	chr10	107493280	107493894	6.61271	12.8724	10.548	chr10	107492853	107494737	-	ENSMUSG00000035923.4	Myf6	protein_coding
histon4_TCCGCGAA.single_peak_3267	chr10	107493280	107493894	6.61271	12.8724	10.548	chr10	107495268	107659403	+	102639996	Gm36177	lncRNA
histon4_TCCGCGAA.single_peak_3271	chr10	108161108	108164889	10.3763	19.2539	16.7105	chr10	108162193	108284475	+	ENSMUSG00000019907.10	Ppp1r12a	protein_coding
histon4_TCCGCGAA.single_peak_3271	chr10	108161108	108164889	10.3763	19.2539	16.7105	chr10	108150495	108160437	-	105245277	Gm40754	lncRNA
histon4_TCCGCGAA.single_peak_3272	chr10	108330719	108334042	9.11213	17.0279	14.5511	chr10	108332121	108414240	+	ENSMUSG00000035873.8	Pawr	protein_coding
histon4_TCCGCGAA.single_peak_3274	chr10	108446148	108447217	4.34646	5.57054	3.47553	chr10	108444318	108444806	-	102640357	Gm36440	lncRNA
histon4_TCCGCGAA.single_peak_3276	chr10	109010336	109012122	6.6129	10.1705	7.89985	chr10	108497650	109010982	-	ENSMUSG00000035864.14	Syt1	protein_coding
histon4_TCCGCGAA.single_peak_3285	chr10	110453339	110456296	6.93953	11.1868	8.90318	chr10	109681259	110456204	-	ENSMUSG00000020181.16	Nav3	protein_coding
histon4_TCCGCGAA.single_peak_3287	chr10	110744792	110747026	10.5448	19.1258	16.5927	chr10	110745439	110787384	+	ENSMUSG00000020185.16	E2f7	protein_coding
histon4_TCCGCGAA.single_peak_3288	chr10	110918001	110918177	3.53001	4.13373	2.10221	chr10	110919789	110939622	+	ENSMUSG00000020186.7	Csrp2	protein_coding
histon4_TCCGCGAA.single_peak_3289	chr10	110919472	110921568	8.43303	14.7154	12.3148	chr10	110919789	110939622	+	ENSMUSG00000020186.7	Csrp2	protein_coding
histon4_TCCGCGAA.single_peak_3295	chr10	111164045	111167092	11.6343	32.0168	29.3599	chr10	111164752	111297249	+	ENSMUSG00000020189.14	Osbpl8	protein_coding
histon4_TCCGCGAA.single_peak_3296	chr10	111297830	111299524	7.31092	11.8282	9.51503	chr10	111298679	111301727	+	ENSMUSG00000035759.4	Bbs10	protein_coding
histon4_TCCGCGAA.single_peak_3301	chr10	111471727	111471956	4.07242	5.32572	3.23731	chr10	111473223	111498150	+	ENSMUSG00000058799.15	Nap1l1	protein_coding
histon4_TCCGCGAA.single_peak_3302	chr10	111472670	111474632	17.9291	50.8302	47.8686	chr10	111473223	111498150	+	ENSMUSG00000058799.15	Nap1l1	protein_coding
histon4_TCCGCGAA.single_peak_3303	chr10	111506013	111509748	12.1775	23.5043	20.8587	chr10	111506286	111508645	+	ENSMUSG00000020205.8	Phlda1	protein_coding
histon4_TCCGCGAA.single_peak_3303	chr10	111506013	111509748	12.1775	23.5043	20.8587	chr10	111506575	111507662	-	ENSMUSG00000100113.1	Gm28592	lncRNA
histon4_TCCGCGAA.single_peak_3306	chr10	111972287	111974368	9.19008	16.8821	14.4146	chr10	111972664	111988432	+	ENSMUSG00000063334.16	Krr1	protein_coding
histon4_TCCGCGAA.single_peak_3307	chr10	112163331	112163919	8.72548	19.5673	17.0034	chr10	112163621	112216555	+	ENSMUSG00000035694.15	Caps2	protein_coding
histon4_TCCGCGAA.single_peak_3309	chr10	112269503	112270944	6.21373	9.22806	6.98902	chr10	112271121	112467024	+	ENSMUSG00000035681.7	Kcnc2	protein_coding
histon4_TCCGCGAA.single_peak_3310	chr10	112271873	112272035	3.54132	4.09597	2.06277	chr10	112271121	112467024	+	ENSMUSG00000035681.7	Kcnc2	protein_coding
histon4_TCCGCGAA.single_peak_3311	chr10	112926109	112929379	13.6132	32.5886	29.9244	chr10	112925430	112929001	-	ENSMUSG00000074748.3	Atxn7l3b	protein_coding
histon4_TCCGCGAA.single_peak_3311	chr10	112926109	112929379	13.6132	32.5886	29.9244	chr10	112928501	112931155	+	ENSMUSG00000097185.1	Gm26596	lncRNA
histon4_TCCGCGAA.single_peak_3316	chr10	114801034	114802947	4.5394	5.87743	3.75942	chr10	114398823	114802307	-	ENSMUSG00000050663.7	Trhde	protein_coding
histon4_TCCGCGAA.single_peak_3316	chr10	114801034	114802947	4.5394	5.87743	3.75942	chr10	114801726	114816831	+	ENSMUSG00000084865.1	Gm15723	lncRNA
histon4_TCCGCGAA.single_peak_3316	chr10	114801034	114802947	4.5394	5.87743	3.75942	chr10	114803519	114817587	+	102633245	Gm15723	lncRNA
histon4_TCCGCGAA.single_peak_3319	chr10	115249638	115252687	10.1907	20.2324	17.7311	chr10	115197872	115251467	-	ENSMUSG00000020130.9	Tbc1d15	protein_coding
histon4_TCCGCGAA.single_peak_3320	chr10	115313279	115316540	10.7459	20.0656	17.509	chr10	115287084	115315594	-	ENSMUSG00000020132.10	Rab21	protein_coding
histon4_TCCGCGAA.single_peak_3320	chr10	115313279	115316540	10.7459	20.0656	17.509	chr10	115315646	115316374	+	ENSMUSG00000112301.1	AC153497.1	lncRNA
histon4_TCCGCGAA.single_peak_3321	chr10	115361621	115363442	7.32169	11.7152	9.4	chr10	115339674	115362501	-	ENSMUSG00000069520.6	Tmem19	protein_coding
histon4_TCCGCGAA.single_peak_3326	chr10	115585935	115588420	10.7051	20.9741	18.4598	chr10	115450311	115587780	-	ENSMUSG00000020140.15	Lgr5	protein_coding
histon4_TCCGCGAA.single_peak_3328	chr10	116017703	116019419	5.80027	8.49117	6.27524	chr10	116018213	116274932	+	ENSMUSG00000020151.16	Ptprr	protein_coding
histon4_TCCGCGAA.single_peak_3337	chr10	116471509	116475056	10.0346	22.6375	20.1262	chr10	116417861	116473878	-	ENSMUSG00000054934.10	Kcnmb4	protein_coding
histon4_TCCGCGAA.single_peak_3337	chr10	116471509	116475056	10.0346	22.6375	20.1262	chr10	116473163	116475319	+	ENSMUSG00000085837.8	Kcnmb4os2	lncRNA
histon4_TCCGCGAA.single_peak_3340	chr10	116579569	116582904	12.68	33.9394	31.243	chr10	116485161	116581511	-	ENSMUSG00000020166.15	Cnot2	protein_coding
histon4_TCCGCGAA.single_peak_3343	chr10	116948059	116950981	9.10773	16.0524	13.6075	chr10	116905784	116950769	-	ENSMUSG00000064181.6	Rab3ip	protein_coding
histon4_TCCGCGAA.single_peak_3343	chr10	116948059	116950981	9.10773	16.0524	13.6075	chr10	116949757	116963279	+	ENSMUSG00000112627.1	AC123720.1	lncRNA
histon4_TCCGCGAA.single_peak_3343	chr10	116948059	116950981	9.10773	16.0524	13.6075	chr10	116950562	116963279	+	71086	4933412E12Rik	lncRNA
histon4_TCCGCGAA.single_peak_3344	chr10	117062564	117065243	10.6435	20.1687	17.6047	chr10	117051001	117063814	-	ENSMUSG00000034024.8	Cct2	protein_coding
histon4_TCCGCGAA.single_peak_3346	chr10	117147070	117151967	10.9424	30.5167	27.8664	chr10	117069427	117148534	-	ENSMUSG00000020170.4	Frs2	protein_coding
histon4_TCCGCGAA.single_peak_3348	chr10	117223233	117225043	8.31541	14.2279	11.8486	chr10	117215221	117224507	-	ENSMUSG00000020171.8	Yeats4	protein_coding
histon4_TCCGCGAA.single_peak_3348	chr10	117223233	117225043	8.31541	14.2279	11.8486	chr10	117224486	117250831	+	102634363	Gm31963	lncRNA
histon4_TCCGCGAA.single_peak_3348	chr10	117223233	117225043	8.31541	14.2279	11.8486	chr10	117224589	117224952	+	ENSMUSG00000112462.1	AC139638.1	lncRNA
histon4_TCCGCGAA.single_peak_3351	chr10	117378600	117378862	4.18618	5.85874	3.74747	chr10	117344673	117380015	-	ENSMUSG00000055531.12	Cpsf6	protein_coding
histon4_TCCGCGAA.single_peak_3363	chr10	117708477	117711536	8.15959	13.5911	11.2218	chr10	117688875	117710758	-	ENSMUSG00000020184.15	Mdm2	protein_coding
histon4_TCCGCGAA.single_peak_3365	chr10	117744851	117747022	6.58376	10.3307	8.05651	chr10	117733679	117746365	-	ENSMUSG00000060181.6	Slc35e3	protein_coding
histon4_TCCGCGAA.single_peak_3367	chr10	117791578	117793520	8.68275	14.7845	12.3732	chr10	117750621	117792705	-	ENSMUSG00000052798.13	Nup107	protein_coding
histon4_TCCGCGAA.single_peak_3368	chr10	117843644	117846626	15.3299	39.4387	36.6204	chr10	117813871	117846035	-	ENSMUSG00000052681.8	Rap1b	protein_coding
histon4_TCCGCGAA.single_peak_3370	chr10	118141324	118142915	6.70445	10.3716	8.09966	chr10	118141811	118168997	+	ENSMUSG00000020212.14	Mdm1	protein_coding
histon4_TCCGCGAA.single_peak_3374	chr10	118867322	118870511	8.06249	13.1954	10.8248	chr10	118855603	118870209	-	ENSMUSG00000028630.9	Dyrk2	protein_coding
histon4_TCCGCGAA.single_peak_3374	chr10	118867322	118870511	8.06249	13.1954	10.8248	chr10	118871777	118882341	+	105245302	Gm40777	lncRNA
histon4_TCCGCGAA.single_peak_3377	chr10	119238044	119241098	10.1206	17.8986	15.3821	chr10	119199255	119240055	-	ENSMUSG00000020114.12	Cand1	protein_coding
histon4_TCCGCGAA.single_peak_3380	chr10	119453030	119456385	9.00274	16.9679	14.4931	chr10	119453830	120087261	+	ENSMUSG00000034813.17	Grip1	protein_coding
histon4_TCCGCGAA.single_peak_3380	chr10	119453030	119456385	9.00274	16.9679	14.4931	chr10	119429367	119455379	-	ENSMUSG00000085454.1	Grip1os3	lncRNA
histon4_TCCGCGAA.single_peak_3393	chr10	120111809	120114286	7.72038	13.3983	11.0239	chr10	120083608	120112987	-	ENSMUSG00000020228.11	Helb	protein_coding
histon4_TCCGCGAA.single_peak_3394	chr10	120201245	120202255	6.39375	9.47289	7.21754	chr10	120141648	120202130	-	ENSMUSG00000020227.10	Irak3	protein_coding
histon4_TCCGCGAA.single_peak_3394	chr10	120201245	120202255	6.39375	9.47289	7.21754	chr10	120201590	120224917	+	ENSMUSG00000020225.10	Tmbim4	protein_coding
histon4_TCCGCGAA.single_peak_3394	chr10	120201245	120202255	6.39375	9.47289	7.21754	chr10	120201754	120203647	+	102637719	Gm38500	lncRNA
histon4_TCCGCGAA.single_peak_3396	chr10	120226701	120228451	12.3757	24.2239	21.5392	chr10	120227070	120232582	+	ENSMUSG00000020224.15	Llph	protein_coding
histon4_TCCGCGAA.single_peak_3407	chr10	120896985	120897207	4.47832	6.33861	4.20488	chr10	120781096	120899101	-	ENSMUSG00000051236.13	Msrb3	protein_coding
histon4_TCCGCGAA.single_peak_3407	chr10	120896985	120897207	4.47832	6.33861	4.20488	chr10	120899157	120901888	+	ENSMUSG00000086522.1	Gm4473	lncRNA
histon4_TCCGCGAA.single_peak_3408	chr10	120898213	120899963	5.54365	7.97004	5.76694	chr10	120781096	120899101	-	ENSMUSG00000051236.13	Msrb3	protein_coding
histon4_TCCGCGAA.single_peak_3408	chr10	120898213	120899963	5.54365	7.97004	5.76694	chr10	120899157	120901888	+	ENSMUSG00000086522.1	Gm4473	lncRNA
histon4_TCCGCGAA.single_peak_3410	chr10	120976398	120980129	12.1277	23.7559	21.1073	chr10	120923413	120979332	-	ENSMUSG00000048661.14	Lemd3	protein_coding
histon4_TCCGCGAA.single_peak_3410	chr10	120976398	120980129	12.1277	23.7559	21.1073	chr10	120979366	120980149	+	102638743	Gm35235	lncRNA
histon4_TCCGCGAA.single_peak_3419	chr10	121349999	121352140	5.3719	7.67174	5.48933	chr10	121263820	121351278	-	ENSMUSG00000052302.6	Tbc1d30	protein_coding
histon4_TCCGCGAA.single_peak_3419	chr10	121349999	121352140	5.3719	7.67174	5.48933	chr10	121350460	121351644	+	ENSMUSG00000112014.1	AC140264.3	lncRNA
histon4_TCCGCGAA.single_peak_3420	chr10	121364280	121367011	6.34686	10.5844	8.30788	chr10	121365090	121397249	+	ENSMUSG00000034707.7	Gns	protein_coding
histon4_TCCGCGAA.single_peak_3421	chr10	121461177	121462422	3.98693	4.91465	2.85831	chr10	121423664	121462694	-	ENSMUSG00000112009.1	AC140264.2	lncRNA
histon4_TCCGCGAA.single_peak_3422	chr10	121463448	121463610	4.4672	6.79678	4.64381	chr10	121423664	121462694	-	ENSMUSG00000112009.1	AC140264.2	lncRNA
histon4_TCCGCGAA.single_peak_3423	chr10	121471275	121477257	11.4037	23.6285	21.0378	chr10	121410350	121476347	-	ENSMUSG00000025795.8	Rassf3	protein_coding
histon4_TCCGCGAA.single_peak_3426	chr10	121505883	121506250	5.65278	10.3468	8.06954	chr10	121505037	121506111	+	108167786	LOC108167786	lncRNA
histon4_TCCGCGAA.single_peak_3426	chr10	121505883	121506250	5.65278	10.3468	8.06954	chr10	121505351	121505976	+	ENSMUSG00000111926.1	AC124413.1	lncRNA
histon4_TCCGCGAA.single_peak_3426	chr10	121505883	121506250	5.65278	10.3468	8.06954	chr10	121506623	121526101	+	ENSMUSG00000112527.1	AC124413.2	lncRNA
histon4_TCCGCGAA.single_peak_3430	chr10	121585355	121587819	9.27406	16.7411	14.2775	chr10	121546455	121586787	-	ENSMUSG00000020115.3	Tbk1	protein_coding
histon4_TCCGCGAA.single_peak_3432	chr10	121624683	121627825	10.1115	19.0524	16.5403	chr10	121587380	121626332	-	ENSMUSG00000034667.8	Xpot	protein_coding
histon4_TCCGCGAA.single_peak_3434	chr10	121739302	121740702	10.0364	18.3634	15.8375	chr10	121739937	121752878	+	ENSMUSG00000053684.8	BC048403	protein_coding
histon4_TCCGCGAA.single_peak_3439	chr10	122045825	122047988	9.04336	15.7989	13.3547	chr10	121780991	122047315	-	ENSMUSG00000020121.15	Srgap1	protein_coding
histon4_TCCGCGAA.single_peak_3441	chr10	122096347	122097734	13.432	33.5156	30.8001	chr10	122078114	122097371	-	ENSMUSG00000034620.17	Tmem5	protein_coding
histon4_TCCGCGAA.single_peak_3442	chr10	122119215	122119377	4.02919	4.90506	2.82313	chr10	122119700	122130558	+	ENSMUSG00000111952.1	AC159709.1	lncRNA
histon4_TCCGCGAA.single_peak_3445	chr10	122544257	122544680	6.35444	12.0817	9.76359	chr10	122405113	122546498	-	ENSMUSG00000112873.1	AC160029.3	lncRNA
histon4_TCCGCGAA.single_peak_3446	chr10	122678262	122680650	11.1656	26.4176	23.8302	chr10	122678762	122945795	+	ENSMUSG00000034613.12	Ppm1h	protein_coding
histon4_TCCGCGAA.single_peak_3446	chr10	122678262	122680650	11.1656	26.4176	23.8302	chr10	122583975	122678741	-	102640149	Gm36284	lncRNA
histon4_TCCGCGAA.single_peak_3455	chr10	123195405	123197711	17.8454	53.7379	50.7662	chr10	123105006	123196995	-	ENSMUSG00000020124.10	Usp15	protein_coding
histon4_TCCGCGAA.single_peak_3455	chr10	123195405	123197711	17.8454	53.7379	50.7662	chr10	123196695	123199418	+	ENSMUSG00000112294.1	AC158802.1	lncRNA
histon4_TCCGCGAA.single_peak_3461	chr10	125388780	125390072	6.31327	9.50517	7.25942	chr10	125219270	125389465	-	ENSMUSG00000020102.15	Slc16a7	protein_coding
histon4_TCCGCGAA.single_peak_3461	chr10	125388780	125390072	6.31327	9.50517	7.25942	chr10	125388539	125391007	+	ENSMUSG00000111943.1	AC153890.1	lncRNA
histon4_TCCGCGAA.single_peak_3466	chr10	125965311	125968885	6.69026	10.6311	8.35683	chr10	125966168	126015359	+	ENSMUSG00000020105.9	Lrig3	protein_coding
histon4_TCCGCGAA.single_peak_3478	chr10	126977477	126981362	8.00076	13.7558	11.3804	chr10	126978717	126999975	+	ENSMUSG00000078429.9	Ctdsp2	protein_coding
histon4_TCCGCGAA.single_peak_3478	chr10	126977477	126981362	8.00076	13.7558	11.3804	chr10	126974444	126977522	-	105245323	Gm40798	lncRNA
histon4_TCCGCGAA.single_peak_3479	chr10	127029067	127029256	3.76823	4.7237	2.66566	chr10	127011572	127030840	-	ENSMUSG00000040521.11	Tsfm	protein_coding
histon4_TCCGCGAA.single_peak_3480	chr10	127029965	127031506	9.3942	16.8388	14.3751	chr10	127011572	127030840	-	ENSMUSG00000040521.11	Tsfm	protein_coding
histon4_TCCGCGAA.single_peak_3482	chr10	127040453	127043049	10.7019	25.8954	23.2536	chr10	127031004	127041513	-	ENSMUSG00000080115.3	Mettl21b	protein_coding
histon4_TCCGCGAA.single_peak_3482	chr10	127040453	127043049	10.7019	25.8954	23.2536	chr10	127041414	127046365	+	ENSMUSG00000006732.14	Mettl1	protein_coding
histon4_TCCGCGAA.single_peak_3488	chr10	127058303	127061043	4.97313	6.81828	4.67453	chr10	127055011	127060184	-	ENSMUSG00000040502.5	March9	protein_coding
histon4_TCCGCGAA.single_peak_3489	chr10	127063059	127065124	11.3841	22.5625	19.9224	chr10	127063534	127067920	+	ENSMUSG00000006728.12	Cdk4	protein_coding
histon4_TCCGCGAA.single_peak_3491	chr10	127068534	127071237	13.9603	39.0362	36.2807	chr10	127067280	127070264	-	ENSMUSG00000006736.9	Tspan31	protein_coding
histon4_TCCGCGAA.single_peak_3491	chr10	127068534	127071237	13.9603	39.0362	36.2807	chr10	127070375	127074796	+	ENSMUSG00000112639.1	AC134329.1	lncRNA
histon4_TCCGCGAA.single_peak_3498	chr10	127120013	127121574	9.17815	16.9868	14.5125	chr10	127095650	127121131	-	ENSMUSG00000040462.13	Os9	protein_coding
histon4_TCCGCGAA.single_peak_3499	chr10	127123103	127123605	11.3962	27.9818	25.2531	chr10	127095650	127121131	-	ENSMUSG00000040462.13	Os9	protein_coding
histon4_TCCGCGAA.single_peak_3503	chr10	127180169	127180346	4.98602	6.62951	4.4741	chr10	127171393	127180645	-	ENSMUSG00000040441.10	Slc26a10	protein_coding
histon4_TCCGCGAA.single_peak_3504	chr10	127188397	127189656	5.7371	8.3802	6.18527	chr10	127182525	127190083	-	ENSMUSG00000019467.15	Arhgef25	protein_coding
histon4_TCCGCGAA.single_peak_3505	chr10	127194162	127196469	7.76462	15.3813	13.0072	chr10	127190378	127195728	-	ENSMUSG00000040415.15	Dtx3	protein_coding
histon4_TCCGCGAA.single_peak_3505	chr10	127194162	127196469	7.76462	15.3813	13.0072	chr10	127195249	127202643	+	ENSMUSG00000097331.2	F420014N23Rik	lncRNA
histon4_TCCGCGAA.single_peak_3505	chr10	127194162	127196469	7.76462	15.3813	13.0072	chr10	127195249	127202643	+	100038591	F420014N23Rik	lncRNA
histon4_TCCGCGAA.single_peak_3507	chr10	127210522	127212745	10.6384	22.0511	19.4472	chr10	127197067	127211585	-	ENSMUSG00000025417.8	Pip4k2c	protein_coding
histon4_TCCGCGAA.single_peak_3510	chr10	127262832	127263619	6.17721	9.11415	6.87778	chr10	127225696	127263348	-	ENSMUSG00000074657.5	Kif5a	protein_coding
histon4_TCCGCGAA.single_peak_3510	chr10	127262832	127263619	6.17721	9.11415	6.87778	chr10	127264304	127265744	+	105245325	Gm40800	lncRNA
histon4_TCCGCGAA.single_peak_3511	chr10	127265837	127267606	10.2554	19.1268	16.6008	chr10	127266368	127281950	+	ENSMUSG00000025410.10	Dctn2	protein_coding
histon4_TCCGCGAA.single_peak_3511	chr10	127265837	127267606	10.2554	19.1268	16.6008	chr10	127264304	127265744	+	105245325	Gm40800	lncRNA
histon4_TCCGCGAA.single_peak_3513	chr10	127287587	127292477	8.64921	15.7772	13.3427	chr10	127281956	127289018	-	ENSMUSG00000025409.14	Mbd6	protein_coding
histon4_TCCGCGAA.single_peak_3513	chr10	127287587	127292477	8.64921	15.7772	13.3427	chr10	127290774	127296288	+	ENSMUSG00000025408.15	Ddit3	protein_coding
histon4_TCCGCGAA.single_peak_3513	chr10	127287587	127292477	8.64921	15.7772	13.3427	chr10	127288489	127289727	+	102632786	Gm20492	lncRNA
histon4_TCCGCGAA.single_peak_3513	chr10	127287587	127292477	8.64921	15.7772	13.3427	chr10	127288514	127289681	+	ENSMUSG00000092593.1	Gm20492	lncRNA
histon4_TCCGCGAA.single_peak_3513	chr10	127287587	127292477	8.64921	15.7772	13.3427	chr10	127289696	127290788	-	ENSMUSG00000092384.7	Gm4189	lncRNA
histon4_TCCGCGAA.single_peak_3514	chr10	127310811	127313243	7.88126	13.0284	10.6668	chr10	127296221	127311786	-	ENSMUSG00000040354.14	Mars	protein_coding
histon4_TCCGCGAA.single_peak_3518	chr10	127338805	127340584	5.69433	8.23671	6.04126	chr10	127329882	127341974	-	ENSMUSG00000025407.7	Gli1	protein_coding
histon4_TCCGCGAA.single_peak_3519	chr10	127341772	127343114	3.74307	4.48593	2.43377	chr10	127329882	127341974	-	ENSMUSG00000025407.7	Gli1	protein_coding
histon4_TCCGCGAA.single_peak_3522	chr10	127379761	127382590	6.25316	10.0565	7.79145	chr10	127380327	127499384	+	ENSMUSG00000025404.15	R3hdm2	protein_coding
histon4_TCCGCGAA.single_peak_3527	chr10	127521385	127523288	7.63575	12.3706	10.0387	chr10	127517123	127522444	-	ENSMUSG00000025403.5	Shmt2	protein_coding
histon4_TCCGCGAA.single_peak_3530	chr10	127619058	127623233	7.60398	12.8173	10.467	chr10	127538161	127621148	-	ENSMUSG00000040249.15	Lrp1	protein_coding
histon4_TCCGCGAA.single_peak_3533	chr10	127662635	127662797	3.10951	3.38403	1.40557	chr10	127663839	127665484	+	ENSMUSG00000085731.1	Gm16229	lncRNA
histon4_TCCGCGAA.single_peak_3534	chr10	127664038	127669210	7.30247	12.1614	9.84297	chr10	127660918	127668568	-	ENSMUSG00000025402.12	Nab2	protein_coding
histon4_TCCGCGAA.single_peak_3534	chr10	127664038	127669210	7.30247	12.1614	9.84297	chr10	127666901	127701049	+	ENSMUSG00000040195.11	Nemp1	protein_coding
histon4_TCCGCGAA.single_peak_3534	chr10	127664038	127669210	7.30247	12.1614	9.84297	chr10	127663839	127665484	+	ENSMUSG00000085731.1	Gm16229	lncRNA
histon4_TCCGCGAA.single_peak_3535	chr10	127674627	127678410	10.7681	28.9293	26.3371	chr10	127668493	127676759	-	102632898	Gm16230	lncRNA
histon4_TCCGCGAA.single_peak_3535	chr10	127674627	127678410	10.7681	28.9293	26.3371	chr10	127671604	127676724	-	ENSMUSG00000087163.1	Gm16230	lncRNA
histon4_TCCGCGAA.single_peak_3537	chr10	127738718	127740971	11.1382	21.9237	19.3136	chr10	127739538	127747349	+	ENSMUSG00000044617.8	Zbtb39	protein_coding
histon4_TCCGCGAA.single_peak_3539	chr10	128015119	128016573	9.52353	23.0753	20.4705	chr10	128015168	128030037	+	ENSMUSG00000025395.14	Prim1	protein_coding
histon4_TCCGCGAA.single_peak_3540	chr10	128034597	128037840	11.1622	21.3501	18.7551	chr10	128035575	128048637	+	ENSMUSG00000061315.14	Naca	protein_coding
histon4_TCCGCGAA.single_peak_3542	chr10	128056169	128056961	3.62254	6.97376	4.81408	chr10	128058954	128077272	+	ENSMUSG00000071072.12	Ptges3	protein_coding
histon4_TCCGCGAA.single_peak_3543	chr10	128058207	128061430	7.91627	14.7054	12.3034	chr10	128058954	128077272	+	ENSMUSG00000071072.12	Ptges3	protein_coding
histon4_TCCGCGAA.single_peak_3547	chr10	128082122	128085652	12.9797	31.2399	28.4875	chr10	128083273	128090391	+	ENSMUSG00000025393.12	Atp5b	protein_coding
histon4_TCCGCGAA.single_peak_3547	chr10	128082122	128085652	12.9797	31.2399	28.4875	chr10	128081354	128082970	-	ENSMUSG00000111947.1	AC131120.1	lncRNA
histon4_TCCGCGAA.single_peak_3548	chr10	128091148	128095101	8.68323	15.5302	13.1036	chr10	128091577	128129303	+	ENSMUSG00000040054.16	Baz2a	protein_coding
histon4_TCCGCGAA.single_peak_3553	chr10	128179597	128180249	3.17173	3.48162	1.49996	chr10	128131558	128180297	-	ENSMUSG00000040043.16	Rbms2	protein_coding
histon4_TCCGCGAA.single_peak_3554	chr10	128181798	128182330	3.58777	4.15772	2.12136	chr10	128131558	128180297	-	ENSMUSG00000040043.16	Rbms2	protein_coding
histon4_TCCGCGAA.single_peak_3555	chr10	128193967	128195595	7.70511	12.6673	10.3182	chr10	128194457	128210004	+	ENSMUSG00000044005.13	Gls2	protein_coding
histon4_TCCGCGAA.single_peak_3557	chr10	128210935	128213429	9.92314	20.8558	18.3488	chr10	128209908	128211807	-	ENSMUSG00000051346.9	Spryd4	protein_coding
histon4_TCCGCGAA.single_peak_3559	chr10	128231413	128233315	8.68245	15.0988	12.6837	chr10	128232065	128252941	+	ENSMUSG00000039994.15	Timeless	protein_coding
histon4_TCCGCGAA.single_peak_3559	chr10	128231413	128233315	8.68245	15.0988	12.6837	chr10	128230590	128232790	-	ENSMUSG00000097526.1	Gm26847	lncRNA
histon4_TCCGCGAA.single_peak_3559	chr10	128231413	128233315	8.68245	15.0988	12.6837	chr10	128230590	128233382	-	102633407	Gm26847	lncRNA
histon4_TCCGCGAA.single_peak_3560	chr10	128269936	128271248	7.23653	12.1792	9.8556	chr10	128268671	128270153	+	ENSMUSG00000047631.3	Apof	protein_coding
histon4_TCCGCGAA.single_peak_3560	chr10	128269936	128271248	7.23653	12.1792	9.8556	chr10	128270559	128292849	+	ENSMUSG00000040033.16	Stat2	protein_coding
histon4_TCCGCGAA.single_peak_3563	chr10	128302398	128304103	6.90055	10.904	8.61969	chr10	128303335	128321358	+	ENSMUSG00000005682.9	Pan2	protein_coding
histon4_TCCGCGAA.single_peak_3564	chr10	128321923	128323763	9.86918	17.4589	14.9571	chr10	128322459	128327553	+	ENSMUSG00000025381.3	Cnpy2	protein_coding
histon4_TCCGCGAA.single_peak_3565	chr10	128336950	128339507	9.45678	17.7749	15.3146	chr10	128337734	128362479	+	ENSMUSG00000005683.8	Cs	protein_coding
histon4_TCCGCGAA.single_peak_3570	chr10	128368019	128370207	5.80953	8.78691	6.57581	chr10	128363100	128368997	-	ENSMUSG00000039914.6	Coq10a	protein_coding
histon4_TCCGCGAA.single_peak_3572	chr10	128375693	128378364	7.97566	14.3119	11.9513	chr10	128377115	128408704	+	ENSMUSG00000014498.9	Ankrd52	protein_coding
histon4_TCCGCGAA.single_peak_3574	chr10	128408466	128413331	10.1739	21.6426	19.0854	chr10	128401395	128411492	-	ENSMUSG00000025374.13	Nabp2	protein_coding
histon4_TCCGCGAA.single_peak_3574	chr10	128408466	128413331	10.1739	21.6426	19.0854	chr10	128411657	128441441	+	ENSMUSG00000025373.14	Rnf41	protein_coding
histon4_TCCGCGAA.single_peak_3577	chr10	128457619	128461074	11.3867	29.791	27.1953	chr10	128459248	128490482	+	ENSMUSG00000025369.15	Smarcc2	protein_coding
histon4_TCCGCGAA.single_peak_3580	chr10	128492228	128495792	10.9131	21.4967	18.8858	chr10	128490860	128494145	-	ENSMUSG00000090841.2	Myl6	protein_coding
histon4_TCCGCGAA.single_peak_3581	chr10	128498195	128501051	7.08529	11.3874	9.09232	chr10	128494157	128498685	-	ENSMUSG00000039824.4	Myl6b	protein_coding
histon4_TCCGCGAA.single_peak_3581	chr10	128498195	128501051	7.08529	11.3874	9.09232	chr10	128499247	128504242	+	654440	A430046D13Rik	lncRNA
histon4_TCCGCGAA.single_peak_3581	chr10	128498195	128501051	7.08529	11.3874	9.09232	chr10	128499364	128504242	+	ENSMUSG00000097353.1	A430046D13Rik	lncRNA
histon4_TCCGCGAA.single_peak_3582	chr10	128524600	128526771	7.52467	12.7413	10.4038	chr10	128509965	128525871	-	ENSMUSG00000025366.8	Esyt1	protein_coding
histon4_TCCGCGAA.single_peak_3586	chr10	128546568	128549814	15.0352	37.2138	34.334	chr10	128541963	128547774	-	ENSMUSG00000039810.11	Zc3h10	protein_coding
histon4_TCCGCGAA.single_peak_3586	chr10	128546568	128549814	15.0352	37.2138	34.334	chr10	128548114	128549305	-	ENSMUSG00000093674.7	Rpl41	protein_coding
histon4_TCCGCGAA.single_peak_3588	chr10	128564517	128567131	9.04536	16.0124	13.5706	chr10	128557766	128565987	-	ENSMUSG00000025364.13	Pa2g4	protein_coding
histon4_TCCGCGAA.single_peak_3589	chr10	128589325	128590922	9.53625	17.5429	15.0485	chr10	128567523	128589652	-	ENSMUSG00000018166.8	Erbb3	protein_coding
histon4_TCCGCGAA.single_peak_3594	chr10	128645671	128646422	4.51954	5.81486	3.69699	chr10	128630843	128645991	-	ENSMUSG00000002578.17	Ikzf4	protein_coding
histon4_TCCGCGAA.single_peak_3594	chr10	128645671	128646422	4.51954	5.81486	3.69699	chr10	128645840	128647800	+	102633634	Gm26876	lncRNA
histon4_TCCGCGAA.single_peak_3594	chr10	128645671	128646422	4.51954	5.81486	3.69699	chr10	128645884	128649811	+	ENSMUSG00000097372.1	Gm26876	lncRNA
histon4_TCCGCGAA.single_peak_3595	chr10	128668091	128669817	11.3534	32.654	30.0035	chr10	128651259	128669315	-	ENSMUSG00000112365.1	AC117232.4	lncRNA
histon4_TCCGCGAA.single_peak_3596	chr10	128673283	128674658	8.49646	14.0371	11.6358	chr10	128669894	128674073	-	ENSMUSG00000049858.8	Suox	protein_coding
histon4_TCCGCGAA.single_peak_3597	chr10	128693679	128698319	11.3961	28.3903	25.7526	chr10	128677175	128696264	-	ENSMUSG00000000711.3	Rab5b	protein_coding
histon4_TCCGCGAA.single_peak_3599	chr10	128703682	128705638	9.02074	15.7468	13.3136	chr10	128697939	128705031	-	ENSMUSG00000025358.16	Cdk2	protein_coding
histon4_TCCGCGAA.single_peak_3599	chr10	128703682	128705638	9.02074	15.7468	13.3136	chr10	128704195	128720238	+	ENSMUSG00000025359.10	Pmel	protein_coding
histon4_TCCGCGAA.single_peak_3603	chr10	128743006	128745334	6.56244	10.3387	8.08154	chr10	128720134	128744855	-	ENSMUSG00000025357.8	Dgka	protein_coding
histon4_TCCGCGAA.single_peak_3603	chr10	128743006	128745334	6.56244	10.3387	8.08154	chr10	128745034	128745882	+	102633754	Gm31504	lncRNA
histon4_TCCGCGAA.single_peak_3604	chr10	128746988	128751614	8.80418	16.9506	14.5066	chr10	128747889	128766564	+	ENSMUSG00000064030.15	Pym1	protein_coding
histon4_TCCGCGAA.single_peak_3604	chr10	128746988	128751614	8.80418	16.9506	14.5066	chr10	128745034	128745882	+	102633754	Gm31504	lncRNA
histon4_TCCGCGAA.single_peak_3607	chr10	128799286	128799579	3.60234	4.24803	2.21249	chr10	128789429	128801393	-	ENSMUSG00000112429.1	AC131081.1	lncRNA
histon4_TCCGCGAA.single_peak_3608	chr10	128802877	128806679	10.8807	21.4849	18.9215	chr10	128800036	128804370	-	ENSMUSG00000047090.13	Tmem198b	protein_coding
histon4_TCCGCGAA.single_peak_3608	chr10	128802877	128806679	10.8807	21.4849	18.9215	chr10	128804062	128819446	+	ENSMUSG00000025354.5	Dnajc14	protein_coding
histon4_TCCGCGAA.single_peak_3608	chr10	128802877	128806679	10.8807	21.4849	18.9215	chr10	128789429	128801393	-	ENSMUSG00000112429.1	AC131081.1	lncRNA
histon4_TCCGCGAA.single_peak_3611	chr10	128819494	128819705	4.24213	6.42065	4.27629	chr10	128817902	128821645	-	ENSMUSG00000025353.5	Ormdl2	protein_coding
histon4_TCCGCGAA.single_peak_3612	chr10	128820676	128823668	10.9349	20.3254	17.7534	chr10	128817902	128821645	-	ENSMUSG00000025353.5	Ormdl2	protein_coding
histon4_TCCGCGAA.single_peak_3613	chr10	128889397	128892577	8.49609	15.1518	12.731	chr10	128882295	128891718	-	ENSMUSG00000025352.6	Gdf11	protein_coding
histon4_TCCGCGAA.single_peak_3618	chr10	128922325	128924429	3.86771	4.7071	2.65662	chr10	128913593	128922888	-	ENSMUSG00000025350.15	Rdh5	protein_coding
histon4_TCCGCGAA.single_peak_3618	chr10	128922325	128924429	3.86771	4.7071	2.65662	chr10	128917882	128924035	-	ENSMUSG00000090247.7	Bloc1s1	protein_coding
histon4_TCCGCGAA.single_peak_3619	chr10	128932378	128936610	7.43029	12.2728	9.94701	chr10	128933818	128958282	+	ENSMUSG00000025348.9	Itga7	protein_coding
histon4_TCCGCGAA.single_peak_3623	chr10	130541180	130543063	9.4099	17.1413	14.6794	chr10	130542347	130571793	+	ENSMUSG00000112742.1	AC226737.1	lncRNA
histon4_TCCGCGAA.single_peak_3632	chr11	3138500	3138664	2.54973	6.70944	4.55929	chr11	3137121	3139791	+	102636923	Gm33862	lncRNA
histon4_TCCGCGAA.single_peak_3632	chr11	3138500	3138664	2.54973	6.70944	4.55929	chr11	3140593	3143266	+	108167875	LOC108167875	lncRNA
histon4_TCCGCGAA.single_peak_3646	chr11	3200705	3204224	5.21489	11.0241	8.73763	chr11	3202392	3244588	+	ENSMUSG00000020454.17	Eif4enif1	protein_coding
histon4_TCCGCGAA.single_peak_3648	chr11	3264390	3268142	10.5152	24.349	21.764	chr11	3187360	3266415	-	ENSMUSG00000020457.13	Drg1	protein_coding
histon4_TCCGCGAA.single_peak_3653	chr11	3288330	3293501	9.12178	15.8644	13.4127	chr11	3288874	3309083	+	ENSMUSG00000020453.17	Patz1	protein_coding
histon4_TCCGCGAA.single_peak_3655	chr11	3330403	3332662	7.83943	13.1665	10.8055	chr11	3330401	3342971	+	ENSMUSG00000034614.14	Pik3ip1	protein_coding
histon4_TCCGCGAA.single_peak_3655	chr11	3330403	3332662	7.83943	13.1665	10.8055	chr11	3305426	3331178	-	ENSMUSG00000053263.3	Gm12592	lncRNA
histon4_TCCGCGAA.single_peak_3659	chr11	3407451	3410253	7.79703	13.6478	11.2757	chr11	3344256	3409189	-	ENSMUSG00000020451.17	Limk2	protein_coding
histon4_TCCGCGAA.single_peak_3661	chr11	3449472	3453304	7.8489	13.6058	11.2393	chr11	3415982	3452363	-	ENSMUSG00000020448.16	Rnf185	protein_coding
histon4_TCCGCGAA.single_peak_3661	chr11	3449472	3453304	7.8489	13.6058	11.2393	chr11	3452365	3479831	+	ENSMUSG00000034587.8	8430429K09Rik	lncRNA
histon4_TCCGCGAA.single_peak_3661	chr11	3449472	3453304	7.8489	13.6058	11.2393	chr11	3452437	3479831	+	71523	8430429K09Rik	lncRNA
histon4_TCCGCGAA.single_peak_3663	chr11	3513708	3515230	6.13386	9.28998	7.04922	chr11	3514684	3517351	+	ENSMUSG00000075702.9	Selenom	protein_coding
histon4_TCCGCGAA.single_peak_3664	chr11	3535481	3536121	4.73573	6.26336	4.13363	chr11	3534238	3534907	+	ENSMUSG00000084962.1	Gm11947	lncRNA
histon4_TCCGCGAA.single_peak_3665	chr11	3537518	3537824	5.97854	15.2849	12.8541	chr11	3539646	3546275	+	102637081	Gm33983	lncRNA
histon4_TCCGCGAA.single_peak_3666	chr11	3538545	3540828	6.70776	10.6629	8.39207	chr11	3517523	3540612	-	ENSMUSG00000020439.17	Smtn	protein_coding
histon4_TCCGCGAA.single_peak_3666	chr11	3538545	3540828	6.70776	10.6629	8.39207	chr11	3539646	3546275	+	102637081	Gm33983	lncRNA
histon4_TCCGCGAA.single_peak_3670	chr11	3647417	3650103	9.42606	17.2105	14.7238	chr11	3649494	3690477	+	ENSMUSG00000034543.14	Morc2a	protein_coding
histon4_TCCGCGAA.single_peak_3670	chr11	3647417	3650103	9.42606	17.2105	14.7238	chr11	3639785	3649673	-	ENSMUSG00000056579.17	Tug1	lncRNA
histon4_TCCGCGAA.single_peak_3675	chr11	3863480	3864454	3.78562	4.52427	2.46901	chr11	3703731	3863903	-	ENSMUSG00000020435.17	Osbp2	protein_coding
histon4_TCCGCGAA.single_peak_3676	chr11	3894747	3895760	5.57255	7.76952	5.56812	chr11	3886088	3895098	-	ENSMUSG00000020434.4	4921536K21Rik	protein_coding
histon4_TCCGCGAA.single_peak_3676	chr11	3894747	3895760	5.57255	7.76952	5.56812	chr11	3895240	3901296	+	ENSMUSG00000047205.12	Dusp18	protein_coding
histon4_TCCGCGAA.single_peak_3678	chr11	3910974	3914928	6.48869	10.214	7.96075	chr11	3907021	3914664	-	ENSMUSG00000048807.2	Slc35e4	protein_coding
histon4_TCCGCGAA.single_peak_3679	chr11	3915601	3915860	4.01872	5.96628	3.84689	chr11	3907021	3914664	-	ENSMUSG00000048807.2	Slc35e4	protein_coding
histon4_TCCGCGAA.single_peak_3680	chr11	3930650	3932310	6.14427	9.10347	6.86279	chr11	3917192	3932159	-	ENSMUSG00000020432.12	Tcn2	protein_coding
histon4_TCCGCGAA.single_peak_3681	chr11	3962383	3965579	7.74283	19.1632	16.7244	chr11	3963975	3980004	+	ENSMUSG00000020430.12	Pes1	protein_coding
histon4_TCCGCGAA.single_peak_3682	chr11	4094634	4097285	4.90333	6.74996	4.60818	chr11	4091480	4095445	-	ENSMUSG00000004748.5	Mtfp1	protein_coding
[truncated: 15,767 more rows]

## Sheet: NSC_bivalent
Chr_Peak	Start_Peak	End_Peak	chr_gene	start_gene	end_gene	strand_gene	gene_id	gene_name	gene_type
chr1	36711606	36711987	chr1	36710149	36757953	+	ENSMUSG00000102416.4	4933424G06Rik	protein_coding
chr10	26077178	26080084	chr10	26078255	26079447	+	ENSMUSG00000039098.3	Gm9767	protein_coding
chr10	26077178	26080084	chr10	26078255	26079447	+	100040851	Gm9767	protein_coding
chr1	4491264	4501310	chr1	4490931	4497354	-	ENSMUSG00000025902.13	Sox17	protein_coding
chr1	4806211	4806575	chr1	4807788	4848410	+	ENSMUSG00000025903.14	Lypla1	protein_coding
chr1	4806211	4806575	chr1	4807892	4886770	+	ENSMUSG00000104217.1	Gm37988	protein_coding
chr1	9964852	9970627	chr1	9960163	9967932	-	ENSMUSG00000099032.2	Tcf24	protein_coding
chr1	10721849	10722123	chr1	10324720	10719945	-	ENSMUSG00000042501.12	Cpa6	protein_coding
chr1	11413626	11414932	chr1	11414105	11975901	+	ENSMUSG00000057715.13	A830018L16Rik	protein_coding
chr1	13124322	13129582	chr1	13113457	13127163	-	ENSMUSG00000042414.7	Prdm14	protein_coding
chr1	14918890	14919248	chr1	14872648	14918862	-	ENSMUSG00000032769.4	Trpa1	protein_coding
chr1	15893854	15894253	chr1	15853862	15892722	-	ENSMUSG00000032719.4	Sbspon	protein_coding
chr1	17094501	17098091	chr1	16964560	17097889	-	ENSMUSG00000042686.5	Jph1	protein_coding
chr1	19207628	19214847	chr1	19208914	19238576	+	ENSMUSG00000025927.13	Tfap2b	protein_coding
chr1	22803072	22804016	chr1	22286251	22805994	-	ENSMUSG00000041670.16	Rims1	protein_coding
chr1	33717977	33718626	chr1	33719887	33742564	+	ENSMUSG00000004768.14	Rab23	protein_coding
chr1	34534966	34538767	chr1	34535648	34544313	+	ENSMUSG00000026124.4	Cfc1	protein_coding
chr1	34578797	34579977	chr1	34579657	34590944	+	ENSMUSG00000045174.10	Amer3	protein_coding
chr1	36066981	36070418	chr1	36068400	36106446	+	ENSMUSG00000045216.7	Hs6st1	protein_coding
chr1	37299153	37301293	chr1	37299865	37410736	+	ENSMUSG00000026113.17	Inpp4a	protein_coding
chr1	37721904	37722240	chr1	37611677	37720085	-	ENSMUSG00000026090.16	2010300C02Rik	protein_coding
chr1	44145692	44149081	chr1	44147744	44181260	+	ENSMUSG00000026048.16	Ercc5	protein_coding
chr1	55051038	55054899	chr1	55052770	55072702	+	ENSMUSG00000025981.13	Coq10b	protein_coding
chr1	55228754	55230069	chr1	55170159	55226782	-	ENSMUSG00000025978.14	Rftn2	protein_coding
chr1	56977193	56984521	chr1	56793981	56978650	-	ENSMUSG00000038331.15	Satb2	protein_coding
chr1	59668897	59672065	chr1	59586558	59670834	-	ENSMUSG00000026021.15	Sumo1	protein_coding
chr1	63270112	63283245	chr1	63273265	63314576	+	ENSMUSG00000027520.15	Zdbf2	protein_coding
chr1	64956050	64959203	chr1	64785983	64956824	-	ENSMUSG00000051344.13	Plekhm3	protein_coding
chr1	67037416	67040246	chr1	67000517	67038872	-	ENSMUSG00000026000.16	Lancl1	protein_coding
chr1	69104463	69109719	chr1	68032186	69108059	-	ENSMUSG00000062209.15	Erbb4	protein_coding
chr1	71101703	71103929	chr1	71027498	71103146	-	ENSMUSG00000026196.7	Bard1	protein_coding
chr1	71652118	71654663	chr1	71585520	71653200	-	ENSMUSG00000026193.15	Fn1	protein_coding
chr1	74235617	74239317	chr1	74236084	74268209	+	ENSMUSG00000006304.14	Arpc2	protein_coding
chr1	74770810	74773096	chr1	74771892	74785322	+	ENSMUSG00000033227.7	Wnt6	protein_coding
chr1	74854641	74856897	chr1	74854934	74857732	+	ENSMUSG00000090071.4	Cdk5r2	protein_coding
chr1	74880224	74886962	chr1	74881509	74885419	-	ENSMUSG00000055197.4	Fev	protein_coding
chr1	74949235	74955205	chr1	74945315	74951672	-	ENSMUSG00000006538.12	Ihh	protein_coding
chr1	75234000	75234386	chr1	75220095	75232102	-	ENSMUSG00000096094.2	A630095N17Rik	protein_coding
chr1	75276240	75276743	chr1	75272199	75278415	-	ENSMUSG00000033061.15	Resp18	protein_coding
chr1	78188439	78220161	chr1	78101267	78197134	-	ENSMUSG00000004872.15	Pax3	protein_coding
chr1	78310066	78312256	chr1	78310345	78420289	+	ENSMUSG00000032908.9	Sgpp2	protein_coding
chr1	78656828	78659971	chr1	78657825	78707743	+	ENSMUSG00000032883.15	Acsl3	protein_coding
chr1	78656828	78659971	chr1	78658038	78671512	+	ENSMUSG00000079470.8	Utp14b	protein_coding
chr1	80755860	80759143	chr1	80501073	80758527	-	ENSMUSG00000038608.15	Dock10	protein_coding
chr1	81074861	81075199	chr1	81076950	81341764	+	ENSMUSG00000054976.14	Nyap2	protein_coding
chr1	82724398	82726187	chr1	82724890	82752394	+	ENSMUSG00000026150.14	Mff	protein_coding
chr1	83037225	83038647	chr1	83012523	83038448	-	ENSMUSG00000038496.16	Slc19a3	protein_coding
chr1	85101416	85101764	chr1	85100164	85100535	+	ENSMUSG00000073631.1	Gm10553	protein_coding
chr1	86013043	86016075	chr1	86016816	86029958	+	ENSMUSG00000026226.15	Spata3	protein_coding
chr1	86302258	86304183	chr1	86302832	86307305	+	ENSMUSG00000079445.3	B3gnt7	protein_coding
chr1	87152403	87159203	chr1	87147655	87156521	-	ENSMUSG00000026247.13	Ecel1	protein_coding
chr1	87754964	87757594	chr1	87755870	87792428	+	ENSMUSG00000026289.15	Atg16l1	protein_coding
chr1	93751834	93756169	chr1	93701935	93754864	-	ENSMUSG00000026279.14	Thap4	protein_coding
chr1	93751834	93756169	chr1	93751500	93790610	+	ENSMUSG00000026280.17	Atg4b	protein_coding
chr1	106711506	106715006	chr1	106538178	106714274	-	ENSMUSG00000057329.7	Bcl2	protein_coding
chr1	118309795	118313304	chr1	118294778	118311739	-	ENSMUSG00000026374.14	Tsn	protein_coding
chr1	119051767	119055143	chr1	118834132	119053619	-	ENSMUSG00000048402.14	Gli2	protein_coding
chr1	120339445	120343463	chr1	120340582	120343174	+	ENSMUSG00000036907.9	C1ql2	protein_coding
chr1	120593312	120619938	chr1	120602418	120607992	+	ENSMUSG00000058665.8	En1	protein_coding
chr1	127676433	127680257	chr1	127486546	127679548	-	ENSMUSG00000026347.13	Tmem163	protein_coding
chr1	131961607	131963794	chr1	131962967	131982969	+	ENSMUSG00000026435.15	Slc45a3	protein_coding
chr1	132189629	132191591	chr1	132191431	132259227	+	ENSMUSG00000079330.8	Lemd1	protein_coding
chr1	132416255	132419269	chr1	132417555	132466958	+	ENSMUSG00000042046.15	Dstyk	protein_coding
chr1	133163216	133164866	chr1	133164210	133303435	+	ENSMUSG00000041757.16	Plekha6	protein_coding
chr1	133165685	133166321	chr1	133164210	133303435	+	ENSMUSG00000041757.16	Plekha6	protein_coding
chr1	134359947	134363514	chr1	134346097	134361979	-	ENSMUSG00000042305.12	Tmem183a	protein_coding
chr1	134644311	134648259	chr1	134646677	134762593	+	ENSMUSG00000026452.15	Syt2	protein_coding
chr1	135918240	135920719	chr1	135871395	135919207	-	ENSMUSG00000026413.12	Pkp1	protein_coding
chr1	138825115	138850223	chr1	138825186	138848577	-	ENSMUSG00000019230.14	Lhx9	protein_coding
chr1	139420689	139421001	chr1	139422288	139453005	+	ENSMUSG00000033964.12	Zbtb41	protein_coding
chr1	143699411	143703857	chr1	143598800	143702893	-	ENSMUSG00000026361.9	Cdc73	protein_coding
chr1	152385097	152387697	chr1	152370735	152386688	-	ENSMUSG00000014980.14	Tsen15	protein_coding
chr1	153488648	153488926	chr1	153455758	153487660	-	ENSMUSG00000042699.11	Dhx9	protein_coding
chr1	154885768	154886116	chr1	154390731	154884501	-	ENSMUSG00000004110.15	Cacna1e	protein_coding
chr1	156937711	156940563	chr1	156804166	156939626	-	ENSMUSG00000026594.14	Ralgps2	protein_coding
chr1	157504752	157505113	chr1	157506728	157568425	+	ENSMUSG00000026589.14	Sec16b	protein_coding
chr1	161142166	161143275	chr1	161142691	161170498	+	ENSMUSG00000044835.15	Ankrd45	protein_coding
chr1	162475158	162478495	chr1	161982453	162478034	-	ENSMUSG00000040265.16	Dnm3	protein_coding
chr1	165234929	165237830	chr1	165212286	165236996	-	ENSMUSG00000040843.10	Tiprl	protein_coding
chr1	165632196	165635958	chr1	165592240	165634538	-	ENSMUSG00000026566.15	Mpzl1	protein_coding
chr1	167392278	167394834	chr1	167371966	167393841	-	ENSMUSG00000026688.5	Mgst3	protein_coding
chr1	167688408	167697901	chr1	167689237	167848741	+	ENSMUSG00000026686.14	Lmx1a	protein_coding
chr1	171062652	171066804	chr1	171051174	171064935	-	ENSMUSG00000059498.13	Fcgr3	protein_coding
chr1	171295917	171296272	chr1	171288563	171295024	-	ENSMUSG00000062963.10	Ufc1	protein_coding
chr1	171410043	171412871	chr1	171411313	171419142	+	ENSMUSG00000026641.13	Usf1	protein_coding
chr1	172480209	172480559	chr1	172481788	172498878	+	ENSMUSG00000037995.15	Igsf9	protein_coding
chr1	172631112	172633363	chr1	172630764	172632962	-	ENSMUSG00000026544.6	Dusp23	protein_coding
chr1	180568070	180571313	chr1	180568924	180601254	+	ENSMUSG00000026496.11	Parp1	protein_coding
chr1	180695375	180697325	chr1	180693043	180697034	-	ENSMUSG00000026497.7	Mixl1	protein_coding
chr1	184730600	184733448	chr1	184727140	184732619	-	ENSMUSG00000039377.7	Hlx	protein_coding
chr1	192189224	192191296	chr1	192190774	192510159	+	ENSMUSG00000058248.12	Kcnh1	protein_coding
chr1	193037032	193037450	chr1	192891233	193035775	-	ENSMUSG00000016200.14	Syt14	protein_coding
chr1	194616445	194616776	chr1	194618218	194816869	+	ENSMUSG00000026640.12	Plxna2	protein_coding
chr1	194619163	194623607	chr1	194618218	194816869	+	ENSMUSG00000026640.12	Plxna2	protein_coding
chr10	13062013	13062308	chr10	13060504	13131694	+	ENSMUSG00000019817.18	Plagl1	protein_coding
chr10	19350588	19363006	chr10	19356533	19358604	+	ENSMUSG00000045591.6	Olig3	protein_coding
chr10	19850120	19852596	chr10	19847916	19851459	-	ENSMUSG00000050473.5	Slc35d3	protein_coding
chr10	22148268	22162816	chr10	22113050	22149270	-	ENSMUSG00000097327.7	E030030I06Rik	protein_coding
chr10	22148268	22162816	chr10	22158569	22374139	+	ENSMUSG00000053219.15	Raet1e	protein_coding
chr10	22148268	22162816	chr10	22158586	22288849	+	ENSMUSG00000075297.10	H60b	protein_coding
chr10	22813845	22823408	chr10	22817281	22820174	-	ENSMUSG00000045680.8	Tcf21	protein_coding
chr10	23348780	23352166	chr10	23102963	23350786	-	ENSMUSG00000010461.15	Eya4	protein_coding
chr10	26077178	26080084	chr10	25912331	26079052	-	ENSMUSG00000049420.9	Tmem200a	protein_coding
chr10	28073991	28077493	chr10	28074820	28597397	+	ENSMUSG00000019889.10	Ptprk	protein_coding
chr10	29531942	29536206	chr10	29452416	29535867	-	ENSMUSG00000019880.10	Rspo3	protein_coding
chr10	30842026	30843599	chr10	30832359	30842801	-	ENSMUSG00000019789.9	Hey2	protein_coding
chr10	40339162	40340350	chr10	40339564	40483818	+	ENSMUSG00000038481.13	Cdk19	protein_coding
chr10	41488854	41491671	chr10	41485642	41490369	-	ENSMUSG00000019822.12	Smpd2	protein_coding
chr10	41488854	41491671	chr10	41490439	41514286	+	ENSMUSG00000078451.5	Ppil6	protein_coding
chr10	44526644	44527471	chr10	44437177	44528501	-	ENSMUSG00000038151.13	Prdm1	protein_coding
chr10	45335181	45336464	chr10	45335772	45372479	+	ENSMUSG00000071317.4	Bves	protein_coding
chr10	45479447	45490071	chr10	45376620	45486395	-	ENSMUSG00000063804.8	Lin28b	protein_coding
chr10	49787901	49789101	chr10	49094833	49788766	-	ENSMUSG00000056073.16	Grik2	protein_coding
chr10	50888372	50914579	chr10	50894754	50989152	+	ENSMUSG00000019913.4	Sim1	protein_coding
chr10	52020970	52025652	chr10	52022502	52028471	+	ENSMUSG00000049641.14	Vgll2	protein_coding
chr10	52232718	52236090	chr10	52233619	52321378	+	ENSMUSG00000019891.15	Dcbld1	protein_coding
chr10	60105849	60109437	chr10	60106219	60135198	+	ENSMUSG00000058297.16	Spock2	protein_coding
chr10	62232763	62233884	chr10	62185396	62231251	-	ENSMUSG00000037031.10	Tspan15	protein_coding
chr10	67547310	67549963	chr10	67544511	67548955	-	ENSMUSG00000057134.5	Ado	protein_coding
chr10	69396949	69400112	chr10	69398773	70027438	+	ENSMUSG00000069601.14	Ank3	protein_coding
chr10	71156297	71160187	chr10	70922832	71159700	-	ENSMUSG00000014329.14	Bicc1	protein_coding
chr10	72652689	72656402	chr10	72654845	72674964	+	ENSMUSG00000019923.14	Zwint	protein_coding
chr10	73098733	73100825	chr10	73099342	74649737	+	ENSMUSG00000052613.16	Pcdh15	protein_coding
chr10	75762355	75765623	chr10	75646112	75764341	-	ENSMUSG00000020196.10	Cabin1	protein_coding
chr10	75780540	75781871	chr10	75771451	75780954	-	ENSMUSG00000092360.1	Gm20441	protein_coding
chr10	75780540	75781871	chr10	75774115	75781414	-	ENSMUSG00000001665.11	Gstt3	protein_coding
chr10	75934281	75936015	chr10	75923222	75936496	-	ENSMUSG00000000901.16	Mmp11	protein_coding
chr10	75934281	75936015	chr10	75933130	75937747	+	ENSMUSG00000049422.7	Chchd10	protein_coding
chr10	75937229	75938819	chr10	75923222	75936496	-	ENSMUSG00000000901.16	Mmp11	protein_coding
chr10	75937229	75938819	chr10	75937723	75940672	-	ENSMUSG00000050157.6	Gm867	protein_coding
chr10	75944847	75946212	chr10	75943057	75949657	+	ENSMUSG00000000903.3	Vpreb3	protein_coding
chr10	76030897	76035409	chr10	76032650	76043234	+	ENSMUSG00000049764.8	Zfp280b	protein_coding
chr10	77903250	77904097	chr10	77897575	77902536	-	ENSMUSG00000051652.4	Lrrc3	protein_coding
chr10	77970807	77972034	chr10	77907722	77970563	-	ENSMUSG00000009292.18	Trpm2	protein_coding
chr10	79876156	79877082	chr10	79860475	79874634	-	ENSMUSG00000035835.14	Plppr3	protein_coding
chr10	79876156	79877082	chr10	79874476	79883174	+	ENSMUSG00000057729.12	Prtn3	protein_coding
chr10	79972530	79972878	chr10	79970715	79977190	+	ENSMUSG00000035745.9	Grin3b	protein_coding
chr10	80489607	80501237	chr10	80494835	80517276	+	ENSMUSG00000045518.8	Onecut3	protein_coding
chr10	81452165	81454098	chr10	81396186	81455635	-	ENSMUSG00000055053.18	Nfic	protein_coding
chr10	82352029	82352352	chr10	82354255	82422882	+	ENSMUSG00000073427.4	Gm4924	protein_coding
chr10	85926968	85930935	chr10	85927681	85946206	+	ENSMUSG00000085111.3	Ascl4	protein_coding
chr10	87858569	87860866	chr10	87858265	87937042	+	ENSMUSG00000020053.18	Igf1	protein_coding
chr10	88885729	88888129	chr10	88885992	88929515	+	ENSMUSG00000020062.7	Slc5a8	protein_coding
chr10	89441874	89444298	chr10	89408823	89443967	-	ENSMUSG00000074802.11	Gas2l3	protein_coding
chr10	93831937	93834877	chr10	93831555	93858088	+	ENSMUSG00000020020.8	Usp44	protein_coding
chr10	95411953	95418850	chr10	95385362	95417180	-	ENSMUSG00000020027.18	Socs2	protein_coding
chr10	99260851	99268803	chr10	99263231	99267489	+	ENSMUSG00000019960.8	Dusp6	protein_coding
chr10	103026841	103038693	chr10	102998707	103030215	-	ENSMUSG00000036602.14	Alx1	protein_coding
chr10	103367243	103370861	chr10	103367783	103419377	+	ENSMUSG00000019894.14	Slc6a15	protein_coding
chr10	111008095	111012079	chr10	110941780	111010140	-	ENSMUSG00000035798.14	Zdhhc17	protein_coding
chr10	114803679	114804068	chr10	114398823	114802307	-	ENSMUSG00000050663.7	Trhde	protein_coding
chr10	115382627	115388967	chr10	115368404	115384443	-	ENSMUSG00000020137.5	Thap2	protein_coding
chr10	115382627	115388967	chr10	115384959	115432772	+	ENSMUSG00000034163.10	Zfc3h1	protein_coding
chr10	117628722	117631473	chr10	117629500	117687352	+	ENSMUSG00000020183.11	Cpm	protein_coding
chr10	118339467	118340660	chr10	118335423	118337831	-	ENSMUSG00000112027.1	AC158600.1	protein_coding
chr10	120473382	120478294	chr10	120361275	120476469	-	ENSMUSG00000056758.14	Hmga2	protein_coding
chr10	121032927	121039190	chr10	121033960	121100650	+	ENSMUSG00000020218.11	Wif1	protein_coding
chr10	121640630	121642974	chr10	121641588	121693915	+	ENSMUSG00000047642.15	D930020B18Rik	protein_coding
chr10	122447974	122450957	chr10	122448499	122453452	+	ENSMUSG00000020123.6	Avpr1a	protein_coding
chr10	123074058	123078633	chr10	122992060	123076505	-	ENSMUSG00000034602.15	Mon2	protein_coding
chr10	123263727	123265898	chr10	123263996	123741204	+	ENSMUSG00000044071.8	Fam19a2	protein_coding
chr10	126900285	126902262	chr10	126868427	126901355	-	ENSMUSG00000025436.12	Atp23	protein_coding
chr10	127047351	127047703	chr10	127048250	127053006	+	ENSMUSG00000006724.12	Cyp27b1	protein_coding
chr10	127048929	127050420	chr10	127048250	127053006	+	ENSMUSG00000006724.12	Cyp27b1	protein_coding
chr10	127164904	127168007	chr10	127165225	127172330	+	ENSMUSG00000006731.10	B4galnt1	protein_coding
chr10	127530228	127535590	chr10	127525473	127534559	-	ENSMUSG00000040258.6	Nxph4	protein_coding
chr10	128300689	128301705	chr10	128296139	128298752	-	ENSMUSG00000025383.2	Il23a	protein_coding
chr10	128300689	128301705	chr10	128303335	128321358	+	ENSMUSG00000005682.9	Pan2	protein_coding
chr10	128591635	128592025	chr10	128567523	128589652	-	ENSMUSG00000018166.8	Erbb3	protein_coding
chr10	128624718	128628130	chr10	128624534	128626747	-	ENSMUSG00000025362.6	Rps26	protein_coding
chr10	128898164	128899547	chr10	128900989	128912822	+	ENSMUSG00000025351.14	Cd63	protein_coding
chr10	129877986	129879282	chr10	129871473	129879851	-	ENSMUSG00000059134.2	Olfr814	protein_coding
chr11	4184507	4188212	chr11	4186789	4215505	+	ENSMUSG00000034412.13	Tbc1d10a	protein_coding
chr11	4947274	4949372	chr11	4938754	4948064	-	ENSMUSG00000020396.8	Nefh	protein_coding
chr11	5442171	5447096	chr11	5276324	5444847	-	ENSMUSG00000041961.14	Znrf3	protein_coding
chr11	5539770	5542509	chr11	5528887	5542187	-	ENSMUSG00000020482.4	Ccdc117	protein_coding
chr11	12036263	12041245	chr11	11930508	12038683	-	ENSMUSG00000020176.17	Grb10	protein_coding
chr11	22512091	22515053	chr11	22512088	22519234	+	ENSMUSG00000049904.7	Tmem17	protein_coding
chr11	22858671	22860972	chr11	22759738	22859545	-	ENSMUSG00000101716.1	Gm12057	protein_coding
chr11	22858671	22860972	chr11	22834747	22860961	-	ENSMUSG00000051650.10	B3gnt2	protein_coding
chr11	22979882	22983887	chr11	22834744	22982090	-	ENSMUSG00000098650.1	Gm28048	protein_coding
chr11	22979882	22983887	chr11	22896136	22982382	-	ENSMUSG00000051355.18	Commd1	protein_coding
chr11	24071636	24082339	chr11	24048955	24075054	-	ENSMUSG00000055010.1	A830031A19Rik	protein_coding
chr11	24071636	24082339	chr11	24078056	24174123	+	ENSMUSG00000000861.15	Bcl11a	protein_coding
chr11	26385276	26386255	chr11	26386135	26471876	+	ENSMUSG00000004018.9	Fancl	protein_coding
chr11	30024353	30026586	chr11	29743048	30026033	-	ENSMUSG00000044072.14	Eml6	protein_coding
chr11	31183221	31183578	chr11	31182376	31182462	-	ENSMUSG00000091195.1	Gm17332	protein_coding
chr11	32641699	32644719	chr11	32642724	32746816	+	ENSMUSG00000020271.17	Fbxw11	protein_coding
chr11	33190655	33207516	chr11	33200752	33203589	-	ENSMUSG00000040610.7	Tlx3	protein_coding
chr11	35797794	35799210	chr11	35797382	35798884	-	ENSMUSG00000051062.6	Fbll1	protein_coding
chr11	37232924	37234310	chr11	36006656	37235964	-	ENSMUSG00000049336.16	Tenm2	protein_coding
chr11	42180730	42181973	chr11	42130939	42182930	-	ENSMUSG00000010803.13	Gabra1	protein_coding
chr11	45978336	45978699	chr11	45980310	46017994	+	ENSMUSG00000040489.5	Sox30	protein_coding
chr11	49606801	49611093	chr11	49609263	49652739	+	ENSMUSG00000020357.3	Flt4	protein_coding
chr11	50601167	50603671	chr11	50602084	50807573	+	ENSMUSG00000036545.8	Adamts2	protein_coding
chr11	50849086	50851588	chr11	50850685	50866208	+	ENSMUSG00000000617.14	Grm6	protein_coding
chr11	52147473	52147803	chr11	52144593	52145528	-	ENSMUSG00000062204.1	Olfr1373	protein_coding
chr11	52282156	52283378	chr11	52252371	52283014	-	ENSMUSG00000000782.15	Tcf7	protein_coding
chr11	52357667	52363015	chr11	52360860	52389397	+	ENSMUSG00000020402.11	Vdac1	protein_coding
chr11	57800619	57804175	chr11	57801637	57810217	+	ENSMUSG00000020519.5	Sap30l	protein_coding
chr11	57832951	57846576	chr11	57828705	57832818	-	ENSMUSG00000037335.13	Hand1	protein_coding
chr11	58948449	58951571	chr11	58948920	58949533	+	ENSMUSG00000056895.4	Hist3h2ba	protein_coding
chr11	59289734	59291602	chr11	59248033	59290752	-	ENSMUSG00000009900.7	Wnt3a	protein_coding
chr11	60222390	60222761	chr11	60199089	60222581	-	ENSMUSG00000020538.15	Srebf1	protein_coding
chr11	60696168	60697943	chr11	60699723	60714186	+	ENSMUSG00000020536.12	Llgl1	protein_coding
chr11	62535836	62539764	chr11	62524946	62539261	-	ENSMUSG00000018509.8	Cenpv	protein_coding
chr11	63923973	63924368	chr11	63885792	63922290	-	ENSMUSG00000070407.5	Hs3st3b1	protein_coding
chr11	69366306	69370643	chr11	69343273	69369406	-	ENSMUSG00000018474.17	Chd3	protein_coding
chr11	69623869	69627327	chr11	69622024	69623870	+	ENSMUSG00000069835.10	Sat2	protein_coding
chr11	69631179	69634148	chr11	69632990	69653297	+	ENSMUSG00000018765.5	Fxr2	protein_coding
chr11	70458349	70460543	chr11	70453983	70459984	-	ENSMUSG00000018920.11	Cxcl16	protein_coding
chr11	70458349	70460543	chr11	70459433	70466202	+	ENSMUSG00000040829.14	Zmynd15	protein_coding
chr11	71143131	71143482	chr11	71092236	71144704	-	ENSMUSG00000069830.10	Nlrp1a	protein_coding
chr11	73139324	73140222	chr11	73135485	73138294	-	ENSMUSG00000050107.2	Gsg2	protein_coding
chr11	74619696	74621298	chr11	74619605	74641516	+	ENSMUSG00000069814.6	Ccdc92b	protein_coding
chr11	74895375	74899631	chr11	74849261	74897060	-	ENSMUSG00000038351.14	Sgsm2	protein_coding
chr11	74895375	74899631	chr11	74898071	74909342	+	ENSMUSG00000038335.13	Tsr1	protein_coding
chr11	75186968	75190594	chr11	75177643	75191241	-	ENSMUSG00000078789.9	Dph1	protein_coding
chr11	75794472	75796134	chr11	75768966	75796049	-	ENSMUSG00000020848.7	Doc2b	protein_coding
chr11	76997357	77001383	chr11	76998603	77032340	+	ENSMUSG00000020838.12	Slc6a4	protein_coding
chr11	77609187	77609823	chr11	77529162	77607815	-	ENSMUSG00000017291.13	Taok1	protein_coding
chr11	78076552	78083049	chr11	78073376	78080383	-	ENSMUSG00000020832.14	Eral1	protein_coding
chr11	79960628	79965173	chr11	79932321	79962390	-	ENSMUSG00000035575.11	Utp6	protein_coding
chr11	80377149	80380110	chr11	80360492	80378034	-	ENSMUSG00000057181.15	5730455P16Rik	protein_coding
chr11	80425837	80427330	chr11	80428615	80473248	+	ENSMUSG00000017428.16	Psmd11	protein_coding
chr11	82779226	82779674	chr11	82781108	82804274	+	ENSMUSG00000020697.16	Lig3	protein_coding
chr11	82950481	82953559	chr11	82951349	82964840	+	ENSMUSG00000054404.13	Slfn5	protein_coding
chr11	83437976	83439285	chr11	83437677	83441233	+	ENSMUSG00000035085.5	1700020L24Rik	protein_coding
chr11	83461055	83461523	chr11	83440768	83463071	-	ENSMUSG00000020682.17	Mmp28	protein_coding
chr11	83848761	83856325	chr11	83850063	83905819	+	ENSMUSG00000020679.11	Hnf1b	protein_coding
chr11	84512710	84532646	chr11	84422855	84513522	-	ENSMUSG00000018697.14	Aatf	protein_coding
chr11	84512710	84532646	chr11	84518284	84525535	-	ENSMUSG00000018698.15	Lhx1	protein_coding
chr11	84957270	84957844	chr11	84957786	84966044	+	ENSMUSG00000000805.18	Car4	protein_coding
chr11	85829602	85841704	chr11	85832551	85841948	+	ENSMUSG00000000093.6	Tbx2	protein_coding
chr11	86483090	86486982	chr11	86484657	86499025	+	ENSMUSG00000020521.7	Rnft1	protein_coding
chr11	86805182	86808260	chr11	86768846	86807746	-	ENSMUSG00000018425.18	Dhx40	protein_coding
chr11	87126368	87131048	chr11	87127077	87220683	+	ENSMUSG00000018548.15	Trim37	protein_coding
chr11	87356028	87359696	chr11	87226906	87359023	-	ENSMUSG00000046442.4	Ppm1e	protein_coding
chr11	93097764	93100692	chr11	93098028	93601749	+	ENSMUSG00000056158.14	Car10	protein_coding
chr11	94472718	94474852	chr11	94408391	94474198	-	ENSMUSG00000020866.17	Cacna1g	protein_coding
chr11	94551021	94551351	chr11	94539798	94549255	-	ENSMUSG00000039096.10	Rsad1	protein_coding
chr11	95119589	95123091	chr11	95120119	95125296	+	ENSMUSG00000001510.8	Dlx3	protein_coding
chr11	95141916	95152171	chr11	95140447	95146263	-	ENSMUSG00000020871.8	Dlx4	protein_coding
chr11	95582954	95587959	chr11	95568818	95587735	-	ENSMUSG00000000120.6	Ngfr	protein_coding
chr11	95589039	95589451	chr11	95568818	95587735	-	ENSMUSG00000000120.6	Ngfr	protein_coding
chr11	95996533	96016955	chr11	95957163	96005940	-	ENSMUSG00000013415.9	Igf2bp1	protein_coding
chr11	96033230	96037151	chr11	96034885	96047430	+	ENSMUSG00000006058.10	Snf8	protein_coding
chr11	96112263	96113306	chr11	96099326	96111964	-	ENSMUSG00000006056.13	Calcoco2	protein_coding
chr11	96189424	96197072	chr11	96194316	96197447	+	ENSMUSG00000049604.3	Hoxb13	protein_coding
chr11	96260384	96283112	chr11	96271457	96276595	+	ENSMUSG00000020875.9	Hoxb9	protein_coding
chr11	96260384	96283112	chr11	96281905	96285315	+	ENSMUSG00000056648.5	Hoxb8	protein_coding
chr11	96284609	96327240	chr11	96286623	96290162	+	ENSMUSG00000038721.8	Hoxb7	protein_coding
chr11	96284609	96327240	chr11	96292476	96301569	+	ENSMUSG00000000690.5	Hoxb6	protein_coding
chr11	96284609	96327240	chr11	96303336	96306121	+	ENSMUSG00000038700.4	Hoxb5	protein_coding
chr11	96284609	96327240	chr11	96318267	96321638	+	ENSMUSG00000038692.8	Hoxb4	protein_coding
chr11	96284609	96327240	chr11	96323326	96347930	+	ENSMUSG00000048763.11	Hoxb3	protein_coding
chr11	96328482	96357875	chr11	96350525	96354012	+	ENSMUSG00000075588.6	Hoxb2	protein_coding
chr11	96361974	96364207	chr11	96365752	96368256	+	ENSMUSG00000018973.2	Hoxb1	protein_coding
chr11	96848464	96850557	chr11	96849870	96861203	+	ENSMUSG00000018672.15	Copz2	protein_coding
chr11	96943225	96944529	chr11	96937825	96943986	-	ENSMUSG00000018659.12	Pnpo	protein_coding
chr11	97014770	97022494	chr11	97013394	97024734	+	ENSMUSG00000038560.7	Sp6	protein_coding
chr11	97114321	97115533	chr11	97098071	97115331	-	ENSMUSG00000001444.2	Tbx21	protein_coding
chr11	97623223	97630099	chr11	97627389	97629702	-	ENSMUSG00000043439.5	Epop	protein_coding
chr11	97685499	97686375	chr11	97685826	97688621	+	ENSMUSG00000078695.8	Cisd3	protein_coding
chr11	97764956	97769440	chr11	97745481	97766556	-	ENSMUSG00000018541.10	Cwc25	protein_coding
chr11	97882763	97885834	chr11	97853826	97884154	-	ENSMUSG00000070336.3	Fbxo47	protein_coding
chr11	98318664	98330796	chr11	98325415	98329648	-	ENSMUSG00000038255.6	Neurod2	protein_coding
chr11	98542126	98549881	chr11	98464902	98546031	-	ENSMUSG00000018168.8	Ikzf3	protein_coding
chr11	98542126	98549881	chr11	98551097	98558665	+	ENSMUSG00000017195.15	Zpbp2	protein_coding
chr11	98624192	98624530	chr11	98624351	98625661	-	ENSMUSG00000078134.1	Gm12355	protein_coding
chr11	98624192	98624530	chr11	98626360	98638226	+	ENSMUSG00000064224.10	Gsdma3	protein_coding
chr11	98680739	98684044	chr11	98682554	98695979	+	ENSMUSG00000017221.14	Psmd3	protein_coding
chr11	98862894	98865826	chr11	98863638	98905040	+	ENSMUSG00000038013.14	Wipf2	protein_coding
chr11	99241596	99243820	chr11	99232761	99244085	-	ENSMUSG00000035849.14	Krt222	protein_coding
chr11	100525769	100530350	chr11	100476353	100528000	-	ENSMUSG00000020917.17	Acly	protein_coding
chr11	101007178	101011035	chr11	101009452	101063719	+	ENSMUSG00000019302.16	Atp6v0a1	protein_coding
chr11	101243181	101245250	chr11	101246028	101259546	+	ENSMUSG00000001240.13	Ramp2	protein_coding
chr11	101255529	101257194	chr11	101253707	101259549	+	ENSMUSG00000078656.11	Vps25	protein_coding
chr11	101440934	101443760	chr11	101442298	101445529	+	ENSMUSG00000063316.13	Rpl27	protein_coding
chr11	102109231	102109651	chr11	102106676	102107832	-	ENSMUSG00000017311.15	Pyy	protein_coding
chr11	102282273	102286083	chr11	102284931	102289237	+	ENSMUSG00000034757.15	Tmub2	protein_coding
chr11	102817452	102822909	chr11	102799579	102819700	-	ENSMUSG00000034520.14	Gjc1	protein_coding
chr11	102945281	102946723	chr11	102939264	102946688	-	ENSMUSG00000045532.5	C1ql1	protein_coding
chr11	103362308	103363381	chr11	103331497	103363692	-	ENSMUSG00000034255.17	Arhgap27	protein_coding
chr11	103639543	103640442	chr11	103631070	103638890	-	ENSMUSG00000020945.13	Lyzl6	protein_coding
chr11	104132061	104133833	chr11	104132855	104175523	+	ENSMUSG00000018634.10	Crhr1	protein_coding
chr11	104230610	104233739	chr11	104231390	104332090	+	ENSMUSG00000018411.17	Mapt	protein_coding
chr11	105148804	105149284	chr11	105146893	105147261	+	ENSMUSG00000075485.1	Gm10842	protein_coding
chr11	105291381	105293557	chr11	105292643	105351139	+	ENSMUSG00000020695.14	Mrc2	protein_coding
chr11	105589200	105591296	chr11	105589986	105929304	+	ENSMUSG00000053580.16	Tanc2	protein_coding
chr11	106064304	106067332	chr11	106066061	106073612	+	ENSMUSG00000001983.7	Taco1	protein_coding
chr11	109646996	109647869	chr11	109649405	109669656	+	ENSMUSG00000020612.16	Prkar1a	protein_coding
chr11	114799087	114799973	chr11	114798924	114806745	+	ENSMUSG00000034677.9	Gpr142	protein_coding
chr11	116025897	116028502	chr11	116021912	116027962	-	ENSMUSG00000016559.14	H3f3b	protein_coding
chr11	116025897	116028502	chr11	116030322	116061214	+	ENSMUSG00000020770.13	Unk	protein_coding
chr11	116277814	116279462	chr11	116280939	116283938	+	ENSMUSG00000020793.5	Galr2	protein_coding
chr11	116280613	116282427	chr11	116280939	116283938	+	ENSMUSG00000020793.5	Galr2	protein_coding
chr11	117198740	117199554	chr11	117199661	117362325	+	ENSMUSG00000059248.13	Sept9	protein_coding
chr11	117651797	117652645	chr11	117654289	117763439	+	ENSMUSG00000025571.13	Tnrc6c	protein_coding
chr11	118906964	118909722	chr11	118489762	118911597	-	ENSMUSG00000025576.17	Rbfox3	protein_coding
chr11	119022114	119024789	chr11	119022962	119031270	+	ENSMUSG00000025577.7	Cbx2	protein_coding
chr11	120152355	120152765	chr11	120103960	120151346	-	ENSMUSG00000061306.15	Slc38a10	protein_coding
chr11	120527397	120532928	chr11	120530699	120538986	+	ENSMUSG00000025127.15	Gcgr	protein_coding
chr11	120570982	120576097	chr11	120560298	120573253	-	ENSMUSG00000025130.11	P4hb	protein_coding
chr11	120648001	120648965	chr11	120646031	120648158	-	ENSMUSG00000025141.2	Myadml2	protein_coding
chr11	120670678	120671822	chr11	120672973	120709447	+	ENSMUSG00000025142.17	Aspscr1	protein_coding
chr11	121236396	121238540	chr11	121237253	121255856	+	ENSMUSG00000000056.7	Narf	protein_coding
chr12	5373538	5376116	chr12	5077472	5375682	-	ENSMUSG00000020627.10	Klhl29	protein_coding
chr12	5377520	5379038	chr12	5077472	5375682	-	ENSMUSG00000020627.10	Klhl29	protein_coding
chr12	8297585	8302464	chr12	8297918	8301954	-	ENSMUSG00000037660.5	Gdf7	protein_coding
chr12	10392723	10393445	chr12	10390772	10395562	+	ENSMUSG00000020621.6	Rdh14	protein_coding
chr12	11147970	11150690	chr12	11090202	11151056	-	ENSMUSG00000043673.11	Kcns3	protein_coding
chr12	11455355	11456555	chr12	11456079	11462928	+	ENSMUSG00000086022.1	Rad51ap2	protein_coding
chr12	16893036	16893411	chr12	16894895	16987823	+	ENSMUSG00000020580.10	Rock2	protein_coding
chr12	21371477	21371853	chr12	21323509	21373632	-	ENSMUSG00000052593.15	Adam17	protein_coding
chr12	24496195	24496813	chr12	24498359	24558539	+	ENSMUSG00000059669.8	Taf1b	protein_coding
chr12	28634608	28638270	chr12	28630854	28635953	-	ENSMUSG00000061477.4	Rps7	protein_coding
chr12	30883243	30886398	chr12	30884322	30893854	+	ENSMUSG00000054204.6	Fam150b	protein_coding
chr12	31073770	31076022	chr12	31073861	31080251	+	ENSMUSG00000036136.9	Fam110c	protein_coding
chr12	31555112	31561083	chr12	31519827	31559969	-	ENSMUSG00000020651.8	Slc26a4	protein_coding
chr12	32819469	32821767	chr12	32819545	32853349	+	ENSMUSG00000020572.8	Nampt	protein_coding
chr12	33923042	33932161	chr12	33928425	33929310	+	ENSMUSG00000046518.3	Ferd3l	protein_coding
chr12	33949811	33971011	chr12	33957671	33959829	+	ENSMUSG00000035799.6	Twist1	protein_coding
chr12	35046039	35048703	chr12	35047186	35147479	+	ENSMUSG00000020590.16	Snx13	protein_coding
chr12	35533386	35535215	chr12	35497974	35535038	-	ENSMUSG00000019256.17	Ahr	protein_coding
chr12	49376014	49396072	chr12	49382660	49386861	+	ENSMUSG00000020950.10	Foxg1	protein_coding
chr12	49376014	49396072	chr12	49385174	49394127	+	ENSMUSG00000089922.2	Gm43517	protein_coding
chr12	51592659	51594877	chr12	51593341	51605771	+	ENSMUSG00000020953.17	Coch	protein_coding
chr12	56515806	56540665	chr12	56531958	56536908	-	ENSMUSG00000001496.15	Nkx2-1	protein_coding
chr12	56612262	56617827	chr12	56611389	56613284	-	ENSMUSG00000058669.7	Nkx2-9	protein_coding
chr12	56692543	56699985	chr12	56691767	56712822	+	ENSMUSG00000001497.18	Pax9	protein_coding
chr12	57527145	57554763	chr12	57540628	57546916	-	ENSMUSG00000035451.7	Foxa1	protein_coding
chr12	58211933	58214782	chr12	58211772	58214444	+	ENSMUSG00000035431.4	Sstr1	protein_coding
chr12	61522088	61525099	chr12	61523150	61858342	+	ENSMUSG00000035653.16	Lrfn5	protein_coding
chr12	72928869	72952745	chr12	72881109	72940774	-	ENSMUSG00000021098.14	4930447C04Rik	protein_coding
chr12	72928869	72952745	chr12	72939892	72944899	+	ENSMUSG00000021099.6	Six6	protein_coding
chr12	73030455	73059861	chr12	73040015	73053887	-	ENSMUSG00000051367.8	Six1	protein_coding
chr12	73111330	73117864	chr12	73099609	73113456	-	ENSMUSG00000034460.9	Six4	protein_coding
chr12	73541991	73548571	chr12	73543402	73546392	-	ENSMUSG00000034435.6	Tmem30b	protein_coding
chr12	73584315	73588207	chr12	73584796	73778185	+	ENSMUSG00000021108.18	Prkch	protein_coding
chr12	76531956	76534709	chr12	76530891	76580488	+	ENSMUSG00000052609.9	Plekhg3	protein_coding
chr12	79130304	79132547	chr12	79130777	79156301	+	ENSMUSG00000021125.6	Arg2	protein_coding
chr12	79170050	79173096	chr12	79156017	79172667	-	ENSMUSG00000021124.13	Vti1b	protein_coding
chr12	80438061	80439532	chr12	80335848	80436601	-	ENSMUSG00000049106.7	Dcaf5	protein_coding
chr12	84038284	84040111	chr12	84038379	84048601	+	ENSMUSG00000052392.5	Acot4	protein_coding
chr12	84038284	84040111	chr12	84038935	84058613	+	ENSMUSG00000113475.1	AC133183.1	protein_coding
chr12	84052280	84052670	chr12	84052144	84060402	+	ENSMUSG00000021228.15	Acot3	protein_coding
chr12	84566800	84573901	chr12	84569762	84595457	+	ENSMUSG00000021239.12	Vsx2	protein_coding
chr12	84874345	84877177	chr12	84783212	84876532	-	ENSMUSG00000002020.15	Ltbp2	protein_coding
chr12	85744212	85746813	chr12	85746539	85813585	+	ENSMUSG00000034258.4	Mfsd7c	protein_coding
chr12	85748491	85748899	chr12	85746539	85813585	+	ENSMUSG00000034258.4	Mfsd7c	protein_coding
chr12	87617924	87618206	chr12	87618869	87622955	+	ENSMUSG00000092019.4	Gm4027	protein_coding
chr12	88274676	88275516	chr12	88270640	88274500	-	ENSMUSG00000079029.2	Gm5662	protein_coding
chr12	91386009	91387001	chr12	90998492	91384409	-	ENSMUSG00000061533.16	Cep128	protein_coding
chr12	91386009	91387001	chr12	91384563	91549808	+	ENSMUSG00000020963.15	Tshr	protein_coding
chr12	91587485	91592267	chr12	91555262	91590487	-	ENSMUSG00000020962.14	Gtf2a1	protein_coding
chr12	104471162	104473731	chr12	104471209	104473330	-	ENSMUSG00000021095.5	Gsc	protein_coding
chr12	104474232	104480997	chr12	104471209	104473330	-	ENSMUSG00000021095.5	Gsc	protein_coding
chr12	108001554	108004620	chr12	107910403	108003602	-	ENSMUSG00000048251.15	Bcl11b	protein_coding
chr12	108702695	108703171	chr12	108678711	108702315	-	ENSMUSG00000021263.11	Degs2	protein_coding
chr12	109453858	109454270	chr12	109452823	109463336	+	ENSMUSG00000040856.17	Dlk1	protein_coding
chr12	109600633	109600965	chr12	109589193	109600330	-	ENSMUSG00000085925.3	Rtl1	protein_coding
chr12	110736348	110740456	chr12	110737944	110804238	+	ENSMUSG00000037957.14	Wdr20	protein_coding
chr12	111483870	111486534	chr12	111484609	111485823	-	ENSMUSG00000010529.6	Gm266	protein_coding
chr12	111906794	111908538	chr12	111828457	111908110	-	ENSMUSG00000021285.15	Ppp1r13b	protein_coding
chr12	112143601	112147032	chr12	112146208	112181747	+	ENSMUSG00000021294.7	Kif26a	protein_coding
chr12	112588307	112590126	chr12	112588784	112615557	+	ENSMUSG00000037679.9	Inf2	protein_coding
chr12	116261605	116263250	chr12	116206262	116263022	-	ENSMUSG00000042050.8	Wdr60	protein_coding
chr12	118198546	118200066	chr12	117877982	118199043	-	ENSMUSG00000018581.15	Dnah11	protein_coding
chr12	118837807	118853857	chr12	118846329	118852576	+	ENSMUSG00000048562.7	Sp8	protein_coding
chr13	3537009	3543426	chr13	3538063	3567871	+	ENSMUSG00000021218.10	Gdi2	protein_coding
chr13	3632221	3632577	chr13	3634032	3653822	+	ENSMUSG00000033781.7	Asb13	protein_coding
chr13	3633317	3636014	chr13	3634032	3653822	+	ENSMUSG00000033781.7	Asb13	protein_coding
chr13	8994936	8998082	chr13	8966331	8996083	-	ENSMUSG00000021149.8	Gtpbp4	protein_coding
chr13	12464215	12464565	chr13	12439415	12464944	-	ENSMUSG00000057554.13	Lgals8	protein_coding
chr13	12518561	12520598	chr13	12472632	12520438	-	ENSMUSG00000095105.2	Edaradd	protein_coding
chr13	13436639	13438541	chr13	13437551	13512269	+	ENSMUSG00000005397.8	Nid1	protein_coding
chr13	14521548	14521939	chr13	14226438	14523228	-	ENSMUSG00000021301.9	Hecw1	protein_coding
chr13	21466845	21467204	chr13	21467047	21468509	-	ENSMUSG00000059395.4	Nkapl	protein_coding
chr13	21500713	21501435	chr13	21501029	21501418	-	ENSMUSG00000079941.1	Gm11273	protein_coding
chr13	21830854	21835674	chr13	21831767	21832196	-	ENSMUSG00000069305.3	Hist1h4n	protein_coding
chr13	21830854	21835674	chr13	21833026	21833507	-	ENSMUSG00000094777.2	Hist1h2ap	protein_coding
chr13	21830854	21835674	chr13	21833743	21837530	+	ENSMUSG00000069303.5	Hist1h2br	protein_coding
chr13	22002144	22007973	chr13	22002176	22009742	-	ENSMUSG00000006179.8	Prss16	protein_coding
chr13	23466806	23467604	chr13	23456992	23465901	-	ENSMUSG00000000706.15	Btn1a1	protein_coding
chr13	24798298	24804014	chr13	24801657	24814013	+	ENSMUSG00000019132.10	BC005537	protein_coding
chr13	25054504	25057096	chr13	25056004	25210706	+	ENSMUSG00000035910.15	Dcdc2a	protein_coding
chr13	28948283	28955688	chr13	28948919	28953713	-	ENSMUSG00000076431.4	Sox4	protein_coding
chr13	30336180	30337650	chr13	30336441	30382867	+	ENSMUSG00000049115.15	Agtr1a	protein_coding
chr13	30547269	30547645	chr13	30540308	30545362	-	ENSMUSG00000038462.3	Uqcrfs1	protein_coding
chr13	31556763	31562247	chr13	31556134	31559333	-	ENSMUSG00000090863.1	A530084C06Rik	protein_coding
chr13	31556763	31562247	chr13	31556134	31560976	+	ENSMUSG00000038415.10	Foxq1	protein_coding
chr13	31612625	31626335	chr13	31625816	31631403	+	ENSMUSG00000038402.2	Foxf2	protein_coding
chr13	31627148	31632575	chr13	31625816	31631403	+	ENSMUSG00000038402.2	Foxf2	protein_coding
chr13	36116516	36118890	chr13	35978797	36117357	-	ENSMUSG00000046573.6	Lyrm4	protein_coding
chr13	36116516	36118890	chr13	36117411	36537592	+	ENSMUSG00000021420.12	Fars2	protein_coding
chr13	36731344	36736112	chr13	36725625	36734477	-	ENSMUSG00000039114.15	Nrn1	protein_coding
chr13	37775912	37776921	chr13	37778400	37952002	+	ENSMUSG00000039087.16	Rreb1	protein_coding
chr13	38149639	38159285	chr13	38151328	38198577	+	ENSMUSG00000054889.9	Dsp	protein_coding
chr13	40719845	40745839	chr13	40715675	40733823	-	ENSMUSG00000021359.15	Tfap2a	protein_coding
chr13	42300776	42302780	chr13	42301476	42307990	+	ENSMUSG00000021367.8	Edn1	protein_coding
chr13	45077535	45078858	chr13	45078692	45081222	+	ENSMUSG00000047061.6	Gm9817	protein_coding
chr13	48656454	48671352	chr13	48662998	48666507	+	ENSMUSG00000021381.4	Barx1	protein_coding
chr13	53471094	53477374	chr13	53466884	53473074	-	ENSMUSG00000021469.9	Msx2	protein_coding
chr13	55152944	55153513	chr13	55152640	55168759	+	ENSMUSG00000005320.9	Fgfr4	protein_coding
chr13	55592224	55594603	chr13	55593135	55597663	+	ENSMUSG00000058569.7	Tmed9	protein_coding
chr13	55822335	55841043	chr13	55825051	55836192	-	ENSMUSG00000021506.7	Pitx1	protein_coding
chr13	56248950	56261828	chr13	56250505	56252163	-	ENSMUSG00000048904.4	Neurog1	protein_coding
chr13	56295414	56296684	chr13	56288647	56296551	-	ENSMUSG00000021508.10	Cxcl14	protein_coding
chr13	56754518	56754928	chr13	56752371	56753827	-	ENSMUSG00000110086.1	Gm45623	protein_coding
chr13	58125933	58130814	chr13	58125879	58128556	-	ENSMUSG00000007836.6	Hnrnpa0	protein_coding
chr13	58383896	58384803	chr13	58380046	58385225	-	ENSMUSG00000021550.5	2210016F16Rik	protein_coding
chr13	64273623	64277931	chr13	64189268	64275290	-	ENSMUSG00000033102.15	Cdc14b	protein_coding
chr13	65277607	65281086	chr13	65278814	65304221	+	ENSMUSG00000021514.18	Zfp369	protein_coding
chr13	67551775	67554812	chr13	67538641	67553138	-	ENSMUSG00000095432.8	Zfp748	protein_coding
chr13	67862922	67863260	chr13	67863326	67863925	+	ENSMUSG00000064063.6	BC048507	protein_coding
chr13	71956819	71966503	chr13	71957921	71963723	-	ENSMUSG00000060969.9	Irx1	protein_coding
chr13	73261728	73272597	chr13	73260479	73269608	+	ENSMUSG00000021604.15	Irx4	protein_coding
chr13	74122298	74122678	chr13	74121457	74169442	+	ENSMUSG00000036123.7	Slc9a3	protein_coding
chr13	74314898	74317932	chr13	74303509	74317580	-	ENSMUSG00000021576.6	Pdcd6	protein_coding
chr13	88819766	88820084	chr13	88821472	89323223	+	ENSMUSG00000034488.14	Edil3	protein_coding
chr13	89744325	89744778	chr13	89655312	89742509	-	ENSMUSG00000021614.16	Vcan	protein_coding
chr13	94870097	94890667	chr13	94875602	94885130	+	ENSMUSG00000021685.11	Otp	protein_coding
chr13	98351925	98364798	chr13	98354242	98356703	+	ENSMUSG00000078302.4	Foxd1	protein_coding
chr13	99898893	99900977	chr13	99898484	99900683	-	ENSMUSG00000021647.6	Cartpt	protein_coding
chr13	100550479	100554978	chr13	100496507	100552718	-	ENSMUSG00000021638.12	Ocln	protein_coding
chr13	100787882	100788971	chr13	100778650	100786570	-	ENSMUSG00000041431.16	Ccnb1	protein_coding
chr13	108042614	108046921	chr13	108046424	108049146	+	ENSMUSG00000071180.4	Smim15	protein_coding
chr13	108211698	108212519	chr13	108214404	108287105	+	ENSMUSG00000021696.8	Elovl7	protein_coding
chr13	111684461	111687929	chr13	111686178	111718596	+	ENSMUSG00000032727.13	Mier3	protein_coding
chr13	112462778	112466417	chr13	112464070	112510086	+	ENSMUSG00000021756.12	Il6st	protein_coding
chr13	112658353	112662141	chr13	112660766	112738743	+	ENSMUSG00000047789.4	Slc38a9	protein_coding
chr13	112925068	112925469	chr13	112867780	112927380	-	ENSMUSG00000016018.3	Skiv2l2	protein_coding
chr13	112926230	112929471	chr13	112867780	112927380	-	ENSMUSG00000016018.3	Skiv2l2	protein_coding
chr13	112926230	112929471	chr13	112927730	112969431	+	ENSMUSG00000042426.5	Dhx29	protein_coding
chr13	112987132	112996368	chr13	112987802	112990778	+	ENSMUSG00000042417.4	Ccno	protein_coding
chr13	112987132	112996368	chr13	112993868	113000394	+	ENSMUSG00000074651.2	Mcidas	protein_coding
chr13	113031774	113035957	chr13	113035111	113091195	+	ENSMUSG00000078926.8	Cdc20b	protein_coding
chr13	114456061	114457058	chr13	114452262	114458730	-	ENSMUSG00000021765.7	Fst	protein_coding
chr13	116302374	116314341	chr13	116298281	116309689	-	ENSMUSG00000042258.13	Isl1	protein_coding
chr13	119427524	119431557	chr13	119428601	119458218	+	ENSMUSG00000025451.15	Paip1	protein_coding
chr13	119753796	119758330	chr13	119710094	119755882	-	ENSMUSG00000095930.1	Nim1k	protein_coding
chr13	120022601	120040392	chr13	120026439	120027011	-	ENSMUSG00000095029.1	Gm21370	protein_coding
chr13	120022601	120040392	chr13	120034759	120035331	-	ENSMUSG00000095609.1	Gm21188	protein_coding
chr14	12334371	12349710	chr14	12341892	12345865	-	ENSMUSG00000021743.5	Fezf2	protein_coding
chr14	12821088	12824784	chr14	12372563	12823079	-	ENSMUSG00000054423.13	Cadps	protein_coding
chr14	13283317	13284979	chr14	13284780	13615459	+	ENSMUSG00000056296.16	Synpr	protein_coding
chr14	19415604	19419747	chr14	19415857	19418930	-	ENSMUSG00000095280.1	Gm21738	protein_coding
chr14	19750066	19752374	chr14	19751257	19811787	+	ENSMUSG00000021806.3	Nid2	protein_coding
chr14	20671277	20675218	chr14	20674321	20694850	+	ENSMUSG00000039367.9	Sec24c	protein_coding
chr14	21991032	21991380	chr14	21983962	21989601	-	ENSMUSG00000039081.9	Zfp503	protein_coding
chr14	24247315	24247711	chr14	24133953	24245920	-	ENSMUSG00000021782.14	Dlg5	protein_coding
chr14	26536603	26537539	chr14	26413168	26534931	-	ENSMUSG00000021870.17	Slmap	protein_coding
chr14	29720920	29723905	chr14	28904943	29721864	-	ENSMUSG00000021991.8	Cacna2d3	protein_coding
chr14	30548407	30553039	chr14	30548359	30574722	+	ENSMUSG00000021957.6	Tkt	protein_coding
chr14	30949850	30950200	chr14	30951486	30987439	+	ENSMUSG00000021918.9	Nek4	protein_coding
chr14	32462481	32465081	chr14	32408203	32465909	-	ENSMUSG00000021919.7	Chat	protein_coding
chr14	32462481	32465081	chr14	32462438	32464850	-	ENSMUSG00000100241.1	Slc18a3	protein_coding
chr14	32593140	32601899	chr14	32599407	32649246	+	ENSMUSG00000041730.13	Prrxl1	protein_coding
chr14	33977027	33978728	chr14	33967070	33978764	-	ENSMUSG00000044519.8	Zfp488	protein_coding
chr14	34309808	34314752	chr14	34237041	34310503	-	ENSMUSG00000041471.8	Fam35a	protein_coding
chr14	34309808	34314752	chr14	34310727	34345144	+	ENSMUSG00000021794.15	Glud1	protein_coding
chr14	39470993	39473292	chr14	38368952	39473088	-	ENSMUSG00000041014.17	Nrg3	protein_coding
chr14	47417037	47420321	chr14	47387779	47418407	-	ENSMUSG00000037544.13	Dlgap5	protein_coding
chr14	47567244	47572342	chr14	47540894	47568434	-	ENSMUSG00000037526.6	Atg14	protein_coding
chr14	48662856	48668690	chr14	48657679	48667644	-	ENSMUSG00000021848.15	Otx2	protein_coding
chr14	49526741	49527768	chr14	49298519	49526046	-	ENSMUSG00000021852.13	Slc35f4	protein_coding
chr14	50941459	50942899	chr14	50944302	50965237	+	ENSMUSG00000021871.17	Pnp	protein_coding
chr14	52101196	52105105	chr14	52073380	52104028	-	ENSMUSG00000060373.14	Hnrnpc	protein_coding
chr14	54251217	54252434	chr14	54235479	54254104	-	ENSMUSG00000022174.8	Dad1	protein_coding
chr14	54251217	54252434	chr14	54254188	54270637	+	ENSMUSG00000040997.13	Abhd4	protein_coding
chr14	55523846	55524221	chr14	55518978	55524981	-	ENSMUSG00000040632.15	Nrl	protein_coding
chr14	55673893	55674755	chr14	55662265	55671906	-	ENSMUSG00000010376.14	Nedd8	protein_coding
chr14	55673893	55674755	chr14	55672235	55678750	+	ENSMUSG00000002326.5	Gmpr2	protein_coding
chr14	55766917	55767986	chr14	55765962	55768494	+	ENSMUSG00000046908.5	Ltb4r1	protein_coding
chr14	56366046	56366567	chr14	56365068	56388551	+	ENSMUSG00000022229.2	Atp12a	protein_coding
chr14	57058587	57062309	chr14	57035608	57058030	-	ENSMUSG00000048582.6	Gja3	protein_coding
chr14	57102587	57105100	chr14	57098600	57104702	-	ENSMUSG00000046352.7	Gjb2	protein_coding
chr14	58070167	58076932	chr14	58070547	58112337	+	ENSMUSG00000021974.14	Fgf9	protein_coding
chr14	63234947	63273940	chr14	63198922	63271692	-	ENSMUSG00000021944.15	Gata4	protein_coding
chr14	63507177	63508880	chr14	63492347	63509092	-	ENSMUSG00000021953.14	Tdh	protein_coding
chr14	63602153	63609168	chr14	63606503	63820809	+	ENSMUSG00000035067.9	Xkr6	protein_coding
chr14	65099306	65100686	chr14	65052060	65098106	-	ENSMUSG00000021978.8	Extl3	protein_coding
chr14	65592104	65593593	chr14	65530446	65593112	-	ENSMUSG00000022031.5	Elp3	protein_coding
chr14	66007042	66007676	chr14	65986787	66009210	-	ENSMUSG00000034450.7	Gulo	protein_coding
chr14	66123420	66124362	chr14	66084377	66124500	-	ENSMUSG00000022040.7	Ephx2	protein_coding
chr14	66910028	66912179	chr14	66911170	66920054	+	ENSMUSG00000046204.13	Pnma2	protein_coding
chr14	67007500	67009601	chr14	66985239	67008877	-	ENSMUSG00000022051.15	Bnip3l	protein_coding
chr14	67226617	67239317	chr14	67233292	67430918	+	ENSMUSG00000022053.13	Ebf2	protein_coding
chr14	68081254	68086093	chr14	68083863	68089095	+	ENSMUSG00000022055.7	Nefl	protein_coding
chr14	68123452	68127766	chr14	68082590	68124846	-	ENSMUSG00000022054.11	Nefm	protein_coding
chr14	69168491	69176384	chr14	69171802	69175518	+	ENSMUSG00000044186.10	Nkx2-6	protein_coding
chr14	69610511	69611357	chr14	69609068	69695834	+	ENSMUSG00000034205.16	Loxl2	protein_coding
chr14	70598426	70600554	chr14	70583296	70599835	-	ENSMUSG00000022095.9	Fam160b2	protein_coding
chr14	70887660	70888737	chr14	70890130	70979838	+	ENSMUSG00000022103.9	Gfra2	protein_coding
chr14	75130103	75131930	chr14	75084303	75130881	-	ENSMUSG00000021997.4	Lrrc63	protein_coding
chr14	75130103	75131930	chr14	75131101	75230842	+	ENSMUSG00000021998.16	Lcp1	protein_coding
chr14	75454996	75457693	chr14	75455982	75526141	+	ENSMUSG00000091722.1	Siah3	protein_coding
chr14	76109225	76113685	chr14	76086232	76110815	-	ENSMUSG00000022008.3	Gpalpp1	protein_coding
chr14	76109225	76113685	chr14	76110891	76137379	+	ENSMUSG00000022009.1	Nufip1	protein_coding
chr14	98171515	98171819	chr14	97786853	98169765	-	ENSMUSG00000055639.16	Dach1	protein_coding
chr14	104454324	104474452	chr14	104461676	104467999	-	ENSMUSG00000048349.9	Pou4f1	protein_coding
chr14	105174201	105178190	chr14	105106751	105177327	-	ENSMUSG00000022119.15	Rbm26	protein_coding
chr14	105178752	105179087	chr14	105106751	105177327	-	ENSMUSG00000022119.15	Rbm26	protein_coding
chr14	105890492	105899363	chr14	105891949	105896819	-	ENSMUSG00000022114.4	Spry2	protein_coding
chr14	121034490	121037296	chr14	121035200	121283744	+	ENSMUSG00000025555.14	Farp1	protein_coding
chr15	4024262	4025061	chr15	4026383	4155344	+	ENSMUSG00000022186.14	Oxct1	protein_coding
chr15	6701414	6710511	chr15	6708381	6800398	+	ENSMUSG00000050310.8	Rictor	protein_coding
chr15	7807152	7811501	chr15	7811011	7837575	+	ENSMUSG00000022144.3	Gdnf	protein_coding
chr15	7812817	7819735	chr15	7811011	7837575	+	ENSMUSG00000022144.3	Gdnf	protein_coding
chr15	9749209	9749483	chr15	9578193	9748868	-	ENSMUSG00000072663.12	Spef2	protein_coding
chr15	11036203	11038336	chr15	11033717	11037991	-	ENSMUSG00000060735.4	Rxfp3	protein_coding
chr15	11902913	11908084	chr15	11839896	11905674	-	ENSMUSG00000022206.6	Npr3	protein_coding
chr15	25621091	25624292	chr15	25622525	25813673	+	ENSMUSG00000022272.17	Myo10	protein_coding
chr15	27464498	27468686	chr15	27466677	27594909	+	ENSMUSG00000022265.6	Ank	protein_coding
chr15	34452690	34453437	chr15	34453312	34473892	+	ENSMUSG00000044726.7	Erich5	protein_coding
chr15	34678116	34679892	chr15	34572799	34678706	-	ENSMUSG00000038879.7	Nipal2	protein_coding
chr15	35293667	35311517	chr15	35296098	35303304	+	ENSMUSG00000022330.4	Osr2	protein_coding
chr15	37232146	37233602	chr15	37233036	37363569	+	ENSMUSG00000022286.15	Grhl2	protein_coding
chr15	43166971	43171538	chr15	43020811	43170818	-	ENSMUSG00000051920.6	Rspo2	protein_coding
chr15	48789543	48793802	chr15	47580637	48792063	-	ENSMUSG00000022311.15	Csmd3	protein_coding
chr15	55306587	55308505	chr15	55307750	55520803	+	ENSMUSG00000022371.15	Col14a1	protein_coding
chr15	58132632	58135864	chr15	58094047	58135082	-	ENSMUSG00000022360.7	Atad2	protein_coding
chr15	58886913	58887279	chr15	58889229	58902390	+	ENSMUSG00000037075.6	Rnf139	protein_coding
chr15	59078916	59082471	chr15	58941244	59082026	-	ENSMUSG00000022353.9	Mtss1	protein_coding
chr15	64058905	64060792	chr15	63929097	64060448	-	ENSMUSG00000022378.13	Fam49b	protein_coding
chr15	68927876	68930901	chr15	68928420	69093512	+	ENSMUSG00000022332.7	Khdrbs3	protein_coding
chr15	73058972	73062010	chr15	72589621	73061204	-	ENSMUSG00000047921.15	Trappc9	protein_coding
chr15	74515295	74519951	chr15	74516195	74589465	+	ENSMUSG00000034730.16	Adgrb1	protein_coding
chr15	75984012	75984352	chr15	75979872	75982455	-	ENSMUSG00000098176.1	Ccdc166	protein_coding
chr15	76082853	76083746	chr15	76070184	76080946	-	ENSMUSG00000002524.15	Puf60	protein_coding
chr15	76294012	76294455	chr15	76294434	76296896	+	ENSMUSG00000071724.4	Smpd5	protein_coding
chr15	76520302	76524344	chr15	76516203	76522129	-	ENSMUSG00000048385.8	Scrt1	protein_coding
chr15	76670250	76673408	chr15	76668284	76669948	-	ENSMUSG00000033837.4	Foxh1	protein_coding
chr15	76670250	76673408	chr15	76671615	76694919	+	ENSMUSG00000033819.15	Ppp1r16a	protein_coding
chr15	77644151	77644459	chr15	77633951	77643286	-	ENSMUSG00000091694.8	Apol11b	protein_coding
chr15	78207602	78207926	chr15	78191114	78206400	-	ENSMUSG00000005716.16	Pvalb	protein_coding
chr15	79163780	79164191	chr15	79154913	79164490	-	ENSMUSG00000033006.9	Sox10	protein_coding
chr15	80012504	80015106	chr15	79995900	80014808	-	ENSMUSG00000000489.6	Pdgfb	protein_coding
chr15	80286497	80288001	chr15	80287238	80398279	+	ENSMUSG00000022416.15	Cacna1i	protein_coding
chr15	81465687	81468698	chr15	81466316	81476369	+	ENSMUSG00000022400.8	Rbx1	protein_coding
chr15	81661349	81662310	chr15	81663889	81688315	+	ENSMUSG00000022394.14	L3mbtl2	protein_coding
chr15	81663561	81666790	chr15	81663889	81688315	+	ENSMUSG00000022394.14	L3mbtl2	protein_coding
chr15	82211527	82212779	chr15	82206952	82212815	-	ENSMUSG00000096883.1	Shisa8	protein_coding
chr15	82213649	82214632	chr15	82206952	82212815	-	ENSMUSG00000096883.1	Shisa8	protein_coding
chr15	83249275	83252207	chr15	83226726	83251774	-	ENSMUSG00000047878.12	A4galt	protein_coding
chr15	84064600	84064999	chr15	83866712	84065379	-	ENSMUSG00000022441.17	Efcab6	protein_coding
chr15	84165952	84166954	chr15	84167816	84189512	+	ENSMUSG00000041653.4	Pnpla3	protein_coding
chr15	85734660	85736652	chr15	85734983	85802819	+	ENSMUSG00000022383.13	Ppara	protein_coding
chr15	89377670	89379296	chr15	89371931	89377039	-	ENSMUSG00000022615.7	Tymp	protein_coding
chr15	89377670	89379296	chr15	89377450	89379254	-	ENSMUSG00000047394.7	Odf3b	protein_coding
chr15	89840311	89840698	chr15	89782393	89841860	-	ENSMUSG00000063260.2	Syt10	protein_coding
chr15	90221569	90225620	chr15	90224311	90230554	+	ENSMUSG00000075470.1	Alg10b	protein_coding
chr15	97909845	97910264	chr15	97854425	97910630	-	ENSMUSG00000022479.15	Vdr	protein_coding
chr15	98000852	98002920	chr15	97975602	98004695	-	ENSMUSG00000022483.16	Col2a1	protein_coding
chr15	98003245	98005061	chr15	97975602	98004695	-	ENSMUSG00000022483.16	Col2a1	protein_coding
chr15	98006207	98007033	chr15	97975602	98004695	-	ENSMUSG00000022483.16	Col2a1	protein_coding
chr15	98709297	98709607	chr15	98708207	98723326	+	ENSMUSG00000003354.5	Ccdc65	protein_coding
chr15	98729377	98731805	chr15	98724373	98728198	-	ENSMUSG00000003355.6	Fkbp11	protein_coding
chr15	98776566	98778698	chr15	98771753	98778150	-	ENSMUSG00000022996.14	Wnt10b	protein_coding
chr15	98789924	98794110	chr15	98789857	98793837	+	ENSMUSG00000022997.9	Wnt1	protein_coding
chr15	99028757	99031375	chr15	99029891	99038105	+	ENSMUSG00000043091.8	Tuba1c	protein_coding
chr15	99220033	99228019	chr15	99224976	99242817	+	ENSMUSG00000037579.6	Kcnh3	protein_coding
chr15	99724675	99728818	chr15	99725618	99728136	+	ENSMUSG00000023020.2	Cox14	protein_coding
chr15	100421356	100424889	chr15	100387898	100425072	-	ENSMUSG00000023030.16	Slc11a2	protein_coding
chr15	100421356	100424889	chr15	100422147	100428150	+	ENSMUSG00000087444.1	Gm5475	protein_coding
chr15	100426720	100429138	chr15	100387898	100425072	-	ENSMUSG00000023030.16	Slc11a2	protein_coding
chr15	100635206	100637847	chr15	100621342	100636865	-	ENSMUSG00000053559.12	Smagp	protein_coding
chr15	102070912	102072247	chr15	102073773	102097172	+	ENSMUSG00000058655.8	Eif4b	protein_coding
chr15	102468255	102472147	chr15	102470632	102500059	+	ENSMUSG00000056851.13	Pcbp2	protein_coding
chr15	102920156	102986633	chr15	102921103	102928814	+	ENSMUSG00000001655.6	Hoxc13	protein_coding
chr15	102920156	102986633	chr15	102936757	102938609	+	ENSMUSG00000050328.2	Hoxc12	protein_coding
chr15	102920156	102986633	chr15	102954427	102957708	+	ENSMUSG00000001656.3	Hoxc11	protein_coding
chr15	102920156	102986633	chr15	102966796	102971893	+	ENSMUSG00000022484.7	Hoxc10	protein_coding
chr15	102920156	102986633	chr15	102967443	103017429	+	ENSMUSG00000022485.3	Hoxc5	protein_coding
chr15	102920156	102986633	chr15	102976439	102985099	+	ENSMUSG00000036139.6	Hoxc9	protein_coding
chr15	102987978	102998477	chr15	102990607	102994111	+	ENSMUSG00000001657.7	Hoxc8	protein_coding
chr15	102987978	102998477	chr15	102998257	103011881	+	ENSMUSG00000001661.5	Hoxc6	protein_coding
chr15	102999977	103023148	chr15	102998257	103011881	+	ENSMUSG00000001661.5	Hoxc6	protein_coding
chr15	102999977	103023148	chr15	103018934	103036852	+	ENSMUSG00000075394.4	Hoxc4	protein_coding
chr16	8670308	8673699	chr16	8658587	8672153	-	ENSMUSG00000008393.8	Carhsp1	protein_coding
chr16	9993291	9996477	chr16	9567898	9995560	-	ENSMUSG00000059003.12	Grin2a	protein_coding
chr16	10834575	10837002	chr16	10835059	10892966	+	ENSMUSG00000037991.9	Rmi2	protein_coding
chr16	11320294	11324478	chr16	11322908	11755472	+	ENSMUSG00000071669.14	Snx29	protein_coding
chr16	11983233	11986301	chr16	11984113	12270902	+	ENSMUSG00000022494.13	Shisa9	protein_coding
chr16	14705325	14706882	chr16	14705852	14709395	+	ENSMUSG00000022676.6	Snai2	protein_coding
chr16	16145536	16147497	chr16	15889227	16146851	-	ENSMUSG00000041974.9	Spidr	protein_coding
chr16	16148164	16148540	chr16	15889227	16146851	-	ENSMUSG00000041974.9	Spidr	protein_coding
chr16	16212930	16214443	chr16	16213318	16272712	+	ENSMUSG00000041957.15	Pkp2	protein_coding
chr16	16599446	16601316	chr16	16416917	16600549	-	ENSMUSG00000022788.16	Fgd4	protein_coding
chr16	17230505	17232308	chr16	17233572	17263430	+	ENSMUSG00000050240.14	Hic2	protein_coding
chr16	17724109	17725001	chr16	17651221	17722930	-	ENSMUSG00000012114.16	Med15	protein_coding
chr16	17913430	17917693	chr16	17913107	17915059	-	ENSMUSG00000022738.6	Gsc2	protein_coding
chr16	18579095	18592114	chr16	18581713	18586969	-	ENSMUSG00000009097.9	Tbx1	protein_coding
chr16	20513262	20515345	chr16	20516982	20532520	+	ENSMUSG00000003233.11	Dvl3	protein_coding
chr16	20588503	20590918	chr16	20589471	20605377	+	ENSMUSG00000046613.18	Vwa5b2	protein_coding
chr16	21945004	21947861	chr16	21934327	21947552	-	ENSMUSG00000022856.8	Tmem41a	protein_coding
chr16	22260718	22267287	chr16	22244549	22266005	-	ENSMUSG00000022858.15	Tra2b	protein_coding
chr16	23030977	23031766	chr16	22985854	23029101	-	ENSMUSG00000060459.13	Kng2	protein_coding
chr16	23224334	23228383	chr16	23220656	23225368	-	ENSMUSG00000045231.4	BC106179	protein_coding
chr16	23224334	23228383	chr16	23224740	23360350	+	ENSMUSG00000022885.15	St6gal1	protein_coding
chr16	26104266	26108245	chr16	25959288	26105784	-	ENSMUSG00000038168.5	P3h2	protein_coding
chr16	30598287	30598604	chr16	30599723	30602797	+	ENSMUSG00000046546.3	Fam43a	protein_coding
chr16	31203149	31203510	chr16	31092413	31201238	-	ENSMUSG00000049076.9	Acap2	protein_coding
chr16	31271396	31275238	chr16	31251537	31275277	-	ENSMUSG00000047714.14	Ppp1r2	protein_coding
chr16	32329082	32330571	chr16	32332252	32393747	+	ENSMUSG00000053774.8	Ubxn7	protein_coding
chr16	32875313	32875769	chr16	32821703	32877766	-	ENSMUSG00000035629.17	Rubcn	protein_coding
chr16	32875313	32875769	chr16	32877500	32908963	+	ENSMUSG00000022800.13	Fyttd1	protein_coding
chr16	34572358	34575156	chr16	33974258	34573532	-	ENSMUSG00000061751.15	Kalrn	protein_coding
chr16	35019003	35021256	chr16	35022421	35109175	+	ENSMUSG00000035376.9	Hacd2	protein_coding
chr16	35870027	35873552	chr16	35832874	35871544	-	ENSMUSG00000034422.14	Parp14	protein_coding
chr16	36560742	36561836	chr16	36493696	36562141	-	ENSMUSG00000051980.13	Casr	protein_coding
chr16	37384041	37387570	chr16	37114942	37384962	-	ENSMUSG00000022829.14	Stxbp5l	protein_coding
chr16	38557686	38558041	chr16	38558698	38592162	+	ENSMUSG00000002845.14	Tmem39a	protein_coding
chr16	44343477	44345311	chr16	44347121	44388497	+	ENSMUSG00000043065.12	Spice1	protein_coding
chr16	60603460	60603746	chr16	59653483	60605531	-	ENSMUSG00000055540.15	Epha6	protein_coding
chr16	67617739	67621635	chr16	66655421	67620908	-	ENSMUSG00000064115.13	Cadm2	protein_coding
chr16	74408922	74414361	chr16	73892306	74411825	-	ENSMUSG00000052516.17	Robo2	protein_coding
chr16	75592555	75594280	chr16	75592844	75602829	+	ENSMUSG00000032940.16	Rbm11	protein_coding
chr16	75768766	75769492	chr16	75755190	75766821	-	ENSMUSG00000032932.14	Hspa13	protein_coding
chr16	85171647	85175825	chr16	84954440	85173707	-	ENSMUSG00000022892.10	App	protein_coding
chr16	85804927	85806521	chr16	85793827	85803113	-	ENSMUSG00000022893.14	Adamts1	protein_coding
chr16	88288089	88290999	chr16	87895901	88290258	-	ENSMUSG00000022935.15	Grik1	protein_coding
chr16	93606348	93608666	chr16	93607837	93610505	+	ENSMUSG00000051483.8	Cbr1	protein_coding
chr16	93708128	93712909	chr16	93711907	93810585	+	ENSMUSG00000022946.8	Dopey2	protein_coding
chr16	93829292	93830206	chr16	93832121	93876072	+	ENSMUSG00000039456.9	Morc3	protein_coding
chr16	94076411	94103065	chr16	94085260	94127032	+	ENSMUSG00000062713.7	Sim2	protein_coding
chr16	96198741	96200884	chr16	96200470	96228933	+	ENSMUSG00000040666.18	Sh3bgr	protein_coding
chr16	97355557	97358045	chr16	97356728	97439012	+	ENSMUSG00000040605.6	Bace2	protein_coding
chr16	97761933	97765883	chr16	97741933	97763737	-	ENSMUSG00000005251.14	Ripk4	protein_coding
chr17	5943112	5944167	chr17	5941280	6044290	+	ENSMUSG00000023805.16	Synj2	protein_coding
chr17	6947360	6950326	chr17	6904716	6948356	-	ENSMUSG00000023806.9	Rsph3b	protein_coding
chr17	7944006	7947636	chr17	7945653	7979824	+	ENSMUSG00000073471.2	Rsph3a	protein_coding
chr17	14202772	14204069	chr17	14195231	14203831	-	ENSMUSG00000048826.6	Dact2	protein_coding
chr17	14279011	14281530	chr17	14279506	14404790	+	ENSMUSG00000023886.9	Smoc2	protein_coding
chr17	17063346	17065708	chr17	17064113	17089628	+	ENSMUSG00000096696.1	Zfp960	protein_coding
chr17	23643798	23646086	chr17	23629458	23645269	-	ENSMUSG00000023903.7	Mmp25	protein_coding
chr17	24151286	24152262	chr17	24073680	24150924	-	ENSMUSG00000024122.16	Pdpk1	protein_coding
chr17	24171490	24172774	chr17	24163866	24169702	-	ENSMUSG00000024121.13	Atp6v0c	protein_coding
chr17	24657786	24658643	chr17	24657330	24658457	-	ENSMUSG00000071230.6	Npw	protein_coding
chr17	24659365	24659748	chr17	24657330	24658457	-	ENSMUSG00000071230.6	Npw	protein_coding
chr17	24752234	24755938	chr17	24753003	24758683	+	ENSMUSG00000039628.8	Hs3st6	protein_coding
chr17	24801864	24804917	chr17	24804382	24839787	+	ENSMUSG00000024155.7	Meiob	protein_coding
chr17	24806074	24807621	chr17	24804382	24839787	+	ENSMUSG00000024155.7	Meiob	protein_coding
chr17	25954307	25954652	chr17	25946387	25952565	-	ENSMUSG00000025727.8	A930017K11Rik	protein_coding
chr17	26098276	26099456	chr17	26098872	26099257	-	ENSMUSG00000049124.3	Gm8186	protein_coding
chr17	26833843	26861772	chr17	26838664	26841565	-	ENSMUSG00000015579.4	Nkx2-5	protein_coding
chr17	27054978	27055387	chr17	27057304	27122223	+	ENSMUSG00000042644.8	Itpr3	protein_coding
chr17	28140972	28143092	chr17	28142316	28174852	+	ENSMUSG00000038677.13	Scube3	protein_coding
chr17	28310906	28314331	chr17	28313530	28326568	+	ENSMUSG00000007570.15	Fance	protein_coding
chr17	28361937	28364215	chr17	28351515	28365182	-	ENSMUSG00000037446.13	Tulp1	protein_coding
chr17	31057492	31059148	chr17	31057698	31115777	+	ENSMUSG00000024030.6	Abcg1	protein_coding
chr17	33808647	33810950	chr17	33810520	33822918	+	ENSMUSG00000042099.15	Kank3	protein_coding
chr17	33811642	33812323	chr17	33810520	33822918	+	ENSMUSG00000042099.15	Kank3	protein_coding
chr17	33839817	33841893	chr17	33843091	33849774	+	ENSMUSG00000002308.15	Cd320	protein_coding
chr17	33888586	33891971	chr17	33875666	33890661	-	ENSMUSG00000079553.10	Kifc1	protein_coding
chr17	34262978	34265058	chr17	34263209	34269418	+	ENSMUSG00000073421.5	H2-Ab1	protein_coding
chr17	34668840	34669115	chr17	34670535	34719815	+	ENSMUSG00000033327.16	Tnxb	protein_coding
chr17	34930157	34932611	chr17	34931253	34935953	+	ENSMUSG00000007038.5	Neu1	protein_coding
chr17	34956979	34961018	chr17	34956436	34959238	-	ENSMUSG00000090877.3	Hspa1b	protein_coding
chr17	34969970	34973545	chr17	34969190	34972156	-	ENSMUSG00000091971.3	Hspa1a	protein_coding
chr17	34969970	34973545	chr17	34969912	34972136	+	ENSMUSG00000092609.1	Gm20481	protein_coding
chr17	34969970	34973545	chr17	34972703	34979285	+	ENSMUSG00000007033.4	Hspa1l	protein_coding
chr17	35088141	35090406	chr17	35089263	35102987	+	ENSMUSG00000007036.15	Abhd16a	protein_coding
chr17	35187785	35188693	chr17	35185095	35188439	-	ENSMUSG00000073412.6	Lst1	protein_coding
chr17	35262651	35265075	chr17	35262730	35267499	+	ENSMUSG00000073411.11	H2-D1	protein_coding
chr17	35320448	35322359	chr17	35320405	35325099	+	ENSMUSG00000079507.10	H2-Q1	protein_coding
chr17	35340191	35340484	chr17	35342242	35346762	+	ENSMUSG00000091705.8	H2-Q2	protein_coding
chr17	35381459	35382783	chr17	35379617	35385290	+	ENSMUSG00000035929.11	H2-Q4	protein_coding
chr17	35819817	35820529	chr17	35821684	35822923	+	ENSMUSG00000003541.6	Ier3	protein_coding
chr17	36989003	36989434	chr17	36984061	36989537	-	ENSMUSG00000024459.18	H2-M5	protein_coding
chr17	37043926	37044765	chr17	37045966	37075067	+	ENSMUSG00000024462.17	Gabbr1	protein_coding
chr17	43631470	43631765	chr17	43615335	43630299	-	ENSMUSG00000040140.14	Tdrd6	protein_coding
chr17	44076675	44077050	chr17	44078813	44086567	+	ENSMUSG00000023960.13	Enpp5	protein_coding
chr17	45548790	45552149	chr17	45541940	45549677	-	ENSMUSG00000096847.1	Tmem151b	protein_coding
chr17	46296112	46298868	chr17	46297421	46303271	+	ENSMUSG00000047428.14	Dlk2	protein_coding
chr17	46326758	46329220	chr17	46303221	46328352	-	ENSMUSG00000032842.13	Abcc10	protein_coding
chr17	47409250	47412022	chr17	47410363	47410740	+	ENSMUSG00000096361.1	Gm5814	protein_coding
chr17	47433162	47438091	chr17	47412734	47437376	-	ENSMUSG00000047150.8	1700001C19Rik	protein_coding
chr17	47433162	47438091	chr17	47436615	47470638	+	ENSMUSG00000034382.14	AI661453	protein_coding
chr17	47832852	47835290	chr17	47815328	47834691	-	ENSMUSG00000032717.14	Mdfi	protein_coding
chr17	48931795	48932819	chr17	48932379	49097588	+	ENSMUSG00000040490.4	Lrfn2	protein_coding
chr17	50699743	50700506	chr17	50698525	50699880	+	ENSMUSG00000044645.7	Gm7334	protein_coding
chr17	52601046	52602991	chr17	52602709	52979194	+	ENSMUSG00000035580.10	Kcnh8	protein_coding
chr17	56005648	56007060	chr17	55997081	56005570	-	ENSMUSG00000038781.6	Stap2	protein_coding
chr17	56005648	56007060	chr17	56005711	56016790	+	ENSMUSG00000003199.16	Mpnd	protein_coding
chr17	56628387	56629820	chr17	56614301	56626903	-	ENSMUSG00000041168.9	Lonp1	protein_coding
chr17	56628387	56629820	chr17	56628143	56664456	+	ENSMUSG00000040828.9	Catsperd	protein_coding
chr17	57058655	57063150	chr17	57043711	57059863	-	ENSMUSG00000046329.14	Slc25a23	protein_coding
chr17	57058655	57063150	chr17	57059105	57065918	+	ENSMUSG00000044279.15	Crb3	protein_coding
chr17	62875468	62886108	chr17	62604184	62881317	-	ENSMUSG00000048915.12	Efna5	protein_coding
chr17	65949894	65951256	chr17	65923066	65951187	-	ENSMUSG00000024098.5	Twsg1	protein_coding
chr17	66447440	66451227	chr17	66336982	66449750	-	ENSMUSG00000052105.16	Mtcl1	protein_coding
chr17	71457476	71459089	chr17	71458327	71460395	-	ENSMUSG00000091831.4	Gm4707	protein_coding
chr17	71472365	71476425	chr17	71344489	71475343	-	ENSMUSG00000024054.13	Smchd1	protein_coding
chr17	74487944	74488285	chr17	74489493	74500277	+	ENSMUSG00000024072.8	Yipf4	protein_coding
chr17	78935645	78939176	chr17	78919006	78937070	-	ENSMUSG00000024081.8	Cebpz	protein_coding
chr17	78935645	78939176	chr17	78937135	78948052	+	ENSMUSG00000024082.4	Ndufaf7	protein_coding
chr17	79022551	79022945	chr17	78949405	79020816	-	ENSMUSG00000024070.15	Prkd3	protein_coding
chr17	79712741	79713167	chr17	79706953	79715041	-	ENSMUSG00000024087.3	Cyp1b1	protein_coding
chr17	80222777	80225387	chr17	80224441	80228497	+	ENSMUSG00000055760.12	Gemin6	protein_coding
chr17	80725764	80730666	chr17	80580512	80728093	-	ENSMUSG00000024242.14	Map4k3	protein_coding
chr17	83630108	83634082	chr17	83585957	83631895	-	ENSMUSG00000045053.1	Kcng3	protein_coding
chr17	85614472	85626548	chr17	85613608	85629302	+	ENSMUSG00000038805.10	Six3	protein_coding
chr17	85678760	85693719	chr17	85684277	85688274	-	ENSMUSG00000024134.11	Six2	protein_coding
chr17	87635839	87637438	chr17	87635979	87651106	+	ENSMUSG00000045394.8	Epcam	protein_coding
chr17	87670502	87670904	chr17	87672330	87723713	+	ENSMUSG00000024151.13	Msh2	protein_coding
chr17	87794867	87799740	chr17	87745837	87797994	-	ENSMUSG00000050138.7	Kcnk12	protein_coding
chr17	94874278	94874856	chr17	94873986	94877497	+	ENSMUSG00000095193.1	Gm20939	protein_coding
chr18	6243294	6243870	chr18	6201002	6242174	-	ENSMUSG00000006740.13	Kif5b	protein_coding
chr18	6332954	6333590	chr18	6332590	6333064	+	ENSMUSG00000073640.2	Rpl27-ps3	protein_coding
chr18	7003360	7006667	chr18	6910459	7004780	-	ENSMUSG00000061013.5	Mkx	protein_coding
chr18	9956357	9959117	chr18	9958180	9995484	+	ENSMUSG00000024287.7	Thoc1	protein_coding
chr18	10325220	10326930	chr18	10325177	10562934	+	ENSMUSG00000042942.15	Greb1l	protein_coding
chr18	11045254	11065974	chr18	11052510	11085635	+	ENSMUSG00000005836.8	Gata6	protein_coding
chr18	14781380	14781973	chr18	14783245	14900359	+	ENSMUSG00000054321.6	Taf4b	protein_coding
chr18	24708468	24710652	chr18	24709040	24709348	-	ENSMUSG00000054745.1	Gm9955	protein_coding
chr18	24708468	24710652	chr18	24709445	25133500	+	ENSMUSG00000034295.9	Fhod3	protein_coding
chr18	25752961	25756508	chr18	25477632	25753983	-	ENSMUSG00000024268.15	Celf4	protein_coding
chr18	34577508	34577829	chr18	34562634	34579115	-	ENSMUSG00000035984.14	Nme5	protein_coding
chr18	34623296	34626211	chr18	34598615	34624601	-	ENSMUSG00000003778.14	Brd8	protein_coding
chr18	34623296	34626211	chr18	34624624	34633265	+	ENSMUSG00000003779.15	Kif20a	protein_coding
chr18	34719173	34719447	chr18	34689903	34720387	-	ENSMUSG00000024366.7	Gfra3	protein_coding
chr18	35769809	35773871	chr18	35771559	35807172	+	ENSMUSG00000091896.7	Ube2d2a	protein_coding
chr18	37639153	37640744	chr18	37637377	37638745	-	ENSMUSG00000050304.3	Slc25a2	protein_coding
chr18	37763903	37764343	chr18	37765580	37841873	+	ENSMUSG00000102428.1	Pcdhga12	protein_coding
chr18	40256426	40258299	chr18	40256962	40257684	+	ENSMUSG00000071860.1	2900055J20Rik	protein_coding
chr18	40256426	40258299	chr18	40258361	40531168	+	ENSMUSG00000051401.6	Kctd16	protein_coding
chr18	42260530	42263259	chr18	42202350	42262122	-	ENSMUSG00000024493.8	Lars	protein_coding
chr18	42273289	42277014	chr18	42275353	42341542	+	ENSMUSG00000024491.15	Rbm27	protein_coding
chr18	42391661	42402449	chr18	42394539	42397249	+	ENSMUSG00000024497.3	Pou4f3	protein_coding
chr18	46210961	46213073	chr18	46165302	46212607	-	ENSMUSG00000033949.11	Trim36	protein_coding
chr18	46311012	46313373	chr18	46282151	46311928	-	ENSMUSG00000071855.4	Ccdc112	protein_coding
chr18	46520831	46527101	chr18	46501746	46525971	-	ENSMUSG00000033319.5	Fem1c	protein_coding
chr18	53460045	53480308	chr18	53464546	53575907	+	ENSMUSG00000069378.13	Prdm6	protein_coding
chr18	60772993	60773315	chr18	60774510	60778546	+	ENSMUSG00000024608.10	Rps14	protein_coding
chr18	60847171	60850720	chr18	60813755	60848971	-	ENSMUSG00000024613.16	Tcof1	protein_coding
chr18	61035772	61037307	chr18	61018862	61036199	-	ENSMUSG00000024619.8	Cdx1	protein_coding
chr18	61535081	61535447	chr18	61493794	61536536	-	ENSMUSG00000045094.7	Arhgef37	protein_coding
chr18	64328352	64347207	chr18	64340364	64398488	+	ENSMUSG00000045991.18	Onecut2	protein_coding
chr18	64658709	64659144	chr18	64528979	64661000	-	ENSMUSG00000039529.8	Atp8b1	protein_coding
chr18	64662674	64662948	chr18	64528979	64661000	-	ENSMUSG00000039529.8	Atp8b1	protein_coding
chr18	65934876	65940023	chr18	65934639	65939089	-	ENSMUSG00000024518.3	Rax	protein_coding
chr18	67801963	67802997	chr18	67800107	67885168	+	ENSMUSG00000024542.8	Cep192	protein_coding
chr18	74439613	74445549	chr18	74440936	74771493	+	ENSMUSG00000025885.18	Myo5b	protein_coding
chr18	76855003	76862864	chr18	76856405	76900342	+	ENSMUSG00000091519.1	Skor2	protein_coding
chr18	79107405	79110712	chr18	78750380	79109391	-	ENSMUSG00000024548.11	Setbp1	protein_coding
chr18	80153213	80153587	chr18	80126311	80151482	-	ENSMUSG00000053950.10	Adnp2	protein_coding
chr18	86710653	86712421	chr18	86711110	86718283	+	ENSMUSG00000024647.14	Cbln2	protein_coding
chr19	4696875	4697263	chr19	4625841	4698668	-	ENSMUSG00000071691.10	Gm960	protein_coding
chr19	4940306	4943498	chr19	4930651	4943127	-	ENSMUSG00000024901.14	Peli3	protein_coding
chr19	5558831	5563053	chr19	5549137	5560575	-	ENSMUSG00000024922.1	Ovol1	protein_coding
chr19	5730569	5733505	chr19	5728087	5729653	-	ENSMUSG00000024939.6	Fam89b	protein_coding
chr19	5730569	5733505	chr19	5728088	5731732	-	ENSMUSG00000079478.8	Sssca1	protein_coding
chr19	6140324	6143426	chr19	6134374	6141406	-	ENSMUSG00000024944.5	Arl2	protein_coding
chr19	6140324	6143426	chr19	6140983	6172476	+	ENSMUSG00000039699.13	Batf2	protein_coding
chr19	6184355	6184630	chr19	6184388	6224225	+	ENSMUSG00000024786.9	Majin	protein_coding
chr19	6933731	6935107	chr19	6925710	6934515	-	ENSMUSG00000024957.8	Kcnk4	protein_coding
chr19	8940907	8944767	chr19	8941875	8952303	+	ENSMUSG00000071646.9	Mta2	protein_coding
chr19	8986951	8987336	chr19	8989284	9076919	+	ENSMUSG00000069833.12	Ahnak	protein_coding
chr19	12798394	12799177	chr19	12798606	12833807	+	ENSMUSG00000024696.8	Lpxn	protein_coding
chr19	16869446	16886245	chr19	16872316	16873830	-	ENSMUSG00000056829.3	Foxb2	protein_coding
chr19	24224600	24225921	chr19	24094523	24225026	-	ENSMUSG00000024812.9	Tjp2	protein_coding
chr19	24892543	24903783	chr19	24898965	24901309	-	ENSMUSG00000051490.2	Foxd4	protein_coding
chr19	25504031	25509178	chr19	25505618	25604329	+	ENSMUSG00000024837.15	Dmrt1	protein_coding
chr19	25606249	25609627	chr19	25610537	25623920	+	ENSMUSG00000042372.4	Dmrt3	protein_coding
chr19	25610776	25616813	chr19	25610537	25623920	+	ENSMUSG00000042372.4	Dmrt3	protein_coding
chr19	25668838	25678948	chr19	25672420	25679010	+	ENSMUSG00000048138.9	Dmrt2	protein_coding
chr19	28833460	28835920	chr19	28835049	28913960	+	ENSMUSG00000024935.10	Slc1a1	protein_coding
chr19	31080979	31081290	chr19	31082841	31086590	+	ENSMUSG00000053536.6	Cstf2t	protein_coding
chr19	34472102	34475912	chr19	34473786	34475135	-	ENSMUSG00000050370.4	Ch25h	protein_coding
chr19	36056918	36059231	chr19	35958734	36057507	-	ENSMUSG00000024798.15	Htr7	protein_coding
chr19	37431443	37439519	chr19	37434810	37440731	+	ENSMUSG00000024986.11	Hhex	protein_coding
chr19	37694129	37702227	chr19	37697808	37701528	+	ENSMUSG00000024987.5	Cyp26a1	protein_coding
chr19	38095192	38095785	chr19	38097079	38114263	+	ENSMUSG00000054200.6	Ffar4	protein_coding
chr19	38097175	38098510	chr19	38097079	38114263	+	ENSMUSG00000054200.6	Ffar4	protein_coding
chr19	38124129	38125857	chr19	38116620	38125321	-	ENSMUSG00000024990.12	Rbp4	protein_coding
chr19	40270112	40271987	chr19	40221173	40271842	-	ENSMUSG00000055044.12	Pdlim1	protein_coding
chr19	40888913	40896135	chr19	40894705	40917947	+	ENSMUSG00000049164.6	Zfp518a	protein_coding
chr19	41384750	41385919	chr19	41274218	41385070	-	ENSMUSG00000025017.9	Pik3ap1	protein_coding
chr19	41742034	41743724	chr19	41600257	41743665	-	ENSMUSG00000025020.11	Slit1	protein_coding
chr19	41827161	41827978	chr19	41829970	41832583	+	ENSMUSG00000067199.4	Frat1	protein_coding
chr19	41829234	41831887	chr19	41829970	41832583	+	ENSMUSG00000067199.4	Frat1	protein_coding
chr19	42083743	42084456	chr19	42074939	42086370	-	ENSMUSG00000049670.8	Morn4	protein_coding
chr19	43383368	43388103	chr19	42788947	43388311	-	ENSMUSG00000074852.3	Hpse2	protein_coding
chr19	43593273	43620472	chr19	43612325	43615892	+	ENSMUSG00000044220.13	Nkx2-3	protein_coding
chr19	44544879	44546093	chr19	44516957	44545864	-	ENSMUSG00000051984.13	Sec31b	protein_coding
chr19	44740353	44764356	chr19	44756045	44837871	+	ENSMUSG00000004231.15	Pax2	protein_coding
chr19	44928519	44933242	chr19	44931119	44983787	+	ENSMUSG00000036097.7	Fam178a	protein_coding
chr19	45146432	45164846	chr19	45150680	45156943	+	ENSMUSG00000025215.10	Tlx1	protein_coding
chr19	45222192	45235560	chr19	45232684	45235812	-	ENSMUSG00000025216.9	Lbx1	protein_coding
chr19	45236911	45244536	chr19	45232684	45235812	-	ENSMUSG00000025216.9	Lbx1	protein_coding
chr19	45361466	45365173	chr19	45363734	45533341	+	ENSMUSG00000025217.14	Btrc	protein_coding
chr19	45741553	45743579	chr19	45736798	45742915	-	ENSMUSG00000025219.13	Fgf8	protein_coding
chr19	45744423	45744884	chr19	45736798	45742915	-	ENSMUSG00000025219.13	Fgf8	protein_coding
chr19	45997510	46002174	chr19	45818144	45998488	-	ENSMUSG00000039901.9	9130011E15Rik	protein_coding
chr19	45997510	46002174	chr19	46003478	46006173	+	ENSMUSG00000074811.2	Hps6	protein_coding
chr19	46131896	46132503	chr19	46131897	46135307	+	ENSMUSG00000038754.4	Elovl3	protein_coding
chr19	46760187	46763944	chr19	46761596	46878795	+	ENSMUSG00000064105.12	Cnnm2	protein_coding
chr19	47013680	47016974	chr19	46886831	47015153	-	ENSMUSG00000025041.16	Nt5c2	protein_coding
chr19	47013680	47016974	chr19	47014698	47025327	+	ENSMUSG00000034336.3	Ina	protein_coding
chr19	47088863	47092676	chr19	47083471	47090625	-	ENSMUSG00000071528.3	Usmg5	protein_coding
chr19	47088863	47092676	chr19	47090766	47131143	+	ENSMUSG00000025047.8	Pdcd11	protein_coding
chr19	48204102	48209289	chr19	48206025	48805505	+	ENSMUSG00000063434.5	Sorcs3	protein_coding
chr19	54044543	54047886	chr19	54045182	54048982	+	ENSMUSG00000033717.5	Adra2a	protein_coding
chr19	56872922	56876462	chr19	56874249	56912078	+	ENSMUSG00000025082.8	Vwa2	protein_coding
chr19	58941771	58944187	chr19	58943425	58971421	+	ENSMUSG00000048029.10	Eno4	protein_coding
chr19	59167669	59173512	chr19	59166187	59170056	-	ENSMUSG00000006270.7	Vax1	protein_coding
chr19	59457076	59462954	chr19	59458372	59465357	+	ENSMUSG00000043969.4	Emx2	protein_coding
chr19	61139797	61143240	chr19	61053840	61140840	-	ENSMUSG00000074733.14	Zfp950	protein_coding
chr2	3113125	3113434	chr2	3114224	3227806	+	ENSMUSG00000050530.14	Fam171a1	protein_coding
chr2	4878492	4884119	chr2	4881564	4910557	+	ENSMUSG00000026662.13	Sephs1	protein_coding
chr2	9872896	9879781	chr2	9881252	9883921	+	ENSMUSG00000025783.2	4930412O13Rik	protein_coding
chr2	9880391	9893315	chr2	9857078	9890034	-	ENSMUSG00000015619.10	Gata3	protein_coding
chr2	9880391	9893315	chr2	9881252	9883921	+	ENSMUSG00000025783.2	4930412O13Rik	protein_coding
chr2	9880391	9893315	chr2	9883041	9889540	-	ENSMUSG00000079602.2	9230102O04Rik	protein_coding
chr2	10368176	10375789	chr2	10370510	10595253	+	ENSMUSG00000061186.15	Sfmbt2	protein_coding
chr2	13270745	13272614	chr2	13076821	13271415	-	ENSMUSG00000026727.10	Rsu1	protein_coding
chr2	18691838	18692242	chr2	18694032	18750413	+	ENSMUSG00000037708.16	Spag6	protein_coding
chr2	18696002	18699338	chr2	18694032	18750413	+	ENSMUSG00000037708.16	Spag6	protein_coding
chr2	19911117	19911482	chr2	19909780	20810713	+	ENSMUSG00000036617.16	Etl4	protein_coding
chr2	22621730	22626603	chr2	22622205	22693874	+	ENSMUSG00000026787.3	Gad2	protein_coding
chr2	24921149	24922125	chr2	24789928	24919614	-	ENSMUSG00000036893.17	Ehmt1	protein_coding
chr2	24977732	24978419	chr2	24976033	25054057	+	ENSMUSG00000036833.16	Pnpla7	protein_coding
chr2	25320096	25320408	chr2	25291181	25319187	-	ENSMUSG00000026959.13	Grin1	protein_coding
chr2	25370831	25374359	chr2	25372321	25378213	+	ENSMUSG00000026955.13	Sapcd2	protein_coding
chr2	25578399	25580299	chr2	25575416	25581757	-	ENSMUSG00000029419.8	Gm996	protein_coding
chr2	26125073	26125386	chr2	26055535	26123220	-	ENSMUSG00000026932.14	Nacc2	protein_coding
chr2	26935606	26936019	chr2	26920040	26933928	-	ENSMUSG00000014867.9	Surf4	protein_coding
chr2	26935606	26936019	chr2	26934047	26953496	+	ENSMUSG00000049897.14	Stkld1	protein_coding
chr2	27510727	27513398	chr2	27515157	27536535	+	ENSMUSG00000026917.15	Wdr5	protein_coding
chr2	28508020	28509363	chr2	28506095	28506475	+	ENSMUSG00000063611.4	Gm10134	protein_coding
chr2	28620507	28622731	chr2	28609450	28621982	-	ENSMUSG00000026815.14	Gfi1b	protein_coding
chr2	28913551	28921630	chr2	28907679	28916668	-	ENSMUSG00000026805.14	Barhl1	protein_coding
chr2	29249972	29253453	chr2	29194541	29253005	-	ENSMUSG00000035513.19	Ntng2	protein_coding
chr2	29750037	29751805	chr2	29744919	29751685	-	ENSMUSG00000079497.4	Gm13420	protein_coding
chr2	30046997	30049524	chr2	30031546	30048881	-	ENSMUSG00000039715.8	Wdr34	protein_coding
chr2	30059084	30063824	chr2	30057378	30072577	+	ENSMUSG00000054766.13	Set	protein_coding
chr2	30414732	30417807	chr2	30400471	30415813	-	ENSMUSG00000026853.15	Crat	protein_coding
chr2	30414732	30417807	chr2	30416039	30447806	+	ENSMUSG00000039515.11	Ptpa	protein_coding
chr2	30979679	30980205	chr2	30972177	30982201	-	ENSMUSG00000026851.9	BC005624	protein_coding
chr2	31148829	31150541	chr2	31152316	31218775	+	ENSMUSG00000000194.13	Gpr107	protein_coding
chr2	31470120	31471020	chr2	31470207	31520672	+	ENSMUSG00000076441.9	Ass1	protein_coding
chr2	31570904	31574549	chr2	31572651	31617526	+	ENSMUSG00000026843.15	Fubp3	protein_coding
chr2	31845523	31846628	chr2	31813290	31846005	-	ENSMUSG00000026841.7	Fibcd1	protein_coding
chr2	32740714	32742238	chr2	32732620	32741016	-	ENSMUSG00000009551.2	6330409D20Rik	protein_coding
chr2	33369658	33373004	chr2	33133417	33371486	-	ENSMUSG00000038831.16	Ralgps1	protein_coding
chr2	33626279	33648293	chr2	33560965	33640511	-	ENSMUSG00000038765.13	Lmx1b	protein_coding
chr2	34753125	34756395	chr2	34674594	34755232	-	ENSMUSG00000026867.18	Gapvd1	protein_coding
chr2	34824692	34827250	chr2	34804514	34826311	-	ENSMUSG00000035949.15	Fbxw2	protein_coding
chr2	36087521	36109379	chr2	36081953	36105408	-	ENSMUSG00000026890.19	Lhx6	protein_coding
chr2	37185959	37186324	chr2	37188198	37206019	+	ENSMUSG00000059429.3	Olfr365	protein_coding
chr2	38708539	38712552	chr2	38692656	38714542	-	ENSMUSG00000026751.14	Nr5a1	protein_coding
chr2	38923536	38927772	chr2	38723370	38927688	-	ENSMUSG00000063972.13	Nr6a1	protein_coding
chr2	52674619	52677171	chr2	52428320	52676831	-	ENSMUSG00000017412.15	Cacnb4	protein_coding
chr2	54082724	54086987	chr2	54084093	54085552	-	ENSMUSG00000075334.2	Rprm	protein_coding
chr2	58356422	58358151	chr2	58267453	58357895	-	ENSMUSG00000026834.13	Acvr1c	protein_coding
chr2	58358991	58359311	chr2	58267453	58357895	-	ENSMUSG00000026834.13	Acvr1c	protein_coding
chr2	61804641	61808688	chr2	61802930	61814114	+	ENSMUSG00000035033.15	Tbr1	protein_coding
chr2	66123552	66125506	chr2	66082766	66124994	-	ENSMUSG00000026994.9	Galnt3	protein_coding
chr2	71054290	71057606	chr2	70964561	71055583	-	ENSMUSG00000041975.17	Mettl8	protein_coding
chr2	71054290	71057606	chr2	71055328	71099142	+	ENSMUSG00000041966.18	Dcaf17	protein_coding
chr2	71526479	71540280	chr2	71528113	71533981	+	ENSMUSG00000041911.3	Dlx1	protein_coding
chr2	71541479	71547303	chr2	71543408	71546754	-	ENSMUSG00000023391.8	Dlx2	protein_coding
chr2	71872363	71875311	chr2	71873224	71903858	+	ENSMUSG00000006494.11	Pdk1	protein_coding
chr2	72284266	72287018	chr2	72285637	72442610	+	ENSMUSG00000004085.14	Map3k20	protein_coding
chr2	72977009	72982389	chr2	72936427	72980446	-	ENSMUSG00000027109.16	Sp3	protein_coding
chr2	73271399	73278326	chr2	73271925	73284706	+	ENSMUSG00000068859.5	Sp9	protein_coding
chr2	73314312	73315543	chr2	73283105	73312701	-	ENSMUSG00000041777.11	Cir1	protein_coding
chr2	73314312	73315543	chr2	73312601	73337818	+	ENSMUSG00000008226.14	Scrn3	protein_coding
chr2	73385361	73387970	chr2	73341506	73386572	-	ENSMUSG00000041762.16	Gpr155	protein_coding
chr2	74575574	74579621	chr2	74520291	74579435	-	ENSMUSG00000009207.15	Lnpk	protein_coding
chr2	74643478	74717677	chr2	74652991	74659557	-	ENSMUSG00000001815.15	Evx2	protein_coding
chr2	74643478	74717677	chr2	74668310	74671599	+	ENSMUSG00000001819.4	Hoxd13	protein_coding
chr2	74643478	74717677	chr2	74675013	74677705	+	ENSMUSG00000001823.5	Hoxd12	protein_coding
chr2	74643478	74717677	chr2	74679557	74687016	+	ENSMUSG00000042499.13	Hoxd11	protein_coding
chr2	74643478	74717677	chr2	74691924	74695105	+	ENSMUSG00000050368.4	Hoxd10	protein_coding
chr2	74643478	74717677	chr2	74697727	74700208	+	ENSMUSG00000043342.9	Hoxd9	protein_coding
chr2	74643478	74717677	chr2	74704615	74707933	+	ENSMUSG00000027102.4	Hoxd8	protein_coding
chr2	74643478	74717677	chr2	74711927	74748442	+	ENSMUSG00000079277.9	Hoxd3	protein_coding
chr2	74643478	74717677	chr2	74711929	74729160	+	ENSMUSG00000101174.6	Hoxd4	protein_coding
chr2	74719118	74742514	chr2	74726728	74747918	+	ENSMUSG00000100642.1	Gm28230	protein_coding
chr2	74760808	74767196	chr2	74762980	74765142	+	ENSMUSG00000042448.5	Hoxd1	protein_coding
chr2	75982935	75983608	chr2	75978247	75981967	-	ENSMUSG00000075271.4	Ttc30a1	protein_coding
chr2	77816114	77817925	chr2	77410634	77819639	-	ENSMUSG00000027016.17	Zfp385b	protein_coding
chr2	77944610	77946728	chr2	77881159	77946375	-	ENSMUSG00000027014.14	Cwc22	protein_coding
chr2	79450344	79460735	chr2	79330543	79456785	-	ENSMUSG00000075256.9	Cerkl	protein_coding
chr2	79450344	79460735	chr2	79452521	79456751	-	ENSMUSG00000034701.9	Neurod1	protein_coding
chr2	84726445	84729476	chr2	84722104	84727350	-	ENSMUSG00000027079.15	Clp1	protein_coding
chr2	90887086	90890238	chr2	90885860	90890525	+	ENSMUSG00000040794.5	C1qtnf4	protein_coding
chr2	91728582	91728856	chr2	91730134	91918849	+	ENSMUSG00000040506.16	Ambra1	protein_coding
chr2	92093503	92093979	chr2	92093117	92364666	+	ENSMUSG00000058318.15	Phf21a	protein_coding
chr2	93642425	93644143	chr2	93642384	93681339	+	ENSMUSG00000040310.12	Alx4	protein_coding
chr2	98662205	98667391	chr2	98662237	98664083	+	ENSMUSG00000075015.3	Gm10801	protein_coding
chr2	98662205	98667391	chr2	98666547	98667301	-	ENSMUSG00000075014.1	Gm10800	protein_coding
chr2	102549879	102551134	chr2	102550012	102643041	+	ENSMUSG00000027188.8	Pamr1	protein_coding
chr2	104709059	104710270	chr2	104657288	104712169	-	ENSMUSG00000027175.10	Tcp11l1	protein_coding
chr2	104848235	104850645	chr2	104830741	104849876	-	ENSMUSG00000027171.10	Prrg4	protein_coding
chr2	105116402	105140925	chr2	105126529	105173616	+	ENSMUSG00000016458.14	Wt1	protein_coding
chr2	106691924	106696395	chr2	106693269	106868356	+	ENSMUSG00000016386.15	Mpped2	protein_coding
chr2	109673317	109678921	chr2	109674700	109727007	+	ENSMUSG00000048482.14	Bdnf	protein_coding
chr2	109916046	109918955	chr2	109917647	110014257	+	ENSMUSG00000050199.13	Lgr4	protein_coding
chr2	112236132	112237596	chr2	112239468	112247111	+	ENSMUSG00000027134.4	Lpcat4	protein_coding
chr2	112377694	112381233	chr2	112379211	112414240	+	ENSMUSG00000027132.3	Katnbl1	protein_coding
chr2	114653184	114655890	chr2	114516416	114654964	-	ENSMUSG00000057147.13	Dph6	protein_coding
chr2	118370950	118374848	chr2	118277110	118373419	-	ENSMUSG00000040133.2	Gpr176	protein_coding
chr2	119235812	119238508	chr2	119237362	119249527	+	ENSMUSG00000027315.13	Spint1	protein_coding
chr2	119617292	119623340	chr2	119609512	119618469	-	ENSMUSG00000072980.3	Oip5	protein_coding
chr2	119617292	119623340	chr2	119618298	119651244	+	ENSMUSG00000027306.15	Nusap1	protein_coding
chr2	121356299	121356667	chr2	121310561	121355396	-	ENSMUSG00000033526.16	Ppip5k1	protein_coding
chr2	121356299	121356667	chr2	121357714	121363737	+	ENSMUSG00000000308.14	Ckmt1	protein_coding
chr2	121357888	121360641	chr2	121357714	121363737	+	ENSMUSG00000000308.14	Ckmt1	protein_coding
chr2	121472300	121475684	chr2	121460235	121474067	-	ENSMUSG00000048222.3	Mfap1b	protein_coding
chr2	122296912	122300061	chr2	122279247	122298165	-	ENSMUSG00000068452.7	Duox2	protein_coding
chr2	122296912	122300061	chr2	122298900	122302885	+	ENSMUSG00000027225.7	Duoxa2	protein_coding
chr2	125124976	125125324	chr2	125084628	125123661	-	ENSMUSG00000027201.16	Myef2	protein_coding
chr2	127144800	127145075	chr2	127138772	127143442	-	ENSMUSG00000074825.4	Itpripl1	protein_coding
chr2	127362620	127365551	chr2	127363208	127367221	+	ENSMUSG00000058620.5	Adra2b	protein_coding
chr2	127656106	127657212	chr2	127633226	127656695	-	ENSMUSG00000027375.14	Mal	protein_coding
chr2	128816477	128820450	chr2	128818118	128854261	+	ENSMUSG00000014353.14	Tmem87b	protein_coding
chr2	129590859	129591197	chr2	129592835	129632228	+	ENSMUSG00000037902.18	Sirpa	protein_coding
chr2	130580380	130581354	chr2	130580620	130582554	-	ENSMUSG00000037727.6	Avp	protein_coding
chr2	130666698	130669355	chr2	130667610	130681614	+	ENSMUSG00000074797.11	Itpa	protein_coding
chr2	132143233	132146917	chr2	132052496	132145108	-	ENSMUSG00000027340.15	Slc23a2	protein_coding
chr2	132944154	132946510	chr2	132904389	132945906	-	ENSMUSG00000027356.8	Fermt1	protein_coding
chr2	144012158	144012512	chr2	143947395	144011263	-	ENSMUSG00000027422.15	Rrbp1	protein_coding
chr2	144327601	144334198	chr2	144305175	144332146	-	ENSMUSG00000037279.13	Ovol2	protein_coding
chr2	144598599	144598955	chr2	144599897	144768758	+	ENSMUSG00000027430.12	Dtd1	protein_coding
chr2	147079431	147094206	chr2	147083316	147085445	-	ENSMUSG00000054160.2	Nkx2-4	protein_coding
chr2	147357100	147381948	chr2	147361925	147393295	+	ENSMUSG00000037034.15	Pax1	protein_coding
chr2	148036944	148055582	chr2	148042877	148046969	-	ENSMUSG00000037025.11	Foxa2	protein_coding
chr2	150687393	150690326	chr2	150680702	150689360	-	ENSMUSG00000033080.9	Vsx1	protein_coding
chr2	150902942	150906629	chr2	150832493	150904741	-	ENSMUSG00000032046.15	Abhd12	protein_coding
chr2	150902942	150906629	chr2	150905400	150931280	+	ENSMUSG00000027454.10	Gins1	protein_coding
chr2	151631769	151633223	chr2	151590549	151632593	-	ENSMUSG00000027457.15	Snph	protein_coding
chr2	152330587	152333951	chr2	152316334	152332653	-	ENSMUSG00000027466.15	Rbck1	protein_coding
chr2	152626333	152628112	chr2	152626951	152635198	+	ENSMUSG00000000359.3	Rem1	protein_coding
chr2	152960927	152962976	chr2	152962485	153008482	+	ENSMUSG00000074673.15	Ttll9	protein_coding
chr2	153029947	153030882	chr2	153031852	153055775	+	ENSMUSG00000042631.7	Xkr7	protein_coding
chr2	154407258	154409050	chr2	154376313	154408099	-	ENSMUSG00000027488.12	Snta1	protein_coding
chr2	155273486	155274720	chr2	155276297	155278073	+	ENSMUSG00000027602.9	Map1lc3a	protein_coding
chr2	155472006	155476993	chr2	155390656	155473894	-	ENSMUSG00000038369.14	Ncoa6	protein_coding
chr2	155824490	155827271	chr2	155819832	155826925	-	ENSMUSG00000027613.15	Eif6	protein_coding
chr2	155955927	155958610	chr2	155956458	155998900	+	ENSMUSG00000038241.16	Cep250	protein_coding
chr2	157736676	157738921	chr2	157737401	157891614	+	ENSMUSG00000027649.15	Ctnnbl1	protein_coding
chr2	158407981	158408349	chr2	158409848	158499253	+	ENSMUSG00000027652.15	Ralgapb	protein_coding
chr2	158606468	158610559	chr2	158610767	158615748	+	ENSMUSG00000037771.11	Slc32a1	protein_coding
chr2	160362673	160368050	chr2	160363703	160367065	-	ENSMUSG00000074622.4	Mafb	protein_coding
chr2	160368155	160373386	chr2	160363703	160367065	-	ENSMUSG00000074622.4	Mafb	protein_coding
chr2	160911610	160912383	chr2	160906437	160912328	-	ENSMUSG00000050700.11	Emilin3	protein_coding
chr2	164167367	164169815	chr2	164163619	164171113	-	ENSMUSG00000040164.3	Kcns1	protein_coding
chr2	164172089	164172592	chr2	164163619	164171113	-	ENSMUSG00000040164.3	Kcns1	protein_coding
chr2	164768569	164772199	chr2	164769898	164778822	+	ENSMUSG00000001403.13	Ube2c	protein_coding
chr2	164787498	164787879	chr2	164785823	164793816	+	ENSMUSG00000050373.13	Snx21	protein_coding
chr2	164856265	164859565	chr2	164839518	164857711	-	ENSMUSG00000017754.13	Pltp	protein_coding
chr2	165368296	165370321	chr2	165351297	165368729	-	ENSMUSG00000056824.15	Zfp663	protein_coding
chr2	166905635	166910312	chr2	166906040	166946389	+	ENSMUSG00000002718.14	Cse1l	protein_coding
chr2	167013281	167016440	chr2	167015193	167034947	+	ENSMUSG00000017999.16	Ddx27	protein_coding
chr2	167238374	167240677	chr2	167191805	167240604	-	ENSMUSG00000017969.13	Ptgis	protein_coding
chr2	168080382	168083201	chr2	168081004	168101203	+	ENSMUSG00000044641.7	Pard6b	protein_coding
chr2	168761622	168768670	chr2	168748332	168767943	-	ENSMUSG00000027547.17	Sall4	protein_coding
chr2	170494311	170497446	chr2	170482708	170497145	-	ENSMUSG00000038567.5	Cyp24a1	protein_coding
chr2	170494311	170497446	chr2	170496428	170519123	+	ENSMUSG00000052033.13	Pfdn4	protein_coding
chr2	172547056	172552770	chr2	172549593	172558622	+	ENSMUSG00000028640.11	Tfap2c	protein_coding
chr2	173578226	173579266	chr2	173568666	173578365	-	ENSMUSG00000027517.13	Ankrd60	protein_coding
chr2	174282338	174283276	chr2	174284320	174346744	+	ENSMUSG00000027523.19	Gnas	protein_coding
chr2	180455512	180457132	chr2	180456245	180474867	+	ENSMUSG00000038963.15	Slco4a1	protein_coding
chr2	181133211	181135210	chr2	181075579	181135300	-	ENSMUSG00000016346.17	Kcnq2	protein_coding
chr2	181591735	181594068	chr2	181582103	181592803	-	ENSMUSG00000000823.16	Zfp512b	protein_coding
chr2	181591735	181594068	chr2	181591868	181655660	+	ENSMUSG00000002455.14	Prpf6	protein_coding
chr2	181700036	181700839	chr2	181696793	181698442	-	ENSMUSG00000045794.3	Lkaaear1	protein_coding
chr3	5215212	5220203	chr3	5218526	5415857	+	ENSMUSG00000025255.18	Zfhx4	protein_coding
chr3	7611892	7615274	chr3	7569994	7613760	-	ENSMUSG00000040329.14	Il7	protein_coding
chr3	10087907	10088300	chr3	10088110	10092565	+	ENSMUSG00000049230.8	Gm9833	protein_coding
chr3	13469830	13474012	chr3	13471655	14182287	+	ENSMUSG00000039717.16	Ralyl	protein_coding
chr3	18049855	18057774	chr3	18054174	18057517	+	ENSMUSG00000025128.7	Bhlhe22	protein_coding
chr3	19642493	19642873	chr3	19644474	19692421	+	ENSMUSG00000060913.6	Trim55	protein_coding
chr3	26637458	26637779	chr3	26637620	26983212	+	ENSMUSG00000039335.11	Spata16	protein_coding
chr3	30599683	30607180	chr3	30597073	30599939	-	ENSMUSG00000037737.6	Actrt3	protein_coding
chr3	30599683	30607180	chr3	30602065	30619873	+	ENSMUSG00000037730.13	Mynn	protein_coding
chr3	32395060	32398624	chr3	32397671	32468486	+	ENSMUSG00000027665.13	Pik3ca	protein_coding
chr3	32615157	32617893	chr3	32580332	32616585	-	ENSMUSG00000027669.14	Gnb4	protein_coding
chr3	33799336	33801954	chr3	33799832	33814860	+	ENSMUSG00000027677.17	Ttc14	protein_coding
chr3	33842188	33842549	chr3	33812362	33844310	-	ENSMUSG00000027676.11	Ccdc39	protein_coding
chr3	36861540	36861872	chr3	36863104	37053033	+	ENSMUSG00000037270.18	4932438A13Rik	protein_coding
chr3	41741296	41744164	chr3	41626720	41742514	-	ENSMUSG00000059834.12	Sclt1	protein_coding
chr3	41741296	41744164	chr3	41742611	41803320	+	ENSMUSG00000025766.14	D3Ertd751e	protein_coding
chr3	52106725	52107197	chr3	51685907	52105076	-	ENSMUSG00000061143.15	Maml3	protein_coding
chr3	54153597	54156867	chr3	54156035	54318471	+	ENSMUSG00000027748.11	Trpc4	protein_coding
chr3	55056580	55058418	chr3	55045469	55055501	-	ENSMUSG00000027793.6	Ccna1	protein_coding
chr3	55242189	55244760	chr3	55242364	55539068	+	ENSMUSG00000027797.15	Dclk1	protein_coding
chr3	58574675	58575631	chr3	58576636	58593133	+	ENSMUSG00000075700.9	Selenot	protein_coding
chr3	62505203	62507824	chr3	62468013	62507004	-	ENSMUSG00000027770.5	Dhx36	protein_coding
chr3	63965989	63967334	chr3	63933507	63964768	-	ENSMUSG00000027822.16	Slc33a1	protein_coding
chr3	66957330	66987659	chr3	66971727	66981771	-	ENSMUSG00000027833.16	Shox2	protein_coding
chr3	66957330	66987659	chr3	66981390	67358396	+	ENSMUSG00000034544.17	Rsrc1	protein_coding
chr3	67426613	67431415	chr3	67430096	67476529	+	ENSMUSG00000027774.16	Gfm1	protein_coding
chr3	82901971	82904726	chr3	82892579	82903973	-	ENSMUSG00000028003.6	Lrat	protein_coding
chr3	83126687	83129480	chr3	83127948	83357209	+	ENSMUSG00000102692.1	Dchs2	protein_coding
chr3	86549678	86550441	chr3	86545581	86548629	-	ENSMUSG00000057777.4	Mab21l2	protein_coding
chr3	87793115	87794945	chr3	87778244	87795162	-	ENSMUSG00000028072.6	Ntrk1	protein_coding
chr3	87795017	87797689	chr3	87778244	87795162	-	ENSMUSG00000028072.6	Ntrk1	protein_coding
chr3	87795017	87797689	chr3	87796951	87816101	+	ENSMUSG00000005640.11	Insrr	protein_coding
chr3	87904590	87908114	chr3	87906321	87916132	+	ENSMUSG00000004897.16	Hdgf	protein_coding
chr3	88462925	88463280	chr3	88435959	88461182	-	ENSMUSG00000028064.17	Sema4a	protein_coding
chr3	88575990	88576403	chr3	88575876	88588419	+	ENSMUSG00000041355.13	Ssr2	protein_coding
chr3	89318740	89323872	chr3	89313899	89322965	-	ENSMUSG00000028039.11	Efna3	protein_coding
chr3	89410932	89414440	chr3	89401004	89411870	-	ENSMUSG00000042642.13	Flad1	protein_coding
chr3	90101263	90102159	chr3	90104132	90212048	+	ENSMUSG00000027939.11	Nup210l	protein_coding
chr3	90245293	90245773	chr3	90237500	90243512	-	ENSMUSG00000027938.11	Creb3l4	protein_coding
chr3	92427859	92428211	chr3	92428032	92429423	-	ENSMUSG00000042165.8	Gm9774	protein_coding
chr3	93439067	93453559	chr3	93442330	93449077	+	ENSMUSG00000052415.5	Tchh	protein_coding
chr3	94477180	94477503	chr3	94478295	94492198	+	ENSMUSG00000028137.9	Celf3	protein_coding
chr3	94657974	94659601	chr3	94612757	94658872	-	ENSMUSG00000005968.14	Tuft1	protein_coding
chr3	94888343	94889141	chr3	94884093	94886961	-	ENSMUSG00000005779.12	Psmb4	protein_coding
chr3	95853753	95857468	chr3	95830124	95855885	-	ENSMUSG00000015748.13	Prpf3	protein_coding
chr3	96449143	96454104	chr3	96433788	96452306	-	ENSMUSG00000046317.14	BC107364	protein_coding
chr3	99137960	99139155	chr3	99141068	99239186	+	ENSMUSG00000004233.14	Wars2	protein_coding
chr3	99234052	99243406	chr3	99240381	99354259	+	ENSMUSG00000027868.11	Tbx15	protein_coding
chr3	103100424	103103620	chr3	103102604	103169769	+	ENSMUSG00000007379.15	Dennd2c	protein_coding
chr3	107457950	107462093	chr3	107438303	107459552	-	ENSMUSG00000027895.9	Kcnc4	protein_coding
chr3	108087859	108088197	chr3	108074062	108086651	-	ENSMUSG00000027889.17	Ampd2	protein_coding
chr3	108255017	108258467	chr3	108256926	108279974	+	ENSMUSG00000068749.9	Psma5	protein_coding
chr3	108535970	108537504	chr3	108455694	108536536	-	ENSMUSG00000040412.16	5330417C22Rik	protein_coding
chr3	108535970	108537504	chr3	108534150	108544723	+	ENSMUSG00000027886.7	1700013F07Rik	protein_coding
chr3	115885770	115889694	chr3	115887837	115934361	+	ENSMUSG00000033554.17	Dph5	protein_coding
chr3	116711003	116713746	chr3	116669470	116712831	-	ENSMUSG00000027957.13	Slc35a3	protein_coding
chr3	121952671	121955018	chr3	121952541	122016753	+	ENSMUSG00000039831.16	Arhgap29	protein_coding
chr3	122272406	122275304	chr3	122274388	122285271	+	ENSMUSG00000039756.12	Dnttip2	protein_coding
chr3	122727575	122727898	chr3	122728947	122859374	+	ENSMUSG00000053965.10	Pde5a	protein_coding
chr3	122918720	122919043	chr3	122913070	122919360	-	ENSMUSG00000078590.1	Gm10959	protein_coding
chr3	123446407	123449093	chr3	123446913	123506597	+	ENSMUSG00000027978.9	Prss12	protein_coding
chr3	125935760	125939024	chr3	125865271	125938619	-	ENSMUSG00000032854.12	Ugt8a	protein_coding
chr3	125939600	125940160	chr3	125865271	125938619	-	ENSMUSG00000032854.12	Ugt8a	protein_coding
chr3	127625894	127636093	chr3	127633135	127635631	+	ENSMUSG00000027967.8	Neurog2	protein_coding
chr3	127894502	127896630	chr3	127869058	127896324	-	ENSMUSG00000050549.8	5730508B09Rik	protein_coding
chr3	129191297	129228122	chr3	129199878	129219591	+	ENSMUSG00000028023.16	Pitx2	protein_coding
chr3	129833296	129833599	chr3	129824912	129831396	-	ENSMUSG00000028010.16	Gar1	protein_coding
chr3	129971955	129972245	chr3	129914960	129970206	-	ENSMUSG00000027994.14	Mcub	protein_coding
chr3	130707339	130710247	chr3	130695912	130709444	-	ENSMUSG00000041084.8	Ostc	protein_coding
chr3	131102428	131115134	chr3	131110471	131224356	+	ENSMUSG00000027985.14	Lef1	protein_coding
chr3	133541279	133545605	chr3	133463679	133545139	-	ENSMUSG00000040943.12	Tet2	protein_coding
chr3	137860681	137862886	chr3	137864487	137866922	+	ENSMUSG00000037894.13	H2afz	protein_coding
chr3	146519971	146522592	chr3	146505956	146521429	-	ENSMUSG00000028187.10	Rpf1	protein_coding
chr3	151836007	151837997	chr3	151796502	151837630	-	ENSMUSG00000028036.6	Ptgfr	protein_coding
chr3	152339517	152342085	chr3	152273849	152340407	-	ENSMUSG00000054942.13	Miga1	protein_coding
chr3	152666600	152668592	chr3	152462815	152668360	-	ENSMUSG00000039058.11	Ak5	protein_coding
chr3	154320720	154336034	chr3	154306294	154330659	-	ENSMUSG00000096225.7	Lhx8	protein_coding
chr3	157566465	157567934	chr3	157566892	157645888	+	ENSMUSG00000040016.16	Ptger3	protein_coding
chr4	3868699	3879794	chr4	3870657	3872105	-	ENSMUSG00000078365.5	Mos	protein_coding
chr4	3933055	3940926	chr4	3900996	3938423	-	ENSMUSG00000003282.9	Plag1	protein_coding
chr4	3933055	3940926	chr4	3938888	3951046	+	ENSMUSG00000042198.12	Chchd7	protein_coding
chr4	3972897	3973561	chr4	3973092	3973595	-	ENSMUSG00000068240.5	Gm11808	protein_coding
chr4	4136522	4139142	chr4	4133531	4138819	-	ENSMUSG00000045573.9	Penk	protein_coding
chr4	9843731	9850416	chr4	9844372	9862345	+	ENSMUSG00000051279.2	Gdf6	protein_coding
chr4	10872602	10875723	chr4	10874498	10899425	+	ENSMUSG00000059482.15	2610301B20Rik	protein_coding
chr4	11383187	11392388	chr4	11331933	11386783	-	ENSMUSG00000040728.15	Esrp1	protein_coding
chr4	11485320	11488240	chr4	11485958	11550684	+	ENSMUSG00000040720.15	1110037F02Rik	protein_coding
chr4	21673784	21694302	chr4	21677480	21685963	-	ENSMUSG00000040478.14	Prdm13	protein_coding
chr4	32617352	32618236	chr4	32615451	32653265	+	ENSMUSG00000028282.12	Casp8ap2	protein_coding
[truncated: 1,657 more rows]

## Sheet: NSC_K27_only
PeakID	Chr_Peak	Start_Peak	End_Peak	fold_enrichment	#NAME?	#NAME?	chr_gene	start_gene	end_gene	strand_gene	gene_id	gene_name	gene_type
[truncated: 1,869 more rows]

[truncated: 6 more sheets: OPC_K4_only, OPC_bivalent, OPC_K27_only, NFO_K4_only, NFO_bivalent, NFO_K27_only]
