# Supplementary material for: OLIG2 regulates lncRNAs and its own expression during oligodendrocyte lineage formation
Source: BMC Biol. 2021 Jun 25;19:132. doi: 10.1186/s12915-021-01057-6 (PMC8235854; doi:10.1186/s12915-021-01057-6)
Supplement: Supplementary file 7 — Additional file 7: Table S5. A list of statistically significant targets in OLIG2 RIP-Seq experiments [file 12915_2021_1057_MOESM7_ESM.xlsx]

## Sheet: Hoja1
geneName	Transcript	Chr	Start	End	Strand	Weighted_Center	RPKM	Tag_Count	p.Value
Olig2	ENSMUST00000035608.8	chr16	91228408	91228438	+	91228426	91.2039769130527	2279	1.65e-09
Acoxl	ENSMUST00000028859.7,ENSMUST00000110344.1	chr2	128080781	128080782	+	128080781,128080781	6.05747724928314e-05,0	7,7	5.09e-07,1e-45
Mrpl20	ENSMUST00000184339.1	chr4	155803641	155803642	+	155803641	4.39184330730537	10	0.00896
Noc2l	ENSMUST00000179543.7,ENSMUST00000179886.1	chr4	156246701	156246728	+	156246711,156246711	3.53534420863495,3.55186879854807	204,204	0.0094,0.00967
Mib2	ENSMUST00000141108.1,ENSMUST00000130237.1	chr4	155657893	155657915	-	155657902,155657902	2.56283559475995,3.05233943586181	63,63	0.00189,0.00404
Rsrc2	ENSMUST00000182985.1	chr5	123730485	123730510	-	123730499	2.4383605225747	99	2.08e-05
Rae1	ENSMUST00000138237.1	chr2	173012656	173012686	+	173012669	2.08335229482819	114	6.01e-05
Rfc3	ENSMUST00000127366.1,ENSMUST00000156667.1	chr5	151643737	151643760	-	151643747,151643747	2.06197983419986,1.91481434828523	154,154	1.48e-06,2.2e-07
1110059G10Rik	ENSMUST00000035154.3	chr9	122949019	122949056	-	122949030	1.38487426043499	97	2.08e-05
Ube2j2	ENSMUST00000103175.7,ENSMUST00000166489.7,ENSMUST00000024056.9,ENSMUST00000150846.7,ENSMUST00000105583.8,ENSMUST00000152536.7,ENSMUST00000118192.7,ENSMUST00000138218.1,ENSMUST00000105581.4,ENSMUST00000105582.7,ENSMUST00000151892.1,ENSMUST00000124092.1	chr4	155951477	155956419	+	155951491,155951491,155951491,155951491,155951491,155951491,155951491,155951491,155951491,155951491,155955268,155956409	1.18435208674892,1.07323930341067,1.07453359390669,0.792986492274607,1.18642503799517,0.819679243027823,1.15097720489366,0.700617028666964,1.08417243546842,1.08393252123176,1.15197319218399,4.05808085977999	236,236,236,236,236,236,236,236,236,236,182,84	1.3e-13,4.55e-13,4.63e-13,1.11e-15,1.75e-13,4.44e-16,7.55e-14,3.52e-06,1.2e-12,1.21e-12,9.39e-11,0.000888
Mtus2	ENSMUST00000149336.7,ENSMUST00000128423.1	chr5	148184326	148184327	+	148184326,148184326	1.16410751161794,1.59851170308206	7,7	0.00299,0.00488
